# Supplementary material for: M6A-mediated molecular patterns and tumor microenvironment infiltration characterization in nasopharyngeal carcinoma
Source: Cancer Biol Ther. 2024 Mar 26;25(1):2333590. doi: 10.1080/15384047.2024.2333590 (PMC10978033; doi:10.1080/15384047.2024.2333590)
Supplement: Supplemental Material [file KCBT_A_2333590_SM2632.zip]

Archive with 29 entries (29 files):
- Figure S1.tif
- Figure S2.tif
- Figure S4.tif
- Table S1 GSE102349 m6A exprSet.xlsx
- Table S10 immune checkpoint genes cluster.xlsx
- Table S11 TIDE output.xlsx
- Table S12 GSE102349 edgeR diff.xlsx
- Table S13 GO.xlsx
- Table S14 KEGG.xlsx
- Table S15 trianSet riskScore.xlsx
- Table S16 validSet riskScore.xlsx
- Table S17 wholeSet riskScore.xlsx
- Table S18 TF_predict.csv
- Table S19 DSEL_cor.csv
- Table S2 GSVA KEGG wilcoxTest.xlsx
- Table S20 DSEL_GSEA_KEGG_result.csv
- Table S21 ID4_cor.csv
- Table S22 ID4_GSEA_KEGG_result (1).csv
- Table S23 REEP2_cor.csv
- Table S24 REEP2_GSEA_KEGG_result.csv
- Table S25 TMSB15A_cor.csv
- Table S26 TMSB15A_GSEA_KEGG_result.csv
- Table S3 GSVA reactome wilcoxTest.xlsx
- Table S4 GSVA GOBP wilcoxTest.xlsx
- Table S5 GSVA HALLMARK wilcoxTest.xlsx
- Table S6 GSVA geneSet wilcoxTest.xlsx
- Table S7 GSE102349 estimateScores.xlsx
- Table S8 GSE102349 ssGSEA score cluster.xlsx
- Table S9 HLA genes cluster.xlsx
