# Supplementary material for: M6A-mediated molecular patterns and tumor microenvironment infiltration characterization in nasopharyngeal carcinoma
Source: Cancer Biol Ther. 2024 Mar 26;25(1):2333590. doi: 10.1080/15384047.2024.2333590 (PMC10978033; doi:10.1080/15384047.2024.2333590)
Supplement: Supplemental Material [file KCBT_A_2333590_SM2632.zip › Table S1 GSE102349 m6A exprSet.xlsx]

## Sheet: Table S1_GSE102349_m6A_exprSet
gene_name	GSM2735279	GSM2735218	GSM2735281	GSM2735226	GSM2735265	GSM2735313	GSM2735253	GSM2735291	GSM2735274	GSM2735239	GSM2735228	GSM2735294	GSM2735250	GSM2735307	GSM2735264	GSM2735230	GSM2735252	GSM2735260	GSM2735261	GSM2735240	GSM2735304	GSM2735203	GSM2735245	GSM2735204	GSM2735298	GSM2735217	GSM2735237	GSM2735297	GSM2735259	GSM2735205	GSM2735310	GSM2735220	GSM2735296	GSM2735287	GSM2735267	GSM2735273	GSM2735219	GSM2735303	GSM2735247	GSM2735311	GSM2735272	GSM2735222	GSM2735255	GSM2735299	GSM2735202	GSM2735280	GSM2735254	GSM2735244	GSM2735251
ALKBH5	56.9022	56.8937	53.2881	54.934	65.8459	74.0234	96.5502	71.8673	140.941	65.3381	57.2142	50.5281	52.4111	61.0299	110.421	69.1693	77.3333	42.3984	70.3269	43.7739	52.1234	65.6373	76.1113	65.2251	68.9988	62.6198	47.0375	66.8482	41.1054	68.8947	89.1199	64.001	64.6732	75.5085	66.0386	44.4494	93.8552	80.4211	60.9161	77.471	58.7158	47.2776	72.7562	64.4683	58.6287	44.1621	75.0466	83.0706	84.2041
CBLL1	22.5237	25.7543	14.7952	18.0702	14.0626	22.2627	18.3286	17.0453	29.2425	20.3353	39.9856	20.4735	12.8842	32.5252	26.8491	15.7358	36.5107	23.0952	22.0391	14.5759	15.3837	26.224	24.6771	15.9694	19.2246	22.6197	9.62755	20.0413	14.4455	17.0505	28.6704	20.3993	14.9846	17.1919	25.0979	26.8886	22.6302	22.6171	15.9038	18.9489	19.5208	35.385	17.1	19.5389	19.1143	9.08677	17.366	29.4444	21.8097
ELAVL1	33.6454	62.5877	26.6001	45.7161	41.3357	28.7491	62.0737	33.5006	60.5005	35.1277	80.8535	40.3349	26.6923	76.2698	67.5135	34.7371	46.9668	48.5418	45.645	22.6628	33.6266	59.6572	41.2334	39.8275	33.5061	40.9808	22.2865	30.0242	22.1464	33.6304	38.0428	46.5111	35.6887	35.2775	41.1592	54.2633	54.1103	57.9201	27.3828	47.7174	31.1929	60.6219	35.3599	37.8484	40.6649	21.6036	37.6414	59.5857	56.2394
HNRNPA2B1	295.842	544.687	281.829	411.039	327.305	242.898	490.216	362.124	545.324	360.157	613.087	371.203	247.936	615.067	588.686	285.458	367.789	324.78	336.326	197.791	279.693	456.94	411.626	336.691	316.435	393.263	184.34	230.502	255.855	285.7	336.44	327.224	331.193	308.171	438.837	532.062	424.299	434.636	215.649	360.828	291.081	425.507	257.478	376.94	310.718	188.292	303.134	569.964	425.891
IGF2BP1	0.0389662	1.15987	0.0257669	0.135176	0.247433	0.00689515	0.205832	0.0234886	0.00750674	1.28158	0.0600423	0.0454766	0.0205341	0.00770128	0.0490819	0.0250542	2.21864	0.478414	0.532087	0	0.0170282	0.464197	0.0149033	0.862525	0.708507	0.086815	0.0122559	0.307128	0.0253408	0.0512263	0.0126554	0.112943	0.0305163	0.104642	0.143437	2.96924	0.168856	0.0171383	0.0530145	1.04383	0.073057	0.435242	1.11066	0.0417321	0.0209371	0	0.363166	0.0726182	0.879006
LRPPRC	47.8959	122.767	22.7485	104.55	35.821	36.6339	70.3221	31.6498	87.3004	41.2601	142.738	70.5309	30.3114	92.3366	82.6892	67.4768	96.4046	70.2088	57.1632	37.7285	50.6241	96.9695	62.3986	44.0448	38.9334	58.3518	27.9789	36.1899	42.6759	40.5253	98.8576	75.3742	47.5261	37.4862	53.9422	75.0878	63.4565	74.4313	28.2773	54.1579	45.3565	104.349	51.3663	45.2664	58.8298	28.6106	35.4448	81.7491	72.6586
RBM15B	25.5137	40.3799	17.8796	37.7047	24.8917	31.4993	31.6882	30.2012	43.385	27.2098	34.8198	30.6518	23.9542	51.2949	43.674	27.1386	30.2957	29.2836	32.0157	24.0544	23.5327	55.2882	37.5843	20.557	22.7161	28.7211	18.4699	29.6105	21.3513	31.4096	32.7803	41.5872	21.4481	22.7913	26.5058	28.2013	39.8735	33.9637	24.0395	30.8824	28.8695	48.8273	23.5745	27.0254	38.7622	12.2209	29.3403	39.5033	43.4778
WTAP	39.9978	99.2391	39.7607	48.3049	53.5271	40.5505	145.024	57.5218	98.3731	44.2436	78.8868	68.9795	39.1436	33.3209	73.0351	48.9799	47.4182	43.9514	55.8152	45.5141	60.8634	75.1184	48.9262	43.1016	52.9383	48.6612	27.6731	40.5783	48.446	42.9716	19.4999	61.3801	66.3147	57.0142	66.3471	62.7382	89.4861	53.2266	50.3875	87.1686	40.5246	53.53	80.5446	45.9017	59.5114	36.634	66.6622	61.6175	71.4623
YTHDF1	50.0027	82.3896	48.4169	67.0668	58.4023	47.2059	71.013	57.6013	104.793	47.7537	86.5262	57.8854	30.925	52.3084	106.111	70.2403	82.7674	58.7293	60.8701	40.1161	57.3177	87.0517	57.3059	48.4514	53.1221	62.2102	32.0311	51.9967	62.7651	55.2892	92.9717	73.5616	49.1365	49.8245	58.4577	72.0807	78.5046	77.1237	39.5956	69.7933	46.1508	86.3862	59.4692	51.1492	60.0238	42.0831	49.6494	81.8993	86.5299
YTHDF2	67.3611	130.04	51.7085	97.2217	69.7024	66.2469	117.751	99.1463	83.5811	70.4348	147.519	102.151	62.421	96.1896	85.0806	61.6993	94.4367	85.0438	93.9276	64.1234	80.2842	87.0477	89.0492	82.3364	62.3669	61.9709	48.0185	59.1332	42.7868	71.0281	59.226	82.1868	76.5139	70.1329	86.3522	98.38	111.387	84.3222	62.4878	116.394	56.8081	74.3887	67.8953	64.5404	85.1858	44.644	89.2122	134.851	127.744
[truncated: 39 more columns]
