# Supplementary material for: M6A-mediated molecular patterns and tumor microenvironment infiltration characterization in nasopharyngeal carcinoma
Source: Cancer Biol Ther. 2024 Mar 26;25(1):2333590. doi: 10.1080/15384047.2024.2333590 (PMC10978033; doi:10.1080/15384047.2024.2333590)
Supplement: Supplemental Material [file KCBT_A_2333590_SM2632.zip › Table S10 immune checkpoint genes cluster.xlsx]

## Sheet: immune-checkpoint_genes_cluster
id	CD274	CD80	CD86	CTLA4	HAVCR2	IDO1	LAG3	PDCD1	PDCD1LG2	TIGIT	TNFRSF9	Cluster
GSM2735202	38.9578	7.07085	37.196	41.8052	35.2188	199.698	49.6194	22.9819	12.2435	25.2373	20.4374	Cluster1
GSM2735203	60.3375	12.3404	56.5294	41.4053	52.2521	301.585	30.6014	16.5313	35.8614	16.4604	14.9371	Cluster1
GSM2735204	25.072	2.28126	15.9865	18.4194	15.8048	163.707	28.817	10.4601	7.09929	13.8788	10.1342	Cluster1
GSM2735205	57.1321	11.6699	58.4018	38.0395	38.2023	148.598	62.5464	12.3012	25.4447	16.9749	23.8261	Cluster1
GSM2735206	38.5299	2.55937	16.4909	15.0848	17.6673	26.0504	16.4342	8.81514	8.55099	13.6569	10.4498	Cluster2
GSM2735208	39.8063	8.80956	38.4888	52.7011	27.3273	168.271	41.4637	11.19	20.654	26.1727	35.6029	Cluster2
GSM2735209	27.0693	4.17126	32.6213	25.8025	22.4365	58.4702	23.7823	17.2379	11.8718	16.3202	15.9219	Cluster1
GSM2735211	6.6172	1.5262	12.2513	10.4609	14.1715	31.4488	11.1974	3.96516	2.62998	5.98552	23.0853	Cluster2
GSM2735212	34.6552	2.82096	14.5269	12.3411	19.7286	35.0357	25.9004	7.45215	8.5461	9.46712	14.2892	Cluster1
GSM2735213	79.2078	8.25839	57.0655	51.2584	49.6296	369.796	121.557	21.9804	24.4079	30.0225	11.1503	Cluster1
GSM2735215	26.9139	3.69971	38.0781	24.6459	28.008	135.345	26.3033	15.3549	18.7446	21.9886	10.571	Cluster1
GSM2735216	48.5755	0.821153	5.24551	7.15071	6.29747	42.9642	4.66203	1.76143	5.64124	3.34975	2.46369	Cluster2
GSM2735217	11.4135	1.8216	10.4044	16.9808	11.2134	124.208	16.3738	8.25044	5.02473	16.916	3.72498	Cluster1
GSM2735218	12.0856	2.67998	12.7748	17.2911	20.577	40.3885	27.9481	12.2077	6.02861	10.8128	10.8658	Cluster1
GSM2735219	41.9626	10.1825	75.9281	54.1338	56.5273	67.5226	14.2115	7.57264	25.0168	29.4948	23.7724	Cluster1
GSM2735220	22.9539	2.56027	17.6044	18.2351	22.1183	52.4308	19.599	15.8209	12.6353	14.6439	9.74724	Cluster1
GSM2735221	84.0019	7.87963	24.6326	76.0803	27.6506	29.2669	20.6978	12.6942	14.8954	16.1582	13.6061	Cluster1
GSM2735222	49.6059	2.65506	17.0532	14.7769	24.338	25.8489	23.5349	8.20625	12.035	12.0374	8.62257	Cluster1
GSM2735223	96.7863	5.89165	22.1342	11.0405	24.5709	18.1789	18.6063	4.276	14.7772	5.64319	12.096	Cluster2
GSM2735224	8.32023	3.88139	20.7915	31.3885	23.8708	20.4307	19.0221	5.85263	5.64334	15.8595	8.0169	Cluster1
GSM2735226	125.248	5.33147	89.5127	24.6864	37.4386	103.487	50.269	20.9122	76.1272	17.4816	26.1075	Cluster1
GSM2735227	9.65665	1.65226	13.1544	30.1229	10.4979	32.3466	14.7562	7.20526	4.65357	9.85541	5.30675	Cluster1
GSM2735228	53.8129	7.73903	28.6982	4.86393	37.0869	214.956	60.3623	10.8728	17.1198	8.68005	20.6589	Cluster1
GSM2735229	24.7537	3.12344	18.9921	19.6296	22.9768	57.7218	18.2794	8.51261	9.75018	10.2502	8.30241	Cluster2
GSM2735230	34.0388	6.64637	39.9997	31.7125	42.8392	127.151	83.3011	13.4629	25.6477	20.6	28.3963	Cluster1
GSM2735232	107.904	13.3855	88.8187	42.8399	53.8587	146.511	44.7819	15.942	40.7675	26.76	43.6925	Cluster1
GSM2735233	9.01031	1.14941	6.9598	41.3781	9.40716	21.1757	6.92116	3.36212	7.93772	3.04534	3.65902	Cluster2
GSM2735234	24.3015	1.18995	9.12576	9.36305	9.45641	14.8586	5.18966	2.0258	7.24904	3.04549	3.14229	Cluster2
GSM2735235	101.347	12.3387	35.8177	22.4579	39.4527	59.1224	39.0315	11.6084	41.582	10.2311	5.58248	Cluster2
GSM2735236	73.0741	11.5746	82.3933	54.0686	57.9307	149.981	94.0824	20.6194	37.0769	19.3832	25.1955	Cluster2
GSM2735237	28.1299	4.2064	28.0924	6.81191	20.8915	119.424	34.8392	5.34738	13.8809	5.73613	5.67518	Cluster1
GSM2735238	67.8447	0.917423	5.32081	8.51752	7.17311	30.3026	12.7951	3.3277	6.67858	4.11843	4.48761	Cluster2
GSM2735239	21.928	9.18634	42.8713	58.0713	32.5322	64.4216	32.6625	49.2815	17.9366	55.3679	15.106	Cluster1
GSM2735240	9.19541	3.81116	26.602	34.5059	16.2429	34.9579	19.3548	22.2252	9.6734	18.1422	6.21367	Cluster1
GSM2735241	46.8442	2.09316	19.3895	15.9991	26.4819	53.0455	29.2342	15.0516	21.6828	12.0703	8.86442	Cluster1
GSM2735242	26.0113	2.91389	32.4177	22.4531	47.3595	61.5359	29.37	16.7147	18.421	12.3982	10.509	Cluster1
GSM2735243	16.8113	1.70439	18.5443	18.7303	28.2969	23.0922	18.6164	9.86546	15.6057	13.1238	7.40952	Cluster2
GSM2735244	52.7774	9.73312	66.7438	56.6325	79.8178	416.836	102.037	27.1578	33.8929	29.6243	20.4573	Cluster1
GSM2735245	113.764	8.86753	79.5551	37.0236	95.1154	283.116	123.736	38.6041	48.4248	42.3106	22.0473	Cluster1
GSM2735246	80.5688	2.47935	10.6214	10.4554	23.4641	189.343	46.0371	11.925	25.1791	11.2703	7.21709	Cluster2
GSM2735247	35.2051	6.57496	74.8901	34.8341	76.5794	86.0364	38.7197	21.0917	35.0343	29.2552	13.8212	Cluster1
GSM2735249	38.9022	7.3132	26.8445	36.4323	30.8503	98.1032	19.7043	17.6473	21.0667	16.9173	13.322	Cluster1
GSM2735250	33.3458	4.04186	40.9874	25.66	47.0602	114.379	56.279	16.1267	22.0912	39.7194	19.8469	Cluster1
GSM2735251	20.4493	5.09232	27.0232	34.3482	30.5381	113.56	14.6234	10.2867	11.5474	15.048	23.5338	Cluster1
GSM2735252	12.9034	3.61134	13.0796	13.807	19.6218	133.555	23.2791	7.68003	9.69855	10.4826	7.2646	Cluster1
GSM2735253	21.5669	3.60699	18.6564	20.522	26.3487	24.7447	23.7018	13.3074	18.1521	17.0616	23.0751	Cluster1
GSM2735254	49.9448	9.65355	66.1661	46.3804	76.2046	172.135	58.3488	13.6267	48.301	24.3994	32.8928	Cluster1
GSM2735255	31.1549	5.93162	46.8369	44.3879	53.3074	115.65	75.0581	17.2787	17.4075	25.625	20.1305	Cluster1
GSM2735257	43.5415	6.75585	41.8833	25.9478	26.4817	228.739	28.9072	8.22482	12.9038	17.3765	20.4575	Cluster1
GSM2735258	140.3	2.45138	24.9694	11.1004	22.4027	181.064	25.1958	9.70543	31.1683	9.71377	16.7095	Cluster2
GSM2735259	23.17	2.92443	12.7106	17.7911	22.4719	57.2708	15.7527	12.424	7.70204	9.4261	3.04399	Cluster1
GSM2735260	13.4179	1.91207	9.53308	18.5803	12.025	49.4147	10.6471	4.99125	5.66033	6.41591	20.9756	Cluster1
GSM2735261	16.0863	2.85605	16.0368	38.3978	21.6497	71.2557	30.3983	13.8384	5.51283	29.6813	14.1701	Cluster1
GSM2735264	142.111	2.40301	16.9168	18.923	24.8471	41.8995	13.1737	10.0688	31.8766	12.0292	11.7668	Cluster1
GSM2735265	28.4937	2.70184	31.3656	44.6486	39.0565	115.381	37.4112	13.0956	17.8475	31.476	11.3763	Cluster1
GSM2735266	14.1224	3.09135	20.3167	21.4839	24.7385	64.0715	13.1238	11.6619	9.25108	11.4024	22.1926	Cluster2
GSM2735267	13.211	6.75641	45.5332	45.6791	24.8631	86.3778	15.8645	34.2247	13.7138	39.0205	12.0198	Cluster1
GSM2735272	17.3481	8.60314	72.8207	37.2003	40.8855	79.6376	36.0818	39.3053	19.0741	26.2965	13.2408	Cluster1
GSM2735273	10.0712	3.09039	19.7799	27.4683	30.254	102.653	29.5023	13.1003	5.87926	18.5732	16.0958	Cluster1
GSM2735274	114.887	1.80012	18.6791	10.5406	34.5281	40.6258	32.1742	14.9628	23.8415	11.9526	9.58048	Cluster1
GSM2735276	20.3838	10.133	54.6719	65.7604	38.4434	133.633	27.1962	16.5388	29.0095	43.6742	19.2859	Cluster2
GSM2735277	11.8952	2.36927	25.2754	14.5951	32.5528	99.5432	16.3563	15.8553	12.7046	16.8905	3.56775	Cluster1
GSM2735278	28.6557	4.37345	28.4261	26.6679	28.5601	27.4404	19.2167	7.45955	13.5181	16.0728	22.501	Cluster1
GSM2735279	26.5536	7.72837	33.5211	44.7183	30.0468	170.104	18.8501	15.003	27.1329	31.5149	15.1889	Cluster1
GSM2735280	30.9865	2.61077	17.5451	21.4082	19.9247	190.04	25.5294	12.4481	12.1324	14.9564	11.6139	Cluster1
GSM2735281	17.8811	2.99291	26.2999	40.4131	18.4846	86.0879	51.0167	17.6624	7.85707	33.317	12.6834	Cluster1
GSM2735284	21.6707	2.01986	9.78999	15.3279	15.3293	51.1869	13.9882	6.92966	11.1961	10.3652	5.3622	Cluster2
GSM2735285	112.785	13.2902	68.4099	30.838	52.5613	232.649	49.9641	14.4466	25.414	20.0945	42.359	Cluster1
GSM2735287	10.1566	5.08137	39.9955	39.7942	27.2974	54.8399	30.7684	50.126	11.4373	31.3212	10.8965	Cluster1
GSM2735290	6.02339	1.19186	12.6203	20.0626	23.2714	11.7812	11.9285	4.2142	5.87449	4.86037	7.35968	Cluster2
GSM2735291	85.0798	7.0642	43.2648	45.6313	53.6905	137.128	92.9006	24.4162	15.751	35.4933	25.0879	Cluster1
GSM2735292	41.027	7.27375	26.7455	26.3999	21.7859	60.4773	18.9967	12.5015	13.3699	14.2355	9.9255	Cluster2
GSM2735294	39.7532	6.85478	68.1218	51.6343	50.1607	192.605	35.5638	11.0101	34.7836	31.4542	26.9322	Cluster1
GSM2735295	43.045	2.14103	10.0844	13.0642	10.4064	23.9954	5.62755	3.19634	36.3364	5.84967	5.12174	Cluster2
GSM2735296	26.8146	5.15907	35.4017	24.3362	35.9051	85.8282	51.7022	10.6517	14.5984	10.6251	22.378	Cluster1
GSM2735297	21.0699	6.33473	39.4245	39.097	34.6436	72.0628	31.9181	16.3222	19.9235	32.56	18.5102	Cluster1
GSM2735298	16.6106	5.93338	38.3765	38.855	30.9683	106.912	45.8773	19.2221	13.5371	29.8434	16.8615	Cluster1
GSM2735299	32.5217	6.78002	31.2931	32.9802	20.7969	84.6941	19.1492	38.5631	8.52763	24.7712	15.4469	Cluster1
GSM2735300	42.5975	2.36277	11.8827	14.1899	12.8646	51.6295	8.17569	6.23225	7.19138	9.62378	6.39732	Cluster2
GSM2735303	30.6171	1.33568	12.1981	18.0485	11.9478	40.9335	18.0668	8.06798	4.30973	10.4602	21.8468	Cluster1
GSM2735304	14.7112	3.59848	22.0446	27.4736	21.9039	81.9523	8.82781	13.0996	7.62001	17.6761	19.3448	Cluster1
GSM2735305	4.38092	1.87359	11.8407	10.5488	10.8155	23.3892	7.67418	5.41245	3.27457	8.30804	2.60538	Cluster2
GSM2735307	61.406	3.34728	26.5004	6.20403	27.7102	95.0954	30.581	6.79105	18.0243	5.63802	3.46692	Cluster1
GSM2735308	35.9531	9.68705	44.4089	29.392	41.8757	134.52	41.1854	9.63671	23.3782	25.5069	28.3883	Cluster2
GSM2735310	6.85375	1.65016	20.6391	8.0022	30.8125	239.732	31.2288	13.5427	11.7023	11.2159	2.62797	Cluster1
GSM2735311	17.0562	1.56444	25.4383	20.7482	34.0253	48.9973	22.9526	10.8229	11.4302	17.9302	14.647	Cluster1
GSM2735313	10.2003	5.16707	36.5172	27.9283	22.7008	52.3566	17.0147	20.0773	12.8882	31.2139	7.29497	Cluster1
GSM2735314	9.89079	2.95397	17.1164	17.1173	17.2654	46.1683	16.6067	19.8996	5.96678	15.1572	12.7892	Cluster2
