# Supplementary material for: M6A-mediated molecular patterns and tumor microenvironment infiltration characterization in nasopharyngeal carcinoma
Source: Cancer Biol Ther. 2024 Mar 26;25(1):2333590. doi: 10.1080/15384047.2024.2333590 (PMC10978033; doi:10.1080/15384047.2024.2333590)
Supplement: Supplemental Material [file KCBT_A_2333590_SM2632.zip › Table S11 TIDE output.xlsx]

## Sheet: TIDE_output
Patient	No benefits	Responder	TIDE	IFNG	MSI Expr Sig	Merck18	CD274	CD8	CTL.flag	Dysfunction	Exclusion	MDSC	CAF	TAM M2
GSM2735233	TRUE	FALSE	2.1	-324.9	0	-116.77	-23.11	-18.54	FALSE	-0.44	2.1	0.11	0.2	-0.02
GSM2735241	FALSE	FALSE	1.37	126.84	0	-7.76	15.69	-3.51	FALSE	-0.25	1.37	0.09	0.14	-0.03
GSM2735300	TRUE	FALSE	1.34	-737.85	0	-112.31	10.61	-15.83	FALSE	-0.58	1.34	0.08	0.12	-0.02
GSM2735264	TRUE	FALSE	1.27	-263.74	0	-14.81	110.11	-8.04	FALSE	-0.36	1.27	0.07	0.14	-0.01
GSM2735290	TRUE	FALSE	1.21	-450.45	0	-55.76	-22.82	-17.78	FALSE	-0.28	1.21	0.06	0.05	0.02
GSM2735284	TRUE	FALSE	1.2	-321.71	1	-82.68	-7.91	-6.48	FALSE	-0.35	1.2	0.09	0.04	0.04
GSM2735295	TRUE	FALSE	1.13	-220.7	1	-65.83	12.13	-18.14	FALSE	-0.36	1.13	0.08	0.03	0.02
GSM2735222	FALSE	FALSE	0.98	-673.71	1	-83.93	19.76	5.74	FALSE	-0.46	0.98	0.09	0.04	0.01
GSM2735238	FALSE	FALSE	0.91	-902.22	0	-122.69	37.91	-17.93	FALSE	-0.36	0.91	0.06	0.07	0
GSM2735274	FALSE	FALSE	0.91	-180.06	0	32.74	83.56	7.59	FALSE	-0.31	0.91	0.08	0.1	-0.03
GSM2735252	FALSE	FALSE	0.86	-734.33	1	-90.35	-16.34	-4.48	FALSE	-0.4	0.86	0.04	0.09	0.01
GSM2735242	FALSE	FALSE	0.86	556.04	1	43.83	-2.74	12.55	FALSE	-0.18	0.86	0.06	-0.01	0
GSM2735208	FALSE	FALSE	0.78	252.72	0	36.71	9.14	7.58	FALSE	0.08	0.78	0.04	0.15	-0.07
GSM2735253	FALSE	FALSE	0.77	297.65	0	-12.46	-8.22	3.26	FALSE	-0.23	0.77	0.05	0.03	0.03
GSM2735229	FALSE	FALSE	0.7	-226.18	1	1.4	-5.04	-9.06	FALSE	-0.38	0.7	0.07	0.01	0.01
GSM2735216	FALSE	FALSE	0.7	-741.01	1	-126.37	19.8	-19.56	FALSE	-0.58	0.7	0.08	0.01	0.01
GSM2735211	FALSE	FALSE	0.66	-165.95	1	-98.89	-23.28	-14.54	FALSE	-0.56	0.66	0.08	0	0.01
GSM2735297	FALSE	FALSE	0.64	-124.12	0	25.94	-8.81	24.97	FALSE	0.15	0.64	-0.01	0.15	-0.04
GSM2735250	FALSE	FALSE	0.61	525.85	0	302.92	5.5	142.6	TRUE	0.61	-0.88	-0.09	-0.01	-0.02
GSM2735218	FALSE	FALSE	0.6	875.86	1	131.2	-17.49	-4.37	FALSE	-0.31	0.6	0.07	-0.01	0.03
GSM2735224	FALSE	FALSE	0.57	-702.07	1	-111.53	-20.26	-9.82	FALSE	-0.37	0.57	0.06	0	0.02
GSM2735279	FALSE	FALSE	0.57	145.6	0	72.62	-3.48	27.58	TRUE	0.57	-0.94	-0.09	-0.05	0
GSM2735260	FALSE	FALSE	0.56	-48.91	1	-85.1	-14.68	-17.47	FALSE	-0.24	0.56	0.06	-0.02	0.03
GSM2735232	FALSE	FALSE	0.54	1141.13	0	201.48	77.74	31.85	TRUE	0.54	-0.67	-0.07	0	-0.03
GSM2735234	FALSE	FALSE	0.52	-673.04	0	-109.75	-5.73	-22.25	FALSE	0.02	0.52	0.02	0.07	-0.03
GSM2735230	FALSE	FALSE	0.51	520.45	0	198.19	5.09	12.56	TRUE	0.51	-0.53	-0.05	-0.02	-0.01
GSM2735245	FALSE	FALSE	0.51	2106.35	0	422.46	84.04	127.78	TRUE	0.51	-0.89	-0.06	-0.03	-0.04
GSM2735215	FALSE	FALSE	0.48	402.84	0	161.42	-0.68	28.31	TRUE	0.48	-0.85	-0.09	-0.01	-0.02
GSM2735291	FALSE	FALSE	0.43	355.39	0	258.49	54.47	50.49	TRUE	0.43	-0.87	-0.05	-0.01	-0.07
GSM2735305	FALSE	FALSE	0.42	-741.68	1	-122.7	-24.01	-13.8	FALSE	-0.28	0.42	0.03	-0.01	0.04
GSM2735228	FALSE	FALSE	0.41	294.96	1	77.98	22.98	1.46	FALSE	-0.3	0.41	0.09	0.02	-0.05
GSM2735247	FALSE	FALSE	0.4	617.3	0	210.65	7.05	33	TRUE	0.4	0.04	-0.08	0.12	-0.03
GSM2735220	FALSE	FALSE	0.39	-428.1	1	-55.95	-7.73	2.38	FALSE	-0.14	0.39	0.04	0.02	0
GSM2735223	FALSE	FALSE	0.38	-207.52	1	-59.88	66.63	-17.81	FALSE	-0.37	0.38	0.08	0.02	-0.05
GSM2735278	FALSE	FALSE	0.38	-185.5	1	1.95	-0.66	-3.41	FALSE	-0.06	0.38	0.01	0.04	0.01
GSM2735266	FALSE	FALSE	0.37	670.47	1	-6.91	-16.61	-8.39	FALSE	-0.09	0.37	0.03	0	0.02
GSM2735314	FALSE	FALSE	0.36	-205.15	1	-63.4	-19.4	-2.81	FALSE	-0.23	0.36	0.04	0	0.02
GSM2735255	FALSE	FALSE	0.36	391.57	0	142.79	2.75	29.2	TRUE	0.36	-0.69	-0.03	-0.01	-0.07
GSM2735243	FALSE	FALSE	0.35	476.49	1	5.58	-13.2	11.14	FALSE	-0.16	0.35	0.03	0.01	0
GSM2735254	FALSE	FALSE	0.33	1463.28	0	265.3	20.63	90.53	TRUE	0.33	-0.33	-0.07	0.04	-0.02
GSM2735307	FALSE	FALSE	0.31	-92.54	1	29.38	33.34	0.75	FALSE	-0.15	0.31	0.03	0	0
GSM2735206	FALSE	FALSE	0.31	-607.42	0	-78.13	8.47	0.35	FALSE	-0.29	0.31	0.03	0.01	0.01
GSM2735244	FALSE	FALSE	0.3	1452.83	1	241.9	20.53	36.69	TRUE	0.3	-0.4	0	0.01	-0.07
GSM2735303	FALSE	FALSE	0.29	337.27	1	61.73	0.13	-8.95	FALSE	-0.15	0.29	0.03	0.01	0.01
GSM2735209	FALSE	FALSE	0.21	300.42	1	3.65	-1.04	-6.32	FALSE	-0.05	0.21	0.04	-0.04	0.02
GSM2735294	FALSE	FALSE	0.19	1150.02	0	267.12	9.87	12	TRUE	0.19	-0.63	-0.03	-0.01	-0.06
GSM2735221	FALSE	FALSE	0.18	591.21	1	-75.76	54.92	-8.96	FALSE	-0.13	0.18	0.03	-0.04	0.03
GSM2735203	FALSE	FALSE	0.16	544.49	1	67.68	28.99	-11.18	FALSE	-0.08	0.16	0.04	0.03	-0.04
GSM2735292	FALSE	FALSE	0.16	1322.97	1	-36.31	10.46	-8.77	FALSE	-0.14	0.16	0.02	-0.03	0.03
GSM2735235	FALSE	FALSE	0.15	-30.74	0	51.02	71.15	-10.32	FALSE	0.04	0.15	0.01	0.05	-0.04
GSM2735226	FALSE	FALSE	0.14	318.23	1	80.3	96.04	19.54	TRUE	0.14	0.11	0	-0.01	0
GSM2735202	FALSE	FALSE	0.1	498.76	1	-9.94	9.02	28.33	TRUE	0.1	-0.5	-0.02	-0.05	-0.01
GSM2735299	FALSE	FALSE	0.1	-200.34	0	37.83	1.85	4.18	FALSE	0.31	0.1	-0.02	0	0.01
GSM2735265	FALSE	FALSE	0.09	214.32	0	117.5	-0.13	27.97	TRUE	0.09	0.11	0	0.03	-0.01
GSM2735251	FALSE	FALSE	0.09	-220.69	1	-49.05	-10.18	-0.56	FALSE	0	0.09	0.02	0	0
GSM2735311	FALSE	FALSE	0.08	-141.2	1	17.96	-12.65	6.82	FALSE	-0.13	0.08	0.02	0	-0.01
GSM2735246	FALSE	FALSE	0.06	1008.59	0	112.86	51.65	7.98	TRUE	0.06	0.07	0.02	0.01	-0.03
GSM2735261	FALSE	FALSE	0.02	-157.9	1	-26.93	-13.19	4.67	FALSE	-0.03	0.02	0.02	0	-0.01
GSM2735213	FALSE	FALSE	0.02	784.23	1	170.58	50.8	49.65	TRUE	0.02	-0.04	0.02	-0.03	0
GSM2735285	FALSE	FALSE	0.01	1.98	1	84.15	82.04	11.23	FALSE	0.06	0.01	0	0.05	-0.05
GSM2735212	FALSE	FALSE	0.01	100.42	1	13.07	5.61	4.14	TRUE	0.01	0.26	0.02	0	0.02
GSM2735308	FALSE	FALSE	0	645.18	1	58.98	6.26	-1.39	FALSE	0.13	0	0	0.03	-0.03
GSM2735219	FALSE	TRUE	-0.02	553.03	0	0.25	10.22	-15.27	FALSE	0.06	-0.02	-0.01	0.08	-0.07
GSM2735227	FALSE	TRUE	-0.03	-674.95	0	-129.59	-16.63	-13.17	FALSE	0.22	-0.03	-0.03	0.02	0.01
GSM2735259	FALSE	TRUE	-0.09	-276.21	1	-36.85	-6.77	0.66	TRUE	-0.09	0.18	0.01	-0.01	0.02
GSM2735204	FALSE	TRUE	-0.12	-64.18	1	12.59	-3.42	-4.98	FALSE	0.12	-0.12	0	-0.01	-0.01
GSM2735257	FALSE	TRUE	-0.16	247.05	1	30.24	13.55	35.48	TRUE	-0.16	0.29	0.04	-0.02	0.02
GSM2735236	FALSE	TRUE	-0.17	338.97	0	67.95	42.66	-1.83	FALSE	0.25	-0.17	-0.01	0.04	-0.06
GSM2735258	FALSE	TRUE	-0.19	1065.9	1	56.04	111.99	-3.27	FALSE	0.05	-0.19	-0.01	-0.04	0.02
GSM2735287	FALSE	TRUE	-0.22	418.57	1	128.59	-18.56	19.76	FALSE	0.34	-0.22	-0.02	-0.07	0.04
GSM2735273	FALSE	TRUE	-0.24	-193.19	1	-17.25	-19.26	13.99	TRUE	-0.24	0.36	0.06	-0.01	0.01
GSM2735304	FALSE	TRUE	-0.25	-433.32	1	-55.15	-14.89	-1.76	FALSE	0.1	-0.25	-0.02	0	-0.02
GSM2735217	FALSE	TRUE	-0.25	-603.08	0	-20.53	-18.21	6.71	FALSE	-0.03	-0.25	-0.02	-0.01	0
GSM2735237	FALSE	TRUE	-0.25	-489.01	0	-41.46	0.81	-12.22	FALSE	0.28	-0.25	-0.04	0.04	-0.03
GSM2735280	FALSE	TRUE	-0.31	-184.44	0.32	-20.5	4.08	-1.22	FALSE	0.41	-0.31	-0.04	-0.01	0
GSM2735296	FALSE	TRUE	-0.39	321.6	1	-24.17	-1.52	-14.61	FALSE	0.31	-0.39	-0.02	-0.03	-0.01
GSM2735310	FALSE	TRUE	-0.44	-250.98	0	16.63	-21.74	15.78	FALSE	0.04	-0.44	-0.03	0	-0.03
GSM2735240	FALSE	TRUE	-0.45	3	1	2.96	-19.69	-3.21	FALSE	0.07	-0.45	-0.02	-0.02	-0.03
GSM2735267	FALSE	TRUE	-0.47	352.44	1	31.57	-15.36	-1.08	FALSE	0.29	-0.47	-0.04	-0.08	0.02
GSM2735276	FALSE	TRUE	-0.5	646.62	0	63.32	-9.32	-3.05	FALSE	0.48	-0.5	-0.06	0.04	-0.04
GSM2735277	FALSE	TRUE	-0.55	147.3	0	111.52	-15.4	20.26	FALSE	0.33	-0.55	-0.07	0	0
GSM2735205	FALSE	TRUE	-0.62	609.51	0	143.82	26.13	-4.47	FALSE	0.52	-0.62	-0.05	0.02	-0.06
GSM2735249	FALSE	TRUE	-0.7	-18.36	0	-3.9	7.81	18.26	FALSE	0.21	-0.7	-0.05	0.01	-0.05
GSM2735281	FALSE	TRUE	-0.8	-112.41	0	8.2	-11.28	8.05	FALSE	0.56	-0.8	-0.05	-0.03	-0.04
GSM2735272	FALSE	TRUE	-0.92	321.02	0	29.89	-11.33	-7.54	FALSE	0.83	-0.92	-0.1	-0.02	-0.02
GSM2735239	FALSE	TRUE	-0.97	11.75	0	49.16	-7.05	3.5	FALSE	0.67	-0.97	-0.08	-0.07	-0.01
GSM2735313	FALSE	TRUE	-1.02	132.51	0	81.23	-19.37	13.11	FALSE	0.69	-1.02	-0.09	-0.08	0.02
GSM2735298	FALSE	TRUE	-1.08	738.77	0	155.87	-13.06	83.85	FALSE	0.9	-1.08	-0.09	-0.06	-0.02
