# Supplementary material for: M6A-mediated molecular patterns and tumor microenvironment infiltration characterization in nasopharyngeal carcinoma
Source: Cancer Biol Ther. 2024 Mar 26;25(1):2333590. doi: 10.1080/15384047.2024.2333590 (PMC10978033; doi:10.1080/15384047.2024.2333590)
Supplement: Supplemental Material [file KCBT_A_2333590_SM2632.zip › Table S12 GSE102349 edgeR diff.xlsx]

## Sheet: GSE102349_edgeR_diff
id	logFC	logCPM	LR	PValue	FDR
IGF2BP1	-5.1353	3.71822	145.127	2.01512e-33	3.27214e-29
BMPER	-4.36167	3.29823	95.7878	1.2788e-22	9.31356e-19
KCNN1	-2.40049	1.01395	95.2002	1.7207e-22	9.31356e-19
COL9A3	-3.61827	4.52343	93.5439	3.97297e-22	1.61283e-18
COL9A1	-3.49972	1.10132	88.0838	6.27379e-21	2.03748e-17
MGP	-3.25783	6.7042	80.2226	3.34528e-19	9.05343e-16
CCKAR	-4.6578	2.77288	66.7937	3.01461e-16	6.99303e-13
TAFA3	-2.71205	-1.05815	65.7389	5.14795e-16	1.0449e-12
ADGRL3	-3.20907	1.4849	62.9248	2.14749e-15	3.87455e-12
FGF10	-4.60043	1.60716	61.4273	4.59405e-15	7.45982e-12
ITGA7	-1.87588	3.75414	58.7341	1.80489e-14	2.66435e-11
ATP2B3	-4.06211	-2.19215	58.0649	2.53613e-14	3.43181e-11
PIWIL2	-2.53581	0.803686	57.504	3.37286e-14	4.21296e-11
CRTAC1	-4.17484	1.38204	57.019	4.31616e-14	4.85881e-11
MLLT11	-1.62292	2.54361	56.9421	4.48837e-14	4.85881e-11
TNN	-3.83336	3.36501	55.1244	1.13135e-13	1.14818e-10
CSPG4	-2.88842	5.31325	54.5183	1.54005e-13	1.47102e-10
GPC5	-2.7984	-1.08803	53.5021	2.58318e-13	2.33032e-10
KCNA1	-4.85182	-0.669915	53.3617	2.7745e-13	2.37118e-10
MPZ	-2.04192	1.47199	53.1737	3.05319e-13	2.47888e-10
CACNG8	-2.5976	-1.75239	52.832	3.63333e-13	2.80943e-10
ALK	-2.54679	-0.021114	52.3427	4.66116e-13	3.44036e-10
NPY1R	-3.62427	0.695543	50.4389	1.22934e-12	8.67916e-10
NPTX2	-2.89112	1.63972	50.037	1.50877e-12	1.02081e-09
NTNG1	-3.47322	-0.0549546	49.4555	2.02925e-12	1.31804e-09
RNF182	-2.50086	-0.0500292	49.2476	2.2561e-12	1.40902e-09
RFLNA	-2.74138	2.61277	48.0149	4.22989e-12	2.54389e-09
CERS1	-2.94381	-1.72974	47.7963	4.72889e-12	2.74242e-09
CRYAB	-2.30135	3.12158	47.291	6.11917e-12	3.42631e-09
NTRK3	-2.7932	1.9749	46.9011	7.46624e-12	4.04122e-09
BARX1	-3.25739	-1.0269	46.7465	8.07891e-12	4.23179e-09
ALX1	-5.85777	-2.08266	45.7824	1.32147e-11	6.70562e-09
DRAXIN	-1.86587	0.912198	44.9704	2.0003e-11	9.77223e-09
LRP6	-1.41046	6.21904	44.9261	2.04616e-11	9.77223e-09
SLC6A4	-1.96155	-1.10835	44.4372	2.62647e-11	1.21853e-08
SOX10	-4.61346	4.09082	44.3294	2.77514e-11	1.25174e-08
TNNI1	-1.43638	1.95689	43.6867	3.85373e-11	1.69127e-08
NPSR1	-3.6174	0.662363	43.2746	4.75719e-11	2.03197e-08
APBB1IP	1.47723	5.15843	43.2246	4.88033e-11	2.03197e-08
SELENOV	-4.46324	-3.18176	42.8315	5.96645e-11	2.42208e-08
ZP4	-3.24693	1.40214	42.6444	6.56534e-11	2.6002e-08
DNMT3B	-1.26397	2.64819	42.4945	7.08806e-11	2.74038e-08
EREG	-3.54799	2.07447	42.0099	9.08126e-11	3.42934e-08
EFR3B	-1.88979	1.20981	41.5854	1.12836e-10	4.16414e-08
PTGIS	-3.31718	1.18443	41.4811	1.19016e-10	4.29463e-08
ELFN1	-1.79518	1.43693	41.2558	1.33554e-10	4.71446e-08
ZNF521	-2.01095	3.58295	41.1818	1.38707e-10	4.79218e-08
OPRK1	-4.99219	-1.68014	41.0334	1.49652e-10	5.06259e-08
NMNAT2	-1.95622	2.26732	40.8414	1.65099e-10	5.47119e-08
PAH	-3.46126	0.0496019	40.5936	1.87419e-10	6.08662e-08
IGLON5	-2.38468	-0.00984377	40.5481	1.91839e-10	6.108e-08
MYCN	-2.44926	3.71866	39.955	2.59878e-10	8.11519e-08
COL9A2	-2.00058	6.02275	39.3614	3.52186e-10	1.072e-07
ITGAL	1.36204	6.62	39.3377	3.56498e-10	1.072e-07
CD27	1.50652	4.59571	39.2617	3.70633e-10	1.09424e-07
ASZ1	-4.31901	-1.50783	39.2116	3.80271e-10	1.10265e-07
LIPG	-1.87297	2.53736	39.1585	3.90751e-10	1.11316e-07
ITGB7	1.13775	4.43246	39.0589	4.11212e-10	1.15125e-07
NLRC5	1.05687	6.88122	38.9896	4.26068e-10	1.17263e-07
TMPRSS5	-2.11811	0.263297	38.9281	4.39696e-10	1.18997e-07
SEPTIN1	1.4432	5.34552	38.7308	4.86466e-10	1.29496e-07
MLC1	-2.52549	2.06293	38.5785	5.25954e-10	1.36714e-07
PRAME	-3.11088	3.74851	38.562	5.30422e-10	1.36714e-07
KCNK2	-2.92358	-0.432229	38.2156	6.33431e-10	1.60713e-07
GPC2	-1.72156	1.84482	38.0509	6.89217e-10	1.72177e-07
JAML	1.56644	5.33759	37.8518	7.63269e-10	1.87787e-07
ABI3	1.12664	5.09345	37.8038	7.82312e-10	1.896e-07
PNCK	-2.24027	1.42254	37.4341	9.45567e-10	2.25796e-07
SLAMF6	1.65144	4.80058	37.2295	1.05011e-09	2.43594e-07
RASAL3	1.30858	5.621	36.7998	1.30901e-09	2.99377e-07
GNG4	-2.25562	2.97495	36.5345	1.49989e-09	3.33633e-07
PTPN7	1.26032	5.81045	36.4299	1.58257e-09	3.47268e-07
VASH2	-1.7891	5.02058	36.3178	1.67622e-09	3.58677e-07
BCAN	-3.53275	3.66981	36.3149	1.67874e-09	3.58677e-07
CRLF1	-1.58248	1.5748	36.1756	1.80317e-09	3.80258e-07
ACAP1	1.36168	5.94424	36.0863	1.88769e-09	3.90004e-07
SIRPG	1.3198	4.08996	36.0763	1.89742e-09	3.90004e-07
ISX	-5.15359	0.0939568	36.0204	1.95263e-09	3.96334e-07
LY9	1.91152	3.76678	35.9369	2.03808e-09	4.08572e-07
PIK3CG	1.42862	4.79899	35.911	2.06541e-09	4.09001e-07
PYHIN1	1.39661	3.46692	35.8064	2.17933e-09	4.21349e-07
IL16	1.70781	6.01356	35.8061	2.17966e-09	4.21349e-07
TBC1D10C	1.46277	5.73568	35.7622	2.22932e-09	4.2588e-07
CD3E	1.25301	6.4472	35.734	2.26187e-09	4.27072e-07
ITPRIPL1	1.04131	2.5491	35.6473	2.36473e-09	4.41363e-07
CBARP	-1.55502	0.628535	35.5963	2.42749e-09	4.43215e-07
GPR34	1.4596	3.33295	35.5949	2.42925e-09	4.43215e-07
PCED1B	1.28567	4.37288	35.4767	2.58115e-09	4.65697e-07
CD3D	1.27953	5.50652	35.3485	2.75676e-09	4.91915e-07
KRT6C	-3.80056	6.95874	35.2859	2.84692e-09	5.02482e-07
CNTN2	-2.9395	4.28686	35.2619	2.88213e-09	5.03226e-07
CD244	1.4082	2.59103	35.1798	3.00622e-09	5.19308e-07
TRAF3IP3	1.32193	5.22326	35.0435	3.22429e-09	5.51116e-07
SH2D1A	1.38386	4.53601	35.0051	3.28837e-09	5.56214e-07
EPHB3	-1.73105	4.49373	34.9445	3.39234e-09	5.67884e-07
C11orf21	1.49747	3.2637	34.9233	3.42957e-09	5.68259e-07
SIT1	1.35344	4.24015	34.9023	3.46668e-09	5.68606e-07
PTPN22	1.25991	4.36474	34.86	3.54282e-09	5.75283e-07
ARHGAP15	1.41426	4.57798	34.7187	3.80958e-09	6.06256e-07
CEACAM21	1.55337	1.8903	34.7104	3.8259e-09	6.06256e-07
SFRP1	-2.77296	6.31311	34.7004	3.84557e-09	6.06256e-07
TRIM9	-1.64842	0.579858	34.6495	3.94742e-09	6.13734e-07
NLGN1	-2.45236	-1.6983	34.6311	3.98494e-09	6.13734e-07
SUSD3	1.39948	3.72601	34.6206	4.00639e-09	6.13734e-07
TRAT1	1.55172	3.30501	34.5032	4.25555e-09	6.45809e-07
MAP4K1	1.27449	5.26124	34.4648	4.34022e-09	6.52561e-07
GPR174	1.44739	4.30611	34.4432	4.38865e-09	6.53788e-07
TMEM59L	-2.06674	-1.41345	34.3576	4.58598e-09	6.76974e-07
FBLL1	-2.80126	-0.333457	34.2923	4.74254e-09	6.93778e-07
CRTAM	1.49465	3.00539	34.2728	4.79027e-09	6.94504e-07
BIN2	1.23289	5.09623	34.094	5.25136e-09	7.54615e-07
NCKAP1L	1.30143	6.82898	33.8411	5.98032e-09	8.51788e-07
ICAM3	1.45622	3.26631	33.8242	6.03249e-09	8.51788e-07
EVI2B	1.47794	5.84902	33.7714	6.19818e-09	8.67639e-07
DCX	-5.24068	1.50782	33.7519	6.26094e-09	8.68491e-07
ADAMTS4	-1.66283	4.19044	33.7363	6.31124e-09	8.68491e-07
ITGA4	1.40838	5.42851	33.6473	6.60675e-09	8.98273e-07
SASH3	1.39466	6.50818	33.6254	6.68153e-09	8.98273e-07
CYTIP	1.3409	5.66878	33.6219	6.69362e-09	8.98273e-07
STK17B	1.00612	6.95778	33.5653	6.89129e-09	9.17219e-07
AJAP1	-2.35254	1.82766	33.51	7.09001e-09	9.34138e-07
GZMM	1.52882	3.16347	33.4981	7.13346e-09	9.34138e-07
GPRIN3	1.16854	5.22192	33.4001	7.50214e-09	9.74558e-07
MEIS3	-1.69418	2.43193	33.2471	8.11602e-09	1.04368e-06
ZNF385C	-1.48385	2.67392	33.2359	8.16276e-09	1.04368e-06
GRAP2	1.1298	4.46051	33.1838	8.3845e-09	1.06365e-06
ATP2A3	1.32436	7.16264	33.1073	8.72115e-09	1.09778e-06
GPR18	2.09253	3.03099	33.092	8.79002e-09	1.09794e-06
WAS	1.22334	5.26113	33.0538	8.96447e-09	1.10287e-06
VAX2	-3.03548	-2.15731	33.0415	9.02127e-09	1.10287e-06
CLDN6	-2.60772	-2.59573	33.0389	9.03321e-09	1.10287e-06
ARMC12	-1.44416	1.46931	33.0069	9.18323e-09	1.10498e-06
CXCR3	1.23263	4.59133	33.0062	9.18658e-09	1.10498e-06
ARHGAP9	1.29802	5.57622	32.8433	9.98946e-09	1.17869e-06
CD52	1.67979	6.13704	32.8281	1.00679e-08	1.17869e-06
GTSF1	1.96632	1.13833	32.8185	1.01176e-08	1.17869e-06
NLRC3	1.16367	5.02806	32.8111	1.01563e-08	1.17869e-06
EVI2A	1.33939	4.24774	32.81	1.01623e-08	1.17869e-06
ARC	-1.97854	-1.17415	32.7931	1.02509e-08	1.18053e-06
PIM2	1.20494	6.70489	32.6838	1.08437e-08	1.24e-06
DOCK8	1.27918	6.62476	32.6614	1.09692e-08	1.24558e-06
CD8A	1.42679	6.27864	32.6082	1.12739e-08	1.26706e-06
GPR25	1.55864	1.72301	32.6012	1.13144e-08	1.26706e-06
TGFA	-1.6639	5.8217	32.5027	1.19027e-08	1.32381e-06
MEI1	1.41415	3.77405	32.4706	1.2101e-08	1.33671e-06
DTHD1	2.19463	2.76797	32.4523	1.22151e-08	1.3402e-06
PTPRC	1.42316	8.21173	32.3477	1.28908e-08	1.40484e-06
GZMK	1.49718	4.10391	32.1789	1.4061e-08	1.52215e-06
CARMIL2	1.45897	4.47466	32.1116	1.45563e-08	1.56533e-06
CAVIN4	-1.34338	-0.36239	32.0568	1.49731e-08	1.59956e-06
MYB	-1.39068	6.45839	32.0262	1.52111e-08	1.61436e-06
PRKCB	1.59533	5.40114	31.8943	1.62791e-08	1.7165e-06
CCL19	2.3228	7.05492	31.664	1.83292e-08	1.90788e-06
KIAA1755	-1.76228	2.16252	31.5647	1.92904e-08	1.98862e-06
ANKRD7	-1.93448	-1.4277	31.5558	1.93791e-08	1.98862e-06
MCOLN2	1.17145	4.07412	31.5465	1.94722e-08	1.98862e-06
SLC6A11	-2.8126	-1.53575	31.4905	2.00417e-08	2.03399e-06
RHOH	1.47755	5.01921	31.4769	2.01828e-08	2.03557e-06
SPNS3	1.57037	0.623556	31.4399	2.05711e-08	2.06123e-06
FCGR2B	1.39742	4.68043	31.4286	2.0691e-08	2.06123e-06
CYSLTR1	1.41454	3.07189	31.3297	2.17725e-08	2.13391e-06
ZNF831	1.505	3.43786	31.3266	2.18072e-08	2.13391e-06
ADH1B	4.92227	1.69154	31.3259	2.18148e-08	2.13391e-06
MFNG	1.23433	4.72774	31.244	2.27556e-08	2.19943e-06
KCNQ2	-2.73579	0.353443	31.2235	2.29971e-08	2.2089e-06
NKAIN1	-2.39296	0.395648	31.2126	2.31256e-08	2.2089e-06
TNFAIP8L2	1.24158	3.75889	31.1411	2.39941e-08	2.26521e-06
SLC35G1	-1.36956	2.21013	31.0795	2.47669e-08	2.31391e-06
FYB1	1.22201	6.66065	30.9664	2.62538e-08	2.43605e-06
RCOR2	-1.8468	1.52351	30.9372	2.66517e-08	2.45159e-06
SLC6A15	-3.52458	2.2006	30.9221	2.68597e-08	2.45159e-06
DPF3	1.34533	0.418159	30.921	2.68742e-08	2.45159e-06
ST8SIA4	1.02057	5.03156	30.8856	2.73701e-08	2.48288e-06
PLCG2	1.47494	5.84863	30.8584	2.77564e-08	2.49206e-06
SAMD14	-1.08496	1.13593	30.8568	2.77783e-08	2.49206e-06
CD8B	1.5162	4.2854	30.7481	2.93787e-08	2.62116e-06
CD247	1.08484	5.05876	30.7307	2.96431e-08	2.6303e-06
UCHL1	-2.06844	3.28899	30.7091	2.99757e-08	2.64536e-06
RGL4	1.30597	1.51641	30.5054	3.32934e-08	2.891e-06
GJB6	-3.52611	4.37053	30.4494	3.42684e-08	2.94242e-06
ARHGAP25	1.14699	5.707	30.4444	3.43566e-08	2.94242e-06
FAM78A	1.04003	5.07997	30.4404	3.44291e-08	2.94242e-06
BTK	1.57029	5.0293	30.4178	3.48319e-08	2.94923e-06
THEMIS	1.25904	3.63162	30.4156	3.4872e-08	2.94923e-06
RIPOR2	1.87099	5.44536	30.2309	3.8355e-08	3.19434e-06
SLA	1.00216	5.89432	30.2208	3.85546e-08	3.19434e-06
SHISAL2A	1.78788	0.981833	30.2199	3.85733e-08	3.19434e-06
EOMES	1.37723	4.1147	30.2108	3.87538e-08	3.19434e-06
ADGRG5	1.59289	4.14912	30.1493	4.00036e-08	3.26422e-06
SCML4	1.60004	2.97442	30.1292	4.04189e-08	3.28161e-06
HERPUD1	1.04596	7.28163	30.1041	4.09475e-08	3.30798e-06
GMFG	1.23051	5.49822	30.0546	4.2006e-08	3.33683e-06
HGFAC	-1.85181	0.0684998	30.0545	4.20076e-08	3.33683e-06
SP140	1.50845	4.91441	30.0458	4.21962e-08	3.33683e-06
ADAM28	1.15944	5.62672	30.0091	4.30019e-08	3.37326e-06
PLCB2	1.09262	5.348	29.9664	4.39595e-08	3.41538e-06
ADAMTS7	-1.33037	3.03467	29.879	4.59878e-08	3.53323e-06
RAB39B	1.41069	1.95286	29.8778	4.60142e-08	3.53323e-06
P2RY10	1.37343	4.7467	29.873	4.61291e-08	3.53323e-06
PARP15	1.74568	4.69314	29.7942	4.80436e-08	3.66259e-06
GJC1	-1.3241	3.24952	29.7465	4.92399e-08	3.73625e-06
VIT	-2.59908	2.06601	29.6883	5.07408e-08	3.83223e-06
CBLN4	-3.17808	-0.659508	29.6566	5.15767e-08	3.86702e-06
CNIH2	-1.33129	0.96181	29.6528	5.16777e-08	3.86702e-06
SNAI3	1.18501	1.45886	29.5709	5.39073e-08	4.01535e-06
ADA2	1.33601	7.01475	29.5463	5.45974e-08	4.04066e-06
CD79A	2.27608	6.96319	29.5304	5.50457e-08	4.04449e-06
ASB2	1.65652	2.94063	29.5105	5.56152e-08	4.05243e-06
SIDT1	1.47088	3.7787	29.5092	5.56529e-08	4.05243e-06
CD180	1.74688	4.32561	29.4758	5.66187e-08	4.10435e-06
NSG1	-1.64467	2.8572	29.4483	5.74293e-08	4.14461e-06
FCRLA	2.61935	4.56	29.4328	5.789e-08	4.15937e-06
CYP21A2	-1.80113	-1.59254	29.4159	5.83974e-08	4.17735e-06
P2RX5	1.91547	2.69006	29.3869	5.92767e-08	4.22165e-06
CD7	1.08501	5.01889	29.3296	6.10573e-08	4.32947e-06
CD79B	2.28523	5.08184	29.2705	6.29483e-08	4.42222e-06
SEPTIN3	-1.24687	2.67162	29.2633	6.31824e-08	4.42222e-06
ZCCHC12	-1.66342	-1.50521	29.2378	6.40175e-08	4.46144e-06
SULT1C4	-1.84169	2.84804	29.2285	6.43275e-08	4.46389e-06
MAP2	-1.9237	3.15045	29.1289	6.77205e-08	4.6612e-06
TIMD4	2.37501	1.13442	29.1282	6.7745e-08	4.6612e-06
ARHGAP30	1.07528	6.83108	29.0726	6.97148e-08	4.77649e-06
ABCD2	1.27569	2.40684	29.0398	7.09078e-08	4.83782e-06
SNX20	1.14447	5.19887	28.9858	7.29106e-08	4.95365e-06
CD48	1.49728	5.89085	28.9179	7.55126e-08	5.06683e-06
HHEX	1.43374	3.81327	28.9018	7.6142e-08	5.08804e-06
NIPAL4	-2.02689	1.69249	28.8864	7.67501e-08	5.10766e-06
SEMA3B	-1.69892	2.84386	28.8488	7.82549e-08	5.18654e-06
CD2	1.05817	6.43036	28.7952	8.04515e-08	5.31045e-06
SKAP1	1.19019	3.90113	28.766	8.16724e-08	5.36831e-06
PLD4	1.88402	3.52511	28.7585	8.19892e-08	5.36831e-06
KLHL6	1.486	5.43984	28.6538	8.65425e-08	5.64368e-06
ITK	1.16847	5.1076	28.6176	8.81774e-08	5.7273e-06
SCGB3A1	4.65705	1.99955	28.4818	9.4582e-08	6.11882e-06
CHRNB2	-1.97759	0.0688207	28.4546	9.59193e-08	6.1807e-06
CD96	1.10798	5.04524	28.3745	9.99724e-08	6.41641e-06
P2RY8	1.4405	4.88711	28.351	1.01194e-07	6.46927e-06
S1PR4	1.32345	3.6223	28.2949	1.04172e-07	6.60757e-06
LAT2	1.29803	5.04244	28.2716	1.0543e-07	6.66137e-06
AGAP2	1.08252	4.21826	28.2631	1.05898e-07	6.66498e-06
CD6	1.20663	5.65553	28.2291	1.07773e-07	6.75684e-06
P2RY12	2.12064	1.58426	28.2139	1.0862e-07	6.78374e-06
ADAMTS9	-1.53462	3.89625	28.1991	1.09456e-07	6.80976e-06
CD84	1.20945	5.45531	28.1746	1.10848e-07	6.87004e-06
CORO1A	1.22885	8.12242	28.1656	1.11365e-07	6.87585e-06
SLAMF7	1.37724	6.84098	28.138	1.12966e-07	6.94813e-06
SCIMP	1.82906	3.92014	28.1307	1.13392e-07	6.94813e-06
CD3G	1.15973	4.59776	28.0754	1.16681e-07	7.09614e-06
SEPTIN6	1.0427	6.28398	28.0498	1.18233e-07	7.1637e-06
FCMR	2.15849	5.51673	28.033	1.19263e-07	7.1992e-06
TAGAP	1.24193	4.85047	28.0091	1.20749e-07	7.2619e-06
RSPO2	-3.4411	-1.26546	27.9741	1.22951e-07	7.32858e-06
PPP1R16B	1.40762	6.27487	27.9733	1.23001e-07	7.32858e-06
GZMA	1.22548	5.34071	27.97	1.23211e-07	7.32858e-06
HAS2	-1.95304	3.15582	27.9619	1.23728e-07	7.33249e-06
FGD3	1.09498	5.01193	27.8691	1.2981e-07	7.6649e-06
LTF	4.23213	6.56876	27.8404	1.31746e-07	7.75106e-06
FGFR1	-1.45416	6.06267	27.7887	1.35316e-07	7.93235e-06
SMPD3	1.59078	3.18409	27.7377	1.38926e-07	8.11465e-06
TFAP2C	-1.30658	4.46491	27.7282	1.39613e-07	8.1256e-06
TTC24	1.6137	1.49442	27.7061	1.41214e-07	8.18056e-06
GIMAP7	1.27411	5.34081	27.7013	1.41565e-07	8.18056e-06
FCER2	3.19475	3.27122	27.6182	1.47782e-07	8.50949e-06
CD226	1.18402	3.19216	27.6065	1.48675e-07	8.5307e-06
ARHGDIB	1.05307	8.30581	27.574	1.51201e-07	8.64507e-06
TLR7	1.50879	3.99827	27.4406	1.61997e-07	9.19755e-06
FERMT3	1.05044	6.28494	27.3541	1.69405e-07	9.5514e-06
CLECL1	1.72476	1.9799	27.342	1.70472e-07	9.5783e-06
SPEG	-2.01577	3.21389	27.2973	1.74459e-07	9.73495e-06
FGD2	1.33871	4.92813	27.2553	1.78285e-07	9.91434e-06
TUBB3	-1.4286	-0.541522	27.2352	1.80146e-07	9.98365e-06
MYO10	-1.11342	6.31972	27.1732	1.86022e-07	1.02394e-05
ITM2A	1.12778	5.13767	27.148	1.88464e-07	1.03388e-05
ANXA2R	1.33284	2.2856	27.0497	1.9829e-07	1.08048e-05
PRSS35	-1.89788	-1.00611	27.0381	1.99486e-07	1.08336e-05
ARHGAP45	1.00143	6.92115	26.9607	2.07635e-07	1.12013e-05
JSRP1	1.73368	3.1419	26.917	2.12377e-07	1.13814e-05
DES	4.54094	1.94455	26.9052	2.13688e-07	1.1414e-05
PDZRN3	-1.85657	2.85193	26.8614	2.18585e-07	1.16373e-05
SHOX2	-1.42769	1.78312	26.8354	2.21547e-07	1.17182e-05
NAT8L	-1.87904	2.39505	26.8162	2.23754e-07	1.17965e-05
CSRP2	-1.16997	5.34886	26.8083	2.24669e-07	1.18064e-05
HSD17B13	3.90944	1.43058	26.7894	2.26873e-07	1.18838e-05
CCL1	-3.07818	2.25531	26.7827	2.27664e-07	1.18869e-05
BLK	2.51886	3.87405	26.675	2.40719e-07	1.24881e-05
NANOS3	-1.22769	-1.20137	26.6636	2.42134e-07	1.25216e-05
CST7	1.13872	4.7807	26.6295	2.4645e-07	1.27043e-05
MEX3A	-1.46923	5.57904	26.6209	2.47548e-07	1.27205e-05
SDC3	-1.31049	7.01727	26.6076	2.49266e-07	1.27684e-05
VPS37D	-1.46411	0.720674	26.5605	2.55414e-07	1.30093e-05
NUGGC	1.96493	2.6608	26.5397	2.58184e-07	1.31012e-05
PWWP3B	-2.82317	-1.08161	26.5234	2.6037e-07	1.3171e-05
CD53	1.2381	7.43409	26.4816	2.66057e-07	1.34168e-05
CRIP1	1.1288	2.01499	26.4493	2.7054e-07	1.36007e-05
POU3F2	-3.55795	1.29566	26.429	2.73404e-07	1.37023e-05
FCRL5	1.98496	5.38904	26.4005	2.77468e-07	1.38632e-05
CABP7	-1.70253	-1.00882	26.3808	2.80317e-07	1.39625e-05
SLAMF1	1.38876	4.49839	26.3566	2.83846e-07	1.40064e-05
SPN	1.03545	5.65024	26.3517	2.84573e-07	1.40064e-05
NTS	-3.7643	3.96605	26.3512	2.84649e-07	1.40064e-05
LPXN	1.03617	6.02796	26.2551	2.9917e-07	1.46765e-05
TNFSF8	1.30474	2.86201	26.2481	3.00255e-07	1.46854e-05
ATP8A2	-2.02401	2.82631	26.2128	3.05786e-07	1.4911e-05
SPAG4	1.46737	3.20333	26.1748	3.11869e-07	1.51621e-05
RAB33A	1.06064	2.01749	26.1515	3.15653e-07	1.53002e-05
ZC3H12D	1.34582	4.29489	26.1365	3.18119e-07	1.53282e-05
KBTBD8	1.53255	3.21275	26.0777	3.27946e-07	1.56623e-05
NLRP6	1.33144	-0.264183	26.0642	3.30248e-07	1.5726e-05
ATRNL1	-2.17835	0.859714	26.0328	3.3567e-07	1.59375e-05
CMTM7	1.06574	4.5672	25.9743	3.45997e-07	1.63799e-05
GDF11	-1.3314	5.14357	25.9419	3.51852e-07	1.65347e-05
GALNT15	-2.08163	1.90073	25.9393	3.52322e-07	1.65347e-05
PLP1	-2.63935	0.218632	25.9059	3.5848e-07	1.67752e-05
VNN2	1.65104	3.8835	25.8987	3.5982e-07	1.67895e-05
CR1	2.45021	3.31293	25.8931	3.60862e-07	1.67899e-05
PDCD1	1.08958	3.52928	25.872	3.64827e-07	1.68756e-05
DUSP9	-2.04778	1.89013	25.8667	3.65822e-07	1.68756e-05
CACNA1H	-1.47864	2.59023	25.8352	3.71849e-07	1.71051e-05
TESPA1	1.29483	3.81076	25.781	3.82443e-07	1.75008e-05
KRT14	-2.82905	9.2787	25.7801	3.82607e-07	1.75008e-05
GCNT1	1.05658	4.1391	25.7003	3.98767e-07	1.81887e-05
TRIL	-1.46239	1.83803	25.6845	4.02038e-07	1.82865e-05
PATL2	1.10266	2.86857	25.6681	4.05475e-07	1.83058e-05
REEP2	-1.25431	1.6734	25.6663	4.05843e-07	1.83058e-05
TBX21	1.14122	2.91219	25.6586	4.07468e-07	1.83282e-05
PCDHB3	-2.29397	-0.586036	25.6512	4.09035e-07	1.83478e-05
STUM	-1.77038	1.22234	25.5718	4.26217e-07	1.89856e-05
PLAAT3	1.00827	3.22125	25.56	4.28848e-07	1.89856e-05
FASLG	1.08228	3.29773	25.5511	4.30822e-07	1.901e-05
WNT8B	-1.78965	-1.4708	25.5454	4.32094e-07	1.90145e-05
COTL1	1.00342	7.94776	25.5238	4.36967e-07	1.91115e-05
FCRL6	1.55615	1.64113	25.52	4.37829e-07	1.91115e-05
NDUFA4L2	-1.57426	4.63236	25.4907	4.44526e-07	1.93518e-05
ADAMTS18	-2.41083	1.37608	25.4613	4.51355e-07	1.95965e-05
NYAP1	-1.42164	-0.715202	25.4203	4.6104e-07	1.99636e-05
MGAT5B	-1.94199	1.00817	25.4107	4.63336e-07	2.00097e-05
FRMD7	-2.90944	-3.20245	25.392	4.6786e-07	2.01176e-05
BTLA	1.70136	2.89723	25.3901	4.68312e-07	2.01176e-05
BANK1	2.41543	5.32138	25.379	4.71012e-07	2.01802e-05
TAS1R3	1.23645	2.18375	25.3332	4.82326e-07	2.05275e-05
CDH17	2.32281	0.99209	25.3099	4.88198e-07	2.06981e-05
CXCR5	2.27467	1.13183	25.2999	4.90732e-07	2.07513e-05
CPNE5	1.57582	4.65815	25.27	4.98413e-07	2.10214e-05
KCNK9	-1.82396	-0.884832	25.2565	5.01893e-07	2.11133e-05
GAPT	1.99712	3.33151	25.2152	5.12753e-07	2.15144e-05
KCNA3	1.43167	2.79927	25.194	5.18421e-07	2.16962e-05
MAP3K15	-1.61726	-1.5896	25.1483	5.30872e-07	2.21602e-05
EDAR	-2.25862	2.31665	25.1376	5.33816e-07	2.22259e-05
FNDC4	-1.34699	1.07542	25.1249	5.37356e-07	2.23161e-05
PMEPA1	-1.34046	6.3996	25.0683	5.53365e-07	2.2844e-05
NCR3	1.78387	1.85223	25.065	5.54288e-07	2.2844e-05
IGFLR1	1.09907	1.60202	24.9841	5.7805e-07	2.3703e-05
NES	-1.23573	4.62213	24.9266	5.95558e-07	2.42788e-05
CDH2	-1.9673	1.64359	24.9233	5.96578e-07	2.42788e-05
SYN3	-1.46876	-0.479536	24.918	5.98199e-07	2.42839e-05
RTP5	2.03564	-1.24835	24.9025	6.03054e-07	2.44199e-05
CD28	1.24156	4.46537	24.8658	6.14648e-07	2.48144e-05
CD19	2.45214	5.02942	24.862	6.15853e-07	2.48144e-05
DOK3	1.17026	5.00129	24.8494	6.19871e-07	2.49145e-05
GFI1	1.05486	3.16725	24.8429	6.21968e-07	2.49352e-05
FCRL1	2.79512	3.63722	24.8382	6.23491e-07	2.49352e-05
GIMAP5	1.28635	2.18569	24.8336	6.24994e-07	2.49352e-05
S100B	1.62103	4.35934	24.7977	6.36725e-07	2.52791e-05
IGFL1	-2.61906	0.233905	24.7708	6.45691e-07	2.55482e-05
LRP1B	-2.58532	-0.222331	24.7679	6.4665e-07	2.55482e-05
C1orf61	-1.77076	0.681781	24.7487	6.53138e-07	2.57419e-05
DIPK1C	-3.32605	1.67955	24.723	6.61881e-07	2.60233e-05
CTSW	1.50543	3.79778	24.6937	6.72018e-07	2.62918e-05
CD1C	1.93814	2.88953	24.69	6.73317e-07	2.62918e-05
RASGRP2	1.74116	4.81897	24.6893	6.73567e-07	2.62918e-05
DIRAS1	-1.9051	2.1731	24.6738	6.79009e-07	2.64406e-05
IKZF3	1.07488	6.65499	24.6673	6.81293e-07	2.64661e-05
TBX20	-1.92163	0.143294	24.6468	6.88598e-07	2.6677e-05
CD72	1.77335	4.03987	24.6383	6.9165e-07	2.6677e-05
FAM177B	2.42436	1.22318	24.6048	7.03752e-07	2.69408e-05
DPEP2	1.4492	1.94468	24.6011	7.05126e-07	2.69408e-05
RADIL	-1.48016	0.383697	24.5879	7.09956e-07	2.70617e-05
RCSD1	1.2345	5.87655	24.5795	7.13074e-07	2.70887e-05
FCRL2	2.34821	3.52064	24.5569	7.21475e-07	2.7264e-05
MAB21L1	-2.78347	-2.73289	24.5556	7.2198e-07	2.7264e-05
CXCR6	1.06459	5.20303	24.548	7.24817e-07	2.73076e-05
PARVG	1.09067	5.12292	24.5337	7.3021e-07	2.74471e-05
SHISA7	-1.77016	-2.02541	24.4456	7.64368e-07	2.85986e-05
MZB1	1.74186	6.69464	24.3946	7.84889e-07	2.92317e-05
FUT7	1.23234	2.57977	24.3868	7.88053e-07	2.92824e-05
PNOC	1.96839	2.01691	24.3755	7.9272e-07	2.93886e-05
KRT6B	-2.76303	7.71475	24.3001	8.24338e-07	3.04218e-05
LAX1	1.36335	4.37002	24.2888	8.29195e-07	3.04743e-05
ERFL	1.06226	0.0901931	24.2881	8.29514e-07	3.04743e-05
TTC16	1.47362	1.06019	24.2674	8.3846e-07	3.06642e-05
MYO7B	1.74997	0.996626	24.2623	8.40694e-07	3.06768e-05
MARCHF1	1.03936	5.10521	24.2524	8.45023e-07	3.07656e-05
DLX2	-2.15972	-0.566749	24.2456	8.47995e-07	3.08048e-05
NIBAN3	2.56509	3.1377	24.1173	9.06438e-07	3.27812e-05
CLEC10A	1.8602	3.91774	24.0776	9.25293e-07	3.33147e-05
GIMAP1	1.08264	4.00887	24.0656	9.31083e-07	3.34081e-05
CDH8	-2.26432	0.601446	24.0435	9.41814e-07	3.36854e-05
CABYR	-1.13633	2.1079	24.0295	9.48733e-07	3.38583e-05
TFAP2A	-1.02557	5.49373	23.977	9.74931e-07	3.46257e-05
IL10RA	1.01527	6.4581	23.9394	9.94143e-07	3.50933e-05
PLA2G2A	-3.34702	1.75607	23.912	1.00841e-06	3.53663e-05
SOWAHD	1.15954	1.75318	23.8906	1.01968e-06	3.56077e-05
IRF8	1.44003	6.26291	23.8799	1.02537e-06	3.57294e-05
IRF4	1.32551	5.90306	23.8555	1.03844e-06	3.60303e-05
ENC1	-1.37665	6.31273	23.8436	1.04488e-06	3.61122e-05
GIMAP6	1.02208	5.59275	23.8073	1.06481e-06	3.65546e-05
PCDHAC1	4.42282	-0.589743	23.7941	1.07212e-06	3.6728e-05
LTA	1.13466	2.797	23.7746	1.08304e-06	3.69461e-05
TTYH1	-1.75209	1.23133	23.7658	1.08796e-06	3.70363e-05
FGL2	1.24732	6.79609	23.7577	1.09257e-06	3.71153e-05
VILL	1.3491	3.91368	23.7028	1.1242e-06	3.79337e-05
TSPAN32	1.1651	2.16371	23.6997	1.126e-06	3.79337e-05
SELL	1.54663	6.5072	23.6956	1.12842e-06	3.79365e-05
CNR2	2.33354	2.27313	23.6523	1.15405e-06	3.86382e-05
EMX2	-2.31792	-1.21962	23.6463	1.15771e-06	3.86808e-05
GIMAP4	1.05053	6.159	23.6172	1.17533e-06	3.9189e-05
GPR158	-2.95732	-1.67255	23.5955	1.18865e-06	3.93903e-05
LAPTM5	1.02391	8.27289	23.5768	1.20028e-06	3.96946e-05
PTHLH	-1.76488	3.32128	23.5703	1.20429e-06	3.97379e-05
NDNF	-2.3762	-0.115062	23.5591	1.21137e-06	3.97379e-05
FZD9	-1.54729	-0.785909	23.526	1.2324e-06	4.02318e-05
CCDC69	1.22257	6.00345	23.5237	1.23386e-06	4.02318e-05
TNFRSF13B	2.12131	3.43139	23.5154	1.2392e-06	4.03248e-05
PLA2G5	-1.68614	-0.080483	23.4126	1.30721e-06	4.21161e-05
GAB3	1.00259	3.78733	23.3721	1.335e-06	4.29262e-05
KRTAP19-1	-3.81374	-1.8192	23.3592	1.34402e-06	4.30946e-05
MPPED2	-1.64365	1.04421	23.3531	1.34828e-06	4.30946e-05
FBLIM1	-1.03614	4.88387	23.3519	1.34909e-06	4.30946e-05
TF	2.59632	2.90043	23.3075	1.38064e-06	4.38723e-05
RNASE2	1.37903	0.591663	23.2791	1.40113e-06	4.43501e-05
RAB37	1.52921	3.56521	23.2733	1.40539e-06	4.43982e-05
TXK	1.48646	1.36533	23.2404	1.42962e-06	4.50761e-05
CYRIA	1.06153	4.58257	23.1561	1.49365e-06	4.70037e-05
CLNK	1.34096	1.57167	23.1383	1.5076e-06	4.727e-05
HGD	3.53926	0.683743	23.1378	1.50794e-06	4.727e-05
LRRC2	1.72271	0.516784	23.1093	1.5305e-06	4.7885e-05
SFRP5	-3.42748	1.66964	23.1043	1.53448e-06	4.79169e-05
VCAN	-1.82272	6.92104	23.0866	1.54863e-06	4.82662e-05
IDNK	1.05051	1.78245	23.0209	1.6025e-06	4.97542e-05
MS4A1	2.64891	7.28999	23.0087	1.61267e-06	4.99744e-05
TMSB15A	-2.33402	-0.29208	22.9929	1.62601e-06	5.02918e-05
GIPR	1.38288	2.1162	22.9049	1.70219e-06	5.22755e-05
DHDH	-1.24575	-1.14808	22.9039	1.70303e-06	5.22755e-05
DLX1	-2.09038	0.397785	22.8727	1.73097e-06	5.29332e-05
XCL2	1.42595	1.31484	22.8381	1.76235e-06	5.37915e-05
IQGAP2	1.05726	4.59431	22.7555	1.8398e-06	5.56324e-05
CCL28	1.52169	1.85545	22.7312	1.86322e-06	5.61318e-05
NEUROD2	-1.93561	-1.42805	22.6989	1.89474e-06	5.68702e-05
APLN	-1.57504	2.49444	22.6746	1.91891e-06	5.74894e-05
COL4A2	-1.04233	8.67162	22.6566	1.93698e-06	5.79238e-05
NID1	-1.42537	6.67907	22.6247	1.96934e-06	5.87833e-05
SV2A	-1.26755	3.13169	22.5947	2.00035e-06	5.95994e-05
MEF2C	1.40692	5.14089	22.5619	2.03475e-06	6.05134e-05
SLFN12L	1.14676	1.69094	22.5397	2.05849e-06	6.09958e-05
EAF2	1.16679	3.71102	22.522	2.0775e-06	6.14252e-05
CAPN6	-2.54976	4.70804	22.5192	2.08054e-06	6.14252e-05
LYZ	1.6535	9.60531	22.5139	2.08633e-06	6.14843e-05
SLC40A1	1.54414	6.22322	22.5037	2.09739e-06	6.16983e-05
GPR171	1.17809	3.12624	22.4718	2.13246e-06	6.24289e-05
CASS4	1.11644	2.02336	22.4707	2.13376e-06	6.24289e-05
CD200R1	1.26499	2.93318	22.4645	2.14063e-06	6.25172e-05
MIA	-1.73543	-1.67176	22.4471	2.16011e-06	6.29005e-05
CCNI2	1.04804	-0.354339	22.4459	2.1615e-06	6.29005e-05
FUCA1	1.32464	6.17312	22.4285	2.18119e-06	6.33598e-05
RASGRP3	1.07382	4.54628	22.3799	2.23708e-06	6.45626e-05
CD40LG	1.51414	1.9699	22.3783	2.23895e-06	6.45626e-05
CR2	3.1879	5.19713	22.3752	2.24248e-06	6.45626e-05
JAKMIP1	1.09778	0.0424721	22.3541	2.26728e-06	6.50461e-05
DPY19L2	-1.68076	1.37964	22.325	2.3019e-06	6.5919e-05
ARRDC5	1.53433	-1.33121	22.3187	2.30951e-06	6.5919e-05
MFAP3L	-1.43837	2.30653	22.3184	2.30989e-06	6.5919e-05
RORC	1.28299	1.91829	22.223	2.42753e-06	6.85543e-05
ZNF671	1.1048	2.81473	22.2229	2.42756e-06	6.85543e-05
SBK1	-1.13252	4.25801	22.2115	2.44201e-06	6.87599e-05
STAP1	1.84251	3.55216	22.2105	2.44331e-06	6.87599e-05
PYGO1	-1.5778	1.38364	22.168	2.49802e-06	7.01781e-05
BEX5	1.33719	0.816186	22.1189	2.5628e-06	7.16261e-05
CD38	1.28523	5.3851	22.019	2.69965e-06	7.46796e-05
SLC46A3	1.0011	3.7372	21.9926	2.73698e-06	7.55835e-05
ABCB1	1.39135	2.54565	21.9697	2.76987e-06	7.6362e-05
RGS18	1.25841	1.98795	21.9131	2.85276e-06	7.79851e-05
SERP2	1.09777	-0.350019	21.8975	2.87601e-06	7.84886e-05
ATCAY	-2.8294	-2.70449	21.8913	2.88535e-06	7.86113e-05
RBFOX1	-2.64392	-2.91654	21.8767	2.90744e-06	7.90804e-05
TNFRSF17	1.7682	3.5759	21.8638	2.92711e-06	7.94823e-05
OR52N4	1.78141	-0.780998	21.8593	2.93384e-06	7.95322e-05
LY86	1.36541	3.59794	21.8453	2.95539e-06	7.99828e-05
MANSC1	-1.17836	4.29758	21.8412	2.96165e-06	8.00189e-05
ACSL6	-1.7774	1.52116	21.8356	2.9704e-06	8.01217e-05
CHI3L2	1.68814	4.48996	21.8244	2.98775e-06	8.02914e-05
TMEM273	1.1593	3.5132	21.8237	2.98888e-06	8.02914e-05
CD37	1.42175	6.34917	21.822	2.99152e-06	8.02914e-05
FAM178B	-1.28958	-0.0584002	21.8162	3.00061e-06	8.04025e-05
CD5	1.09647	5.17869	21.7977	3.02969e-06	8.10479e-05
M1AP	1.26049	-0.418037	21.7673	3.07797e-06	8.18658e-05
KLRB1	1.48466	2.56547	21.7635	3.08417e-06	8.18658e-05
CYP26A1	-2.32631	2.1962	21.7627	3.08547e-06	8.18658e-05
RASGEF1C	-2.23226	-2.06353	21.7547	3.09828e-06	8.20715e-05
ELL3	1.83781	-0.359482	21.7403	3.12172e-06	8.25578e-05
NCR1	-1.29639	0.929088	21.7093	3.17256e-06	8.37659e-05
SLC23A1	1.40831	0.238539	21.616	3.33056e-06	8.72945e-05
CERKL	2.70003	-0.209902	21.6146	3.33308e-06	8.72945e-05
FAM186B	-1.0333	-0.192083	21.5944	3.36837e-06	8.79352e-05
RPH3A	-2.07862	-0.864679	21.5659	3.41872e-06	8.89635e-05
P2RX1	1.45575	2.47744	21.5362	3.47211e-06	8.9726e-05
DOCK2	1.00108	6.56212	21.4864	3.56345e-06	9.18465e-05
SOX11	-2.6082	1.88861	21.4755	3.58381e-06	9.22249e-05
HCLS1	1.03769	7.22807	21.4625	3.60814e-06	9.27041e-05
NKG7	1.07784	5.83613	21.4513	3.62927e-06	9.29528e-05
TGM1	-2.12594	5.09037	21.4344	3.66141e-06	9.36283e-05
GPR65	1.02999	3.73966	21.428	3.67375e-06	9.37961e-05
PAX5	2.50914	5.02995	21.3351	3.85599e-06	9.73774e-05
SCARA5	2.91039	1.25332	21.3223	3.8819e-06	9.78793e-05
ERMN	1.32324	1.54418	21.3023	3.9227e-06	9.87547e-05
GZMH	1.21338	4.94099	21.2851	3.95801e-06	9.94894e-05
BPIFA1	3.93722	6.19307	21.2686	3.99215e-06	0.000100193
AMER2	2.77475	-1.0745	21.2506	4.0299e-06	0.000100984
LCN10	2.28863	-1.76678	21.232	4.06912e-06	0.000101653
IFNG	1.16163	2.33345	21.2032	4.13064e-06	0.000102716
INPP4B	1.10629	4.10358	21.1951	4.14816e-06	0.000102994
P2RY13	1.33706	3.96605	21.1814	4.17804e-06	0.000103577
IL21	1.65781	0.809072	21.1518	4.24292e-06	0.000104947
GLDC	1.18598	0.851469	21.1202	4.31351e-06	0.000106448
KRT75	-3.04522	2.03573	21.1106	4.33527e-06	0.000106823
GPR183	1.05654	5.08286	21.0964	4.36745e-06	0.000107453
POU2F2	1.38267	4.7035	21.0537	4.46586e-06	0.000109377
ITGB2	1.0287	7.87356	21.0427	4.49167e-06	0.000109664
LINGO3	1.70018	0.933276	21.0357	4.50808e-06	0.000109748
ACTG2	-1.70963	2.68928	20.9687	4.66858e-06	0.000113316
ASTN1	-2.44377	-0.163106	20.9501	4.71405e-06	0.000114249
GXYLT2	-1.29594	2.63176	20.9443	4.72835e-06	0.000114425
MPEG1	1.20422	6.78672	20.8479	4.97242e-06	0.000119974
LHX9	-2.12745	-1.26444	20.8354	5.00492e-06	0.000120578
IL5RA	2.28791	1.31143	20.8227	5.03812e-06	0.000121094
ADHFE1	1.11204	-0.220536	20.8216	5.04123e-06	0.000121094
NINL	-1.03717	4.17794	20.7706	5.17722e-06	0.000123994
DERL3	1.50688	4.55037	20.7574	5.21309e-06	0.000124486
PCSK2	-2.88099	1.49238	20.7316	5.28356e-06	0.000125983
PM20D1	1.40244	-0.628205	20.7035	5.3617e-06	0.000127659
ZNF365	-1.70303	0.0282489	20.6801	5.4277e-06	0.000128952
IGLL5	1.7189	3.42487	20.6731	5.44764e-06	0.000128952
CHIT1	2.69622	4.8942	20.673	5.44776e-06	0.000128952
HAND2	-4.97056	-2.02566	20.6587	5.48863e-06	0.000129516
TENT5C	1.37797	6.74869	20.6563	5.49554e-06	0.000129516
ADAMTS1	-1.03619	4.42388	20.6022	5.65311e-06	0.000132652
ROPN1	-3.37303	-0.839077	20.592	5.68321e-06	0.000133166
RNASE6	1.12027	4.59064	20.573	5.74009e-06	0.000134112
SLC12A3	1.42947	0.241134	20.5484	5.81435e-06	0.000135457
TREML1	1.34828	0.617054	20.5257	5.88358e-06	0.000136873
SLC16A7	1.24745	2.86903	20.5214	5.89691e-06	0.000136987
MAMDC2	-1.60885	0.775782	20.4949	5.97903e-06	0.000138696
MT1G	-1.66366	2.76587	20.4891	5.99731e-06	0.000138922
BHLHA15	1.13102	1.75072	20.4707	6.05523e-06	0.000139865
TSHR	1.41453	0.608682	20.438	6.15946e-06	0.000141869
DNAH8	1.81135	1.16221	20.3802	6.34842e-06	0.000145807
XBP1	1.078	8.72342	20.3742	6.36834e-06	0.000146058
PRELP	-1.4736	5.64398	20.3113	6.58124e-06	0.000150516
KLF2	1.07244	4.26183	20.2896	6.65601e-06	0.000151585
ZNF844	1.24068	0.970496	20.2816	6.68406e-06	0.000151973
GYPE	1.58705	-1.29967	20.2767	6.70113e-06	0.000151973
CDA	-1.44553	1.45538	20.2579	6.76737e-06	0.000153262
TXLNB	1.11406	2.76923	20.2424	6.82237e-06	0.000154292
VPREB3	2.2741	2.94359	20.2347	6.84978e-06	0.000154696
PTPRN2	1.04537	2.9167	20.2255	6.88309e-06	0.000155233
FGR	1.0391	4.78386	20.1919	7.00505e-06	0.000156678
NCF1	1.26888	4.41146	20.1732	7.07382e-06	0.000157998
PSMA8	1.62288	-1.49799	20.163	7.11157e-06	0.000158623
IL23A	-1.23702	4.47829	20.1572	7.13299e-06	0.000158883
CCR6	1.47558	0.276909	20.1147	7.29322e-06	0.000161981
KIF25	-1.55694	0.796761	20.1124	7.302e-06	0.000161981
LDOC1	-1.04188	4.00731	20.0837	7.41246e-06	0.000163983
SLC22A1	-1.2396	-0.926353	20.0419	7.57635e-06	0.0001667
CCR7	1.257	5.49031	20.0287	7.62866e-06	0.000167624
IGSF6	1.19777	4.91013	20.0138	7.68836e-06	0.000168708
LYL1	1.31727	3.45492	19.9686	7.87235e-06	0.000171989
KCNJ13	-1.70961	-2.28541	19.9671	7.87879e-06	0.000171989
PPP2R2B	1.30768	2.4389	19.9667	7.88028e-06	0.000171989
HOXD13	-4.0717	-0.492095	19.9216	8.06846e-06	0.000175624
CCL25	2.30814	1.05196	19.9152	8.09523e-06	0.000175971
TMEM190	2.33874	0.103387	19.8609	8.32886e-06	0.000180566
F2RL1	-1.45063	3.05729	19.8484	8.38338e-06	0.000181502
MFAP2	-1.2995	4.27068	19.8455	8.39615e-06	0.000181502
HDAC9	1.38409	4.52351	19.8433	8.40557e-06	0.000181502
AOC1	1.81801	3.43277	19.8172	8.52123e-06	0.000183755
SNAP25	-1.59503	2.56769	19.7973	8.61021e-06	0.000185142
KHDRBS2	2.6433	-2.17779	19.7953	8.61923e-06	0.000185142
CHRM3	-2.32449	0.655472	19.7952	8.61972e-06	0.000185142
AC119396.1	1.82399	0.430505	19.7793	8.69189e-06	0.000186445
RBP4	-2.23918	-1.91721	19.7603	8.77894e-06	0.000187669
TCL1A	2.89582	4.01552	19.7592	8.78362e-06	0.000187669
CCDC81	2.12467	1.53788	19.7548	8.80424e-06	0.000187862
CLIC5	1.06836	2.93119	19.7397	8.87367e-06	0.000189095
PCDHB14	-1.04816	1.93354	19.7311	8.91391e-06	0.000189456
ALDH3B1	1.27007	4.06426	19.6922	9.09713e-06	0.000192845
RFX4	-2.66523	-1.63352	19.686	9.12659e-06	0.000193197
CPT1C	-1.39433	4.15509	19.6837	9.13752e-06	0.000193197
CASKIN1	-1.57076	-0.49826	19.6782	9.16424e-06	0.00019351
BFSP2	1.47593	0.0462953	19.6541	9.2802e-06	0.00019545
GDPD2	-1.5999	-1.51968	19.6311	9.39274e-06	0.000197564
HCST	1.00713	2.31911	19.5653	9.72182e-06	0.00020317
CD1D	1.37839	2.01419	19.5297	9.9049e-06	0.0002062
SLC22A3	-1.97928	2.18759	19.4863	1.01323e-05	0.000209457
TNFRSF13C	1.64808	4.63815	19.4814	1.01583e-05	0.000209457
CRHBP	1.40975	-1.40092	19.4802	1.01646e-05	0.000209457
ST6GAL1	1.01829	6.97387	19.4697	1.02211e-05	0.000210174
RARRES1	1.53973	3.8177	19.4689	1.02253e-05	0.000210174
GPA33	1.86905	0.37264	19.4404	1.0379e-05	0.00021183
ELOVL4	-1.41625	1.17436	19.4324	1.04224e-05	0.000212112
DPYSL4	-1.54044	-0.352411	19.4321	1.0424e-05	0.000212112
B4GALNT3	-1.45666	5.23611	19.4148	1.05188e-05	0.000213773
NALCN	-1.71938	-0.846068	19.3963	1.06212e-05	0.000215265
MAPK4	-2.18761	0.138124	19.393	1.06395e-05	0.000215265
SCG3	-1.58006	1.2268	19.392	1.06453e-05	0.000215265
HACD1	-1.10307	0.867556	19.3868	1.0674e-05	0.000215311
JCHAIN	1.78444	8.48073	19.3798	1.07136e-05	0.000215603
PRH2	4.04305	2.46913	19.3795	1.07151e-05	0.000215603
KIF26B	-1.31771	3.45513	19.3141	1.10882e-05	0.000222049
FAM171A2	-1.43651	1.19077	19.3138	1.10902e-05	0.000222049
RND2	-1.36744	0.947688	19.3011	1.11639e-05	0.000222603
RASL10B	-1.36796	0.0690977	19.2615	1.13981e-05	0.000225985
KCNA5	1.54116	-0.696295	19.2288	1.15949e-05	0.00022904
FMN2	-1.97667	-2.09585	19.2108	1.17046e-05	0.000230527
CST11	-2.72825	-2.3788	19.2096	1.17123e-05	0.000230527
SLC4A3	-1.66553	3.12734	19.1508	1.2079e-05	0.000236836
VWA3B	2.88641	2.15994	19.1207	1.22704e-05	0.000239413
DRD1	2.94356	-0.966061	19.0647	1.26363e-05	0.000244623
UNC80	-1.42669	-1.94924	19.061	1.26607e-05	0.000244743
RAC3	-1.08047	2.84224	19.0552	1.2699e-05	0.000245191
SYCP2L	-1.46064	0.175157	18.9902	1.31393e-05	0.00025309
ADRA1D	-2.69057	0.917778	18.9774	1.32279e-05	0.000254195
PGBD5	-1.26864	3.80003	18.96	1.33485e-05	0.000255941
ZBP1	1.04041	4.52166	18.9592	1.33542e-05	0.000255941
EPGN	-2.32076	1.10313	18.9575	1.3366e-05	0.000255941
SLC17A9	1.10745	4.08852	18.9547	1.33856e-05	0.000256013
DKKL1	-1.29536	-1.09698	18.9289	1.35685e-05	0.000258597
PKIB	1.22471	2.58578	18.9106	1.36987e-05	0.000260774
STRC	-1.5222	-2.00361	18.8905	1.38439e-05	0.000263229
ENTPD8	2.86181	-0.955001	18.8545	1.41075e-05	0.000267302
ADAMTS16	-2.24685	-0.415052	18.8496	1.41438e-05	0.000267678
CARNS1	1.03621	0.891603	18.814	1.44107e-05	0.000271463
KIF7	-1.12017	3.21119	18.7982	1.45301e-05	0.000273078
ACSM5	1.5824	-0.391779	18.7057	1.52525e-05	0.000285006
HTR7	-1.661	1.98168	18.6719	1.55257e-05	0.000289113
TMEM158	-1.46913	2.82634	18.664	1.55896e-05	0.000289499
DPEP1	1.67267	2.07487	18.6607	1.56172e-05	0.000289499
CFB	1.43159	3.77559	18.6606	1.56178e-05	0.000289499
TBX3	-1.16916	4.67374	18.6414	1.57755e-05	0.00029209
LRRN4	-1.5536	-1.79412	18.6189	1.59628e-05	0.000294885
RNF17	-1.69052	-0.582582	18.5647	1.64235e-05	0.000302022
ABCC3	1.16545	3.50909	18.5361	1.66717e-05	0.000305966
CFAP73	2.17644	1.57357	18.5061	1.69362e-05	0.000310394
SLC6A20	2.89972	-0.461629	18.4997	1.69931e-05	0.000311087
RNF212	-1.61181	0.571217	18.495	1.70347e-05	0.000311497
NKAIN2	-2.21897	-1.48463	18.4724	1.7238e-05	0.000314861
FMO2	1.81246	3.92463	18.4608	1.73437e-05	0.000315561
KIF19	1.80462	1.95696	18.4369	1.75624e-05	0.000318278
ZNF80	1.4092	-0.398863	18.3981	1.79234e-05	0.000323967
SLC6A8	-1.59562	7.03414	18.3953	1.79503e-05	0.000323967
IVL	-2.92404	4.8257	18.32	1.86739e-05	0.000335667
FLT3	1.16301	2.21273	18.3186	1.86872e-05	0.000335667
SIGLEC8	1.63511	2.08948	18.3146	1.87267e-05	0.000336005
ADGRB2	-1.12028	4.49103	18.3012	1.88587e-05	0.000337575
CD5L	2.57377	-2.52044	18.2845	1.90248e-05	0.000339106
CXCL9	1.18375	8.95449	18.2695	1.91748e-05	0.000341404
ASGR2	1.23354	0.6877	18.2458	1.94149e-05	0.000344923
GSC	-1.38584	-0.998342	18.2431	1.94433e-05	0.00034505
SERPINA5	1.9541	-0.425556	18.2377	1.94986e-05	0.000345653
EIF4EBP3	1.05586	-0.0479723	18.1919	1.99726e-05	0.000351752
C4BPB	1.87428	-1.44731	18.1873	2.0021e-05	0.000352222
CYBB	1.08457	7.34784	18.1724	2.01777e-05	0.000354594
C4BPA	3.73577	1.30683	18.0877	2.10965e-05	0.000368747
ITGAX	1.05648	5.54358	18.0677	2.13189e-05	0.000371833
TNNC1	1.15217	-1.61774	18.059	2.14165e-05	0.000373135
PLEKHS1	2.44658	4.95558	18.0505	2.1512e-05	0.000373995
ZNF683	1.43621	3.15175	18.0459	2.15641e-05	0.000374501
ABI3BP	1.65575	4.60382	18.0017	2.20705e-05	0.000381663
GPR156	-1.72897	-0.493778	17.9824	2.22954e-05	0.000384732
FCRL4	2.6022	2.68441	17.9783	2.23433e-05	0.000385149
CD22	2.20798	5.73611	17.9419	2.27747e-05	0.000391205
LRRK2	1.01199	4.22969	17.9075	2.31904e-05	0.000395992
RUFY4	1.15676	2.99775	17.9074	2.31918e-05	0.000395992
C4orf50	1.01435	-0.0924185	17.8889	2.34184e-05	0.000397354
TLR10	1.71813	5.28854	17.8657	2.37061e-05	0.000400978
C4B	1.44804	2.49969	17.8615	2.37576e-05	0.000401432
ZNF215	1.35687	1.77501	17.8487	2.39179e-05	0.00040372
GSTA2	3.16963	1.19552	17.8459	2.39539e-05	0.000403909
CFAP52	2.84275	1.72618	17.826	2.42051e-05	0.000407297
HOXC13	-1.93616	0.309402	17.7469	2.52332e-05	0.000420674
CLUL1	-1.27726	0.412063	17.7296	2.54638e-05	0.000423648
CPVL	1.1853	5.39095	17.7191	2.56037e-05	0.000425451
KLRC4	1.47156	-1.70411	17.7119	2.57017e-05	0.000426296
CNGA4	2.26408	-0.329077	17.6972	2.59005e-05	0.000429042
TMEM155	1.32794	1.24641	17.6919	2.59736e-05	0.000429054
HOXD11	-2.45139	-1.27687	17.6763	2.61863e-05	0.000432033
GRAP	1.1845	0.933235	17.6729	2.62338e-05	0.000432033
DENND5B	1.16524	3.68287	17.6696	2.628e-05	0.000432355
JPH3	-1.48647	-0.952944	17.6641	2.63554e-05	0.000432505
FBN1	-1.1239	6.88501	17.6631	2.6369e-05	0.000432505
ZNF474	2.29309	0.292528	17.6539	2.64974e-05	0.000434115
FABP5	-1.53784	5.69064	17.5922	2.7371e-05	0.000444895
CETP	1.39837	1.74587	17.5784	2.75702e-05	0.000447238
SMO	-1.30306	5.00852	17.4546	2.94258e-05	0.000474966
ARMH1	1.16258	2.07727	17.3991	3.02963e-05	0.000488531
RGS20	-1.22908	0.741934	17.3676	3.08033e-05	0.000494741
GPR15	2.04169	3.26624	17.3296	3.14253e-05	0.000503735
AGPAT4	-1.01894	2.8714	17.3153	3.16625e-05	0.000507037
SLC29A4	-1.2421	2.95342	17.2959	3.19882e-05	0.000510742
SOWAHA	-1.85316	0.924484	17.2911	3.20692e-05	0.000511242
SLFN14	1.42093	-0.874542	17.2903	3.20825e-05	0.000511242
ANKUB1	2.6473	0.357972	17.2865	3.2146e-05	0.000511752
RELN	-1.68276	0.806051	17.272	3.23923e-05	0.000515168
LRP4	-1.30299	5.47937	17.2538	3.27044e-05	0.000518608
ECRG4	2.82381	0.635852	17.2252	3.32002e-05	0.000524932
GNG7	1.2267	3.33106	17.2186	3.33166e-05	0.000526259
DTX1	1.79549	3.14339	17.2065	3.35285e-05	0.000528578
PCDHB4	-1.55109	-0.128037	17.2005	3.36351e-05	0.000528704
LYPD5	-1.26856	2.82325	17.1995	3.36531e-05	0.000528704
MNDA	1.06902	5.02366	17.1725	3.41351e-05	0.000533735
C1QB	1.1185	7.75833	17.1434	3.46615e-05	0.000538597
HSF5	1.35493	-0.928302	17.1404	3.4716e-05	0.000538928
ATP8A1	1.1812	4.87638	17.1372	3.47742e-05	0.000539271
L1CAM	-1.05311	3.08176	17.1004	3.54557e-05	0.000548313
NEFM	-2.75711	-1.39695	17.0883	3.56823e-05	0.000551293
STOML3	2.47885	1.4741	17.0721	3.59877e-05	0.000554428
FAM92B	2.38122	2.40464	17.0634	3.61525e-05	0.000555913
UBXN10	2.6313	2.96921	17.0538	3.63351e-05	0.000557664
RGL3	-1.55942	0.205161	17.0231	3.69269e-05	0.000565679
MAP1LC3C	1.9705	-0.434635	16.9971	3.74369e-05	0.00057295
CHST4	2.25283	1.14957	16.9925	3.75281e-05	0.000573253
FAM166B	2.42667	1.69652	16.9878	3.76216e-05	0.000573253
CHST9	3.07687	4.08921	16.9668	3.804e-05	0.000576745
CR1L	1.38839	-0.995738	16.9444	3.84901e-05	0.00058226
KLRC3	1.2894	-1.01801	16.94	3.8579e-05	0.00058226
UCN2	-1.33641	1.51056	16.9262	3.88608e-05	0.000585363
BTN1A1	1.36959	-0.992546	16.8686	4.00593e-05	0.000601742
CADM2	-2.5599	-2.14679	16.8432	4.05983e-05	0.000608151
C1orf194	2.59229	1.94	16.8319	4.08405e-05	0.000610653
CAPN8	2.02064	1.2263	16.8161	4.1182e-05	0.000614626
CSN3	-3.90148	-0.863023	16.805	4.14231e-05	0.00061709
HSH2D	1.04959	5.5639	16.7843	4.18776e-05	0.000621579
SERPINA9	2.32743	1.68799	16.7552	4.25261e-05	0.000629479
TCTE1	1.84277	0.668791	16.7519	4.26005e-05	0.000629941
SORCS2	-1.40811	2.70165	16.7295	4.31051e-05	0.000635154
ALKAL2	-1.63446	2.44465	16.7232	4.32484e-05	0.000636688
IPCEF1	1.04828	3.45125	16.7072	4.36153e-05	0.000641064
MAPK8IP2	-1.17017	3.12312	16.6952	4.3891e-05	0.000642127
FBP1	1.62182	3.48651	16.6807	4.4229e-05	0.000645709
PPM1E	-1.18487	-0.327366	16.6794	4.42587e-05	0.000645709
C7	2.94887	2.56791	16.6544	4.48463e-05	0.000653107
NWD1	2.25024	3.06	16.6288	4.54558e-05	0.000660798
TRO	-1.27909	3.16171	16.6192	4.56863e-05	0.000663197
ABCB4	1.51838	1.56775	16.6107	4.58922e-05	0.000664169
C11orf16	2.08178	1.13833	16.5624	4.7074e-05	0.000679456
PLEKHG7	1.74475	2.66448	16.5571	4.72059e-05	0.000680755
FO681492.1	1.31448	-0.999751	16.5428	4.75644e-05	0.000684102
CLEC9A	1.1351	0.608959	16.521	4.81154e-05	0.000690192
SUCNR1	1.12166	2.82077	16.4672	4.94985e-05	0.000707532
PZP	1.92221	0.202442	16.3995	5.12987e-05	0.000731333
FLACC1	1.61137	-0.221712	16.3945	5.14343e-05	0.000731994
AK7	2.44918	2.15569	16.3813	5.17937e-05	0.00073645
DNALI1	2.26937	3.02372	16.3673	5.21764e-05	0.000739948
CTH	1.16568	0.444892	16.3447	5.28034e-05	0.000746716
KCNJ10	1.46697	2.58629	16.3435	5.28376e-05	0.000746716
LILRA4	1.61849	1.52886	16.3186	5.35354e-05	0.000753953
DUSP26	1.7138	-1.67223	16.3169	5.35827e-05	0.000753965
TRIM61	1.22789	1.13168	16.3122	5.37158e-05	0.000754192
AIM2	1.20119	3.74475	16.31	5.37804e-05	0.000754192
NHLRC4	1.42375	1.08621	16.303	5.39781e-05	0.000756252
KIR3DL2	1.35954	0.186431	16.2793	5.46565e-05	0.000763793
HFM1	-1.38342	-1.54324	16.1743	5.7773e-05	0.000797942
NAIP	1.07466	1.4122	16.1463	5.86343e-05	0.000806867
CBFA2T3	1.03691	3.59309	16.0887	6.04424e-05	0.000826149
AC007906.2	2.12061	3.41699	16.0777	6.07964e-05	0.000830287
IL12A	1.12084	0.654622	16.042	6.19516e-05	0.000843262
GRHL1	-1.01794	4.90526	16.0331	6.22454e-05	0.000846253
VIPR1	1.19338	1.27521	16.0249	6.25141e-05	0.00084875
HOXD12	-2.02101	-2.29712	15.9433	6.5268e-05	0.000879911
HOXD8	-1.03164	1.16561	15.9348	6.55614e-05	0.00088128
TIFAB	1.15765	3.08716	15.9326	6.56399e-05	0.000881606
SLC26A4	2.1854	1.49298	15.9301	6.57236e-05	0.000882
C6	3.09023	-2.13689	15.9251	6.59005e-05	0.000883644
PDGFA	-1.05478	4.59828	15.9098	6.6434e-05	0.000888595
CLEC17A	1.46778	3.16644	15.8705	6.7829e-05	0.000902793
KLRD1	1.12696	3.07841	15.8214	6.96104e-05	0.000925745
GP5	1.47187	-1.83406	15.8158	6.98165e-05	0.000926967
USH2A	-1.07035	-0.349108	15.7994	7.04255e-05	0.000933569
GJB2	-1.6622	6.49864	15.7993	7.04288e-05	0.000933569
CDK5R2	-1.57634	-1.45843	15.7886	7.08275e-05	0.000937324
IL33	1.81019	4.15765	15.7865	7.09075e-05	0.000937618
TFAP2B	-1.80052	-1.89913	15.7633	7.17818e-05	0.000948408
DCDC2B	1.98225	-0.271982	15.7331	7.29351e-05	0.000961299
ZIC3	-4.2704	-2.08416	15.7125	7.37345e-05	0.00097026
HNF1B	2.42566	-1.17828	15.681	7.49747e-05	0.000981885
MPO	2.18582	-0.371638	15.6808	7.49808e-05	0.000981885
UGT2B15	3.84718	-2.07432	15.6508	7.61806e-05	0.00099519
ONECUT2	-1.49461	1.38331	15.5758	7.92611e-05	0.00102717
PCSK1N	-1.56277	0.264839	15.5508	8.0317e-05	0.00103829
ABCG2	1.07739	1.71664	15.5419	8.06969e-05	0.00104079
RGS8	-1.77612	-1.12627	15.5345	8.10112e-05	0.00104402
TDGF1	1.67575	-2.30698	15.4912	8.28891e-05	0.0010644
PIFO	2.50545	3.33048	15.4878	8.30415e-05	0.00106511
ATP4A	-1.51195	-1.07737	15.4762	8.35524e-05	0.00106913
POMC	1.05697	-0.100978	15.4537	8.45506e-05	0.0010802
PNMA3	1.38503	0.311807	15.4464	8.48792e-05	0.00108354
TUBA4B	3.00971	1.24275	15.4265	8.5779e-05	0.00109255
TEKT1	2.81711	2.74233	15.4263	8.57866e-05	0.00109255
SBSN	-2.86321	6.27413	15.3792	8.79533e-05	0.00111577
CYP17A1	3.14285	-0.601114	15.3626	8.87284e-05	0.00112297
OMG	2.32668	3.02044	15.352	8.92246e-05	0.00112749
ACAN	-1.6141	1.17576	15.3506	8.92946e-05	0.0011275
C16orf54	1.06562	3.98315	15.3486	8.93858e-05	0.00112777
C4A	1.27953	2.48567	15.3264	9.04444e-05	0.00113936
ECT2L	1.82243	1.15015	15.3238	9.05685e-05	0.00113954
GTSF1L	1.23737	-1.57022	15.3232	9.05989e-05	0.00113954
CCDC170	1.61696	3.40524	15.3141	9.10341e-05	0.00114413
DSG1	-2.69746	3.52077	15.3066	9.13959e-05	0.00114657
INSYN1	-1.62465	1.29598	15.3056	9.14429e-05	0.00114657
ADGB	2.86076	0.340603	15.2986	9.17867e-05	0.00114873
RSPH9	1.58372	1.35369	15.2963	9.18953e-05	0.00114873
MAP3K19	2.72782	1.65404	15.2628	9.35403e-05	0.00116391
TCF15	-1.71832	-1.21717	15.2095	9.62197e-05	0.00119359
DRC1	3.06091	2.49331	15.1975	9.68324e-05	0.00120028
COL2A1	-2.08388	1.04175	15.196	9.69078e-05	0.0012003
CATSPER1	-1.20439	-0.19559	15.1928	9.70725e-05	0.0012005
MUC5B	2.79899	4.99824	15.1878	9.73283e-05	0.00120275
SRMS	-1.10178	-0.115693	15.1839	9.75294e-05	0.00120432
PCP4	-2.78475	-0.23117	15.1741	9.80395e-05	0.0012097
NPFFR1	1.44623	1.61802	15.172	9.81462e-05	0.0012101
DSEL	-1.29036	1.51069	15.1645	9.85373e-05	0.001214
SH3GL2	-2.18968	-1.569	15.1625	9.86422e-05	0.00121437
LHX3	-2.33975	-0.806684	15.1543	9.90748e-05	0.00121877
RASL11A	1.14332	2.25226	15.1437	9.9628e-05	0.00122372
PPP1R36	1.39311	-0.50864	15.0708	0.000103552	0.00126331
CRISPLD1	-1.07635	3.01527	15.0559	0.000104372	0.00127046
CCDC17	1.899	3.1209	15.0462	0.000104914	0.00127514
BNIPL	-1.29943	3.27975	15.0389	0.000105317	0.00127909
HS3ST2	2.14913	1.25147	14.9951	0.000107789	0.00129746
LDHB	-1.04745	5.92248	14.9893	0.000108123	0.00130052
ENDOU	-1.84144	0.151112	14.9809	0.000108602	0.00130532
C1QA	1.04409	7.79232	14.9718	0.000109129	0.00131068
CLDN18	2.88622	3.27762	14.9624	0.000109675	0.00131626
GALNT9	-1.4249	-0.354453	14.9588	0.000109882	0.00131777
LGI3	-1.7684	-0.33891	14.9563	0.000110032	0.00131859
PDZD4	-1.29715	2.58222	14.9518	0.000110292	0.00132074
SLC10A6	-1.55747	-0.563979	14.8901	0.000113958	0.00135664
EFHB	2.32263	1.42554	14.8664	0.000115402	0.00137282
BPIFB1	3.00092	7.36336	14.8613	0.000115715	0.00137553
CNTFR	-1.91627	-1.93441	14.8448	0.000116732	0.00138438
DKK1	-1.9456	4.47882	14.8364	0.000117248	0.00138766
PHACTR1	1.08996	2.94548	14.8195	0.000118306	0.00139917
SLAMF9	-1.48807	0.467714	14.7991	0.000119592	0.00141181
C7orf57	2.40309	0.70289	14.7984	0.000119636	0.00141181
CEACAM4	1.14193	0.44302	14.7857	0.000120448	0.00142036
RIBC2	1.73923	0.879093	14.7649	0.000121784	0.00143091
MSMB	2.24382	5.1862	14.7288	0.000124138	0.00145161
SIX2	1.53571	2.14185	14.712	0.000125249	0.00146106
DNAI2	1.92714	2.11899	14.6843	0.000127103	0.00147949
KIAA2012	2.28364	0.715605	14.6668	0.000128283	0.00148996
SHISA8	1.61266	0.0498939	14.6478	0.000129585	0.00150277
P2RY14	1.13455	1.90479	14.6178	0.000131662	0.00152166
ABCC11	-1.28044	-1.09676	14.6128	0.000132016	0.00152407
C10orf95	1.62973	-2.17089	14.599	0.000132986	0.00153324
TLR8	1.21938	3.72409	14.5969	0.000133136	0.00153324
POU2F3	1.74534	2.42886	14.5828	0.00013413	0.0015411
TMC5	2.31346	3.92804	14.5812	0.000134245	0.0015411
MEP1A	1.35106	0.357107	14.5805	0.000134294	0.0015411
SRSF12	-1.15476	2.22468	14.57	0.000135048	0.00154648
BMP6	1.21922	2.6387	14.5682	0.000135179	0.00154673
CSDC2	-1.76872	-2.26209	14.567	0.000135261	0.00154673
IGSF11	-1.83403	-0.520348	14.5187	0.000138773	0.0015769
CD1E	1.34448	3.02894	14.5167	0.000138922	0.00157749
CD300LF	1.09491	3.44885	14.4409	0.000144627	0.001632
CPE	-1.00947	6.36853	14.4145	0.000146672	0.0016505
CDH4	-1.67661	1.60501	14.4092	0.000147085	0.001654
AGMAT	1.0239	1.66943	14.3818	0.000149241	0.00167592
CILP2	-1.27521	0.86481	14.3363	0.000152884	0.0017075
ANKRD66	2.90741	0.648918	14.3158	0.000154561	0.00172137
EFNB3	-1.28248	2.19959	14.299	0.000155946	0.00173323
KLRC2	1.49318	-0.270457	14.2902	0.000156675	0.00174014
RGS13	2.19811	2.31153	14.2468	0.00016033	0.00177709
P3H2	-1.2489	4.39437	14.2397	0.000160938	0.0017814
ZNF835	1.07466	-1.06143	14.2073	0.000163735	0.00180933
CYS1	-1.19466	1.48571	14.2066	0.000163795	0.00180933
TEX11	-1.29974	-0.517592	14.2001	0.000164365	0.00181315
PTCRA	1.62087	-1.00027	14.1944	0.000164857	0.00181734
RGMA	-1.05722	5.32009	14.1919	0.000165079	0.00181856
DNASE2B	2.90182	-2.10739	14.1628	0.000167651	0.00184234
HPSE2	2.44584	0.00807106	14.1624	0.000167692	0.00184234
WDR38	2.78054	2.15697	14.151	0.000168708	0.0018485
IL36G	-1.92092	2.45512	14.1343	0.000170213	0.00186122
C12orf56	-1.75552	0.513413	14.1309	0.000170523	0.00186211
C16orf89	1.67332	-0.503252	14.107	0.000172704	0.00188338
MAPT	-1.19253	1.92735	14.0865	0.000174591	0.00190014
RBPMS2	-1.0133	-0.354986	14.0793	0.000175262	0.00190362
SAMD5	-1.33841	1.53807	14.0584	0.000177218	0.00191973
NME9	1.63557	0.666202	14.0459	0.000178406	0.0019313
CARD14	-1.0615	1.73296	14.0191	0.000180962	0.00195397
TIMP4	2.38285	-0.449675	14.0164	0.000181222	0.00195527
CPB1	5.49989	-0.728999	14.0045	0.00018237	0.00196603
LRRTM2	-1.12098	-0.0203561	13.998	0.000183006	0.00196928
EPHA6	-1.57208	-0.686797	13.9946	0.000183334	0.00197151
PIGR	2.47693	5.74313	13.9762	0.000185135	0.00198449
CATIP	2.02352	-0.136697	13.9761	0.000185152	0.00198449
CYP2F1	2.90057	2.74621	13.9709	0.000185663	0.00198865
COLEC10	-1.08849	0.153907	13.9657	0.000186181	0.00199288
C11orf88	2.51991	1.31613	13.9566	0.000187078	0.00199799
MCOLN3	-1.6101	1.98981	13.9452	0.000188215	0.0020054
SLC26A10	-1.59938	-2.07302	13.9433	0.000188404	0.0020061
SYTL2	1.10922	4.30443	13.9255	0.000190201	0.00202391
CFAP100	2.50577	0.626022	13.9092	0.000191859	0.00203621
MAP6	1.73527	1.92727	13.9006	0.000192736	0.00204019
KLC3	-1.10712	1.5295	13.8888	0.000193956	0.00204776
FYB2	1.58576	0.578955	13.8848	0.000194364	0.00205074
HOXD10	-1.31112	0.413379	13.8393	0.000199123	0.00209652
CFAP221	2.47292	1.51258	13.8384	0.00019922	0.00209652
PLAT	-1.10003	5.30894	13.8359	0.000199484	0.0020973
EPHA7	-2.0425	2.2025	13.8141	0.000201816	0.00211835
MRGPRX3	3.74578	0.0309618	13.8079	0.000202482	0.00212397
PRR33	1.00018	3.08782	13.7982	0.000203527	0.00213217
MYOM3	-1.16246	-0.0296134	13.7899	0.000204432	0.00214028
OLIG1	-1.81763	-1.77535	13.7847	0.000204994	0.00214478
DNAH2	2.16765	1.82195	13.7453	0.000209348	0.0021833
POU6F2	-2.0248	1.95258	13.7363	0.000210349	0.00218952
NPAS3	-1.27806	1.61411	13.7247	0.000211651	0.00220166
ST6GAL2	-1.74285	1.60343	13.7184	0.000212366	0.00220708
CXCL1	-1.36013	5.74845	13.6815	0.00021658	0.0022402
CFAP77	2.52136	0.700394	13.6813	0.000216598	0.0022402
ENKUR	2.15873	2.26262	13.6661	0.000218356	0.00225695
PTPRN	-1.67347	-1.07567	13.6556	0.000219584	0.00226713
ID4	-1.34133	4.20648	13.6503	0.000220205	0.00226884
KIRREL3	-1.5119	1.0777	13.6315	0.00022242	0.00228731
NHLH2	-1.91364	-1.83662	13.629	0.000222723	0.00228799
SCN3A	1.62602	0.736443	13.6274	0.000222909	0.00228799
DNAH17	-1.13411	3.9033	13.5839	0.000228129	0.00233125
HR	-1.02674	5.52769	13.5811	0.000228473	0.0023333
NXPH4	-1.30877	2.24009	13.5727	0.000229494	0.00233985
RSPH4A	2.04617	2.65174	13.5707	0.000229743	0.00234038
TRAM1L1	-1.34349	-0.374908	13.5634	0.000230637	0.00234802
TMEM92	-1.11223	0.450177	13.5534	0.000231874	0.00235765
H3-2	1.07277	-1.16093	13.5477	0.000232576	0.00236331
ARTN	-1.31902	1.94891	13.51	0.000237293	0.00240073
KYNU	1.11478	5.65184	13.4996	0.000238608	0.00240953
CAPSL	2.96291	1.91247	13.4762	0.000241614	0.0024339
C3	1.03387	8.27734	13.4758	0.000241663	0.0024339
RIPPLY3	-1.55142	-0.195606	13.4561	0.000244208	0.00245083
KCNC1	-1.2757	-2.09128	13.4371	0.000246691	0.00247117
ZMYND10	1.95706	3.0618	13.4252	0.000248271	0.00248393
RASGEF1A	1.13626	3.1649	13.4196	0.000249011	0.0024898
PPP1R32	1.02391	1.30991	13.4056	0.00025087	0.0025053
ARHGAP40	-1.47707	0.0253526	13.4036	0.000251142	0.00250635
NLRP4	3.2652	-1.29586	13.4	0.000251626	0.00250823
EFCAB10	1.43523	0.197797	13.3981	0.000251883	0.00250925
LDLRAD1	2.64036	2.66164	13.3848	0.000253678	0.00252403
TMEM232	1.71567	1.33109	13.3757	0.000254908	0.00253317
LRTM1	-2.08177	-1.40028	13.3388	0.000259977	0.00257096
TSPAN1	1.79306	6.45913	13.3246	0.000261946	0.00258728
LDHD	1.2076	0.685336	13.2922	0.000266515	0.00262339
IL2	1.1227	-1.44024	13.2759	0.000268847	0.00264257
SYT7	-1.26495	3.51646	13.2731	0.000269249	0.00264492
NQO1	1.20269	4.18003	13.2667	0.000270163	0.0026523
P2RX2	-1.39642	0.871298	13.2584	0.000271368	0.00266091
RAB3C	1.54676	-0.693331	13.2525	0.000272215	0.0026676
LRRC18	2.23741	-0.381268	13.2492	0.00027269	0.00267065
VWA3A	2.35544	1.46604	13.247	0.000273011	0.00267218
SLIT1	-1.69774	2.59304	13.2454	0.000273253	0.00267294
PIP	2.70486	0.354071	13.1929	0.00028101	0.00274057
TRIM71	-1.24815	-1.66285	13.1792	0.000283079	0.00275743
KCNE1B	2.66524	-1.16442	13.1747	0.00028376	0.00276241
AICDA	2.49445	1.60386	13.1697	0.000284516	0.00276645
PTGDS	1.68665	2.64176	13.1634	0.000285469	0.00277405
FAM43B	-1.37889	-2.39523	13.1525	0.00028714	0.00278363
BCL2L14	-1.00109	4.54181	13.1511	0.000287351	0.00278401
BAIAP3	1.57773	2.60583	13.1457	0.000288174	0.00279032
PLPP4	-1.3847	1.49493	13.1206	0.000292073	0.00282135
CLEC12A	1.01236	2.04847	13.1116	0.000293476	0.00283322
CDHR4	2.96766	1.85176	13.1071	0.000294181	0.00283833
RIMKLA	-1.1832	0.408479	13.1023	0.000294939	0.00284396
ALDOB	1.36405	-0.361249	13.0921	0.000296542	0.00285433
FOLH1	-1.03905	1.85335	13.0741	0.00029941	0.00287172
PAX2	-2.34964	1.33498	13.0402	0.000304874	0.00291209
GABRP	1.55664	6.72786	13.0344	0.000305814	0.00291935
KMO	1.01932	2.39781	13.0321	0.000306199	0.0029213
SSTR3	1.02275	1.98075	13.0152	0.000308966	0.00294041
PRR36	-1.20831	1.16066	13.0007	0.00031137	0.00295157
PLEKHG4B	-1.61597	2.4391	12.981	0.000314667	0.0029776
C1orf189	2.25778	0.35022	12.9704	0.000316458	0.00299107
GABRB3	-2.29687	2.25772	12.9659	0.000317216	0.00299649
PCP4L1	2.07889	2.64848	12.957	0.000318728	0.00300378
SLC38A11	1.26084	-0.444575	12.9304	0.000323291	0.00304325
RSPH1	1.86016	3.75214	12.9226	0.000324646	0.00304893
VNN1	1.29137	2.43375	12.9133	0.00032626	0.00306232
KY	2.10586	-1.6327	12.9088	0.000327033	0.00306426
FOLR2	1.36073	3.06232	12.9058	0.000327561	0.00306744
MYRFL	2.54226	1.47955	12.9014	0.000328342	0.00307121
DPYSL5	-2.44487	0.598596	12.8942	0.000329597	0.0030794
TMIGD2	1.01626	0.774918	12.8801	0.000332086	0.00309909
TPPP3	1.72148	4.88106	12.868	0.000334255	0.00311279
MROH9	2.9208	0.0448527	12.8528	0.00033698	0.00313396
TCTEX1D1	1.55802	0.550823	12.8509	0.000337322	0.00313533
LRRC46	1.64363	3.07379	12.8455	0.000338291	0.00314255
PRDM16	-1.38174	1.30149	12.8375	0.000339738	0.00315058
TBX5	-3.77235	-1.37238	12.8226	0.000342455	0.00317396
HHLA2	2.06288	-0.457353	12.7806	0.000350229	0.0032331
DIO1	1.19522	-1.46824	12.7704	0.000352145	0.0032471
GIPC2	1.31684	0.0293941	12.7691	0.000352388	0.00324749
ROPN1L	2.2123	2.17893	12.7661	0.000352962	0.00325093
PADI4	1.31194	-1.57507	12.7501	0.000355997	0.00327703
ARHGAP8	-1.03738	0.891855	12.7327	0.000359311	0.00330379
INHA	-1.33016	-1.26774	12.7123	0.000363268	0.00332461
LBP	-2.09352	-1.90098	12.7115	0.000363418	0.00332461
MAJIN	1.73641	-2.39729	12.7034	0.000364992	0.0033315
GAS2L2	2.3699	1.38876	12.698	0.000366051	0.00333929
SPESP1	-1.59206	1.70568	12.6897	0.000367674	0.00335221
TAC3	2.00018	0.629436	12.6844	0.00036872	0.00335987
HCK	1.05408	6.83403	12.6769	0.000370193	0.00336762
FAM216B	2.76156	3.14095	12.6631	0.00037294	0.00338691
IL17RD	-1.1492	3.37126	12.658	0.000373957	0.00339425
CFAP43	1.78982	3.11265	12.6436	0.000376846	0.00341266
HAP1	1.767	0.936527	12.6257	0.000380487	0.00343815
CACNA1E	-1.59448	1.42897	12.6109	0.000383499	0.00345959
TCTEX1D4	2.0561	-0.404072	12.5942	0.000386952	0.00348687
TENM1	-1.28459	1.59581	12.5924	0.000387319	0.00348796
RTL9	2.69161	1.27407	12.5915	0.000387503	0.00348796
CDHR3	1.68582	3.59654	12.586	0.000388653	0.00349443
CRACR2B	1.25468	3.38006	12.5544	0.000395284	0.00354033
TPTE2	1.34269	-1.10239	12.5531	0.000395541	0.00354068
CFAP74	2.11131	0.79077	12.5479	0.000396648	0.00354863
ESRRB	-1.25139	4.20715	12.543	0.000397702	0.00355284
SLC5A5	1.07596	-0.443755	12.5426	0.000397774	0.00355284
SHISA6	-2.08479	0.34243	12.5106	0.00040465	0.00360434
TMEM156	1.08752	3.57325	12.5087	0.00040506	0.00360601
SLC25A27	-1.08615	0.842014	12.5075	0.000405319	0.00360634
RGS22	2.45238	0.698328	12.5041	0.000406067	0.00360904
DNAH7	1.62397	1.83895	12.4682	0.000413948	0.00365905
LRRC10B	2.17799	2.18533	12.4649	0.000414681	0.00366155
MAPK15	-1.25286	3.24177	12.4557	0.000416712	0.00367667
RIIAD1	2.45393	-1.16564	12.4534	0.000417223	0.00367799
ZNF208	1.38551	-0.58584	12.411	0.000426804	0.00375227
DNAH12	1.86175	2.2872	12.3957	0.000430327	0.00377461
BIRC7	1.63891	-1.09266	12.3434	0.000442554	0.00385525
EFCAB1	2.41617	2.38312	12.3264	0.000446603	0.00387859
CD209	1.30232	3.12942	12.3228	0.000447471	0.00388087
CXCR1	2.15045	1.53067	12.3141	0.000449538	0.00388926
UNC5D	-3.62085	-1.50627	12.314	0.000449571	0.00388926
CAMP	1.87315	-0.630453	12.2704	0.00046019	0.00396423
SCG2	-1.00151	-0.594653	12.2674	0.000460929	0.00396849
FRMPD1	-1.48969	0.19948	12.2657	0.000461367	0.00397015
GNA14	1.37532	1.42147	12.2615	0.00046239	0.00397685
BEST4	1.26816	-0.0968518	12.2594	0.000462918	0.00397872
ADCY8	-5.07051	-1.56584	12.2587	0.000463098	0.00397872
CCDC160	1.7049	0.586572	12.2489	0.000465536	0.00399451
SERPINA4	2.22151	0.651228	12.2427	0.00046707	0.00400438
ACSBG1	1.26615	-0.480847	12.2234	0.00047195	0.00403247
ACY3	1.33575	0.897184	12.212	0.000474842	0.00405175
ZNF804A	1.10733	0.480334	12.1723	0.000485055	0.00412589
KCNT2	-1.08779	0.337797	12.1635	0.000487345	0.0041367
SCUBE1	1.07603	1.91339	12.1428	0.000492777	0.00417027
ADRA2B	-1.40203	1.04974	12.1273	0.000496893	0.00419441
SEPTIN5	-1.1784	-0.821899	12.1269	0.000496985	0.00419441
SNTN	2.71775	3.35029	12.0715	0.000511986	0.00430637
KIAA1549	-1.02755	4.31617	12.0683	0.000512853	0.00430818
CCDC152	1.24329	1.29386	12.066	0.000513499	0.00431137
AKAP14	2.46151	0.959933	12.0624	0.000514496	0.00431305
KCNE1	1.59383	0.0839773	12.0494	0.000518099	0.00433878
KLHDC7A	2.18672	0.976251	12.0416	0.000520257	0.00435012
FGFBP2	-1.33429	1.30313	12.0293	0.000523695	0.00436762
IL22RA2	1.57748	3.03187	12.0282	0.000524013	0.00436803
IL1R2	1.38582	5.5942	12.0089	0.000529481	0.00440285
H3-5	1.78106	-1.76648	11.9975	0.000532733	0.00442482
NEIL1	1.01558	3.08291	11.9891	0.000535119	0.00443783
FBXO17	-1.06692	3.4229	11.9843	0.000536519	0.00444489
DNAAF1	1.82881	2.75917	11.9604	0.000543426	0.00448838
KLK1	1.07201	0.76606	11.9287	0.000552755	0.00454923
BRINP2	-2.16569	-0.681312	11.8481	0.000577209	0.00471228
DNAJC5B	1.18772	1.09277	11.8387	0.000580121	0.0047313
FAM135B	-1.50354	-0.898314	11.8151	0.000587513	0.004782
ZMYND12	1.27063	0.498308	11.7968	0.000593321	0.004822
FAM47E	1.09329	0.24431	11.7634	0.000604084	0.00488989
ADORA3	1.07979	1.71042	11.7609	0.000604875	0.00489385
CDX1	1.30377	0.255074	11.7071	0.00062263	0.00502998
TYRP1	-1.4367	-1.8445	11.7036	0.000623805	0.00503568
TUB	-1.02391	3.37662	11.6473	0.000642964	0.00515762
RASL11B	-1.33994	-2.49229	11.6417	0.000644891	0.00516868
HECW1	-1.25096	0.367121	11.6331	0.000647884	0.0051901
PCDHB6	-1.3423	-1.13735	11.6215	0.000651943	0.00521747
ADAM2	-3.25326	-2.07478	11.6013	0.00065907	0.00527191
MMP7	1.85952	6.35637	11.5992	0.000659786	0.00527251
CFAP161	1.74464	0.405025	11.5931	0.00066196	0.00528462
TLX1	-1.83739	-1.43565	11.581	0.000666299	0.00531142
SIGLEC15	1.06111	0.610099	11.5319	0.000684104	0.00543202
GUCY2C	1.44406	-1.38816	11.5003	0.000695835	0.00550632
CFAP45	1.5521	2.83035	11.496	0.000697469	0.00551656
STK31	-1.30076	0.304763	11.495	0.000697836	0.00551678
MIXL1	1.21665	0.835105	11.489	0.000700109	0.00552667
MAP1B	-1.02934	4.78586	11.4776	0.000704412	0.00554985
HOXB13	-1.28891	4.46841	11.4695	0.000707468	0.00556852
NCMAP	1.07544	0.236738	11.4454	0.000716694	0.00562479
PLA2G2D	1.77977	4.92145	11.4298	0.000722739	0.00565855
TMEM108	-1.10398	3.58193	11.4146	0.00072871	0.0056998
C9orf24	2.50368	2.27869	11.4105	0.000730305	0.00570765
FAM155A	-1.05253	0.786858	11.3949	0.000736447	0.0057423
HPCAL4	1.02827	-0.687109	11.3934	0.000737059	0.00574298
C5orf49	2.71279	2.15528	11.3709	0.000746048	0.00579274
SCN8A	-1.00951	1.9442	11.3686	0.000746946	0.00579499
NEK10	1.64531	1.6318	11.3406	0.00075829	0.0058606
AP3B2	-1.16806	5.05403	11.3089	0.000771372	0.00593653
PRSS2	-1.3912	-0.433238	11.2994	0.00077533	0.00596391
PRRT4	-1.35533	-1.55441	11.2964	0.000776559	0.00597053
HTR3A	2.07149	-0.0294414	11.2732	0.000786323	0.00602279
ZNF730	-1.43332	-2.15438	11.2537	0.000794654	0.00607509
ADRA2A	1.65002	2.64886	11.2484	0.00079692	0.00608673
LRMP	1.24906	5.52913	11.2208	0.000808852	0.00615798
CLEC4C	1.60462	-0.706449	11.2118	0.000812798	0.00617605
SCGB1A1	2.74553	3.18681	11.2072	0.000814789	0.0061825
CACNG6	2.1813	-0.460837	11.1954	0.000820014	0.00621633
EGF	-1.47512	-0.391077	11.1909	0.000821976	0.0062283
MS4A8	2.50616	2.52561	11.1817	0.000826095	0.00624505
C3orf36	-1.16049	0.555478	11.1686	0.000831942	0.00627454
PDK4	1.03738	1.52793	11.1498	0.000840414	0.00632374
PODXL2	-1.20747	3.22294	11.1481	0.000841184	0.00632661
LGALS2	1.11199	4.23577	11.1394	0.000845152	0.00635057
CYP2A13	2.68918	-2.28239	11.136	0.000846704	0.00635129
C16orf71	1.20359	1.01039	11.1144	0.000856607	0.0064129
MACROD2	1.41618	1.58806	11.1045	0.000861206	0.00643843
SPTSSB	1.42807	0.686105	11.1019	0.000862396	0.00644006
GPR50	-3.04264	1.3293	11.0737	0.000875628	0.00652222
GRIA1	3.24327	0.972535	11.0619	0.000881188	0.00656063
LBHD2	4.51638	-1.34604	11.051	0.000886376	0.00658416
CCDC153	1.13471	0.825043	11.0495	0.000887103	0.00658471
PRLR	-1.17808	4.91405	11.0432	0.000890155	0.00659714
SMIM6	1.70808	-0.570621	11.0263	0.000898279	0.00663917
AC000093.1	-1.43261	-1.9756	11.0126	0.000904948	0.00667631
GSX1	-2.50866	-1.86959	10.9992	0.000911502	0.00670941
FAM81B	2.71664	1.70454	10.9813	0.00092038	0.0067625
DYDC2	2.76433	0.604847	10.9661	0.000927933	0.00680568
DDX4	2.08641	0.820849	10.9526	0.000934724	0.00685239
C1orf87	3.17331	0.610256	10.9444	0.000938871	0.00687039
COL28A1	1.5617	0.768748	10.9403	0.000940967	0.00688262
TAGLN3	-1.80243	1.80896	10.9335	0.000944433	0.00689865
SULT1C2	1.3056	2.18523	10.919	0.000951855	0.00693415
SPATA4	2.20237	-1.11946	10.9059	0.000958581	0.00697689
DNAH5	1.37433	2.91889	10.9048	0.000959131	0.00697747
KIR2DL3	1.18972	-0.664001	10.885	0.000969457	0.00703084
NELL1	-1.87426	-0.760452	10.8805	0.000971821	0.00704227
SLC34A2	2.23669	4.55273	10.8711	0.000976789	0.00706564
NECAB1	-1.01757	0.56389	10.8684	0.000978176	0.00706882
LGALS7	-2.07297	2.00314	10.8675	0.000978653	0.00706912
NKX2-8	-1.58648	-0.569462	10.8418	0.000992317	0.00715191
RGS7	2.73547	-1.24368	10.833	0.000997062	0.00717973
KLK12	-2.87006	2.34876	10.8289	0.00099927	0.00718668
SRD5A2	2.53477	0.865191	10.8288	0.000999355	0.00718668
CTTNBP2	-1.2573	4.23845	10.8089	0.00101014	0.00724498
BCL2A1	-1.15193	6.80006	10.7926	0.00101905	0.00729602
ETV3L	-1.28005	-2.31191	10.778	0.00102716	0.00734112
PLA2G4E	-1.54646	2.50803	10.7741	0.00102929	0.00734989
SIM1	-1.64008	3.71871	10.7723	0.0010303	0.00735386
IL36RN	-1.97853	2.73166	10.7678	0.00103281	0.00736853
SDR9C7	-1.48698	1.41522	10.7565	0.00103914	0.00739418
CNGA1	-1.0574	-0.718918	10.7518	0.00104179	0.00740982
PSCA	1.94199	3.4181	10.7502	0.00104266	0.00741277
NEFL	-2.12973	-1.1306	10.744	0.00104616	0.00742787
NLRP11	2.09931	-2.20334	10.697	0.00107311	0.00759267
AC005041.1	1.50682	-1.95478	10.6948	0.00107434	0.00759808
LRRN3	1.09772	0.927496	10.6897	0.00107736	0.00761612
SPAG6	1.8355	3.25816	10.686	0.0010795	0.00762458
UTS2B	-1.14911	-0.289206	10.6636	0.00109266	0.00769411
VNN3	1.41013	0.920432	10.6455	0.00110338	0.00774274
SLC6A17	-1.02019	-1.1864	10.6296	0.00111291	0.00780276
RANBP3L	2.18606	0.637016	10.6238	0.00111642	0.00781556
DNAJB13	1.27758	-0.00863355	10.623	0.00111692	0.00781556
TMEM179	-3.09485	-2.4125	10.6063	0.00112702	0.00787801
FA2H	1.18937	2.69945	10.5998	0.00113099	0.00789893
FAM221B	1.57843	-2.24047	10.5813	0.00114236	0.00795436
EN1	-1.46196	1.89595	10.5625	0.00115406	0.00802395
NRXN2	1.42714	2.6019	10.5595	0.00115595	0.00803182
DNAI1	2.44612	1.809	10.5361	0.00117064	0.0081061
PPP1R3C	-1.35848	1.45592	10.5288	0.0011753	0.00812108
CBLN1	2.18402	-0.321244	10.5278	0.00117595	0.0081221
MYT1	-1.18775	-1.13581	10.5082	0.00118847	0.0081738
CD163L1	1.13364	3.01055	10.5037	0.00119133	0.00819004
TMEM238L	3.40043	-1.80988	10.4846	0.00120373	0.00825082
DRC7	2.01839	1.03347	10.4634	0.0012176	0.00833181
FCRL3	1.21854	4.40077	10.4375	0.00123486	0.00843212
C20orf85	2.80768	3.63597	10.4332	0.00123771	0.00844094
A2ML1	-1.33212	6.69403	10.4193	0.00124705	0.00848553
KRT33B	3.50861	-0.400383	10.4091	0.00125398	0.0085237
LHX5	-1.87082	-1.82343	10.4024	0.00125855	0.00852935
HTRA4	1.32033	0.878883	10.3895	0.00126732	0.00857806
OVOL1	-1.08869	2.9698	10.3482	0.00129601	0.00873947
PCDH15	2.76116	-2.10958	10.3461	0.00129746	0.00874563
CNR1	-1.29695	3.94641	10.3365	0.00130428	0.00878066
CFAP97D2	2.8752	-0.644979	10.304	0.00132743	0.00891485
SOX6	-1.07513	4.60344	10.3039	0.00132751	0.00891485
CCDC114	1.53028	1.91934	10.3018	0.00132904	0.00892141
IGSF10	-1.2405	3.90652	10.2977	0.00133199	0.00893296
KCNRG	1.15023	-0.972041	10.2893	0.001338	0.00895568
MARCHF10	1.53372	-0.496506	10.2616	0.00135829	0.00906692
EFCAB12	1.3497	0.789231	10.2587	0.00136042	0.00907205
ARMC3	2.96487	2.0598	10.2295	0.00138209	0.00918639
ALDH3A1	1.47205	5.3544	10.1918	0.0014107	0.00934359
MC4R	-1.54033	0.351911	10.19	0.00141207	0.00934359
NRG2	1.2454	1.38435	10.1857	0.00141535	0.00936152
SLC44A4	1.85085	4.68971	10.1749	0.00142365	0.00941254
GREB1L	2.25231	1.14003	10.1716	0.00142621	0.00942562
ASPN	-1.05375	4.55247	10.151	0.00144221	0.009512
NRK	-2.1618	0.348428	10.1356	0.00145434	0.00956873
RBP1	-1.2144	3.9732	10.1141	0.00147137	0.00964555
MYEOV	1.05351	2.27252	10.0884	0.00149206	0.00974973
DNAJC12	1.65102	2.24039	10.0846	0.00149512	0.00975768
NKX3-2	-1.3493	-0.307148	10.0839	0.00149568	0.00975768
EFNA2	-1.6117	-0.0450237	10.0739	0.00150382	0.00979894
FOXJ1	2.06653	3.90726	10.0726	0.00150487	0.00979966
PNMA6A	-1.16824	-1.0933	10.0723	0.00150513	0.00979966
EPS8L3	2.56915	-1.14588	10.0666	0.00150982	0.00980623
TNNI3	-1.3817	-1.71673	10.0664	0.00151001	0.00980623
DPPA4	1.67509	-1.90327	10.0656	0.00151065	0.00980623
CES1	1.37995	2.93069	10.0654	0.0015108	0.00980623
CCN6	-1.19526	-0.931222	10.0315	0.00153885	0.00995118
SMTNL2	-1.21703	-0.780945	10.0308	0.00153944	0.00995118
PRTG	2.09916	2.67527	10.0221	0.00154671	0.00998629
MEOX2	1.38875	0.603006	10.0185	0.00154974	0.0100018
FAXC	-1.20682	3.14883	10.0127	0.00155462	0.0100293
MYRF	1.26754	2.12567	9.99351	0.00157093	0.0101265
HYDIN	2.02778	1.807	9.9919	0.0015723	0.0101314
ERVMER34-1	-1.26994	-0.345401	9.98496	0.00157824	0.0101535
KANK4	-1.62875	0.648333	9.97846	0.00158382	0.0101854
SYT1	-1.334	2.80454	9.96923	0.00159178	0.0102285
C1GALT1C1L	-1.49241	-1.1411	9.96623	0.00159437	0.0102383
ATP6V0D2	1.32903	0.448427	9.95963	0.00160011	0.0102617
ASCL2	1.01454	3.4149	9.95772	0.00160176	0.0102682
KLK13	-2.28539	4.61924	9.95699	0.00160239	0.0102682
TMEM100	-1.6709	0.144888	9.95418	0.00160485	0.0102758
MORN5	2.76135	0.912946	9.93918	0.00161797	0.0103476
IGF2BP2	-1.05908	4.68096	9.91918	0.00163565	0.0104278
CXCL14	1.673	6.7529	9.9034	0.00164974	0.0105094
BPIFB2	3.59552	1.81338	9.89075	0.00166112	0.0105736
CYP11A1	-1.14654	-0.602698	9.88188	0.00166915	0.0106164
CP	1.29061	5.72225	9.87674	0.00167381	0.0106335
DHRS9	1.3659	4.59364	9.87344	0.00167682	0.0106485
SHH	-2.00024	2.25071	9.85971	0.00168938	0.0107073
AMY1B	2.61524	0.679964	9.80763	0.0017379	0.0109805
CACNG4	-1.41729	3.08559	9.79772	0.00174728	0.0110141
FEZ1	-1.14772	4.63842	9.79241	0.00175234	0.0110331
CALHM1	1.037	-1.62537	9.79199	0.00175273	0.0110331
C10orf67	1.92008	-1.20666	9.78942	0.00175519	0.0110425
DNASE1L3	1.39296	3.68801	9.7408	0.00180222	0.0112734
ENTPD2	-1.093	0.789027	9.73437	0.00180854	0.0113037
CYP2B6	3.14366	-2.42104	9.72397	0.0018188	0.0113591
RTP3	2.11909	-2.69094	9.71345	0.00182924	0.0113997
HSD11B1	1.33747	2.05942	9.69234	0.00185038	0.0114988
DNAH3	1.47847	2.91863	9.67259	0.00187038	0.0116053
UTS2R	1.06374	-1.58846	9.66265	0.00188053	0.011654
GYG2	-1.17757	1.58023	9.65725	0.00188606	0.0116765
C2orf50	1.57782	0.0134756	9.6427	0.00190106	0.0117553
ITLN1	1.35815	-1.38689	9.63288	0.00191125	0.0118003
PKHD1	1.57222	0.72335	9.63178	0.00191239	0.0118029
ERICH3	1.79686	3.01643	9.61167	0.00193344	0.011906
CLU	1.3368	8.02295	9.59528	0.00195078	0.0120026
TNFRSF10C	1.25196	0.209858	9.57009	0.00197773	0.012137
KLHL33	1.24768	-1.07703	9.56734	0.00198069	0.0121414
RSPH10B	1.34321	-1.3138	9.55225	0.00199704	0.0122231
NRAP	1.89959	-2.81139	9.54451	0.00200549	0.012261
TPPP	1.10206	2.84384	9.52069	0.00203169	0.0123885
ZNF667	1.17561	-0.0784126	9.49289	0.0020627	0.0125399
GSTA3	2.70522	-1.85434	9.46824	0.0020906	0.0126716
ADRB1	1.24533	0.24205	9.46409	0.00209533	0.0126908
SPAG8	1.12739	1.17724	9.45708	0.00210336	0.0127252
SULT4A1	-2.34568	-0.640291	9.45623	0.00210433	0.0127263
PCDHA4	1.67633	-1.58329	9.44692	0.00211504	0.0127768
CXCL17	1.98048	5.16358	9.43002	0.00213462	0.012867
APOBEC4	2.72091	0.85759	9.42421	0.0021414	0.0128928
HNF1A	2.02539	-0.984521	9.4158	0.00215123	0.0129425
TEX45	-1.16594	-0.916694	9.40012	0.00216972	0.0130247
LEXM	-1.3113	-1.54505	9.39529	0.00217543	0.0130433
TTC29	2.99501	0.795369	9.39377	0.00217724	0.0130433
SAXO2	1.32754	2.87512	9.38322	0.0021898	0.0130872
PCDHB7	-1.02392	-0.320334	9.37425	0.00220055	0.0131321
STMND1	2.57804	0.524434	9.36493	0.00221177	0.0131942
CXCL6	-1.29619	4.2426	9.35165	0.00222784	0.0132755
SLC5A8	1.62032	0.891032	9.34667	0.00223391	0.0133065
TFF1	2.33793	0.175893	9.34603	0.00223469	0.0133065
HMSD	-1.29802	2.82741	9.3378	0.00224474	0.0133541
QRFPR	-2.58966	0.262498	9.33747	0.00224515	0.0133541
HMGCS2	2.8886	2.63536	9.31991	0.00226677	0.0134531
SPRR1B	-2.07355	6.51245	9.31844	0.00226859	0.0134541
FRMPD2	1.68368	0.43965	9.26626	0.00233414	0.0138126
MMP16	-1.02901	0.999243	9.24839	0.00235703	0.0139227
CFAP299	2.21877	-0.891092	9.23835	0.00236998	0.0139788
ASCL3	1.8088	-2.6658	9.23179	0.0023785	0.0140087
SIGLEC6	1.20636	1.61107	9.22951	0.00238146	0.014016
MUC13	2.17529	4.42031	9.2235	0.00238928	0.0140417
SPATA18	1.13546	4.00007	9.22079	0.00239283	0.0140523
DISP3	-1.20954	0.457638	9.20837	0.00240911	0.0141173
FOXA3	1.42658	-1.10124	9.20194	0.00241759	0.0141466
C1orf158	2.92405	0.36658	9.19618	0.0024252	0.0141808
TENT5B	-1.23019	2.09986	9.19554	0.00242605	0.0141808
LRRC74B	2.20174	-0.170262	9.19388	0.00242825	0.0141886
FOLR1	1.79249	-0.685853	9.17296	0.00245617	0.0143156
MSI1	-1.59363	2.26037	9.16928	0.00246112	0.0143341
CYP3A7	-1.0649	-1.43619	9.16824	0.00246251	0.014335
GPR173	-1.08665	1.28816	9.16786	0.00246302	0.014335
NKX6-3	1.38951	-2.02703	9.16039	0.0024731	0.0143782
CFAP157	1.02765	2.39043	9.15163	0.00248497	0.0144309
USH1C	3.14175	0.397967	9.13993	0.0025009	0.0144879
DMRT3	-1.37372	-0.807462	9.13549	0.00250699	0.0145077
PIH1D3	2.6157	0.122826	9.12665	0.00251912	0.0145534
GABRG3	-1.47075	2.72073	9.1072	0.00254605	0.0146918
CAPS	1.13491	5.19922	9.0852	0.00257687	0.0148433
CCDC33	1.23894	1.93146	9.07515	0.00259106	0.0148986
ERN2	1.84489	2.26723	9.07338	0.00259357	0.0149025
NDRG4	-1.07016	4.11108	9.06505	0.00260541	0.0149547
NR5A1	-1.14678	-1.76577	9.05856	0.00261467	0.0149866
SORBS2	1.01389	3.21747	9.04963	0.00262748	0.0150493
MLPH	1.31004	2.18536	9.03249	0.00265222	0.015159
TCERG1L	-1.13494	3.11305	9.0167	0.00267524	0.0152792
C5orf46	-1.67651	-1.77345	9.01088	0.00268377	0.0153164
RBM24	1.80092	-0.330667	8.99409	0.00270854	0.0154212
SORCS3	-1.86587	-2.51688	8.94225	0.00278649	0.015771
C8orf34	1.35135	-0.696772	8.93317	0.00280038	0.0158276
AQP7	1.36027	-1.80863	8.92284	0.00281626	0.0158945
WDR63	1.1759	1.60353	8.89981	0.002852	0.016069
PTPRD	-1.21306	0.435649	8.83792	0.00295034	0.0165142
GPR162	1.01474	1.99005	8.82829	0.00296597	0.0165845
HOXB8	-1.27847	-0.202032	8.82586	0.00296991	0.0165951
AC139491.7	1.49264	-2.02986	8.81412	0.00298908	0.0166735
FOXL2NB	-1.79272	-1.04391	8.80469	0.00300458	0.016737
CCDC151	1.48782	0.753168	8.80099	0.00301067	0.0167573
SCUBE3	-1.27257	3.8339	8.79756	0.00301634	0.0167795
DLK1	-2.47247	-2.17228	8.79135	0.00302662	0.0168194
IGSF1	-1.3408	3.14449	8.78894	0.00303062	0.0168359
TPD52L1	-1.00641	3.24671	8.77551	0.00305303	0.0169522
RAET1L	-1.21946	2.46111	8.76582	0.00306928	0.0170124
FER1L6	1.84707	0.355874	8.74719	0.0031008	0.0171611
HBD	1.29065	-2.13374	8.74367	0.00310679	0.0171749
CCL7	-1.34272	0.769275	8.74262	0.00310857	0.0171749
SLC6A7	1.07339	-1.8587	8.73669	0.0031187	0.0172172
MAOB	1.23224	1.99654	8.71783	0.00315113	0.0173581
TAL2	-1.05619	-1.18784	8.7177	0.00315134	0.0173581
CLDN9	1.18753	-0.956105	8.70149	0.0031795	0.0174894
OR7A5	-1.64175	-1.40356	8.70022	0.00318172	0.0174957
RGS7BP	1.63515	-1.57745	8.69604	0.00318901	0.0175121
TCEAL2	1.99518	-1.92766	8.68416	0.00320987	0.0175909
KIR3DL1	1.1281	-1.21183	8.6742	0.00322746	0.0176635
DYNC1I1	-1.23008	1.75507	8.67084	0.00323343	0.0176882
HLA-DQB1	1.03963	7.12876	8.66773	0.00323894	0.0176935
TLX3	-2.24482	-0.261711	8.66398	0.00324562	0.0177091
TINAG	2.41767	-1.83676	8.65135	0.0032682	0.0178024
XKR7	-1.17008	-2.0411	8.6341	0.00329928	0.0179356
PSAPL1	2.38988	1.09604	8.63149	0.003304	0.0179504
UCN3	3.09969	-3.40933	8.62825	0.00330989	0.0179752
CD1B	1.26533	0.856436	8.62414	0.00331737	0.0179985
KIF1A	-1.96025	3.15788	8.62407	0.0033175	0.0179985
PRB1	-2.19665	-3.11001	8.6052	0.00335205	0.0181337
SOX8	-1.39941	4.34132	8.59453	0.00337175	0.0182077
LRRC3B	-2.04753	-2.65764	8.5939	0.00337291	0.0182079
PRB4	-2.35013	-3.10281	8.58904	0.00338192	0.0182444
GJB7	-1.40394	0.174439	8.58396	0.00339138	0.0182784
LRRC43	1.33593	0.182239	8.55889	0.00343838	0.0184753
PIRT	3.31244	-2.51149	8.53345	0.00348679	0.0186675
RBFOX3	-1.0236	-0.653056	8.53117	0.00349116	0.0186679
EPHA8	-1.43596	-2.19672	8.51029	0.00353144	0.018832
PLCXD3	2.41961	-2.82062	8.5092	0.00353355	0.0188371
ARMC4	1.95142	1.61059	8.49338	0.0035644	0.018958
C10orf99	-1.67781	2.52483	8.48809	0.0035748	0.0189946
GDF10	1.32215	-1.76646	8.48047	0.00358979	0.0190494
GABRG2	-2.32301	-1.64948	8.47486	0.00360087	0.0190894
FAM83C	-1.71718	2.35891	8.47125	0.00360803	0.0191087
MTNR1A	1.75954	-2.22436	8.45472	0.00364097	0.019233
PAPPA2	-1.23224	-2.11757	8.43875	0.0036731	0.0193586
FOXI3	-1.96504	1.15514	8.43612	0.0036784	0.0193665
TMEM212	3.07525	0.479604	8.43564	0.00367937	0.0193665
MMP20	1.7362	-2.50737	8.42555	0.00369984	0.019449
SELE	-1.1022	4.75487	8.41902	0.00371316	0.019499
PHYHD1	1.0317	1.42286	8.41657	0.00371816	0.0195074
SLITRK6	1.84393	2.91893	8.40731	0.00373716	0.0195814
ARL9	-1.11912	0.684615	8.40056	0.00375105	0.0196128
VWC2	-1.52513	-1.73735	8.39925	0.00375377	0.0196182
PTPRH	1.33702	1.40834	8.38966	0.00377362	0.0196985
KLK5	-2.90853	2.05102	8.38238	0.00378877	0.0197566
PLEKHG6	-1.0165	4.91128	8.33478	0.00388932	0.0201644
CFAP65	2.03296	1.68375	8.33139	0.00389659	0.0201956
TOGARAM2	1.05169	2.46677	8.32857	0.00390265	0.0202205
AC010255.3	2.2519	-2.33532	8.30851	0.00394597	0.0204184
SH2D5	-1.18627	-0.0713466	8.30186	0.00396044	0.0204743
SLC5A7	2.96002	-0.309776	8.29503	0.00397537	0.0205253
ZBBX	1.72845	1.61511	8.25669	0.0040602	0.0209035
MYCBPAP	1.0985	0.196353	8.24095	0.00409556	0.0210388
MUSK	1.96589	-0.723032	8.23086	0.0041184	0.021139
SYT3	-1.10755	0.542981	8.23004	0.00412027	0.021139
ANKRD34C	-1.49268	-1.57471	8.21745	0.00414896	0.021266
LPO	2.07453	-1.34916	8.2039	0.00418005	0.0214007
TFF3	1.7153	4.58759	8.20132	0.00418599	0.0214086
C19orf81	-1.20056	-0.131141	8.19031	0.00421148	0.0215087
LRRC31	1.85882	-1.75052	8.17372	0.00425017	0.0216412
CPEB1	-1.10976	-1.36737	8.15403	0.00429656	0.0217887
CADM3	1.62842	1.13475	8.14695	0.00431336	0.0218603
MSX2	-1.1925	1.71928	8.14258	0.00432376	0.0219062
KRTDAP	-2.4428	3.82611	8.13845	0.00433364	0.0219493
WFDC2	1.18126	6.55986	8.11789	0.00438306	0.0221444
FCAMR	1.89462	1.42873	8.10764	0.0044079	0.0222353
ADH1C	2.015	2.59218	8.08846	0.00445481	0.0224301
ACKR1	1.10506	3.51889	8.06414	0.00451499	0.0226582
APCDD1L	-1.44317	-0.10998	8.05119	0.00454739	0.0227971
PTCHD1	-1.26013	-1.8283	8.03911	0.00457779	0.0229285
FABP4	1.79546	1.33955	8.02323	0.00461813	0.0230878
SFTPA2	1.6993	1.86549	8.02164	0.00462217	0.0230962
WT1	-2.63329	-1.93255	7.9977	0.00468368	0.0233423
SLC28A1	1.82118	-1.175	7.98195	0.0047246	0.0234942
PLAAT2	1.28963	0.888987	7.95659	0.00479127	0.0237704
KRT32	1.28445	1.27716	7.95237	0.00480246	0.0238114
SAA2	1.19222	1.9188	7.94376	0.00482535	0.0238884
HTR6	1.21533	0.140805	7.93805	0.00484061	0.0239488
CCDC60	1.70452	1.24299	7.93566	0.00484698	0.0239521
TMPRSS11F	-1.33418	0.668634	7.93563	0.00484706	0.0239521
COMP	-1.27504	1.79588	7.93435	0.00485051	0.0239618
PNMA2	-1.11116	2.78933	7.92281	0.00488154	0.0240712
BEND4	1.22099	0.738463	7.91708	0.00489703	0.0241322
LONRF2	-1.36121	0.943468	7.90747	0.00492311	0.024239
FOXI1	2.01909	1.74277	7.90658	0.00492552	0.024239
ABHD12B	1.55216	-0.632964	7.90549	0.00492849	0.0242438
SYT6	1.10264	-1.80424	7.89285	0.00496306	0.0243748
FETUB	1.86924	-0.640525	7.89246	0.00496413	0.0243748
MGAM2	-1.45021	3.7039	7.87603	0.00500943	0.0245568
KLHL32	1.02454	0.277587	7.83902	0.00511302	0.0249175
TACR1	1.10871	-0.134472	7.82089	0.00516459	0.025086
C9orf135	2.45553	0.943838	7.81166	0.00519102	0.0252061
FOXL2	-1.78424	-0.259014	7.81063	0.00519397	0.0252061
C12orf42	1.02904	-0.429901	7.78623	0.00526459	0.02545
KRT6A	-1.27949	9.91326	7.78532	0.00526724	0.0254552
SYN2	-1.70736	-0.999595	7.78319	0.00527347	0.0254777
CASC1	1.29898	1.58873	7.77963	0.00528387	0.0255052
ESX1	6.59727	-0.17679	7.76235	0.00533464	0.0256892
GRIK2	-1.19238	-0.0223989	7.75432	0.00535842	0.0257884
TSPAN19	2.11462	1.18043	7.74561	0.00538433	0.0258901
PRSS1	-1.08392	-1.45624	7.74169	0.00539603	0.0259386
DMRT1	-1.5193	-2.30626	7.72485	0.0054466	0.0261044
KLK10	-1.41295	4.4407	7.72175	0.00545595	0.0261311
SCGB1D2	1.81727	-2.59023	7.71979	0.00546187	0.0261468
BCAS1	1.34746	3.84784	7.70264	0.005514	0.0263462
MUC16	1.22915	5.21031	7.69632	0.00553334	0.0264033
CDC20B	1.71707	1.56502	7.69048	0.0055513	0.0264656
IGSF21	1.2841	0.279023	7.67941	0.00558545	0.026566
CHRNA2	-1.65822	0.39277	7.67863	0.00558786	0.0265698
FBN3	-1.54195	2.63691	7.6652	0.00562962	0.026737
NT5DC4	1.29627	0.489592	7.65164	0.00567209	0.0268758
SIGLEC12	1.00617	3.3329	7.63605	0.00572131	0.0270066
UGT2A3	3.3162	-0.59437	7.6339	0.00572815	0.027031
CROCC2	1.95237	0.90601	7.62515	0.00575599	0.0271255
STATH	2.74203	1.75408	7.62498	0.00575653	0.0271255
ALOX12B	1.44734	2.56018	7.62402	0.00575959	0.0271321
C11orf97	2.64964	-0.368351	7.6088	0.00580841	0.0273357
TMEM213	1.51276	-1.01172	7.60116	0.00583309	0.0274385
GPR78	-1.08756	-0.683163	7.59132	0.00586499	0.0275407
PDIA2	-1.12778	0.949709	7.57789	0.00590884	0.0276985
CTNNA3	-1.03949	0.364882	7.57696	0.00591191	0.0277049
FDCSP	-1.62804	7.4694	7.56602	0.00594789	0.0278472
IQUB	1.13101	0.778883	7.56023	0.00596704	0.027923
C5orf38	-1.08441	1.26022	7.54104	0.00603091	0.028157
LRRC26	1.19985	0.0745143	7.53223	0.00606048	0.0282641
SCIN	1.03322	1.99738	7.51077	0.00613313	0.028524
AGR3	1.89397	2.24408	7.5045	0.00615452	0.0286107
SALL3	-2.72157	0.679375	7.50152	0.00616471	0.0286498
SHISAL2B	-1.50018	-2.88436	7.49267	0.00619505	0.0287333
CATSPERD	2.06922	-1.01511	7.48848	0.0062095	0.0287756
ST6GALNAC1	1.05823	3.7051	7.48056	0.00623687	0.0288531
SPINK1	2.53912	-0.546081	7.47871	0.00624328	0.0288745
GDA	1.79678	2.08172	7.47056	0.0062716	0.0289678
SPDEF	1.47842	1.53787	7.47034	0.00627237	0.0289678
PAX6	-1.43947	0.775917	7.45683	0.00631962	0.0291363
NAV3	-1.07038	1.22261	7.41416	0.00647125	0.0296837
MYRIP	1.02878	0.0668998	7.4032	0.0065108	0.0298061
CD177	-1.19178	4.52425	7.3981	0.00652927	0.0298584
RSPH10B2	1.48063	-2.08123	7.39369	0.00654531	0.0299051
SEC14L3	1.86817	-1.39329	7.37019	0.00663141	0.0301961
IGFL4	1.14956	0.46871	7.34784	0.00671433	0.030446
SLCO6A1	-1.96756	-1.39179	7.32934	0.00678379	0.0306754
CFAP99	1.23074	-0.0969256	7.30311	0.00688354	0.0309883
NEK5	1.09412	1.30353	7.26406	0.00703482	0.03146
DCDC2	1.05892	-0.291607	7.2592	0.00705389	0.0315279
CCNA1	1.27022	0.220865	7.24714	0.00710139	0.0316705
SPRR2A	-1.95127	5.68494	7.22937	0.00717205	0.0319068
LRRC55	-1.18071	2.69371	7.22255	0.00719933	0.0319668
PROK2	1.19334	-0.64105	7.20874	0.00725493	0.0321706
CREG2	-1.12588	-0.854638	7.20585	0.00726662	0.0322128
EPYC	1.50869	-0.0104702	7.19864	0.00729589	0.0323061
CYP24A1	1.66067	5.49153	7.19776	0.00729945	0.0323061
DNAAF3	1.21793	1.18079	7.19524	0.00730971	0.032342
IL19	1.12842	0.0982099	7.19067	0.00732837	0.0324069
SPRR2E	-2.10759	4.30963	7.17325	0.00739986	0.0326608
ARL14	1.04985	2.64572	7.15866	0.00746029	0.032856
C1orf141	2.51306	-1.20716	7.14295	0.00752593	0.0330555
CAPN13	1.44175	3.26668	7.13916	0.00754185	0.0331069
CYSRT1	-1.09962	2.12704	7.13037	0.00757892	0.0332253
FLG2	4.96248	-0.805713	7.1175	0.0076335	0.0334285
MYH7	1.12119	-0.542733	7.11316	0.007652	0.0334914
OOEP	1.37166	-2.28276	7.10988	0.00766601	0.0335347
DCC	-1.19643	2.21106	7.07881	0.00780008	0.0339656
BRINP1	-1.56096	-2.48114	7.06651	0.00785382	0.0341721
MRC1	1.1243	4.535	7.06002	0.00788232	0.0342583
CST6	-1.15996	0.886432	7.05912	0.00788629	0.0342583
CNFN	-1.53003	4.54244	7.05483	0.0079052	0.0343103
CFAP61	1.14485	0.916341	7.05449	0.00790668	0.0343103
SHD	1.09853	-1.90838	7.0537	0.00791017	0.0343103
RPL3L	-1.08972	-2.09858	7.0426	0.00795933	0.0344558
DDC	-1.18401	-1.39303	7.00571	0.00812501	0.0350329
LRRC4	1.08682	3.30801	6.99844	0.00815808	0.0351475
CCL21	1.53879	5.70927	6.99523	0.00817273	0.0352013
PXDN	-1.01731	6.55082	6.98913	0.00820062	0.0353027
KCNJ16	1.67944	-1.26297	6.98851	0.00820347	0.0353056
TTBK1	1.00055	1.88301	6.93078	0.00847249	0.0362566
FAM155B	-1.27752	0.346202	6.93008	0.0084758	0.0362566
SLC7A10	-1.01013	-1.6236	6.89904	0.00862421	0.0367077
NMUR2	1.69306	-1.66549	6.88969	0.00866944	0.0368423
GSTA1	1.537	5.56816	6.88473	0.0086935	0.0368866
ALX4	-1.46721	-2.40314	6.88149	0.00870927	0.0369323
HEPACAM	-1.89146	-0.624399	6.87266	0.00875245	0.0370883
DNAH9	1.24173	3.23016	6.861	0.00880974	0.037263
GMNC	1.68089	-0.68919	6.85525	0.0088381	0.0373732
GRM5	2.16507	-2.22457	6.85347	0.00884691	0.0374007
POU3F3	-1.81055	-1.08354	6.83683	0.00892972	0.0376235
DUOXA2	1.41476	2.84302	6.82764	0.0089758	0.0377516
CCN4	1.08272	4.67145	6.82751	0.00897641	0.0377516
MGAM	1.09913	0.970741	6.82569	0.00898561	0.0377703
S100P	1.44244	5.23127	6.81907	0.00901897	0.0378717
VWDE	-1.36135	1.77588	6.80525	0.00908903	0.038097
SEZ6	1.20568	-1.68263	6.7644	0.0092994	0.0387288
TEX26	2.40053	-0.141492	6.75148	0.00936702	0.0389605
BCHE	-1.4029	1.5637	6.7441	0.00940585	0.039091
HKDC1	1.17692	0.22367	6.73789	0.00943863	0.0391781
LCN8	2.46868	-1.86307	6.72869	0.00948744	0.0393404
CBY2	-1.37193	-1.05861	6.72235	0.00952118	0.0394703
LY6K	-1.03128	-0.932533	6.68514	0.00972199	0.0401285
AIRE	1.86749	2.88274	6.68334	0.00973178	0.0401588
SEMA6D	-1.05241	5.47316	6.67738	0.00976443	0.040273
PLG	1.76191	-2.70736	6.66076	0.00985587	0.0405883
DACT2	-1.2537	1.90282	6.65938	0.00986355	0.0405993
LRAT	-1.38337	3.21352	6.61983	0.0100849	0.0413011
PRRT1B	1.28207	-2.65094	6.61217	0.0101284	0.0413644
LAMA1	-1.19522	5.221	6.60207	0.010186	0.0415581
RSPO1	1.19714	0.486013	6.5787	0.0103206	0.0419912
HOXC10	-1.27334	-0.352162	6.57745	0.0103279	0.0420059
AADAT	-1.06118	1.5626	6.55562	0.0104553	0.0423799
IRX4	-1.81675	0.269538	6.54279	0.010531	0.0426122
CDKL2	1.0951	0.591301	6.51261	0.0107112	0.0430943
SP8	-1.13372	-1.42577	6.49112	0.0108414	0.0435212
BPIFA2	2.13987	-2.54964	6.4658	0.010997	0.0439634
TRPM8	2.18595	1.31594	6.37989	0.0115421	0.0455677
CD200R1L	1.4803	-2.35847	6.37345	0.011584	0.0456888
IRX1	-1.73765	1.66407	6.34532	0.0117691	0.0462729
ART3	-1.12861	1.30125	6.33842	0.011815	0.0464196
ALDH1L1	1.24322	2.22547	6.33366	0.0118468	0.0464881
SRPX	-1.09746	1.62782	6.33091	0.0118651	0.0465377
CRABP2	-1.01602	5.66106	6.30801	0.0120194	0.0470178
ANXA13	1.48973	-1.96067	6.29579	0.0121025	0.0472632
SPRR4	-2.394	-2.22766	6.21968	0.0126338	0.048775
LRRTM4	-1.43229	-2.40853	6.21864	0.0126412	0.048792
DMKN	-1.17853	4.94938	6.20133	0.0127654	0.0491546
MSLN	1.23151	4.16962	6.17204	0.0129785	0.0498687
