# Supplementary material for: M6A-mediated molecular patterns and tumor microenvironment infiltration characterization in nasopharyngeal carcinoma
Source: Cancer Biol Ther. 2024 Mar 26;25(1):2333590. doi: 10.1080/15384047.2024.2333590 (PMC10978033; doi:10.1080/15384047.2024.2333590)
Supplement: Supplemental Material [file KCBT_A_2333590_SM2632.zip › Table S13 GO.xlsx]

## Sheet: GO
ONTOLOGY	ID	Description	GeneRatio	BgRatio	pvalue	p.adjust	qvalue	geneID	Count
BP	GO:0030098	lymphocyte differentiation	70/1343	358/18862	6.28007e-15	3.2625e-11	2.75331e-11	CD27/SLAMF6/LY9/CD3E/CD3D/PTPN22/SFRP1/CRTAM/NCKAP1L/ITGA4/SASH3/CD8A/PTPRC/MYB/CCL19/RHOH/FCGR2B/MFNG/PLCG2/BTK/THEMIS/EOMES/CD79A/CD79B/HHEX/CD2/ITK/CD3G/ITM2A/SPN/TNFSF8/CMTM7/CR1/TESPA1/TBX21/CDH17/CD28/CD19/IKZF3/FUT7/IRF4/FGL2/FZD9/MS4A1/CD40LG/CR2/RORC/DOCK2/IFNG/IL21/GPR183/XBP1/IL23A/CCR6/CCR7/LYL1/HDAC9/CD1D/FLT3/ZNF683/DTX1/IL2/AICDA/VNN1/INHA/PLA2G2D/FCRL3/FOXJ1/SHH/AIRE	70
BP	GO:0042110	T cell activation	82/1343	474/18862	4.059e-14	1.05433e-10	8.89776e-11	APBB1IP/ZP4/ITGAL/CD27/JAML/SLAMF6/RASAL3/SIRPG/LY9/PIK3CG/CD3E/CD3D/SIT1/PTPN22/CRTAM/NCKAP1L/SASH3/GRAP2/WAS/NLRC3/DOCK8/CD8A/PTPRC/MYB/CCL19/RHOH/FCGR2B/TNFAIP8L2/CD8B/THEMIS/RIPOR2/EOMES/CD7/CD2/ITK/CD6/CORO1A/CD3G/CLECL1/SPN/TNFSF8/CR1/PDCD1/TESPA1/TBX21/BTLA/CD28/CD1C/FUT7/LAX1/IRF4/FGL2/LAPTM5/CD40LG/RORC/CD5/DOCK2/IFNG/IL21/GPR183/XBP1/IL23A/CCR6/CCR7/F2RL1/CD1D/TNFRSF13C/ZNF683/DTX1/IL12…	82
BP	GO:1903131	mononuclear cell differentiation	74/1343	411/18862	9.16891e-14	1.58775e-10	1.33995e-10	CD27/SLAMF6/LY9/CD3E/CD3D/PTPN22/SFRP1/CRTAM/NCKAP1L/ITGA4/SASH3/CD8A/PTPRC/MYB/CCL19/RHOH/FCGR2B/MFNG/PLCG2/BTK/THEMIS/EOMES/CD79A/CD79B/HHEX/CD2/ITK/CD3G/ITM2A/BLK/SPN/TNFSF8/CMTM7/CR1/TESPA1/TBX21/CDH17/CD28/CD19/IKZF3/FUT7/IRF8/IRF4/FGL2/FZD9/MS4A1/CD40LG/CR2/RORC/DOCK2/IFNG/IL21/GPR183/MT1G/XBP1/IL23A/CCR6/CCR7/LYL1/F2RL1/HDAC9/CD1D/FLT3/ZNF683/DTX1/IL2/AICDA/VNN1/INHA/PLA2G2D/FCRL3/FOXJ1/SH…	74
BP	GO:0007159	leukocyte cell-cell adhesion	68/1343	366/18862	2.02574e-13	2.63093e-10	2.22032e-10	ZP4/ITGAL/CD27/ITGB7/RASAL3/SIRPG/CD3E/PTPN22/CRTAM/NCKAP1L/ITGA4/SASH3/GRAP2/DOCK8/PTPRC/MYB/CCL19/RHOH/FCGR2B/TNFAIP8L2/RIPOR2/SKAP1/CD6/CORO1A/HAS2/FERMT3/CLECL1/SPN/CR1/PDCD1/TESPA1/GCNT1/TBX21/BTLA/CD28/FUT7/LAX1/FGL2/SELL/LAPTM5/CCL28/CD40LG/CD5/IFNG/IL21/ITGB2/XBP1/IL23A/CCR7/CCL25/CD1D/TNFRSF13C/DTX1/IL12A/EFNB3/IL2/VNN1/TMIGD2/HHLA2/CD209/PLA2G2D/SCGB1A1/PODXL2/FOXJ1/SHH/SELE/CD177/CCL21	68
BP	GO:0070661	leukocyte proliferation	60/1343	312/18862	1.17308e-12	1.21883e-09	1.0286e-09	FGF10/ZP4/RASAL3/PIK3CG/CD3E/PTPN22/CRTAM/NCKAP1L/SASH3/DOCK8/PTPRC/CCL19/FCGR2B/BTK/CD79A/CD180/HHEX/CHRNB2/CD6/CORO1A/CLECL1/BLK/SPN/TNFSF8/CR1/GAPT/CD28/CD19/IKZF3/MZB1/TNFRSF13B/MS4A1/MEF2C/CD40LG/CR2/CD38/DOCK2/SOX11/IL21/GPR183/IL5RA/IL23A/F2RL1/CD1D/TNFRSF13C/FLT3/CD22/MNDA/IL12A/IL33/IL2/TMIGD2/HHLA2/CD209/PLA2G2D/SCGB1A1/FCRL3/FOXJ1/SHH/CLU	60
BP	GO:0002697	regulation of immune effector process	77/1343	465/18862	2.46802e-12	2.1369e-09	1.80339e-09	SLAMF6/CD244/SH2D1A/PTPN22/CRTAM/SASH3/WAS/PTPRC/MYB/CCL19/FCGR2B/BTK/CD96/CD84/SCIMP/FCER2/CD226/BLK/CR1/TRIL/TBX21/NCR3/CD28/CD19/CD1C/MZB1/FUT7/IRF4/LTA/FGL2/TSPAN32/LAPTM5/PLA2G5/CLNK/CD40LG/CR2/STAP1/NCR1/IFNG/IL21/ITGB2/XBP1/FGR/IL23A/F2RL1/RBP4/CD1D/CFB/CD5L/C4BPB/C4BPA/ZNF683/CD22/C4B/C1QB/CR1L/C7/AIM2/IL12A/C6/KLRD1/IL33/C4A/C1QA/CD1E/KLRC2/C3/IL2/LBP/FCRL3/FOXJ1/DNASE1L3/CLU/CXCL6/CD1B/…	77
BP	GO:1903037	regulation of leukocyte cell-cell adhesion	61/1343	330/18862	4.47855e-12	3.32373e-09	2.80499e-09	ZP4/CD27/RASAL3/SIRPG/CD3E/PTPN22/CRTAM/NCKAP1L/ITGA4/SASH3/GRAP2/DOCK8/PTPRC/MYB/CCL19/RHOH/FCGR2B/TNFAIP8L2/RIPOR2/SKAP1/CD6/CORO1A/HAS2/CLECL1/SPN/CR1/PDCD1/TESPA1/TBX21/BTLA/CD28/FUT7/LAX1/FGL2/LAPTM5/CCL28/CD40LG/CD5/IFNG/IL21/ITGB2/XBP1/IL23A/CCR7/CCL25/CD1D/TNFRSF13C/DTX1/IL12A/EFNB3/IL2/VNN1/TMIGD2/HHLA2/CD209/PLA2G2D/SCGB1A1/FOXJ1/SHH/SELE/CCL21	61
BP	GO:0046651	lymphocyte proliferation	55/1343	282/18862	5.7585e-12	3.73943e-09	3.15581e-09	FGF10/ZP4/RASAL3/PIK3CG/CD3E/PTPN22/CRTAM/NCKAP1L/SASH3/DOCK8/PTPRC/CCL19/FCGR2B/BTK/CD79A/CD180/CHRNB2/CD6/CORO1A/CLECL1/BLK/SPN/TNFSF8/CR1/GAPT/CD28/CD19/IKZF3/MZB1/TNFRSF13B/MS4A1/MEF2C/CD40LG/CR2/CD38/DOCK2/SOX11/IL21/GPR183/IL23A/CD1D/TNFRSF13C/FLT3/CD22/MNDA/IL12A/IL2/TMIGD2/HHLA2/CD209/PLA2G2D/SCGB1A1/FCRL3/FOXJ1/SHH	55
BP	GO:0032943	mononuclear cell proliferation	55/1343	285/18862	8.90459e-12	5.13993e-09	4.33773e-09	FGF10/ZP4/RASAL3/PIK3CG/CD3E/PTPN22/CRTAM/NCKAP1L/SASH3/DOCK8/PTPRC/CCL19/FCGR2B/BTK/CD79A/CD180/CHRNB2/CD6/CORO1A/CLECL1/BLK/SPN/TNFSF8/CR1/GAPT/CD28/CD19/IKZF3/MZB1/TNFRSF13B/MS4A1/MEF2C/CD40LG/CR2/CD38/DOCK2/SOX11/IL21/GPR183/IL23A/CD1D/TNFRSF13C/FLT3/CD22/MNDA/IL12A/IL2/TMIGD2/HHLA2/CD209/PLA2G2D/SCGB1A1/FCRL3/FOXJ1/SHH	55
BP	GO:0002699	positive regulation of immune effector process	46/1343	219/18862	2.26229e-11	1.17526e-08	9.91834e-09	SLAMF6/CD244/SH2D1A/PTPN22/CRTAM/SASH3/PTPRC/MYB/CCL19/BTK/CD84/SCIMP/FCER2/CD226/BLK/CR1/TBX21/NCR3/CD28/CD1C/MZB1/LTA/LAPTM5/PLA2G5/CLNK/STAP1/IFNG/IL21/ITGB2/XBP1/FGR/IL23A/F2RL1/RBP4/CD1D/IL12A/KLRD1/IL33/CD1E/KLRC2/C3/IL2/LBP/CD1B/KLK5/CD177	46
BP	GO:0070663	regulation of leukocyte proliferation	48/1343	241/18862	5.9998e-11	2.83354e-08	2.39131e-08	FGF10/ZP4/RASAL3/CD3E/PTPN22/CRTAM/NCKAP1L/SASH3/PTPRC/CCL19/FCGR2B/BTK/HHEX/CHRNB2/CD6/CORO1A/CLECL1/BLK/SPN/TNFSF8/CR1/CD28/IKZF3/MZB1/TNFRSF13B/MEF2C/CD40LG/CD38/SOX11/IL21/GPR183/IL5RA/IL23A/CD1D/TNFRSF13C/CD22/MNDA/IL12A/IL33/IL2/TMIGD2/HHLA2/CD209/PLA2G2D/SCGB1A1/FCRL3/FOXJ1/SHH	48
BP	GO:0050863	regulation of T cell activation	58/1343	327/18862	8.37267e-11	3.62467e-08	3.05896e-08	ZP4/CD27/RASAL3/SIRPG/CD3E/SIT1/PTPN22/CRTAM/NCKAP1L/SASH3/GRAP2/DOCK8/PTPRC/MYB/CCL19/RHOH/FCGR2B/TNFAIP8L2/RIPOR2/CD2/CD6/CORO1A/CLECL1/SPN/TNFSF8/CR1/PDCD1/TESPA1/TBX21/BTLA/CD28/LAX1/IRF4/FGL2/LAPTM5/CD40LG/CD5/IFNG/IL21/XBP1/IL23A/CCR7/CD1D/TNFRSF13C/ZNF683/DTX1/IL12A/EFNB3/IL2/VNN1/TMIGD2/HHLA2/CD209/PLA2G2D/SCGB1A1/FOXJ1/SHH/CCL21	58
BP	GO:0050670	regulation of lymphocyte proliferation	45/1343	221/18862	1.1086e-10	4.30732e-08	3.63507e-08	FGF10/ZP4/RASAL3/CD3E/PTPN22/CRTAM/NCKAP1L/SASH3/PTPRC/CCL19/FCGR2B/BTK/CHRNB2/CD6/CORO1A/CLECL1/BLK/SPN/TNFSF8/CR1/CD28/IKZF3/MZB1/TNFRSF13B/MEF2C/CD40LG/CD38/SOX11/IL21/GPR183/IL23A/CD1D/TNFRSF13C/CD22/MNDA/IL12A/IL2/TMIGD2/HHLA2/CD209/PLA2G2D/SCGB1A1/FCRL3/FOXJ1/SHH	45
BP	GO:0022407	regulation of cell-cell adhesion	70/1343	437/18862	1.16078e-10	4.30732e-08	3.63507e-08	ZP4/CD27/RASAL3/SIRPG/CD3E/EPHB3/PTPN22/CRTAM/NCKAP1L/ITGA4/SASH3/GRAP2/DOCK8/PTPRC/MYB/CCL19/RHOH/FCGR2B/TNFAIP8L2/RIPOR2/SKAP1/CD6/CORO1A/HAS2/FERMT3/CLECL1/BLK/SPN/CR1/PDCD1/TESPA1/TBX21/ADAMTS18/BTLA/CD28/FUT7/LAX1/FGL2/LAPTM5/CCL28/CD40LG/CD5/IFNG/IL21/ITGB2/XBP1/IL23A/CCR7/CCL25/CD1D/TNFRSF13C/KIF26B/DTX1/IL12A/BMP6/EFNB3/EPHA7/IL2/VNN1/TMIGD2/HHLA2/CD209/PLA2G2D/SCGB1A1/FOXJ1/SHH/PKHD1/SEL…	70
BP	GO:0032944	regulation of mononuclear cell proliferation	45/1343	223/18862	1.5146e-10	5.24555e-08	4.42687e-08	FGF10/ZP4/RASAL3/CD3E/PTPN22/CRTAM/NCKAP1L/SASH3/PTPRC/CCL19/FCGR2B/BTK/CHRNB2/CD6/CORO1A/CLECL1/BLK/SPN/TNFSF8/CR1/CD28/IKZF3/MZB1/TNFRSF13B/MEF2C/CD40LG/CD38/SOX11/IL21/GPR183/IL23A/CD1D/TNFRSF13C/CD22/MNDA/IL12A/IL2/TMIGD2/HHLA2/CD209/PLA2G2D/SCGB1A1/FCRL3/FOXJ1/SHH	45
BP	GO:0002703	regulation of leukocyte mediated immunity	43/1343	209/18862	2.0313e-10	6.23337e-08	5.26052e-08	SLAMF6/SH2D1A/CRTAM/SASH3/WAS/PTPRC/FCGR2B/BTK/CD96/CD84/SCIMP/FCER2/CD226/BLK/CR1/TBX21/NCR3/CD28/CD1C/FUT7/LTA/CLNK/STAP1/NCR1/IL21/ITGB2/FGR/IL23A/F2RL1/CD1D/C4BPB/C4BPA/IL12A/KLRD1/CD1E/KLRC2/C3/IL2/FOXJ1/DNASE1L3/CXCL6/CD1B/CD177	43
BP	GO:0001578	microtubule bundle formation	29/1343	107/18862	2.11717e-10	6.23337e-08	5.26052e-08	DCX/MAP2/CAPN6/DNAH8/CFAP73/RSPH9/DRC1/DNAI2/CFAP100/DNAH17/RSPH4A/ZMYND10/RSPH1/TPPP3/GAS2L2/CFAP43/CFAP74/DNAH7/DNAAF1/MAP1B/DNAH5/DNAJB13/DNAI1/FOXJ1/HYDIN/TPPP/CFAP157/CFAP65/DNAAF3	29
BP	GO:0042113	B cell activation	57/1343	326/18862	2.15978e-10	6.23337e-08	5.26052e-08	CD27/TBC1D10C/SFRP1/NCKAP1L/ITGA4/SASH3/PTPRC/PRKCB/FCGR2B/MFNG/PLCG2/BTK/CD79A/CD180/CD79B/HHEX/CHRNB2/LAT2/ITM2A/BLK/CMTM7/CR1/TBX21/BANK1/CDH17/CXCR5/GAPT/CD28/CD19/FCRL1/IKZF3/MZB1/LAX1/LAPTM5/FZD9/TNFRSF13B/MS4A1/MEF2C/CD40LG/CR2/CD38/IL21/GPR183/IGLL5/XBP1/CCR6/LYL1/HDAC9/TNFRSF13C/FLT3/CD22/MNDA/IL2/AICDA/INHA/FCRL3/FOXJ1	57
BP	GO:1903039	positive regulation of leukocyte cell-cell adhesion	46/1343	234/18862	2.37036e-10	6.48105e-08	5.46955e-08	ZP4/CD27/RASAL3/SIRPG/CD3E/PTPN22/NCKAP1L/ITGA4/SASH3/GRAP2/DOCK8/PTPRC/MYB/CCL19/RHOH/SKAP1/CD6/CORO1A/HAS2/CLECL1/CR1/PDCD1/TESPA1/BTLA/CD28/FUT7/CD40LG/CD5/IFNG/IL21/ITGB2/XBP1/IL23A/CCR7/CD1D/TNFRSF13C/IL12A/EFNB3/IL2/VNN1/TMIGD2/HHLA2/CD209/SHH/SELE/CCL21	46
BP	GO:0007389	pattern specification process	67/1343	426/18862	6.45772e-10	1.67739e-07	1.4156e-07	FGF10/BARX1/LRP6/SFRP1/MEIS3/VAX2/ARC/MFNG/EOMES/HHEX/GDF11/TBX21/WNT8B/TBX20/DLX2/EMX2/DLX1/MEF2C/HAND2/HOXD13/RFX4/TBX3/GSC/HOXC13/HOXD11/SMO/RELN/LRP4/HOXD12/HOXD8/TIFAB/ZIC3/TDGF1/PIFO/TCF15/DRC1/LHX3/C1QA/DKK1/SIX2/DNAI2/HOXD10/ENKUR/C3/RIPPLY3/PAX2/TBX5/DNAAF1/CDX1/DNAH5/EN1/DNAI1/NKX3-2/FOXJ1/MEOX2/SHH/FOLR1/DMRT3/NDRG4/HOXB8/WT1/OOEP/ALX4/HOXC10/IRX4/SP8/IRX1	67
BP	GO:0030217	T cell differentiation	46/1343	246/18862	1.30919e-09	3.23869e-07	2.73322e-07	CD27/SLAMF6/LY9/CD3E/CD3D/PTPN22/CRTAM/NCKAP1L/SASH3/CD8A/PTPRC/MYB/CCL19/RHOH/THEMIS/EOMES/CD2/ITK/CD3G/SPN/TNFSF8/CR1/TESPA1/TBX21/CD28/FUT7/IRF4/FGL2/RORC/DOCK2/IFNG/IL21/GPR183/XBP1/IL23A/CCR6/CCR7/CD1D/ZNF683/DTX1/IL2/VNN1/PLA2G2D/FOXJ1/SHH/AIRE	46
BP	GO:0035082	axoneme assembly	23/1343	76/18862	1.46768e-09	3.46572e-07	2.92482e-07	DCX/DNAH8/CFAP73/RSPH9/DRC1/DNAI2/CFAP100/DNAH17/RSPH4A/ZMYND10/RSPH1/CFAP43/CFAP74/DNAH7/DNAAF1/DNAH5/DNAJB13/DNAI1/FOXJ1/HYDIN/CFAP157/CFAP65/DNAAF3	23
BP	GO:0030183	B cell differentiation	32/1343	137/18862	1.55722e-09	3.51729e-07	2.96835e-07	CD27/SFRP1/NCKAP1L/ITGA4/PTPRC/FCGR2B/MFNG/PLCG2/BTK/CD79A/CD79B/HHEX/ITM2A/CMTM7/CR1/CDH17/CD19/IKZF3/FZD9/MS4A1/CD40LG/CR2/IL21/GPR183/XBP1/LYL1/HDAC9/FLT3/IL2/AICDA/INHA/FCRL3	32
BP	GO:0042100	B cell proliferation	26/1343	96/18862	1.83797e-09	3.97843e-07	3.35751e-07	NCKAP1L/SASH3/PTPRC/FCGR2B/BTK/CD79A/CD180/CHRNB2/BLK/GAPT/CD19/IKZF3/MZB1/TNFRSF13B/MS4A1/MEF2C/CD40LG/CR2/CD38/IL21/GPR183/TNFRSF13C/CD22/MNDA/IL2/FCRL3	26
BP	GO:0031341	regulation of cell killing	26/1343	98/18862	2.97512e-09	6.18229e-07	5.21742e-07	SLAMF6/SH2D1A/CRTAM/PTPRC/FCGR2B/FCER2/CD226/NCR3/CD1C/STAP1/NCR1/IFNG/IL21/IL23A/F2RL1/CD1D/CD5L/CR1L/IL12A/KLRD1/CD1E/KLRC2/DNASE1L3/CXCL6/CD1B/KRT6A	26
BP	GO:0003341	cilium movement	35/1343	164/18862	3.53686e-09	7.06691e-07	5.96397e-07	CABYR/ROPN1/CCR6/CFAP73/TCTE1/TEKT1/RSPH9/DRC1/CATSPER1/DNAI2/CFAP100/CFAP221/ENKUR/DNAH17/RSPH4A/ZMYND10/ROPN1L/GAS2L2/CFAP43/DNAH7/DNAAF1/NEK10/DDX4/DNAH5/DNAI1/DRC7/HYDIN/TTC29/CFAP157/CFAP65/ZBBX/TACR1/CATSPERD/CFAP61/DNAH9	35
BP	GO:0002696	positive regulation of leukocyte activation	62/1343	401/18862	5.54147e-09	1.06622e-06	8.99814e-07	TAFA3/FGF10/ZP4/CD27/RASAL3/SIRPG/CD3E/PTPN22/NCKAP1L/SASH3/GRAP2/DOCK8/PTPRC/MYB/CCL19/RHOH/BTK/CD2/CHRNB2/CD6/CORO1A/CD226/CLECL1/CR1/PDCD1/TESPA1/TBX21/BTLA/CD28/MEF2C/CD40LG/STAP1/CD38/CD5/IFNG/IL21/GPR183/ITGB2/IGLL5/XBP1/FGR/IL23A/CCR7/F2RL1/CD1D/TNFRSF13C/LRRK2/IL12A/IL33/EFNB3/KLRC2/IL2/VNN1/TMIGD2/HHLA2/LBP/CD209/FCRL3/SHH/CD177/CCL21/TTBK1	62
BP	GO:0031343	positive regulation of cell killing	20/1343	63/18862	6.81427e-09	1.26429e-06	1.06697e-06	SLAMF6/SH2D1A/CRTAM/PTPRC/FCER2/CD226/NCR3/CD1C/STAP1/IFNG/IL21/IL23A/F2RL1/CD1D/CD5L/IL12A/KLRD1/CD1E/KLRC2/CD1B	20
BP	GO:0002705	positive regulation of leukocyte mediated immunity	29/1343	125/18862	1.0617e-08	1.84445e-06	1.55658e-06	SLAMF6/SH2D1A/CRTAM/SASH3/PTPRC/BTK/SCIMP/FCER2/CD226/TBX21/NCR3/CD28/CD1C/LTA/CLNK/STAP1/IL21/ITGB2/IL23A/F2RL1/CD1D/IL12A/KLRD1/CD1E/KLRC2/C3/IL2/CD1B/CD177	29
BP	GO:0031349	positive regulation of defense response	57/1343	361/18862	1.06513e-08	1.84445e-06	1.55658e-06	TAFA3/EREG/NLRC5/SLAMF6/PIK3CG/PYHIN1/IL16/SH2D1A/CRTAM/ICAM3/PLCG2/BTK/CD226/TLR7/CCL1/NCR3/CD28/CLEC10A/PLA2G2A/LTA/PLA2G5/TXK/CLNK/MEF2C/STAP1/IFNG/IL21/PSMA8/IL23A/CCR7/F2RL1/CD1D/ZBP1/LRRK2/TLR10/MNDA/SUCNR1/AIM2/IL12A/KLRD1/IL33/MUC5B/TLR8/KLRC2/C3/IL2/LBP/HCK/CD209/CLEC4C/CNR1/MUC13/KLK5/FABP4/MUC16/TTBK1/CCN4	57
BP	GO:0006959	humoral immune response	59/1343	380/18862	1.1091e-08	1.85864e-06	1.56856e-06	ZP4/SH2D1A/PTPRC/FCGR2B/LTF/FCER2/CR1/PDCD1/CD28/CD19/PLA2G2A/LTA/TF/MS4A1/MEF2C/LYZ/CR2/PAX5/BPIFA1/IFNG/GPR183/POU2F2/IGLL5/RNASE6/CCR6/CCR7/ST6GAL1/JCHAIN/CFB/CD5L/CXCL9/C4BPB/C4BPA/C4B/C1QB/CR1L/C7/C6/C4A/C1QA/BPIFB1/COLEC10/CXCL1/C3/CAMP/PRSS2/IL36RN/FOXJ1/CXCL14/BPIFB2/ITLN1/CLU/CXCL6/HLA-DQB1/KLK5/WFDC2/KRT6A/AIRE/BPIFA2	59
BP	GO:0050870	positive regulation of T cell activation	40/1343	212/18862	1.18699e-08	1.92701e-06	1.62626e-06	ZP4/CD27/RASAL3/SIRPG/CD3E/PTPN22/NCKAP1L/SASH3/GRAP2/DOCK8/PTPRC/MYB/CCL19/RHOH/CD6/CORO1A/CLECL1/CR1/PDCD1/TESPA1/BTLA/CD28/CD40LG/CD5/IFNG/IL21/XBP1/IL23A/CCR7/CD1D/TNFRSF13C/IL12A/EFNB3/IL2/VNN1/TMIGD2/HHLA2/CD209/SHH/CCL21	40
BP	GO:0051480	regulation of cytosolic calcium ion concentration	55/1343	344/18862	1.23424e-08	1.94299e-06	1.63975e-06	ATP2B3/LRP6/NPSR1/PIK3CG/GPR174/GPR18/CXCR3/CD52/PTPRC/CCL19/MCOLN2/CYSLTR1/SLC35G1/PLCG2/P2RY10/P2RX5/P2RY8/S1PR4/CORO1A/JSRP1/CCL1/FASLG/CXCR5/CD19/CXCR6/FZD9/MS4A1/GIPR/CCL28/CD38/P2RX1/GPR65/CCR6/CCR7/F2RL1/KCNA5/DRD1/ADRA1D/CXCL9/JPH3/MCOLN3/IL2/P2RX2/HAP1/CXCR1/ADCY8/FAM155A/GRIA1/CNR1/TACR1/PROK2/CCL21/FAM155B/NMUR2/GRM5	55
BP	GO:0032609	interferon-gamma production	27/1343	112/18862	1.41586e-08	2.1124e-06	1.78272e-06	SLAMF6/CD3E/CD244/PTPN22/CRTAM/SASH3/CD2/CD96/CD226/TLR7/SPN/CR1/IRF8/LTA/LAPTM5/TXK/IL21/IL23A/CCR7/F2RL1/IL12A/IL33/TLR8/IL2/INHA/SCGB1A1/IL36RN	27
BP	GO:0045058	T cell selection	17/1343	48/18862	1.43208e-08	2.1124e-06	1.78272e-06	SLAMF6/LY9/CD3E/CD3D/PTPRC/THEMIS/CD3G/SPN/TBX21/CD28/IRF4/DOCK2/IL23A/CCR7/CD1D/SHH/AIRE	17
BP	GO:0002706	regulation of lymphocyte mediated immunity	33/1343	157/18862	1.46384e-08	2.1124e-06	1.78272e-06	SLAMF6/SH2D1A/CRTAM/SASH3/WAS/PTPRC/FCGR2B/BTK/CD96/FCER2/CD226/CR1/TBX21/NCR3/CD28/CD1C/FUT7/LTA/CLNK/NCR1/IL21/IL23A/CD1D/C4BPB/C4BPA/IL12A/KLRD1/CD1E/KLRC2/C3/IL2/FOXJ1/CD1B	33
BP	GO:0002285	lymphocyte activation involved in immune response	37/1343	189/18862	1.50488e-08	2.11293e-06	1.78316e-06	APBB1IP/ITGAL/SLAMF6/LY9/CD244/PTPRC/MYB/CCL19/FCGR2B/MFNG/PLCG2/EOMES/CD180/CORO1A/ITM2A/SPN/CR1/TBX21/CDH17/GAPT/CD28/CD19/CD1C/IRF4/FGL2/CD40LG/RORC/IFNG/IL21/GPR183/XBP1/IL23A/CCR6/F2RL1/ZNF683/KLRC2/IL2	37
BP	GO:0050867	positive regulation of cell activation	62/1343	412/18862	1.58098e-08	2.16137e-06	1.82404e-06	TAFA3/FGF10/ZP4/CD27/RASAL3/SIRPG/CD3E/PTPN22/NCKAP1L/SASH3/GRAP2/DOCK8/PTPRC/MYB/CCL19/RHOH/BTK/CD2/CHRNB2/CD6/CORO1A/CD226/CLECL1/CR1/PDCD1/TESPA1/TBX21/BTLA/CD28/MEF2C/CD40LG/STAP1/CD38/CD5/IFNG/IL21/GPR183/ITGB2/IGLL5/XBP1/FGR/IL23A/CCR7/F2RL1/CD1D/TNFRSF13C/LRRK2/IL12A/IL33/EFNB3/KLRC2/IL2/VNN1/TMIGD2/HHLA2/LBP/CD209/FCRL3/SHH/CD177/CCL21/TTBK1	62
BP	GO:0006874	cellular calcium ion homeostasis	65/1343	442/18862	1.77171e-08	2.30184e-06	1.94259e-06	ATP2B3/LRP6/NPSR1/PIK3CG/GPR174/ATP2A3/GPR18/CXCR3/CD52/PTPRC/PRKCB/CCL19/MCOLN2/CYSLTR1/SLC35G1/PLCG2/HERPUD1/P2RY10/P2RX5/P2RY8/S1PR4/CORO1A/JSRP1/CCL1/FASLG/CXCR5/CD19/CXCR6/FZD9/MS4A1/GIPR/CCL28/SV2A/CD38/P2RX1/GPR65/CCR6/CCR7/F2RL1/KCNA5/DRD1/ADRA1D/CXCL9/JPH3/MCOLN3/IL2/P2RX2/HAP1/SLC25A27/CXCR1/ADCY8/FAM155A/GRIA1/CNR1/TNNI3/PKHD1/CCL7/TACR1/GRIK2/PROK2/CCL21/FAM155B/NMUR2/GRM5/TRPM8	65
BP	GO:0002695	negative regulation of leukocyte activation	36/1343	182/18862	1.77235e-08	2.30184e-06	1.94259e-06	TAFA3/TBC1D10C/PTPN22/SFRP1/CRTAM/PTPRC/FCGR2B/TNFAIP8L2/BTK/RIPOR2/CD84/BLK/CST7/SPN/CR1/TBX21/BANK1/LAX1/FGL2/TSPAN32/CNR2/LAPTM5/TNFRSF13B/CLNK/SOX11/FGR/DTX1/MNDA/CD300LF/IL2/INHA/PLA2G2D/SCGB1A1/CNR1/FOXJ1/SHH	36
BP	GO:0022409	positive regulation of cell-cell adhesion	47/1343	276/18862	1.94511e-08	2.4646e-06	2.07994e-06	ZP4/CD27/RASAL3/SIRPG/CD3E/PTPN22/NCKAP1L/ITGA4/SASH3/GRAP2/DOCK8/PTPRC/MYB/CCL19/RHOH/SKAP1/CD6/CORO1A/HAS2/CLECL1/CR1/PDCD1/TESPA1/BTLA/CD28/FUT7/CD40LG/CD5/IFNG/IL21/ITGB2/XBP1/IL23A/CCR7/CD1D/TNFRSF13C/KIF26B/IL12A/EFNB3/IL2/VNN1/TMIGD2/HHLA2/CD209/SHH/SELE/CCL21	47
BP	GO:0055074	calcium ion homeostasis	66/1343	454/18862	2.17277e-08	2.68751e-06	2.26807e-06	ATP2B3/LRP6/NPSR1/PIK3CG/GPR174/ATP2A3/GPR18/CXCR3/CD52/PTPRC/PRKCB/CCL19/MCOLN2/CYSLTR1/SLC35G1/PLCG2/HERPUD1/P2RY10/P2RX5/P2RY8/S1PR4/CORO1A/JSRP1/CCL1/FASLG/CXCR5/CD19/CXCR6/FZD9/MS4A1/GIPR/CCL28/SV2A/CD38/P2RX1/GPR65/CCR6/CCR7/F2RL1/KCNA5/DRD1/ADRA1D/CXCL9/JPH3/TFAP2B/MCOLN3/IL2/P2RX2/HAP1/SLC25A27/CXCR1/ADCY8/FAM155A/GRIA1/CNR1/TNNI3/PKHD1/CCL7/TACR1/GRIK2/PROK2/CCL21/FAM155B/NMUR2/GRM5/TRPM8	66
BP	GO:0050866	negative regulation of cell activation	38/1343	200/18862	2.25109e-08	2.71835e-06	2.2941e-06	TAFA3/TBC1D10C/PTPN22/SFRP1/CRTAM/PTPRC/FCGR2B/TNFAIP8L2/BTK/RIPOR2/CD84/BLK/CST7/SPN/CR1/TBX21/ADAMTS18/BANK1/LAX1/FGL2/TSPAN32/CNR2/LAPTM5/TNFRSF13B/CLNK/SOX11/FGR/DTX1/MNDA/PDGFA/CD300LF/IL2/INHA/PLA2G2D/SCGB1A1/CNR1/FOXJ1/SHH	38
BP	GO:0030888	regulation of B cell proliferation	19/1343	61/18862	2.30236e-08	2.71835e-06	2.2941e-06	NCKAP1L/SASH3/PTPRC/FCGR2B/BTK/CHRNB2/BLK/IKZF3/MZB1/TNFRSF13B/MEF2C/CD38/IL21/GPR183/TNFRSF13C/CD22/MNDA/IL2/FCRL3	19
BP	GO:0051668	localization within membrane	21/1343	75/18862	3.47623e-08	4.01311e-06	3.38678e-06	CACNG8/ITGAL/ITGB7/NLGN1/ITGA4/PTPRC/CNIH2/CD2/REEP2/CDH2/SHISA7/FZD9/DOCK2/ITGB2/LRP4/PIGR/SHISA6/NRXN2/CACNG4/MUSK/GRIK2	21
BP	GO:0001906	cell killing	35/1343	179/18862	3.78332e-08	4.27268e-06	3.60584e-06	SLAMF6/SH2D1A/CRTAM/GZMM/PTPRC/FCGR2B/CORO1A/SLAMF7/LTF/FCER2/CD226/NCR3/CD1C/LYZ/STAP1/NCR1/IFNG/IL21/IL23A/F2RL1/CD1D/CST11/CD5L/CR1L/IL12A/KLRD1/CD1E/KLRC2/C3/CAMP/DNASE1L3/CXCL6/KIR3DL1/CD1B/KRT6A	35
BP	GO:0002449	lymphocyte mediated immunity	55/1343	360/18862	6.08494e-08	6.7258e-06	5.6761e-06	CD27/SLAMF6/SH2D1A/CRTAM/SASH3/GZMM/WAS/CD8A/PTPRC/FCGR2B/BTK/CD96/CORO1A/SLAMF7/FCER2/CD226/CR1/TBX21/GAPT/NCR3/CD28/CD19/CD1C/FUT7/LTA/CLNK/CD40LG/CR2/NCR1/IL21/IGLL5/IL23A/CCR6/CD1D/C4BPB/C4BPA/C4B/C1QB/C7/IL12A/C6/KLRD1/C4A/C1QA/TLR8/CD1E/KLRC2/C3/IL2/FOXJ1/CLU/KIR3DL1/HLA-DQB1/CD1B/AIRE	55
BP	GO:0007018	microtubule-based movement	56/1343	370/18862	6.40882e-08	6.93621e-06	5.85367e-06	CNIH2/MAP2/CABYR/ROPN1/DNAH8/CCR6/KIF25/FMN2/KIF7/CFAP73/KIF19/TCTE1/TEKT1/RSPH9/DRC1/CATSPER1/DNAI2/MAPT/CFAP100/KLC3/CFAP221/DNAH2/ENKUR/DNAH17/RSPH4A/ZMYND10/ROPN1L/GAS2L2/CFAP43/HAP1/DNAH7/DNAH12/DNAAF1/TUB/MAP1B/TMEM108/NEK10/AP3B2/DDX4/DNAH5/NEFL/DNAI1/DRC7/HYDIN/FEZ1/DNAH3/TTC29/CFAP157/DYNC1I1/KIF1A/CFAP65/ZBBX/TACR1/CATSPERD/CFAP61/DNAH9	56
BP	GO:0050671	positive regulation of lymphocyte proliferation	29/1343	135/18862	6.55434e-08	6.94894e-06	5.86441e-06	FGF10/ZP4/RASAL3/CD3E/PTPN22/NCKAP1L/SASH3/PTPRC/CCL19/CHRNB2/CD6/CORO1A/CLECL1/CD28/MEF2C/CD40LG/CD38/IL21/GPR183/IL23A/CD1D/TNFRSF13C/IL12A/IL2/TMIGD2/HHLA2/CD209/FCRL3/SHH	29
BP	GO:0032946	positive regulation of mononuclear cell proliferation	29/1343	136/18862	7.77209e-08	8.07521e-06	6.8149e-06	FGF10/ZP4/RASAL3/CD3E/PTPN22/NCKAP1L/SASH3/PTPRC/CCL19/CHRNB2/CD6/CORO1A/CLECL1/CD28/MEF2C/CD40LG/CD38/IL21/GPR183/IL23A/CD1D/TNFRSF13C/IL12A/IL2/TMIGD2/HHLA2/CD209/FCRL3/SHH	29
BP	GO:0032649	regulation of interferon-gamma production	25/1343	107/18862	9.3284e-08	9.33908e-06	7.88152e-06	SLAMF6/CD3E/CD244/PTPN22/CRTAM/SASH3/CD2/CD96/CD226/TLR7/CR1/IRF8/LTA/LAPTM5/TXK/IL21/IL23A/CCR7/IL12A/IL33/TLR8/IL2/INHA/SCGB1A1/IL36RN	25
BP	GO:0001910	regulation of leukocyte mediated cytotoxicity	21/1343	79/18862	9.34807e-08	9.33908e-06	7.88152e-06	SLAMF6/SH2D1A/CRTAM/PTPRC/FCGR2B/CD226/NCR3/CD1C/STAP1/NCR1/IL21/IL23A/F2RL1/CD1D/IL12A/KLRD1/CD1E/KLRC2/DNASE1L3/CXCL6/CD1B	21
BP	GO:0006968	cellular defense response	17/1343	54/18862	1.0561e-07	1.03517e-05	8.73614e-06	SH2D1A/TRAT1/ITK/FCMR/SPN/NCR1/NCF1/CCR6/CD5L/CXCL9/MNDA/KLRC3/KIR3DL2/IL33/KLRC2/LBP/DCDC2	17
BP	GO:0001912	positive regulation of leukocyte mediated cytotoxicity	17/1343	55/18862	1.42774e-07	1.37354e-05	1.15917e-05	SLAMF6/SH2D1A/CRTAM/PTPRC/CD226/NCR3/CD1C/STAP1/IL21/IL23A/F2RL1/CD1D/IL12A/KLRD1/CD1E/KLRC2/CD1B	17
BP	GO:0070665	positive regulation of leukocyte proliferation	30/1343	148/18862	1.53095e-07	1.44606e-05	1.22037e-05	FGF10/ZP4/RASAL3/CD3E/PTPN22/NCKAP1L/SASH3/PTPRC/CCL19/CHRNB2/CD6/CORO1A/CLECL1/CD28/MEF2C/CD40LG/CD38/IL21/GPR183/IL5RA/IL23A/CD1D/TNFRSF13C/IL12A/IL2/TMIGD2/HHLA2/CD209/FCRL3/SHH	30
BP	GO:0072507	divalent inorganic cation homeostasis	68/1343	499/18862	1.69527e-07	1.57266e-05	1.32721e-05	ATP2B3/KCNA1/LRP6/NPSR1/PIK3CG/GPR174/ATP2A3/GPR18/CXCR3/CD52/PTPRC/PRKCB/CCL19/MCOLN2/CYSLTR1/SLC35G1/PLCG2/HERPUD1/P2RY10/P2RX5/P2RY8/S1PR4/CORO1A/JSRP1/CCL1/FASLG/CXCR5/CD19/CXCR6/FZD9/MS4A1/GIPR/CCL28/SV2A/CD38/P2RX1/GPR65/MT1G/CCR6/CCR7/F2RL1/KCNA5/DRD1/ADRA1D/CXCL9/JPH3/TFAP2B/MCOLN3/IL2/P2RX2/HAP1/SLC25A27/CXCR1/ADCY8/FAM155A/GRIA1/CNR1/TNNI3/PKHD1/CCL7/TACR1/GRIK2/PROK2/CCL21/FAM155B/NMUR…	68
BP	GO:0046631	alpha-beta T cell activation	30/1343	149/18862	1.78833e-07	1.62397e-05	1.37051e-05	SLAMF6/RASAL3/LY9/CD3E/PTPN22/CRTAM/NCKAP1L/SASH3/PTPRC/MYB/CCL19/EOMES/ITK/SPN/TNFSF8/TBX21/CD28/FUT7/IRF4/RORC/DOCK2/IFNG/IL21/GPR183/IL23A/ZNF683/IL12A/IL2/PLA2G2D/SHH	30
BP	GO:0072676	lymphocyte migration	26/1343	118/18862	1.821e-07	1.62397e-05	1.37051e-05	ITGAL/ITGB7/PIK3CG/CRTAM/ITGA4/CXCR3/DOCK8/CCL19/RIPOR2/CCL1/SPN/TBX21/FUT7/XCL2/CD200R1/GPR183/CCR6/CCR7/CCL25/GPR15/ARTN/CXCL14/CCL7/C10orf99/CCL21/AIRE	26
BP	GO:0072503	cellular divalent inorganic cation homeostasis	66/1343	480/18862	1.84435e-07	1.62397e-05	1.37051e-05	ATP2B3/LRP6/NPSR1/PIK3CG/GPR174/ATP2A3/GPR18/CXCR3/CD52/PTPRC/PRKCB/CCL19/MCOLN2/CYSLTR1/SLC35G1/PLCG2/HERPUD1/P2RY10/P2RX5/P2RY8/S1PR4/CORO1A/JSRP1/CCL1/FASLG/CXCR5/CD19/CXCR6/FZD9/MS4A1/GIPR/CCL28/SV2A/CD38/P2RX1/GPR65/MT1G/CCR6/CCR7/F2RL1/KCNA5/DRD1/ADRA1D/CXCL9/JPH3/MCOLN3/IL2/P2RX2/HAP1/SLC25A27/CXCR1/ADCY8/FAM155A/GRIA1/CNR1/TNNI3/PKHD1/CCL7/TACR1/GRIK2/PROK2/CCL21/FAM155B/NMUR2/GRM5/TRPM8	66
BP	GO:0050808	synapse organization	59/1343	412/18862	2.0559e-07	1.78006e-05	1.50225e-05	ADGRL3/NTNG1/ELFN1/BCAN/CNTN2/EPHB3/NLGN1/ARC/FCGR2B/RAB39B/CBLN4/CHRNB2/PDZRN3/PCDHB3/CDH2/SHISA7/CDH8/IL10RA/FZD9/NEUROD2/MEF2C/ZNF365/PCDHB14/DRD1/LRRK2/RELN/LRP4/PCDHB4/C1QB/L1CAM/C1QA/DKK1/MAPT/LRRTM2/EPHA7/KIRREL3/C3/P2RX2/SLIT1/GABRB3/SHISA6/ZNF804A/PCDHB6/MAP1B/TMEM108/CTTNBP2/NEFL/LRRN3/NRXN2/CBLN1/PTPRD/KIF1A/GABRG2/SLITRK6/MUSK/IGSF21/LRRC4/GRM5/SEZ6	59
BP	GO:0043383	negative T cell selection	8/1343	12/18862	2.4734e-07	2.10645e-05	1.77769e-05	CD3E/PTPRC/THEMIS/CD28/DOCK2/CCR7/SHH/AIRE	8
BP	GO:0045785	positive regulation of cell adhesion	60/1343	425/18862	2.67726e-07	2.24328e-05	1.89317e-05	APBB1IP/ZP4/CD27/RASAL3/SIRPG/CD3E/PTPN22/SFRP1/NCKAP1L/ITGA4/SASH3/GRAP2/DOCK8/PTPRC/MYB/CCL19/RHOH/VIT/SKAP1/CD6/P2RY12/CORO1A/HAS2/CLECL1/CR1/PDCD1/TESPA1/BTLA/CD28/FUT7/NDNF/CCL28/NID1/CASS4/CD40LG/CD5/IFNG/IL21/ITGB2/XBP1/IL23A/CCR7/CCL25/CD1D/TNFRSF13C/KIF26B/RAC3/DUSP26/IL12A/EFNB3/IL2/VNN1/TMIGD2/HHLA2/CD209/PRSS2/SHH/SELE/VWC2/CCL21	60
BP	GO:0098742	cell-cell adhesion via plasma-membrane adhesion molecules	44/1343	273/18862	2.77346e-07	2.26006e-05	1.90733e-05	ADGRL3/MPZ/NTNG1/ITGAL/JAML/CNTN2/NLGN1/CRTAM/CLDN6/CD6/CD84/PCDHB3/CDH17/CDH2/CDH8/PCDHAC1/SELL/ITGB2/PCDHB14/PCDHB4/L1CAM/TRO/DSG1/CLDN18/IGSF11/CDH4/KIRREL3/CDHR4/TENM1/CDHR3/CD209/UNC5D/PCDHB6/CBLN1/PCDH15/PCDHA4/PCDHB7/PTPRD/CLDN9/SELE/CADM3/IGSF21/CD177/LRRC4	44
BP	GO:0007204	positive regulation of cytosolic calcium ion concentration	48/1343	310/18862	2.78429e-07	2.26006e-05	1.90733e-05	LRP6/NPSR1/PIK3CG/GPR174/GPR18/CXCR3/CD52/PTPRC/CCL19/MCOLN2/CYSLTR1/PLCG2/P2RY10/P2RX5/P2RY8/S1PR4/CORO1A/JSRP1/CCL1/FASLG/CXCR5/CD19/CXCR6/MS4A1/GIPR/CCL28/CD38/GPR65/CCR6/CCR7/F2RL1/DRD1/ADRA1D/CXCL9/JPH3/MCOLN3/IL2/P2RX2/HAP1/CXCR1/ADCY8/FAM155A/CNR1/TACR1/PROK2/CCL21/FAM155B/NMUR2	48
BP	GO:0001909	leukocyte mediated cytotoxicity	25/1343	113/18862	2.87242e-07	2.29573e-05	1.93743e-05	SLAMF6/SH2D1A/CRTAM/GZMM/PTPRC/FCGR2B/CORO1A/SLAMF7/CD226/NCR3/CD1C/STAP1/NCR1/IL21/IL23A/F2RL1/CD1D/IL12A/KLRD1/CD1E/KLRC2/DNASE1L3/CXCL6/KIR3DL1/CD1B	25
BP	GO:0002708	positive regulation of lymphocyte mediated immunity	24/1343	108/18862	4.52973e-07	3.56545e-05	3.00898e-05	SLAMF6/SH2D1A/CRTAM/SASH3/PTPRC/BTK/FCER2/CD226/TBX21/NCR3/CD28/CD1C/LTA/CLNK/IL21/IL23A/CD1D/IL12A/KLRD1/CD1E/KLRC2/C3/IL2/CD1B	24
BP	GO:0002683	negative regulation of immune system process	57/1343	403/18862	4.99027e-07	3.86932e-05	3.26543e-05	TAFA3/NLRC5/TBC1D10C/SH2D1A/PTPN22/SFRP1/CRTAM/NLRC3/PTPRC/FCGR2B/TNFAIP8L2/BTK/RIPOR2/CD96/CD84/LTF/BLK/CST7/SPN/LPXN/NLRP6/CR1/PDCD1/TBX21/BANK1/LAX1/FGL2/TSPAN32/CNR2/LAPTM5/TNFRSF13B/CLNK/CCL28/CD200R1/STAP1/SOX11/FGR/CCL25/C4BPB/C4BPA/CD22/FBN1/DTX1/MNDA/KLRD1/IL33/CLDN18/CD300LF/IL2/INHA/PLA2G2D/SCGB1A1/FCRL3/CNR1/FOXJ1/SHH/CCL21	57
BP	GO:0003002	regionalization	49/1343	326/18862	5.20985e-07	3.98017e-05	3.35898e-05	FGF10/BARX1/LRP6/SFRP1/VAX2/ARC/HHEX/GDF11/WNT8B/TBX20/DLX2/EMX2/DLX1/MEF2C/HOXD13/RFX4/TBX3/GSC/HOXC13/HOXD11/SMO/RELN/LRP4/HOXD8/TIFAB/ZIC3/TDGF1/PIFO/TCF15/LHX3/C1QA/DKK1/SIX2/HOXD10/C3/PAX2/DNAAF1/CDX1/EN1/FOXJ1/MEOX2/SHH/DMRT3/HOXB8/WT1/ALX4/HOXC10/SP8/IRX1	49
BP	GO:0043368	positive T cell selection	13/1343	36/18862	5.60099e-07	4.21698e-05	3.55883e-05	SLAMF6/LY9/CD3E/CD3D/PTPRC/THEMIS/CD3G/SPN/TBX21/IRF4/DOCK2/IL23A/SHH	13
BP	GO:0002923	regulation of humoral immune response mediated by circulating immunoglobulin	8/1343	13/18862	6.02739e-07	4.47318e-05	3.77505e-05	PTPRC/FCGR2B/FCER2/CR1/LTA/C4BPB/C4BPA/FOXJ1	8
BP	GO:0002335	mature B cell differentiation	12/1343	31/18862	6.38876e-07	4.67459e-05	3.94502e-05	FCGR2B/MFNG/PLCG2/ITM2A/CMTM7/CR1/CDH17/CD19/IL21/GPR183/XBP1/IL2	12
BP	GO:2000311	regulation of AMPA receptor activity	11/1343	26/18862	6.51593e-07	4.70143e-05	3.96767e-05	CACNG8/NLGN1/ARC/CNIH2/SHISA7/MEF2C/RELN/MAPK8IP2/SHISA8/SHISA6/CACNG4	11
BP	GO:0048562	embryonic organ morphogenesis	43/1343	277/18862	1.0699e-06	7.61388e-05	6.42558e-05	FGF10/ALX1/LRP6/VAX2/GJB6/RIPOR2/EOMES/SHOX2/ATP8A2/TBX21/TBX20/DLX2/TFAP2A/MEF2C/SOX11/PAX5/HAND2/MFAP2/RBP4/STRC/TBX3/GSC/FBN1/SMO/TIFAB/ZIC3/COL2A1/SIX2/RBPMS2/HOXD10/PAX2/DNAAF1/SLC44A4/NKX3-2/SHH/MMP16/FOLR1/USH1C/NDRG4/HOXB8/SLITRK6/FOXI1/ALX4	43
BP	GO:0042102	positive regulation of T cell proliferation	22/1343	99/18862	1.35084e-06	9.48326e-05	8.00319e-05	ZP4/RASAL3/CD3E/PTPN22/NCKAP1L/SASH3/PTPRC/CCL19/CD6/CORO1A/CLECL1/CD28/CD40LG/IL21/IL23A/CD1D/TNFRSF13C/IL2/TMIGD2/HHLA2/CD209/SHH	22
BP	GO:0050869	negative regulation of B cell activation	12/1343	33/18862	1.40528e-06	9.7339e-05	8.21472e-05	TBC1D10C/SFRP1/FCGR2B/BTK/BLK/CR1/BANK1/LAPTM5/TNFRSF13B/MNDA/INHA/FOXJ1	12
BP	GO:0002460	adaptive immune response based on somatic recombination of immune receptors built from immunoglobulin superfamily domains	52/1343	367/18862	1.48564e-06	0.000101551	8.57019e-05	CD27/SLAMF6/LY9/SASH3/GZMM/WAS/CD8A/PTPRC/CCL19/FCGR2B/BTK/KLHL6/FCER2/CD226/SPN/CR1/TBX21/GAPT/CD28/CD19/CD1C/FUT7/IRF4/LTA/MEF2C/CD40LG/CR2/RORC/IGLL5/IL23A/CCR6/CD1D/C4BPB/C4BPA/C4B/C1QB/C7/IL12A/C6/KLRD1/IL33/C4A/C1QA/TLR8/CD1E/C3/IL2/FOXJ1/CLU/HLA-DQB1/CD1B/AIRE	52
BP	GO:0002429	immune response-activating cell surface receptor signaling pathway	63/1343	481/18862	1.89175e-06	0.000125995	0.000106331	CD3E/CD3D/SH2D1A/PTPN22/TRAT1/NCKAP1L/ICAM3/GRAP2/WAS/PTPRC/PRKCB/FCGR2B/FYB1/PLCG2/CD247/BTK/THEMIS/CD79A/CD79B/SKAP1/KLHL6/ITK/LAT2/CD3G/CD226/MYO10/BLK/LPXN/CR1/TESPA1/NCR3/CD28/CD19/LAX1/CLEC10A/LAPTM5/TXK/MS4A1/MEF2C/CR2/STAP1/CD38/PAX5/IGLL5/FGR/PSMA8/CCR7/CD22/MNDA/BTN1A1/KLRD1/MUC5B/KLRC2/FYB2/PLPP4/HHLA2/HCK/CD209/CLEC4C/FCRL3/MUC13/HLA-DQB1/MUC16	63
BP	GO:0002757	immune response-activating signal transduction	63/1343	481/18862	1.89175e-06	0.000125995	0.000106331	CD3E/CD3D/SH2D1A/PTPN22/TRAT1/NCKAP1L/ICAM3/GRAP2/WAS/PTPRC/PRKCB/FCGR2B/FYB1/PLCG2/CD247/BTK/THEMIS/CD79A/CD79B/SKAP1/KLHL6/ITK/LAT2/CD3G/CD226/MYO10/BLK/LPXN/CR1/TESPA1/NCR3/CD28/CD19/LAX1/CLEC10A/LAPTM5/TXK/MS4A1/MEF2C/CR2/STAP1/CD38/PAX5/IGLL5/FGR/PSMA8/CCR7/CD22/MNDA/BTN1A1/KLRD1/MUC5B/KLRC2/FYB2/PLPP4/HHLA2/HCK/CD209/CLEC4C/FCRL3/MUC13/HLA-DQB1/MUC16	63
BP	GO:0032729	positive regulation of interferon-gamma production	17/1343	65/18862	1.97687e-06	0.000129998	0.000109709	SLAMF6/CD3E/CD244/PTPN22/CRTAM/SASH3/CD2/CD226/TLR7/IRF8/LTA/TXK/IL21/IL23A/IL12A/TLR8/IL2	17
BP	GO:0050729	positive regulation of inflammatory response	26/1343	133/18862	2.07845e-06	0.000134969	0.000113905	TAFA3/PIK3CG/IL16/BTK/TLR7/CCL1/CD28/PLA2G2A/LTA/STAP1/IFNG/IL21/IL23A/CCR7/ZBP1/LRRK2/TLR10/SUCNR1/IL33/C3/IL2/LBP/CNR1/FABP4/TTBK1/CCN4	26
BP	GO:0050851	antigen receptor-mediated signaling pathway	47/1343	323/18862	2.23529e-06	0.000143362	0.000120988	CD3E/CD3D/SH2D1A/PTPN22/TRAT1/NCKAP1L/GRAP2/WAS/PTPRC/PRKCB/FCGR2B/FYB1/PLCG2/CD247/BTK/THEMIS/CD79A/CD79B/SKAP1/KLHL6/ITK/LAT2/CD3G/CD226/BLK/LPXN/TESPA1/CD28/CD19/LAX1/LAPTM5/TXK/MS4A1/MEF2C/STAP1/CD38/PAX5/IGLL5/PSMA8/CCR7/CD22/MNDA/BTN1A1/FYB2/HHLA2/FCRL3/HLA-DQB1	47
BP	GO:0045060	negative thymic T cell selection	7/1343	11/18862	2.33668e-06	0.000148037	0.000124933	CD3E/PTPRC/CD28/DOCK2/CCR7/SHH/AIRE	7
BP	GO:0050854	regulation of antigen receptor-mediated signaling pathway	17/1343	66/18862	2.48758e-06	0.000155698	0.000131398	SH2D1A/PTPN22/TRAT1/PTPRC/PRKCB/FCGR2B/CD226/BLK/LPXN/TESPA1/CD19/LAPTM5/STAP1/PAX5/CCR7/CD22/FCRL3	17
BP	GO:0001539	cilium or flagellum-dependent cell motility	25/1343	127/18862	2.84613e-06	0.000173949	0.0001468	ROPN1/DNAH8/CCR6/TCTE1/TEKT1/RSPH9/DRC1/CATSPER1/DNAH2/ENKUR/DNAH17/RSPH4A/ROPN1L/GAS2L2/CFAP43/DNAH7/DDX4/DNAH5/DNAI1/DRC7/DNAH3/CFAP157/CFAP65/TACR1/CATSPERD	25
BP	GO:0060285	cilium-dependent cell motility	25/1343	127/18862	2.84613e-06	0.000173949	0.0001468	ROPN1/DNAH8/CCR6/TCTE1/TEKT1/RSPH9/DRC1/CATSPER1/DNAH2/ENKUR/DNAH17/RSPH4A/ROPN1L/GAS2L2/CFAP43/DNAH7/DDX4/DNAH5/DNAI1/DRC7/DNAH3/CFAP157/CFAP65/TACR1/CATSPERD	25
BP	GO:0070286	axonemal dynein complex assembly	12/1343	35/18862	2.89164e-06	0.000174246	0.000147051	DNAH8/CFAP73/DRC1/DNAI2/CFAP100/DNAH17/ZMYND10/DNAH7/DNAAF1/DNAH5/DNAI1/DNAAF3	12
BP	GO:0001774	microglial cell activation	14/1343	47/18862	2.95161e-06	0.000174246	0.000147051	TAFA3/PTPRC/TLR7/CST7/STAP1/IFNG/ITGB2/LRRK2/IL33/C1QA/TLR8/MAPT/CLU/TTBK1	14
BP	GO:0007157	heterophilic cell-cell adhesion via plasma membrane cell adhesion molecules	14/1343	47/18862	2.95161e-06	0.000174246	0.000147051	ITGAL/JAML/NLGN1/CRTAM/CD6/CDH2/CDH4/TENM1/CD209/CBLN1/PTPRD/SELE/CADM3/IGSF21	14
BP	GO:0051251	positive regulation of lymphocyte activation	50/1343	356/18862	3.03647e-06	0.000177241	0.000149579	FGF10/ZP4/CD27/RASAL3/SIRPG/CD3E/PTPN22/NCKAP1L/SASH3/GRAP2/DOCK8/PTPRC/MYB/CCL19/RHOH/BTK/CHRNB2/CD6/CORO1A/CLECL1/CR1/PDCD1/TESPA1/TBX21/BTLA/CD28/MEF2C/CD40LG/CD38/CD5/IFNG/IL21/GPR183/IGLL5/XBP1/IL23A/CCR7/CD1D/TNFRSF13C/IL12A/EFNB3/KLRC2/IL2/VNN1/TMIGD2/HHLA2/CD209/FCRL3/SHH/CCL21	50
BP	GO:0045165	cell fate commitment	39/1343	251/18862	3.26591e-06	0.000188516	0.000159094	FGF10/ZNF521/SLAMF6/LY9/SFRP1/EOMES/POU3F2/SPN/TBX21/WNT8B/TBX20/DLX2/IRF4/DLX1/MEF2C/IL23A/TBX3/GSC/SMO/ONECUT2/LHX3/DKK1/SIX2/HOXD10/OLIG1/POU6F2/PAX2/TBX5/GSX1/SOX6/SHH/NKX6-3/DMRT3/TLX3/SOX8/WT1/SPDEF/PAX6/HOXC10	39
BP	GO:0051250	negative regulation of lymphocyte activation	28/1343	153/18862	3.33809e-06	0.000190565	0.000160823	TBC1D10C/PTPN22/SFRP1/CRTAM/FCGR2B/TNFAIP8L2/BTK/RIPOR2/BLK/SPN/CR1/TBX21/BANK1/LAX1/FGL2/LAPTM5/TNFRSF13B/CLNK/SOX11/FGR/DTX1/MNDA/IL2/INHA/PLA2G2D/SCGB1A1/FOXJ1/SHH	28
BP	GO:0050901	leukocyte tethering or rolling	11/1343	30/18862	3.53209e-06	0.000199448	0.00016832	ITGB7/ITGA4/SPN/GCNT1/FUT7/SELL/CCL28/CCL25/PODXL2/SELE/CCL21	11
BP	GO:0001655	urogenital system development	46/1343	320/18862	3.9877e-06	0.000222754	0.000187988	BMPER/FGF10/CRLF1/EPHB3/SFRP1/HAS2/CRIP1/GDF11/GCNT1/TFAP2A/EMX2/NID1/MEF2C/PYGO1/CYP26A1/SOX11/ADAMTS1/HOXD13/RBP4/KIF26B/ADAMTS16/LRRK2/HOXD11/FBN1/SMO/LRP4/PDGFA/TFAP2B/HNF1B/SIX2/BMP6/EPHA7/KIRREL3/PAX2/HOXB13/OVOL1/GREB1L/FOXJ1/SHH/PKHD1/PSAPL1/SOX8/WT1/POU3F3/DACT2/IRX1	46
BP	GO:0006836	neurotransmitter transport	34/1343	209/18862	4.93878e-06	0.000272946	0.000230347	SLC6A4/TRIM9/NLGN1/PRKCB/SLC6A11/SLC6A15/SYN3/SV2A/MEF2C/RPH3A/P2RX1/PTPRN2/SLC22A1/SNAP25/SLC22A3/DRD1/SLC6A8/LRRK2/SLC29A4/KCNJ10/SYT7/BAIAP3/KMO/SEPTIN5/ADRA2A/SLC6A17/NRXN2/CNR1/SYT1/SLC6A7/SLC5A7/SYT6/SYN2/DDC	34
BP	GO:0001768	establishment of T cell polarity	7/1343	12/18862	5.26176e-06	0.000285756	0.000241158	CRTAM/DOCK8/CCL19/RIPOR2/DOCK2/CCR7/CCL21	7
BP	GO:0046632	alpha-beta T cell differentiation	22/1343	107/18862	5.28057e-06	0.000285756	0.000241158	SLAMF6/LY9/NCKAP1L/SASH3/MYB/CCL19/EOMES/ITK/SPN/TNFSF8/TBX21/FUT7/IRF4/RORC/IFNG/IL21/GPR183/IL23A/ZNF683/IL2/PLA2G2D/SHH	22
BP	GO:0001501	skeletal system development	62/1343	486/18862	5.40358e-06	0.000289398	0.000244231	MGP/RFLNA/ALX1/LRP6/COL9A2/BCAN/SFRP1/ADAMTS4/PTPRC/ADAMTS7/RSPO2/HAS2/LTF/FGFR1/SMPD3/SHOX2/GDF11/DLX2/TFAP2A/PTHLH/VCAN/DLX1/MEF2C/SOX11/PAX5/HAND2/PRELP/FGR/HOXD13/RBP4/TBX3/GSC/FBN1/HOXD12/HOXD8/TIFAB/ACAN/TCF15/COL2A1/CLDN18/SIX2/BMP6/HOXD10/INHA/CDX1/SIGLEC15/RANBP3L/EN1/SOX6/NKX3-2/SHH/MMP16/HOXB8/GDF10/PAPPA2/MSX2/COMP/SCIN/EPYC/ALX4/CCN4/HOXC10	62
BP	GO:0045123	cellular extravasation	17/1343	70/18862	5.93429e-06	0.000313922	0.000264928	ITGAL/ITGB7/JAML/PIK3CG/ITGA4/RIPOR2/SPN/GCNT1/FUT7/SELL/CCL28/ITGB2/CCL25/PODXL2/SELE/CD177/CCL21	17
BP	GO:0002313	mature B cell differentiation involved in immune response	10/1343	26/18862	5.98235e-06	0.000313922	0.000264928	FCGR2B/MFNG/PLCG2/ITM2A/CR1/CDH17/IL21/GPR183/XBP1/IL2	10
BP	GO:0050864	regulation of B cell activation	32/1343	193/18862	6.18262e-06	0.000321187	0.000271059	CD27/TBC1D10C/SFRP1/NCKAP1L/SASH3/PTPRC/FCGR2B/BTK/CHRNB2/BLK/CR1/TBX21/BANK1/CD28/CD19/IKZF3/MZB1/LAPTM5/TNFRSF13B/MEF2C/CD38/IL21/GPR183/IGLL5/XBP1/TNFRSF13C/CD22/MNDA/IL2/INHA/FCRL3/FOXJ1	32
BP	GO:0035590	purinergic nucleotide receptor signaling pathway	11/1343	32/18862	7.30621e-06	0.0003758	0.000317148	GPR34/P2RY10/P2RX5/P2RY8/P2RY12/GPR171/P2RX1/P2RY13/P2RY14/P2RX2/ADORA3	11
BP	GO:0042129	regulation of T cell proliferation	29/1343	168/18862	7.45058e-06	0.000379468	0.000320244	ZP4/RASAL3/CD3E/PTPN22/CRTAM/NCKAP1L/SASH3/PTPRC/CCL19/CD6/CORO1A/CLECL1/SPN/TNFSF8/CR1/CD28/CD40LG/IL21/IL23A/CD1D/TNFRSF13C/IL2/TMIGD2/HHLA2/CD209/PLA2G2D/SCGB1A1/FOXJ1/SHH	29
BP	GO:0042098	T cell proliferation	32/1343	195/18862	7.71035e-06	0.000388886	0.000328192	ZP4/RASAL3/PIK3CG/CD3E/PTPN22/CRTAM/NCKAP1L/SASH3/DOCK8/PTPRC/CCL19/CD6/CORO1A/CLECL1/SPN/TNFSF8/CR1/CD28/CD40LG/DOCK2/IL21/IL23A/CD1D/TNFRSF13C/IL2/TMIGD2/HHLA2/CD209/PLA2G2D/SCGB1A1/FOXJ1/SHH	32
BP	GO:0002312	B cell activation involved in immune response	18/1343	79/18862	8.36073e-06	0.000417635	0.000352454	PTPRC/FCGR2B/MFNG/PLCG2/CD180/ITM2A/CR1/TBX21/CDH17/GAPT/CD28/CD19/CD40LG/IL21/GPR183/XBP1/CCR6/IL2	18
BP	GO:0002819	regulation of adaptive immune response	29/1343	170/18862	9.44266e-06	0.000467187	0.000394273	SASH3/WAS/PTPRC/CCL19/FCGR2B/BTK/CD48/SKAP1/FCER2/CD226/CR1/TBX21/CD28/CD1C/FUT7/LTA/MEF2C/IL23A/CD1D/C4BPB/C4BPA/IL12A/KLRD1/IL33/CD1E/C3/IL2/FOXJ1/CD1B	29
BP	GO:0002922	positive regulation of humoral immune response	9/1343	22/18862	9.73457e-06	0.000472627	0.000398864	ZP4/PTPRC/FCGR2B/FCER2/CR1/LTA/CCR7/C3/KLK5	9
BP	GO:0045061	thymic T cell selection	9/1343	22/18862	9.73457e-06	0.000472627	0.000398864	CD3E/CD3D/PTPRC/CD3G/CD28/DOCK2/CCR7/SHH/AIRE	9
BP	GO:0019722	calcium-mediated signaling	32/1343	198/18862	1.06586e-05	0.000509839	0.000430268	TBC1D10C/CD3E/TRAT1/CXCR3/PTPRC/PLCG2/SAMD14/BTK/P2RX5/LAT2/P2RY12/CXCR5/CXCR6/NEUROD2/BHLHA15/CCR6/CCR7/CHRM3/ADGRB2/CD22/LRRK2/EFHB/MAPT/P2RX2/CXCR1/TNNI3/TMEM100/NR5A1/SELE/NMUR2/GRM5/TRPM8	32
BP	GO:0001767	establishment of lymphocyte polarity	7/1343	13/18862	1.06973e-05	0.000509839	0.000430268	CRTAM/DOCK8/CCL19/RIPOR2/DOCK2/CCR7/CCL21	7
BP	GO:0043113	receptor clustering	14/1343	52/18862	1.09157e-05	0.00051552	0.000435062	ITGAL/ITGB7/NLGN1/ITGA4/CDH2/SHISA7/FZD9/ITGB2/LRP4/PIGR/SHISA6/NRXN2/MUSK/GRIK2	14
BP	GO:0072678	T cell migration	16/1343	66/18862	1.13625e-05	0.000531785	0.000448789	ITGAL/ITGB7/PIK3CG/ITGA4/CXCR3/DOCK8/RIPOR2/SPN/XCL2/CD200R1/GPR183/CCR6/GPR15/C10orf99/CCL21/AIRE	16
BP	GO:0002822	regulation of adaptive immune response based on somatic recombination of immune receptors built from immunoglobulin superfamily domains	27/1343	155/18862	1.28e-05	0.000593716	0.000501054	SASH3/WAS/PTPRC/CCL19/FCGR2B/BTK/FCER2/CD226/CR1/TBX21/CD28/CD1C/FUT7/LTA/MEF2C/IL23A/CD1D/C4BPB/C4BPA/IL12A/KLRD1/IL33/CD1E/C3/IL2/FOXJ1/CD1B	27
BP	GO:0050855	regulation of B cell receptor signaling pathway	10/1343	28/18862	1.29576e-05	0.000595705	0.000502733	PTPN22/PRKCB/FCGR2B/BLK/LPXN/CD19/STAP1/PAX5/CD22/FCRL3	10
BP	GO:0099177	regulation of trans-synaptic signaling	53/1343	406/18862	1.34053e-05	0.000610882	0.000515541	CACNG8/NPTX2/NTNG1/SLC6A4/NLGN1/ARC/PRKCB/CNIH2/NSG1/CHRNB2/CDH2/SYN3/SHISA7/CNR2/NEUROD2/MEF2C/CD38/P2RX1/SNAP25/DRD1/LRRK2/JPH3/FABP5/RELN/SORCS2/MAPK8IP2/KCNJ10/SHISA8/IGSF11/MAPT/LRRTM2/SYT7/BAIAP3/KMO/HAP1/SHISA6/ADCY8/SEPTIN5/MAP1B/TMEM108/ADRA2A/GRIA1/CBLN1/CNR1/SYT1/CACNG4/SORCS3/PTPRD/GRIK2/DCC/LRRC4/GRM5/BCHE	53
BP	GO:0030900	forebrain development	48/1343	357/18862	1.55722e-05	0.000703459	0.000593669	IGF2BP1/CCKAR/FGF10/KCNA1/ALK/DRAXIN/LRP6/BCAN/EPHB3/VAX2/CHRNB2/P2RY12/POU3F2/CDH2/DLX2/EMX2/NDNF/DLX1/PAX5/RFX4/DRD1/RAC3/TBX3/GSC/LRRK2/SMO/RELN/CDK5R2/LHX3/PHACTR1/KIRREL3/SLIT1/SSTR3/HAP1/TMEM108/GSX1/DNAH5/BCL2A1/NEFL/LHX5/EFNA2/SHH/FEZ1/TAL2/KIF1A/PTCHD1/HTR6/POU3F3	48
BP	GO:0021700	developmental maturation	39/1343	268/18862	1.58682e-05	0.000710648	0.000599736	RFLNA/SOX10/EREG/BCAN/CNTN2/CCL19/BTK/LTF/GDF11/CABYR/NEUROD2/IL21/ROPN1/BHLHA15/KLF2/CCR6/LYL1/BFSP2/RAC3/LRRK2/SLFN14/RELN/CDK5R2/C1QA/PTPRN/C3/BAIAP3/PAX2/ROPN1L/MAP1B/HOXB13/NEFL/SOX8/EPHA8/IGSF21/CATSPERD/SPINK1/CCL21/SEZ6	39
BP	GO:0072001	renal system development	41/1343	288/18862	1.65836e-05	0.000736341	0.000621419	BMPER/FGF10/CRLF1/SFRP1/HAS2/GDF11/GCNT1/TFAP2A/EMX2/NID1/MEF2C/PYGO1/CYP26A1/SOX11/ADAMTS1/RBP4/KIF26B/ADAMTS16/LRRK2/HOXD11/FBN1/SMO/LRP4/PDGFA/TFAP2B/HNF1B/SIX2/BMP6/EPHA7/KIRREL3/PAX2/OVOL1/GREB1L/FOXJ1/SHH/PKHD1/SOX8/WT1/POU3F3/DACT2/IRX1	41
BP	GO:0045619	regulation of lymphocyte differentiation	29/1343	175/18862	1.67263e-05	0.000736381	0.000621453	CD27/SFRP1/CRTAM/NCKAP1L/SASH3/PTPRC/MYB/CCL19/RHOH/BTK/CD2/CR1/TESPA1/TBX21/CD28/IKZF3/IRF4/FGL2/IFNG/XBP1/IL23A/ZNF683/DTX1/IL2/VNN1/INHA/FCRL3/FOXJ1/SHH	29
BP	GO:1990266	neutrophil migration	23/1343	123/18862	1.69739e-05	0.000741005	0.000625355	JAML/PIK3CG/NCKAP1L/CCL19/MCOLN2/RHOH/RIPOR2/CCL1/FUT7/XCL2/ITGB2/IL23A/CCR7/CCL25/DPEP1/CXCL9/CXCL1/LBP/CXCR1/CXCL6/CCL7/CD177/CCL21	23
BP	GO:0002712	regulation of B cell mediated immunity	14/1343	54/18862	1.75072e-05	0.000751652	0.000634341	PTPRC/FCGR2B/BTK/FCER2/CD226/CR1/TBX21/CD28/LTA/C4BPB/C4BPA/C3/IL2/FOXJ1	14
BP	GO:0002889	regulation of immunoglobulin mediated immune response	14/1343	54/18862	1.75072e-05	0.000751652	0.000634341	PTPRC/FCGR2B/BTK/FCER2/CD226/CR1/TBX21/CD28/LTA/C4BPB/C4BPA/C3/IL2/FOXJ1	14
BP	GO:0018108	peptidyl-tyrosine phosphorylation	49/1343	369/18862	1.78203e-05	0.000758823	0.000640393	FGF10/CSPG4/ALK/NTRK3/EREG/CRLF1/CD3E/EPHB3/SFRP1/TGFA/PTPRC/BTK/ITK/FGFR1/BLK/BANK1/TXK/CASS4/STAP1/HCLS1/IFNG/IL21/ITGB2/FGR/NCF1/IL23A/EPGN/FLT3/RELN/LRP4/ALKAL2/IL12A/PDGFA/TDGF1/SRMS/BMP6/EPHA6/EPHA7/IL2/HCK/IL22RA2/ADRA2A/EGF/PRLR/EPHA8/MUSK/SPINK1/TTBK1/GRM5	49
BP	GO:0021510	spinal cord development	20/1343	99/18862	1.83525e-05	0.000775133	0.000654157	DRAXIN/VIT/GDF11/TBX20/SOX11/RFX4/SMO/RELN/LHX3/HOXD10/GSX1/NEFL/LHX5/SOX6/SHH/DMRT3/HOXB8/PAX6/DCC/HOXC10	20
BP	GO:0048705	skeletal system morphogenesis	33/1343	213/18862	1.92597e-05	0.000806886	0.000680955	MGP/RFLNA/ALX1/LRP6/SFRP1/HAS2/LTF/FGFR1/SMPD3/SHOX2/DLX2/TFAP2A/MEF2C/SOX11/PAX5/FGR/GSC/HOXD8/TIFAB/TCF15/COL2A1/SIX2/BMP6/HOXD10/CDX1/SOX6/NKX3-2/MMP16/HOXB8/PAPPA2/MSX2/COMP/ALX4	33
BP	GO:0002864	regulation of acute inflammatory response to antigenic stimulus	7/1343	14/18862	2.00764e-05	0.000827751	0.000698563	FCGR2B/BTK/FUT7/CCR7/C3/PLA2G2D/CNR1	7
BP	GO:0035589	G protein-coupled purinergic nucleotide receptor signaling pathway	7/1343	14/18862	2.00764e-05	0.000827751	0.000698563	GPR34/P2RY10/P2RY8/P2RY12/GPR171/P2RY13/P2RY14	7
BP	GO:0002437	inflammatory response to antigenic stimulus	15/1343	62/18862	2.17846e-05	0.000891111	0.000752034	FCGR2B/CYSLTR1/BTK/CD6/NLRP6/CD28/FUT7/LTA/IL5RA/CCR7/IL36G/C3/PLA2G2D/IL36RN/CNR1	15
BP	GO:0018212	peptidyl-tyrosine modification	49/1343	372/18862	2.21083e-05	0.000897288	0.000757247	FGF10/CSPG4/ALK/NTRK3/EREG/CRLF1/CD3E/EPHB3/SFRP1/TGFA/PTPRC/BTK/ITK/FGFR1/BLK/BANK1/TXK/CASS4/STAP1/HCLS1/IFNG/IL21/ITGB2/FGR/NCF1/IL23A/EPGN/FLT3/RELN/LRP4/ALKAL2/IL12A/PDGFA/TDGF1/SRMS/BMP6/EPHA6/EPHA7/IL2/HCK/IL22RA2/ADRA2A/EGF/PRLR/EPHA8/MUSK/SPINK1/TTBK1/GRM5	49
BP	GO:0050853	B cell receptor signaling pathway	24/1343	134/18862	2.37305e-05	0.000955657	0.000806507	PTPN22/NCKAP1L/PTPRC/PRKCB/FCGR2B/PLCG2/BTK/CD79A/CD79B/KLHL6/ITK/LAT2/BLK/LPXN/CD19/MS4A1/MEF2C/STAP1/CD38/PAX5/IGLL5/CD22/MNDA/FCRL3	24
BP	GO:0050804	modulation of chemical synaptic transmission	52/1343	405/18862	2.54611e-05	0.00101747	0.000858669	CACNG8/NPTX2/NTNG1/SLC6A4/NLGN1/ARC/PRKCB/CNIH2/NSG1/CHRNB2/CDH2/SYN3/SHISA7/CNR2/NEUROD2/MEF2C/CD38/P2RX1/SNAP25/DRD1/LRRK2/JPH3/RELN/SORCS2/MAPK8IP2/KCNJ10/SHISA8/IGSF11/MAPT/LRRTM2/SYT7/BAIAP3/KMO/HAP1/SHISA6/ADCY8/SEPTIN5/MAP1B/TMEM108/ADRA2A/GRIA1/CBLN1/CNR1/SYT1/CACNG4/SORCS3/PTPRD/GRIK2/DCC/LRRC4/GRM5/BCHE	52
BP	GO:0045577	regulation of B cell differentiation	10/1343	30/18862	2.60128e-05	0.00102744	0.000867086	CD27/SFRP1/NCKAP1L/BTK/CR1/IKZF3/XBP1/IL2/INHA/FCRL3	10
BP	GO:0035136	forelimb morphogenesis	11/1343	36/18862	2.61063e-05	0.00102744	0.000867086	RSPO2/SHOX2/TFAP2A/TBX3/TFAP2B/HOXD10/TBX5/EN1/SHH/ALX4/CRABP2	11
BP	GO:0071674	mononuclear cell migration	30/1343	190/18862	3.13708e-05	0.00122535	0.00103411	ITGAL/ITGB7/JAML/PIK3CG/CRTAM/ITGA4/CXCR3/DOCK8/CCL19/RIPOR2/CCL1/SPN/TBX21/FUT7/XCL2/CD200R1/GPR183/CCR6/CCR7/CCL25/GPR15/IL12A/ARTN/CXCR1/CXCL14/CXCL17/CCL7/C10orf99/CCL21/AIRE	30
BP	GO:0015844	monoamine transport	17/1343	79/18862	3.26859e-05	0.00126719	0.00106942	SLC6A4/CHRNB2/P2RY12/P2RX1/SLC22A1/SLC22A3/DRD1/SLC29A4/SYT7/MAPK15/ADRA2B/ADRA2A/CNR1/SYT1/MAOB/SYT3/SYT6	17
BP	GO:0006816	calcium ion transport	52/1343	409/18862	3.32474e-05	0.00127941	0.00107973	ATP2B3/CACNG8/NPSR1/PIK3CG/IL16/CBARP/ATP2A3/PTPRC/PRKCB/CCL19/MCOLN2/CYSLTR1/SLC35G1/PLCG2/P2RX5/CHRNB2/P2RY12/CD84/CORO1A/JSRP1/PLP1/CACNA1H/FASLG/CD19/MS4A1/P2RX1/BHLHA15/CCR7/NALCN/DRD1/CXCL9/JPH3/CATSPER1/EFHB/MCOLN3/P2RX2/PLPP4/HAP1/CACNA1E/CRACR2B/FAM155A/ADRA2A/CACNG6/EGF/FCRL3/CACNG4/CALHM1/SPINK1/CCL21/FAM155B/NMUR2/TRPM8	52
BP	GO:0031295	T cell costimulation	14/1343	57/18862	3.39357e-05	0.00129629	0.00109398	CD3E/GRAP2/CCL19/PDCD1/BTLA/CD28/CD40LG/CD5/CCR7/TNFRSF13C/EFNB3/TMIGD2/HHLA2/CCL21	14
BP	GO:0002700	regulation of production of molecular mediator of immune response	25/1343	146/18862	3.56255e-05	0.00133438	0.00112612	CD244/PTPN22/SASH3/PTPRC/FCGR2B/BTK/CD96/SCIMP/CD226/CR1/TRIL/TBX21/CD28/MZB1/LAPTM5/CLNK/CD40LG/XBP1/F2RL1/RBP4/CD22/IL33/IL2/FCRL3/KLK5	25
BP	GO:0002833	positive regulation of response to biotic stimulus	37/1343	258/18862	3.58067e-05	0.00133438	0.00112612	EREG/NLRC5/SLAMF6/PYHIN1/SH2D1A/CRTAM/ICAM3/PLCG2/CD180/SCIMP/CD226/NCR3/CLEC10A/PLA2G5/TXK/CLNK/LY86/IL21/PSMA8/F2RL1/CD1D/ZBP1/MNDA/AIM2/IL12A/KLRD1/MUC5B/TLR8/BMP6/KLRC2/LBP/HCK/CD209/CLEC4C/MUC13/KLK5/MUC16	37
BP	GO:0002717	positive regulation of natural killer cell mediated immunity	10/1343	31/18862	3.59601e-05	0.00133438	0.00112612	SLAMF6/SH2D1A/CRTAM/CD226/NCR3/CLNK/IL21/IL12A/KLRD1/KLRC2	10
BP	GO:0019835	cytolysis	10/1343	31/18862	3.59601e-05	0.00133438	0.00112612	GZMM/GZMA/CR1/PLA2G2A/LYZ/GZMH/C7/C6/LBP/KRT6A	10
BP	GO:0009988	cell-cell recognition	17/1343	80/18862	3.87865e-05	0.0014196	0.00119805	ZP4/DOCK8/CCL19/CD6/DOCK2/CCR7/CATSPER1/FOLR2/SPESP1/CD209/PCDHB6/ADAM2/FOLR1/FETUB/CATSPERD/CCL21/LY6K	17
BP	GO:0023061	signal release	58/1343	475/18862	3.90591e-05	0.0014196	0.00119805	CCKAR/SLC6A4/SFRP1/TRIM9/NLGN1/MYB/PRKCB/BTK/CHRNB2/P2RY12/SMPD3/BLK/SYN3/GIPR/APLN/SV2A/MEF2C/CD38/RPH3A/P2RX1/SOX11/IFNG/PTPRN2/F2RL1/SNAP25/RBP4/CRHBP/RASL10B/KCNA5/TBX3/LRRK2/SUCNR1/TFAP2B/HNF1B/POMC/BMP6/PTPRN/SYT7/BAIAP3/KMO/INHA/CACNA1E/ADCY8/ADRA2B/SEPTIN5/ADRA2A/NRXN2/CNR1/SLC44A4/SYT1/HNF1A/MAOB/UCN3/SLC5A7/SYT3/SYT6/SYN2/MYRIP	58
BP	GO:0002920	regulation of humoral immune response	24/1343	138/18862	3.90767e-05	0.0014196	0.00119805	ZP4/PTPRC/FCGR2B/FCER2/CR1/CD19/LTA/CR2/CCR7/CFB/CD5L/C4BPB/C4BPA/C4B/C1QB/CR1L/C7/C6/C4A/C1QA/C3/FOXJ1/CLU/KLK5	24
BP	GO:0001505	regulation of neurotransmitter levels	32/1343	211/18862	3.93728e-05	0.00142043	0.00119874	SLC6A4/PAH/TRIM9/NLGN1/PRKCB/SLC6A11/SYN3/SV2A/MEF2C/RPH3A/P2RX1/PTPRN2/SLC22A1/SNAP25/SLC22A3/DRD1/LRRK2/SLC29A4/KCNJ10/SYT7/BAIAP3/KMO/SEPTIN5/ADRA2A/NRXN2/CNR1/SLC44A4/SYT1/MAOB/SLC5A7/SYT6/SYN2	32
BP	GO:0030001	metal ion transport	59/1343	486/18862	3.97473e-05	0.00142405	0.0012018	ATP2B3/CACNG8/NPSR1/PIK3CG/IL16/CBARP/ATP2A3/PTPRC/PRKCB/CCL19/MCOLN2/CYSLTR1/SLC35G1/PLCG2/P2RX5/NIPAL4/CHRNB2/P2RY12/CD84/CORO1A/JSRP1/PLP1/CACNA1H/FASLG/CD19/MS4A1/SLC40A1/P2RX1/BHLHA15/CCR7/NALCN/KCNA5/DRD1/CXCL9/JPH3/ATP4A/CATSPER1/EFHB/MCOLN3/P2RX2/KCNE1B/PLPP4/HAP1/CACNA1E/CRACR2B/KCNT2/KCNE1/FAM155A/ADRA2A/CACNG6/EGF/FCRL3/CACNG4/CALHM1/SPINK1/CCL21/FAM155B/NMUR2/TRPM8	59
BP	GO:0001822	kidney development	39/1343	280/18862	4.33444e-05	0.00154229	0.00130158	BMPER/FGF10/CRLF1/SFRP1/HAS2/GDF11/GCNT1/TFAP2A/NID1/MEF2C/PYGO1/CYP26A1/SOX11/ADAMTS1/KIF26B/ADAMTS16/LRRK2/HOXD11/FBN1/SMO/LRP4/PDGFA/TFAP2B/HNF1B/SIX2/BMP6/EPHA7/KIRREL3/PAX2/OVOL1/GREB1L/FOXJ1/SHH/PKHD1/SOX8/WT1/POU3F3/DACT2/IRX1	39
BP	GO:0097530	granulocyte migration	25/1343	148/18862	4.50146e-05	0.00159082	0.00134254	JAML/PIK3CG/NCKAP1L/CCL19/MCOLN2/RHOH/RIPOR2/CCL1/FUT7/XCL2/ITGB2/IL23A/CCR7/CCL25/DPEP1/CXCL9/CXCL1/LBP/CXCR1/SCG2/CXCL17/CXCL6/CCL7/CD177/CCL21	25
BP	GO:0043367	CD4-positive, alpha-beta T cell differentiation	17/1343	81/18862	4.58738e-05	0.00159942	0.0013498	SLAMF6/LY9/NCKAP1L/SASH3/MYB/CCL19/SPN/TBX21/FUT7/IRF4/RORC/IFNG/IL21/GPR183/IL23A/IL2/PLA2G2D	17
BP	GO:0099601	regulation of neurotransmitter receptor activity	17/1343	81/18862	4.58738e-05	0.00159942	0.0013498	CACNG8/NPTX2/NLGN1/ARC/CNIH2/SHISA7/MEF2C/IFNG/CRHBP/RELN/MAPK8IP2/SHISA8/SHISA6/GRIA1/PSCA/NEFL/CACNG4	17
BP	GO:0008037	cell recognition	34/1343	232/18862	4.68884e-05	0.0016213	0.00136826	TNN/ZP4/CNTN2/EPHB3/CRTAM/DOCK8/CCL19/CD6/CD226/NCR3/PLA2G5/VCAN/CD5/DOCK2/IGLL5/CCR7/C4BPB/C4BPA/C4B/CATSPER1/EFNB3/FOLR2/LBP/SPESP1/CD209/TUB/PCDHB6/ADAM2/CNR1/FOLR1/FETUB/CATSPERD/CCL21/LY6K	34
BP	GO:0045954	positive regulation of natural killer cell mediated cytotoxicity	9/1343	26/18862	4.71254e-05	0.0016213	0.00136826	SLAMF6/SH2D1A/CRTAM/CD226/NCR3/IL21/IL12A/KLRD1/KLRC2	9
BP	GO:0002861	regulation of inflammatory response to antigenic stimulus	10/1343	32/18862	4.89846e-05	0.00167418	0.00141289	FCGR2B/BTK/NLRP6/CD28/FUT7/LTA/CCR7/C3/PLA2G2D/CNR1	10
BP	GO:0031294	lymphocyte costimulation	14/1343	59/18862	5.12872e-05	0.00174141	0.00146963	CD3E/GRAP2/CCL19/PDCD1/BTLA/CD28/CD40LG/CD5/CCR7/TNFRSF13C/EFNB3/TMIGD2/HHLA2/CCL21	14
BP	GO:0007218	neuropeptide signaling pathway	20/1343	106/18862	5.16221e-05	0.00174141	0.00146963	NPY1R/NPSR1/OPRK1/CYSLTR1/NTS/PNOC/SORCS2/PCSK1N/POMC/NPFFR1/CPE/NXPH4/SSTR3/TAC3/TENM1/UTS2R/QRFPR/SORCS3/PROK2/NMUR2	20
BP	GO:0021761	limbic system development	19/1343	98/18862	5.35506e-05	0.00179481	0.00151469	KCNA1/ALK/BCAN/POU3F2/DLX2/EMX2/NDNF/DLX1/TBX3/SMO/RELN/CDK5R2/KIRREL3/HAP1/TMEM108/GSX1/NEFL/LHX5/FEZ1	19
BP	GO:0002685	regulation of leukocyte migration	31/1343	205/18862	5.46241e-05	0.00181905	0.00153515	NCKAP1L/ITGA4/CXCR3/DOCK8/CCL19/RHOH/RIPOR2/P2RY12/SMPD3/CCL1/SPN/FUT7/XCL2/CCL28/CD200R1/STAP1/IL23A/CCR6/CCR7/CCL25/F2RL1/IL12A/IL33/LBP/CXCL14/CXCL17/CCL7/C10orf99/SELE/CCL21/AIRE	31
BP	GO:0002228	natural killer cell mediated immunity	15/1343	67/18862	5.78067e-05	0.00191278	0.00161425	SLAMF6/SH2D1A/CRTAM/CD96/CORO1A/SLAMF7/CD226/NCR3/CLNK/NCR1/IL21/IL12A/KLRD1/KLRC2/KIR3DL1	15
BP	GO:0030595	leukocyte chemotaxis	33/1343	226/18862	6.47728e-05	0.00212971	0.00179733	JAML/PIK3CG/IL16/NCKAP1L/CXCR3/CCL19/RIPOR2/CORO1A/CCL1/CXCR5/CNR2/XCL2/STAP1/GPR183/ITGB2/IL23A/CCR6/CCR7/CCL25/F2RL1/DPEP1/CXCL9/IL12A/CXCL1/LBP/CXCR1/SCG2/CXCL14/CXCL17/CXCL6/CCL7/C10orf99/CCL21	33
BP	GO:0009855	determination of bilateral symmetry	22/1343	126/18862	7.59812e-05	0.00248253	0.00209508	FGF10/EOMES/TBX21/WNT8B/TBX20/MEF2C/HAND2/TBX3/SMO/ZIC3/TDGF1/DRC1/DNAI2/ENKUR/DNAAF1/DNAH5/DNAI1/NKX3-2/FOXJ1/SHH/FOLR1/NDRG4	22
BP	GO:0030890	positive regulation of B cell proliferation	11/1343	40/18862	7.71295e-05	0.0025043	0.00211345	NCKAP1L/SASH3/PTPRC/CHRNB2/MEF2C/CD38/IL21/GPR183/TNFRSF13C/IL2/FCRL3	11
BP	GO:0002863	positive regulation of inflammatory response to antigenic stimulus	6/1343	12/18862	8.18958e-05	0.00264254	0.00223012	BTK/CD28/LTA/CCR7/C3/CNR1	6
BP	GO:0009799	specification of symmetry	22/1343	127/18862	8.58266e-05	0.00275228	0.00232273	FGF10/EOMES/TBX21/WNT8B/TBX20/MEF2C/HAND2/TBX3/SMO/ZIC3/TDGF1/DRC1/DNAI2/ENKUR/DNAAF1/DNAH5/DNAI1/NKX3-2/FOXJ1/SHH/FOLR1/NDRG4	22
BP	GO:0060078	regulation of postsynaptic membrane potential	23/1343	136/18862	8.7707e-05	0.00277828	0.00234467	KCNA1/NLGN1/P2RX5/CHRNB2/MEF2C/P2RX1/LRRK2/RELN/MAPK8IP2/INSYN1/IGSF11/P2RX2/TMEM108/GRIA1/CBLN1/ADRB1/GABRG3/RGS7BP/GABRG2/GRIK2/CHRNA2/GRM5/SEZ6	23
BP	GO:1903305	regulation of regulated secretory pathway	23/1343	136/18862	8.7707e-05	0.00277828	0.00234467	CBARP/TRIM9/NLGN1/PRKCB/FCGR2B/CD84/BLK/CACNA1H/P2RX1/ITGB2/FGR/F2RL1/LRRK2/CDK5R2/KLRC2/SYT7/SEPTIN5/ADRA2A/CNR1/SYT1/SYT3/SYT6/CD177	23
BP	GO:0007368	determination of left/right symmetry	21/1343	119/18862	9.36385e-05	0.00293167	0.00247412	FGF10/EOMES/TBX21/TBX20/MEF2C/HAND2/TBX3/SMO/ZIC3/TDGF1/DRC1/DNAI2/ENKUR/DNAAF1/DNAH5/DNAI1/NKX3-2/FOXJ1/SHH/FOLR1/NDRG4	21
BP	GO:0007416	synapse assembly	27/1343	173/18862	9.36779e-05	0.00293167	0.00247412	ADGRL3/EPHB3/NLGN1/CBLN4/CHRNB2/PCDHB3/CDH2/MEF2C/PCDHB14/DRD1/LRP4/PCDHB4/LRRTM2/EPHA7/KIRREL3/SLIT1/GABRB3/PCDHB6/MAP1B/LRRN3/NRXN2/CBLN1/PTPRD/GABRG2/SLITRK6/MUSK/LRRC4	27
BP	GO:0045580	regulation of T cell differentiation	24/1343	146/18862	9.87378e-05	0.00305802	0.00258076	CD27/CRTAM/NCKAP1L/SASH3/PTPRC/MYB/CCL19/RHOH/CD2/CR1/TESPA1/TBX21/CD28/IRF4/FGL2/IFNG/XBP1/IL23A/ZNF683/DTX1/IL2/VNN1/FOXJ1/SHH	24
BP	GO:0001819	positive regulation of cytokine production	53/1343	437/18862	9.88928e-05	0.00305802	0.00258076	EREG/SLAMF6/LY9/PYHIN1/IL16/CD3E/CD244/PTPN22/CRTAM/SASH3/PTPRC/MYB/CCL19/MCOLN2/PLCG2/CD2/CD6/SCIMP/CD226/TLR7/CCL1/SPN/CD28/IRF8/IRF4/LTA/LAPTM5/TXK/CLNK/CD40LG/IFNG/IL21/POU2F2/XBP1/FGR/IL23A/CCR7/F2RL1/ZBP1/MNDA/CLEC9A/AIM2/IL12A/IL33/TLR8/C3/IL2/TMIGD2/HHLA2/LBP/ADRA2A/CLU/CXCL17	53
BP	GO:0002286	T cell activation involved in immune response	20/1343	111/18862	0.000101188	0.00310613	0.00262135	APBB1IP/ITGAL/SLAMF6/LY9/MYB/CCL19/FCGR2B/EOMES/SPN/TBX21/CD1C/IRF4/FGL2/RORC/IFNG/IL21/GPR183/IL23A/F2RL1/IL2	20
BP	GO:0002715	regulation of natural killer cell mediated immunity	12/1343	48/18862	0.000101644	0.00310613	0.00262135	SLAMF6/SH2D1A/CRTAM/CD96/CD226/NCR3/CLNK/NCR1/IL21/IL12A/KLRD1/KLRC2	12
BP	GO:0030593	neutrophil chemotaxis	19/1343	103/18862	0.000108082	0.00328356	0.00277109	JAML/PIK3CG/NCKAP1L/CCL19/RIPOR2/CCL1/XCL2/ITGB2/IL23A/CCR7/CCL25/DPEP1/CXCL9/CXCL1/LBP/CXCR1/CXCL6/CCL7/CCL21	19
BP	GO:0045229	external encapsulating structure organization	49/1343	396/18862	0.000109425	0.00330502	0.0027892	COL9A3/COL9A1/ITGA7/NTNG1/COL9A2/ITGAL/ITGB7/BCAN/ICAM3/ADAMTS4/ITGA4/CARMIL2/ADAMTS7/VIT/ADAMTS9/HAS2/SMPD3/ADAMTS18/NDNF/VCAN/COL4A2/NID1/MIA/TGM1/ITGB2/ADAMTS1/MFAP2/ADAMTS16/ITGAX/FBN1/PDGFA/ACAN/TCF15/COL2A1/HPSE2/SCUBE1/MMP7/PRSS2/COL28A1/MMP16/SCUBE3/MMP20/KLK5/WT1/COMP/PRSS1/PXDN/PLG/LAMA1	49
BP	GO:0002438	acute inflammatory response to antigenic stimulus	8/1343	23/18862	0.000120508	0.00361874	0.00305396	FCGR2B/BTK/CD6/FUT7/CCR7/C3/PLA2G2D/CNR1	8
BP	GO:0050727	regulation of inflammatory response	46/1343	366/18862	0.000121703	0.0036336	0.0030665	TAFA3/PTGIS/PIK3CG/IL16/NLRC3/PTPRC/FCGR2B/TNFAIP8L2/BTK/TLR7/CCL1/CST7/NLRP6/FNDC4/CD28/FUT7/PLA2G2A/LTA/CNR2/CD200R1/STAP1/IFNG/IL21/IL23A/CCR7/ZBP1/LRRK2/TLR10/SUCNR1/IL33/C3/IL2/LBP/HCK/IL22RA2/PLA2G2D/SCGB1A1/CNR1/DNASE1L3/CXCL17/SELE/FABP4/TTBK1/DUOXA2/CCN4/CD200R1L	46
BP	GO:0050921	positive regulation of chemotaxis	23/1343	139/18862	0.000123422	0.00364856	0.00307913	FGF10/NTRK3/IL16/NCKAP1L/CCL19/RIPOR2/P2RY12/FGFR1/CCL1/XCL2/IL23A/CCR6/CCR7/F2RL1/SUCNR1/IL12A/ARTN/LBP/SCG2/CXCL14/CXCL17/CCL7/CCL21	23
BP	GO:0035115	embryonic forelimb morphogenesis	9/1343	29/18862	0.000124311	0.00364856	0.00307913	RSPO2/SHOX2/TFAP2A/TBX3/TBX5/EN1/SHH/ALX4/CRABP2	9
BP	GO:0036336	dendritic cell migration	9/1343	29/18862	0.000124311	0.00364856	0.00307913	PIK3CG/DOCK8/CCL19/GPR183/CCR6/CCR7/IL12A/CXCR1/CCL21	9
BP	GO:0042391	regulation of membrane potential	52/1343	431/18862	0.000130817	0.00381794	0.00322207	MLLT11/KCNA1/KCNK2/NLGN1/GJC1/CNIH2/P2RX5/CHRNB2/CACNA1H/KCNK9/CNR2/FZD9/MEF2C/P2RX1/TCL1A/NALCN/KCNA5/SLC4A3/LRRK2/RELN/MAPK8IP2/KCNJ10/INSYN1/IGSF11/MAPT/SCN3A/P2RX2/KCNE1B/GABRP/GABRB3/CACNA1E/SLC25A27/GNA14/KCNE1/TMEM108/SCN8A/HTR3A/GRIA1/CBLN1/CNR1/CCN6/CACNG4/ADRB1/GABRG3/RGS7BP/UCN3/GABRG2/GRIK2/CHRNA2/CTNNA3/GRM5/SEZ6	52
BP	GO:0001708	cell fate specification	17/1343	88/18862	0.000136373	0.00395786	0.00334015	EOMES/POU3F2/TBX21/TBX20/TBX3/GSC/SMO/LHX3/DKK1/SIX2/HOXD10/PAX2/TBX5/SHH/DMRT3/TLX3/HOXC10	17
BP	GO:0033627	cell adhesion mediated by integrin	15/1343	72/18862	0.000138028	0.00397051	0.00335083	ITGB7/PIK3CG/CD3E/NCKAP1L/ITGA4/SKAP1/P2RY12/FERMT3/LPXN/ITGB2/RAC3/FBN1/FYB2/EPHA8/CCL21	15
BP	GO:2001257	regulation of cation channel activity	27/1343	177/18862	0.00013878	0.00397051	0.00335083	KCNA1/CACNG8/CBARP/NLGN1/ARC/PLCG2/CNIH2/JSRP1/SHISA7/MEF2C/IFNG/CRHBP/JPH3/RELN/MAPK8IP2/SHISA8/KCNE1B/HAP1/SHISA6/KCNE1/GRIA1/NEFL/KCNRG/CACNG4/PIRT/LRRC26/LRRC55	27
BP	GO:0007611	learning or memory	33/1343	235/18862	0.000139173	0.00397051	0.00335083	NPTX2/SLC6A4/KCNK2/ARC/CHRNB2/S100B/SHISA7/FZD9/NEUROD2/MEF2C/SNAP25/CRHBP/DRD1/LRRN4/JPH3/ATP8A1/MAPK8IP2/TIFAB/DKK1/MAPT/ADCY8/GRIA1/EN1/NRXN2/CNR1/NDRG4/SORCS3/MUSK/PTCHD1/BRINP1/TTBK1/GRM5/BCHE	33
BP	GO:0003018	vascular process in circulatory system	34/1343	245/18862	0.000140182	0.00397051	0.00335083	SLC6A4/ATP2A3/APLN/CD38/ABCB1/P2RX1/SLC16A7/KLF2/SLC22A1/F2RL1/CHRM3/SLC22A3/KCNA5/SLC4A3/DRD1/ADRA1D/HTR7/ABCC3/SLC6A20/FABP5/SLC29A4/ATP8A1/ABCG2/SH3GL2/BMP6/SLC5A5/ADRA2B/ADRA2A/UTS2B/SLC6A17/SMTNL2/UTS2R/ADRB1/COMP	34
BP	GO:0001771	immunological synapse formation	6/1343	13/18862	0.000142923	0.00397051	0.00335083	DOCK8/CCL19/CD6/DOCK2/CCR7/CCL21	6
BP	GO:0021794	thalamus development	6/1343	13/18862	0.000142923	0.00397051	0.00335083	LRP6/CHRNB2/SMO/SHH/TAL2/PTCHD1	6
BP	GO:0045741	positive regulation of epidermal growth factor-activated receptor activity	6/1343	13/18862	0.000142923	0.00397051	0.00335083	EREG/TGFA/NCF1/EPGN/ADRA2A/EGF	6
BP	GO:1903236	regulation of leukocyte tethering or rolling	6/1343	13/18862	0.000142923	0.00397051	0.00335083	ITGA4/FUT7/CCL28/CCL25/SELE/CCL21	6
BP	GO:1990868	response to chemokine	18/1343	97/18862	0.000150191	0.00412825	0.00348395	CXCR3/DOCK8/CCL19/RIPOR2/CCL1/CXCR5/CXCR6/XCL2/CCR6/CCR7/CCL25/CXCL9/CXCL1/CXCR1/CXCL6/CCL7/ACKR1/CCL21	18
BP	GO:1990869	cellular response to chemokine	18/1343	97/18862	0.000150191	0.00412825	0.00348395	CXCR3/DOCK8/CCL19/RIPOR2/CCL1/CXCR5/CXCR6/XCL2/CCR6/CCR7/CCL25/CXCL9/CXCL1/CXCR1/CXCL6/CCL7/ACKR1/CCL21	18
BP	GO:0017157	regulation of exocytosis	29/1343	197/18862	0.000151678	0.00414719	0.00349994	SEPTIN1/CBARP/TRIM9/NLGN1/PRKCB/FCGR2B/CD84/SMPD3/BLK/CACNA1H/P2RX1/IFNG/ITGB2/FGR/F2RL1/LRRK2/CDK5R2/LGI3/KLRC2/SYT7/RAB3C/HAP1/SEPTIN5/ADRA2A/CNR1/SYT1/SYT3/SYT6/CD177	29
BP	GO:0016339	calcium-dependent cell-cell adhesion via plasma membrane cell adhesion molecules	11/1343	43/18862	0.000157477	0.00426089	0.00359589	NLGN1/PCDHB3/CDH17/CDH2/CDH8/SELL/PCDHB14/PCDHB4/DSG1/CDHR3/PCDHB6	11
BP	GO:2000273	positive regulation of signaling receptor activity	11/1343	43/18862	0.000157477	0.00426089	0.00359589	EREG/ARC/TGFA/IFNG/NCF1/EPGN/RELN/ADRA2B/ADRA2A/EGF/CACNG4	11
BP	GO:0002292	T cell differentiation involved in immune response	15/1343	73/18862	0.000162444	0.00434998	0.00367108	SLAMF6/LY9/MYB/CCL19/EOMES/SPN/TBX21/IRF4/FGL2/RORC/IFNG/IL21/GPR183/IL23A/IL2	15
BP	GO:0031016	pancreas development	15/1343	73/18862	0.000162444	0.00434998	0.00367108	FGF10/GDF11/CDH2/GIPR/SMO/ZIC3/HNF1B/ONECUT2/BMP6/DNAAF1/NKX3-2/SHH/HNF1A/PAX6/MSLN	15
BP	GO:0002407	dendritic cell chemotaxis	8/1343	24/18862	0.000169532	0.00451651	0.00381161	PIK3CG/CCL19/GPR183/CCR6/CCR7/IL12A/CXCR1/CCL21	8
BP	GO:0071621	granulocyte chemotaxis	21/1343	124/18862	0.000171242	0.00453878	0.00383041	JAML/PIK3CG/NCKAP1L/CCL19/RIPOR2/CCL1/XCL2/ITGB2/IL23A/CCR7/CCL25/DPEP1/CXCL9/CXCL1/LBP/CXCR1/SCG2/CXCL17/CXCL6/CCL7/CCL21	21
BP	GO:0030198	extracellular matrix organization	48/1343	393/18862	0.000174859	0.00459943	0.00388159	COL9A3/COL9A1/ITGA7/NTNG1/COL9A2/ITGAL/ITGB7/BCAN/ICAM3/ADAMTS4/ITGA4/CARMIL2/ADAMTS7/VIT/ADAMTS9/HAS2/SMPD3/ADAMTS18/NDNF/VCAN/COL4A2/NID1/MIA/ITGB2/ADAMTS1/MFAP2/ADAMTS16/ITGAX/FBN1/PDGFA/ACAN/TCF15/COL2A1/HPSE2/SCUBE1/MMP7/PRSS2/COL28A1/MMP16/SCUBE3/MMP20/KLK5/WT1/COMP/PRSS1/PXDN/PLG/LAMA1	48
BP	GO:0071248	cellular response to metal ion	28/1343	189/18862	0.000175301	0.00459943	0.00388159	KCNA1/NLGN1/SMPD3/CACNA1H/CPNE5/RASGRP2/TFAP2A/TF/NEUROD2/MEF2C/MT1G/NCF1/AOC1/CRHBP/DPEP1/CYBB/LRRK2/SLFN14/FBP1/BMP6/SYT7/NQO1/ADCY8/SYT1/SHH/SYT3/FABP4/SYT6	28
BP	GO:0014033	neural crest cell differentiation	17/1343	90/18862	0.000181563	0.0047161	0.00398005	ALX1/LRP6/SOX10/SFRP1/SEMA3B/KBTBD8/CDH2/RADIL/MEF2C/SOX11/HAND2/GSC/SMO/SHH/FOLR1/SOX8/SEMA6D	17
BP	GO:0035249	synaptic transmission, glutamatergic	17/1343	90/18862	0.000181563	0.0047161	0.00398005	CACNG8/NLGN1/CNIH2/CDH2/CDH8/MEF2C/P2RX1/DRD1/LRRK2/RELN/MAPK8IP2/KMO/CNR1/SYT1/CACNG4/GRIK2/GRM5	17
BP	GO:0043062	extracellular structure organization	48/1343	394/18862	0.000185722	0.00480014	0.00405098	COL9A3/COL9A1/ITGA7/NTNG1/COL9A2/ITGAL/ITGB7/BCAN/ICAM3/ADAMTS4/ITGA4/CARMIL2/ADAMTS7/VIT/ADAMTS9/HAS2/SMPD3/ADAMTS18/NDNF/VCAN/COL4A2/NID1/MIA/ITGB2/ADAMTS1/MFAP2/ADAMTS16/ITGAX/FBN1/PDGFA/ACAN/TCF15/COL2A1/HPSE2/SCUBE1/MMP7/PRSS2/COL28A1/MMP16/SCUBE3/MMP20/KLK5/WT1/COMP/PRSS1/PXDN/PLG/LAMA1	48
BP	GO:0045664	regulation of neuron differentiation	28/1343	190/18862	0.000191926	0.00493591	0.00416556	ALK/SLC6A4/DNMT3B/SFRP1/NLGN1/FGFR1/GDF11/DLX2/DLX1/NEUROD2/MEF2C/SOX11/RAC3/LRRK2/DTX1/PCP4/DKK1/BMP6/ADRA2B/BRINP2/MAP1B/SHH/FEZ1/DISP3/TLX3/SOX8/VWC2/BRINP1	28
BP	GO:0048546	digestive tract morphogenesis	11/1343	44/18862	0.000196592	0.00500636	0.00422501	FGF10/SOX10/EPHB3/SFRP1/SHOX2/SFRP5/SOX11/HOXD13/SIX2/RBPMS2/SHH	11
BP	GO:0150076	neuroinflammatory response	11/1343	44/18862	0.000196592	0.00500636	0.00422501	TAFA3/PTPRC/CST7/CD200R1/STAP1/IFNG/LRRK2/IL33/ADCY8/TTBK1/CD200R1L	11
BP	GO:0048663	neuron fate commitment	13/1343	59/18862	0.000210643	0.005338	0.0045049	ZNF521/POU3F2/DLX2/DLX1/LHX3/HOXD10/OLIG1/GSX1/SHH/DMRT3/TLX3/PAX6/HOXC10	13
BP	GO:0021511	spinal cord patterning	7/1343	19/18862	0.000214704	0.0054145	0.00456946	GDF11/RFX4/SMO/RELN/LHX3/SHH/DMRT3	7
BP	GO:0002287	alpha-beta T cell activation involved in immune response	14/1343	67/18862	0.00022094	0.00546563	0.0046126	SLAMF6/LY9/MYB/CCL19/EOMES/SPN/TBX21/IRF4/RORC/IFNG/IL21/GPR183/IL23A/IL2	14
BP	GO:0002293	alpha-beta T cell differentiation involved in immune response	14/1343	67/18862	0.00022094	0.00546563	0.0046126	SLAMF6/LY9/MYB/CCL19/EOMES/SPN/TBX21/IRF4/RORC/IFNG/IL21/GPR183/IL23A/IL2	14
BP	GO:0002637	regulation of immunoglobulin production	14/1343	67/18862	0.00022094	0.00546563	0.0046126	SASH3/PTPRC/FCGR2B/CR1/TBX21/CD28/MZB1/CD40LG/XBP1/RBP4/CD22/IL33/IL2/FCRL3	14
BP	GO:0050766	positive regulation of phagocytosis	14/1343	67/18862	0.00022094	0.00546563	0.0046126	SIRPG/NCKAP1L/PTPRC/FCGR2B/PLA2G5/STAP1/DOCK2/IFNG/F2RL1/C4B/C4A/CD300LF/C3/TUB	14
BP	GO:0021537	telencephalon development	32/1343	231/18862	0.00022441	0.00552515	0.00466284	IGF2BP1/KCNA1/ALK/DRAXIN/LRP6/BCAN/EPHB3/P2RY12/POU3F2/CDH2/DLX2/EMX2/DLX1/PAX5/RFX4/DRD1/LRRK2/SMO/RELN/CDK5R2/PHACTR1/KIRREL3/TMEM108/DNAH5/BCL2A1/NEFL/LHX5/EFNA2/SHH/FEZ1/HTR6/POU3F3	32
BP	GO:0002886	regulation of myeloid leukocyte mediated immunity	12/1343	52/18862	0.00023101	0.00566085	0.00477735	FCGR2B/BTK/CD84/BLK/STAP1/ITGB2/FGR/F2RL1/C3/DNASE1L3/CXCL6/CD177	12
BP	GO:0045059	positive thymic T cell selection	6/1343	14/18862	0.000235058	0.00573299	0.00483824	CD3E/CD3D/PTPRC/CD3G/DOCK2/SHH	6
BP	GO:0002831	regulation of response to biotic stimulus	50/1343	420/18862	0.000241229	0.00585601	0.00494205	EREG/NLRC5/SLAMF6/PYHIN1/SH2D1A/PTPN22/CRTAM/ICAM3/NLRC3/FCGR2B/PLCG2/CD180/CD96/SCIMP/LTF/CD226/CR1/NCR3/CLEC10A/FGL2/TSPAN32/PLA2G5/TXK/CLNK/LY86/NCR1/IFNG/IL21/FGR/PSMA8/IL23A/F2RL1/CD1D/ZBP1/MNDA/AIM2/IL12A/KLRD1/MUC5B/TLR8/BMP6/KLRC2/LBP/HCK/CD209/CLEC4C/CXCL6/MUC13/KLK5/MUC16	50
BP	GO:0045576	mast cell activation	13/1343	60/18862	0.000251602	0.00605498	0.00510998	PIK3CG/RHOH/BTK/LAT2/CD84/CD226/BLK/CNR2/CLNK/FGR/CD300LF/PTGDS/CNR1	13
BP	GO:0030101	natural killer cell activation	16/1343	84/18862	0.000251757	0.00605498	0.00510998	CD244/PTPN22/PTPRC/CD2/CORO1A/SLAMF7/NCR3/CLNK/NCR1/ITGB2/FGR/IL23A/ZNF683/IL12A/KLRC2/IL2	16
BP	GO:0046634	regulation of alpha-beta T cell activation	18/1343	101/18862	0.000254538	0.00609365	0.00514261	RASAL3/CD3E/PTPN22/CRTAM/NCKAP1L/SASH3/PTPRC/MYB/CCL19/TBX21/CD28/IRF4/IFNG/IL23A/ZNF683/IL12A/IL2/SHH	18
BP	GO:0051937	catecholamine transport	14/1343	68/18862	0.000260243	0.00620166	0.00523376	CHRNB2/P2RY12/SLC22A1/SLC22A3/DRD1/SLC29A4/SYT7/MAPK15/ADRA2B/ADRA2A/CNR1/SYT1/SYT3/SYT6	14
BP	GO:0045089	positive regulation of innate immune response	31/1343	223/18862	0.000262186	0.00621944	0.00524876	EREG/NLRC5/SLAMF6/PYHIN1/SH2D1A/CRTAM/ICAM3/PLCG2/CD226/NCR3/CLEC10A/PLA2G5/TXK/CLNK/IL21/PSMA8/CD1D/ZBP1/MNDA/AIM2/IL12A/KLRD1/MUC5B/TLR8/KLRC2/LBP/HCK/CD209/CLEC4C/MUC13/MUC16	31
BP	GO:0051960	regulation of nervous system development	50/1343	422/18862	0.000270149	0.0063792	0.00538359	DRAXIN/SOX10/EPHB3/NLGN1/MYB/MAP2/SEMA3B/SHOX2/CST7/DLX2/LTA/DLX1/ELL3/SOX11/IFNG/ZNF365/RND2/ITGAX/SMO/RELN/LRP4/L1CAM/OMG/CDH4/EFNB3/MAPT/LRRTM2/MAP6/EPHA7/SLIT1/HAP1/MAP1B/NCMAP/NEFL/LRRN3/CBLN1/PRTG/MYRF/ASCL2/SHH/TPPP/PTPRD/SOX8/SLITRK6/PAX6/DCC/BRINP1/TTBK1/SEMA6D/CRABP2	50
BP	GO:0021543	pallium development	24/1343	156/18862	0.00027948	0.00656967	0.00554434	IGF2BP1/KCNA1/ALK/LRP6/BCAN/P2RY12/POU3F2/CDH2/DLX2/EMX2/DLX1/PAX5/SMO/RELN/CDK5R2/PHACTR1/KIRREL3/TMEM108/BCL2A1/NEFL/LHX5/FEZ1/HTR6/POU3F3	24
BP	GO:0048568	embryonic organ development	49/1343	412/18862	0.000283433	0.00663259	0.00559744	FGF10/ALX1/LRP6/VASH2/VAX2/GJB6/RIPOR2/EOMES/SHOX2/ATP8A2/TBX21/NES/TBX20/DLX2/TFAP2A/MEF2C/SOX11/PAX5/HAND2/MFAP2/RBP4/STRC/TBX3/GSC/FBN1/SMO/TIFAB/PDGFA/ZIC3/PIFO/COL2A1/SIX2/RBPMS2/HOXD10/PAX2/DNAAF1/EN1/SLC44A4/NKX3-2/ASCL2/SHH/MMP16/FOLR1/USH1C/NDRG4/HOXB8/SLITRK6/FOXI1/ALX4	49
BP	GO:0009954	proximal/distal pattern formation	9/1343	32/18862	0.000286664	0.00667811	0.00563585	FGF10/DLX2/DLX1/LRP4/HOXD10/EN1/HOXC10/SP8/IRX1	9
BP	GO:0048469	cell maturation	25/1343	166/18862	0.000294954	0.00684057	0.00577295	SOX10/EREG/CNTN2/CCL19/BTK/GDF11/CABYR/IL21/ROPN1/BHLHA15/KLF2/CCR6/BFSP2/RAC3/LRRK2/SLFN14/C1QA/C3/ROPN1L/HOXB13/SOX8/EPHA8/CATSPERD/SPINK1/CCL21	25
BP	GO:0032660	regulation of interleukin-17 production	10/1343	39/18862	0.000305379	0.00702014	0.0059245	SLAMF6/LY9/NCKAP1L/CCL1/IFNG/IL21/IL23A/IL12A/IL2/IL36RN	10
BP	GO:0051966	regulation of synaptic transmission, glutamatergic	14/1343	69/18862	0.0003054	0.00702014	0.0059245	CACNG8/NLGN1/CDH2/MEF2C/DRD1/LRRK2/RELN/MAPK8IP2/KMO/CNR1/SYT1/CACNG4/GRIK2/GRM5	14
BP	GO:0006837	serotonin transport	7/1343	20/18862	0.000310098	0.00706561	0.00596287	SLC6A4/P2RX1/SLC22A1/SLC22A3/SLC29A4/CNR1/MAOB	7
BP	GO:0030539	male genitalia development	7/1343	20/18862	0.000310098	0.00706561	0.00596287	FGF10/HOXD13/TBX3/BMP6/SRD5A2/SHH/WT1	7
BP	GO:0050764	regulation of phagocytosis	17/1343	94/18862	0.000312345	0.00708574	0.00597986	SIRPG/NCKAP1L/PTPRC/FCGR2B/PLA2G5/STAP1/DOCK2/IFNG/FGR/F2RL1/C4B/C4A/CD300LF/C3/SYT7/HCK/TUB	17
BP	GO:0001763	morphogenesis of a branching structure	27/1343	186/18862	0.000317321	0.00716731	0.0060487	FGF10/LRP6/SOX10/SFRP1/RSPO2/SHOX2/TBX20/DLX2/ERMN/HOXD13/ADAMTS16/TBX3/LRRK2/HOXD11/SMO/PDGFA/TDGF1/SIX2/EPHA7/PAX2/HOXB13/EGF/SHH/PKHD1/SOX8/WT1/LAMA1	27
BP	GO:0048736	appendage development	25/1343	167/18862	0.000323915	0.00725318	0.00612117	FGF10/LRP6/RSPO2/SHOX2/TFAP2A/SOX11/HAND2/HOXD13/TBX3/HOXC13/LRP4/HOXD12/TFAP2B/COL2A1/DKK1/HOXD10/TBX5/EN1/MEOX2/SHH/COMP/ALX4/HOXC10/SP8/CRABP2	25
BP	GO:0060173	limb development	25/1343	167/18862	0.000323915	0.00725318	0.00612117	FGF10/LRP6/RSPO2/SHOX2/TFAP2A/SOX11/HAND2/HOXD13/TBX3/HOXC13/LRP4/HOXD12/TFAP2B/COL2A1/DKK1/HOXD10/TBX5/EN1/MEOX2/SHH/COMP/ALX4/HOXC10/SP8/CRABP2	25
BP	GO:0061756	leukocyte adhesion to vascular endothelial cell	12/1343	54/18862	0.000336376	0.00749989	0.00632937	ITGB7/ITGA4/SPN/GCNT1/FUT7/SELL/CCL28/ITGB2/CCL25/PODXL2/SELE/CCL21	12
BP	GO:0002524	hypersensitivity	5/1343	10/18862	0.00033804	0.00750479	0.00633351	FCGR2B/BTK/FUT7/CCR7/C3	5
BP	GO:0015872	dopamine transport	11/1343	47/18862	0.000366547	0.00810302	0.00683837	CHRNB2/SLC22A1/SLC22A3/DRD1/SLC29A4/SYT7/MAPK15/CNR1/SYT1/SYT3/SYT6	11
BP	GO:0043552	positive regulation of phosphatidylinositol 3-kinase activity	9/1343	33/18862	0.000369479	0.00813323	0.00686387	CCL19/AGAP2/P2RY12/CD19/FGR/CCR7/FLT3/EPHA8/CCL21	9
BP	GO:0010469	regulation of signaling receptor activity	27/1343	188/18862	0.000377497	0.00827468	0.00698324	CACNG8/NPTX2/EREG/NLGN1/ARC/TGFA/FCGR2B/CNIH2/SHISA7/MEF2C/IFNG/NCF1/CRHBP/EPGN/DKKL1/RELN/MAPK8IP2/DKK1/SHISA8/SHISA6/ADRA2B/ADRA2A/EGF/GRIA1/PSCA/NEFL/CACNG4	27
BP	GO:0071695	anatomical structure maturation	30/1343	218/18862	0.000389177	0.00849485	0.00716905	RFLNA/SOX10/EREG/CNTN2/CCL19/BTK/LTF/GDF11/CABYR/IL21/ROPN1/BHLHA15/KLF2/CCR6/LYL1/BFSP2/RAC3/LRRK2/SLFN14/CDK5R2/C1QA/C3/PAX2/ROPN1L/HOXB13/SOX8/EPHA8/CATSPERD/SPINK1/CCL21	30
BP	GO:0017156	calcium-ion regulated exocytosis	13/1343	63/18862	0.00041764	0.00907799	0.00766118	ZP4/CBARP/TRIM9/CACNA1H/CDK5R2/SYT7/BAIAP3/ADRA2A/SYT1/SYT3/SYT6/SYN2/SCIN	13
BP	GO:0060294	cilium movement involved in cell motility	19/1343	114/18862	0.000422296	0.00914096	0.00771432	ROPN1/CCR6/TCTE1/TEKT1/RSPH9/CATSPER1/ENKUR/RSPH4A/ROPN1L/GAS2L2/CFAP43/DDX4/DNAH5/DNAI1/DRC7/CFAP157/CFAP65/TACR1/CATSPERD	19
BP	GO:0070098	chemokine-mediated signaling pathway	16/1343	88/18862	0.000436099	0.00937487	0.00791173	CXCR3/CCL19/CCL1/CXCR5/CXCR6/XCL2/CCR6/CCR7/CCL25/CXCL9/CXCL1/CXCR1/CXCL6/CCL7/ACKR1/CCL21	16
BP	GO:0036158	outer dynein arm assembly	7/1343	21/18862	0.000436712	0.00937487	0.00791173	DNAH8/DNAI2/DNAH17/ZMYND10/DNAAF1/DNAH5/DNAI1	7
BP	GO:0060688	regulation of morphogenesis of a branching structure	11/1343	48/18862	0.000445301	0.00949345	0.0080118	FGF10/SFRP1/SHOX2/HOXD13/LRRK2/SMO/PDGFA/SIX2/PAX2/SHH/SOX8	11
BP	GO:0019730	antimicrobial humoral response	22/1343	142/18862	0.000445891	0.00949345	0.0080118	LTF/PLA2G2A/TF/LYZ/BPIFA1/RNASE6/JCHAIN/CXCL9/BPIFB1/CXCL1/CAMP/PRSS2/IL36RN/CXCL14/BPIFB2/ITLN1/CLU/CXCL6/KLK5/WFDC2/KRT6A/BPIFA2	22
BP	GO:0015850	organic hydroxy compound transport	35/1343	271/18862	0.000454434	0.00963585	0.00813197	LRP6/SLC6A4/LIPG/MYB/CHRNB2/P2RY12/P2RX1/SLC16A7/SLC22A1/RBP4/SLC22A3/DRD1/ABCC3/CETP/SLC29A4/ABCB4/POMC/SLC10A6/ABCC11/BMP6/SYT7/MAPK15/ADRA2B/ADRA2A/EGF/CNR1/CES1/SYT1/SHH/CLU/SLC5A8/AQP7/MAOB/SYT3/SYT6	35
BP	GO:2000106	regulation of leukocyte apoptotic process	15/1343	80/18862	0.000463648	0.00979127	0.00826314	CD27/DOCK8/CCL19/BTK/CD3G/BLK/PDCD1/MEF2C/HCLS1/CCR7/PTCRA/IL2/PIP/BIRC7/CCL21	15
BP	GO:0042267	natural killer cell mediated cytotoxicity	13/1343	64/18862	0.00049044	0.0102908	0.0086847	SLAMF6/SH2D1A/CRTAM/CORO1A/SLAMF7/CD226/NCR3/NCR1/IL21/IL12A/KLRD1/KLRC2/KIR3DL1	13
BP	GO:0002237	response to molecule of bacterial origin	42/1343	346/18862	0.000491264	0.0102908	0.0086847	FGF10/PTPN22/FCGR2B/PLCG2/GJB6/CD180/CD96/CD6/SCIMP/LTF/NUGGC/FASLG/GFI1/IL10RA/IRF8/LTA/CNR2/MEF2C/STAP1/LY86/XBP1/LDOC1/CCR7/CXCL9/C4B/IL12A/GJB2/MPO/BMP6/IL36G/TIMP4/CXCL1/KMO/LBP/HCK/SCGB1A1/IL36RN/CNR1/CXCL6/MAOB/SELE/MRC1	42
BP	GO:0042119	neutrophil activation	56/1343	500/18862	0.000501431	0.0104616	0.00882883	ITGAL/TBC1D10C/BIN2/NCKAP1L/ARHGAP9/PTPRC/FCGR2B/GMFG/ADA2/LTF/ARHGAP45/CD53/CR1/COTL1/DOK3/PLA2G2A/FGL2/SELL/RNASE2/RAB37/IQGAP2/LYZ/FUCA1/P2RX1/DOCK2/ITGB2/CHIT1/CDA/PTPRN2/FGR/F2RL1/AOC1/SNAP25/ALDH3B1/CYBB/ITGAX/FABP5/MNDA/ATP8A1/MPO/DSG1/PIGR/CXCL1/C3/CLEC12A/VNN1/CXCR1/CAMP/PRSS2/CLEC4C/DNASE1L3/CXCL6/CD177/FLG2/MGAM/S100P	56
BP	GO:0042063	gliogenesis	36/1343	283/18862	0.000506611	0.0104956	0.00885754	FGF10/CSPG4/SOX10/MYB/P2RY12/POU3F2/PLP1/CDH2/DLX2/LTA/DLX1/STAP1/SOX11/IFNG/GPR183/ZNF365/SMO/RELN/DTX1/KCNJ10/CDK5R2/IL33/C1QA/MAPT/OLIG1/PAX2/NCMAP/FA2H/SOX6/MYRF/ASCL2/SHH/CLU/TPPP/SOX8/TTBK1	36
BP	GO:0035107	appendage morphogenesis	21/1343	134/18862	0.000509123	0.0104956	0.00885754	FGF10/LRP6/RSPO2/SHOX2/TFAP2A/SOX11/HAND2/HOXD13/TBX3/LRP4/HOXD12/TFAP2B/COL2A1/HOXD10/TBX5/EN1/SHH/ALX4/HOXC10/SP8/CRABP2	21
BP	GO:0035108	limb morphogenesis	21/1343	134/18862	0.000509123	0.0104956	0.00885754	FGF10/LRP6/RSPO2/SHOX2/TFAP2A/SOX11/HAND2/HOXD13/TBX3/LRP4/HOXD12/TFAP2B/COL2A1/HOXD10/TBX5/EN1/SHH/ALX4/HOXC10/SP8/CRABP2	21
BP	GO:0045088	regulation of innate immune response	39/1343	315/18862	0.00052126	0.0107034	0.00903287	EREG/NLRC5/SLAMF6/PYHIN1/SH2D1A/PTPN22/CRTAM/ICAM3/NLRC3/FCGR2B/PLCG2/CD96/CD226/CR1/NCR3/CLEC10A/PLA2G5/TXK/CLNK/NCR1/IFNG/IL21/FGR/PSMA8/CD1D/ZBP1/MNDA/AIM2/IL12A/KLRD1/MUC5B/TLR8/KLRC2/LBP/HCK/CD209/CLEC4C/MUC13/MUC16	39
BP	GO:0043583	ear development	28/1343	202/18862	0.000532475	0.0108703	0.00917379	BMPER/FGF10/KCNK2/GJB6/RIPOR2/ATP8A2/TFAP2A/STRC/GSC/TIFAB/USH2A/GJB2/TCF15/COL2A1/LHX3/SIX2/MCOLN3/PAX2/ESRRB/SLC25A27/PCDH15/SLC44A4/NKX3-2/CXCL14/SHH/USH1C/SLITRK6/FOXI1	28
BP	GO:0032496	response to lipopolysaccharide	40/1343	326/18862	0.000533578	0.0108703	0.00917379	FGF10/PTPN22/PLCG2/GJB6/CD180/CD96/CD6/SCIMP/LTF/NUGGC/FASLG/GFI1/IL10RA/IRF8/LTA/CNR2/MEF2C/STAP1/LY86/XBP1/LDOC1/CCR7/CXCL9/IL12A/GJB2/MPO/BMP6/IL36G/TIMP4/CXCL1/KMO/LBP/HCK/SCGB1A1/IL36RN/CNR1/CXCL6/MAOB/SELE/MRC1	40
BP	GO:0048557	embryonic digestive tract morphogenesis	6/1343	16/18862	0.000553776	0.0112378	0.00948387	FGF10/SHOX2/SOX11/SIX2/RBPMS2/SHH	6
BP	GO:0021766	hippocampus development	14/1343	73/18862	0.000559355	0.0113068	0.00954214	KCNA1/ALK/BCAN/DLX2/EMX2/DLX1/SMO/RELN/CDK5R2/KIRREL3/TMEM108/NEFL/LHX5/FEZ1	14
BP	GO:0016064	immunoglobulin mediated immune response	30/1343	223/18862	0.000572119	0.0115034	0.00970804	CD27/PTPRC/FCGR2B/BTK/FCER2/CD226/CR1/TBX21/GAPT/CD28/CD19/LTA/CD40LG/CR2/IGLL5/CCR6/C4BPB/C4BPA/C4B/C1QB/C7/C6/C4A/C1QA/TLR8/C3/IL2/FOXJ1/CLU/HLA-DQB1	30
BP	GO:0050731	positive regulation of peptidyl-tyrosine phosphorylation	27/1343	193/18862	0.000573963	0.0115034	0.00970804	FGF10/CSPG4/EREG/CRLF1/CD3E/TGFA/PTPRC/BANK1/CASS4/STAP1/HCLS1/IFNG/IL21/NCF1/IL23A/EPGN/FLT3/RELN/LRP4/ALKAL2/IL12A/TDGF1/BMP6/IL2/ADRA2A/EGF/GRM5	27
BP	GO:0048806	genitalia development	10/1343	42/18862	0.000581277	0.0115034	0.00970804	FGF10/LRP6/HOXD13/RBP4/TBX3/TIFAB/BMP6/SRD5A2/SHH/WT1	10
BP	GO:0002604	regulation of dendritic cell antigen processing and presentation	5/1343	11/18862	0.000583425	0.0115034	0.00970804	CCL19/FCGR2B/FGL2/CCR7/CCL21	5
BP	GO:0008228	opsonization	5/1343	11/18862	0.000583425	0.0115034	0.00970804	PLA2G5/C4BPB/C4BPA/C4B/LBP	5
BP	GO:0021936	regulation of cerebellar granule cell precursor proliferation	5/1343	11/18862	0.000583425	0.0115034	0.00970804	SLC6A4/SMO/EGF/LHX5/SHH	5
BP	GO:0002702	positive regulation of production of molecular mediator of immune response	17/1343	99/18862	0.00058458	0.0115034	0.00970804	CD244/PTPN22/SASH3/PTPRC/SCIMP/CD226/TBX21/CD28/MZB1/LAPTM5/CLNK/XBP1/F2RL1/RBP4/IL33/IL2/KLK5	17
BP	GO:0043369	CD4-positive or CD8-positive, alpha-beta T cell lineage commitment	7/1343	22/18862	0.000601403	0.0117898	0.00994972	SLAMF6/LY9/SPN/TBX21/IRF4/IL23A/SHH	7
BP	GO:0001656	metanephros development	15/1343	82/18862	0.000609203	0.0118978	0.0100409	FGF10/GDF11/KIF26B/FBN1/SMO/PDGFA/TFAP2B/SIX2/PAX2/FOXJ1/SHH/SOX8/WT1/POU3F3/IRX1	15
BP	GO:0060632	regulation of microtubule-based movement	11/1343	50/18862	0.000645654	0.0125624	0.0106018	CNIH2/MAP2/CCR6/DRC1/CATSPER1/GAS2L2/CFAP43/HAP1/DNAAF1/FEZ1/TACR1	11
BP	GO:0035710	CD4-positive, alpha-beta T cell activation	17/1343	100/18862	0.000658471	0.012764	0.0107719	SLAMF6/LY9/NCKAP1L/SASH3/MYB/CCL19/SPN/TBX21/FUT7/IRF4/RORC/IFNG/IL21/GPR183/IL23A/IL2/PLA2G2D	17
BP	GO:0002294	CD4-positive, alpha-beta T cell differentiation involved in immune response	13/1343	66/18862	0.000668589	0.0128167	0.0108164	SLAMF6/LY9/MYB/CCL19/SPN/TBX21/IRF4/RORC/IFNG/IL21/GPR183/IL23A/IL2	13
BP	GO:0046635	positive regulation of alpha-beta T cell activation	13/1343	66/18862	0.000668589	0.0128167	0.0108164	RASAL3/CD3E/PTPN22/NCKAP1L/SASH3/PTPRC/MYB/CCL19/CD28/IFNG/IL23A/IL12A/SHH	13
BP	GO:0050805	negative regulation of synaptic transmission	13/1343	66/18862	0.000668589	0.0128167	0.0108164	SLC6A4/ARC/CNR2/CD38/LRRK2/SORCS2/MAPT/ADCY8/GRIA1/CBLN1/SORCS3/GRIK2/BCHE	13
BP	GO:0010975	regulation of neuron projection development	49/1343	428/18862	0.000675938	0.0129099	0.0108951	ALK/NTNG1/NTRK3/DRAXIN/GPC2/EPHB3/SFRP1/NLGN1/ARC/MAP2/SEMA3B/CHRNB2/SHOX2/POU3F2/ATP8A2/FRMD7/CDH2/GFI1/ENC1/NDNF/CD38/ZNF365/SNAP25/RND2/LRRK2/RELN/LRP4/L1CAM/ALKAL2/OMG/CDH4/EFNB3/RGMA/MAPT/MAP6/EPHA7/ZNF804A/HECW1/MAP1B/NEFL/CNR1/FEZ1/NDRG4/PTPRD/KIF1A/DCC/SEZ6/SEMA6D/CRABP2	49
BP	GO:0014003	oligodendrocyte development	10/1343	43/18862	0.000709702	0.0134069	0.0113145	SOX10/PLP1/SOX11/KCNJ10/OLIG1/FA2H/MYRF/SHH/CLU/TPPP	10
BP	GO:0032620	interleukin-17 production	10/1343	43/18862	0.000709702	0.0134069	0.0113145	SLAMF6/LY9/NCKAP1L/CCL1/IFNG/IL21/IL23A/IL12A/IL2/IL36RN	10
BP	GO:2000404	regulation of T cell migration	10/1343	43/18862	0.000709702	0.0134069	0.0113145	ITGA4/DOCK8/RIPOR2/SPN/XCL2/CD200R1/CCR6/C10orf99/CCL21/AIRE	10
BP	GO:0019724	B cell mediated immunity	30/1343	226/18862	0.000715006	0.0134277	0.011332	CD27/PTPRC/FCGR2B/BTK/FCER2/CD226/CR1/TBX21/GAPT/CD28/CD19/LTA/CD40LG/CR2/IGLL5/CCR6/C4BPB/C4BPA/C4B/C1QB/C7/C6/C4A/C1QA/TLR8/C3/IL2/FOXJ1/CLU/HLA-DQB1	30
BP	GO:0097106	postsynaptic density organization	8/1343	29/18862	0.000718613	0.0134277	0.011332	NLGN1/CDH2/LRRTM2/TMEM108/NRXN2/CBLN1/PTPRD/LRRC4	8
BP	GO:0048167	regulation of synaptic plasticity	25/1343	176/18862	0.000719458	0.0134277	0.011332	NLGN1/ARC/NSG1/SHISA7/NEUROD2/MEF2C/CD38/SNAP25/JPH3/RELN/SORCS2/KCNJ10/SHISA8/IGSF11/MAPT/LRRTM2/SYT7/SHISA6/ADCY8/MAP1B/GRIA1/CBLN1/SORCS3/GRIK2/GRM5	25
BP	GO:0032412	regulation of ion transmembrane transporter activity	33/1343	257/18862	0.000721139	0.0134277	0.011332	KCNA1/CACNG8/CBARP/NLGN1/ARC/PLCG2/CNIH2/JSRP1/SHISA7/MEF2C/ABCB1/IFNG/CHRM3/CRHBP/JPH3/RELN/MAPK8IP2/SHISA8/KCNE1B/HAP1/SHISA6/KCNE1/HECW1/HTR3A/ADRA2A/GRIA1/NEFL/KCNRG/CACNG4/PIRT/LRRC26/LRRC55/GRM5	33
BP	GO:2000310	regulation of NMDA receptor activity	9/1343	36/18862	0.000743108	0.0137873	0.0116355	NLGN1/CNIH2/MEF2C/IFNG/CRHBP/RELN/MAPK8IP2/GRIA1/NEFL	9
BP	GO:0022898	regulation of transmembrane transporter activity	34/1343	268/18862	0.000749809	0.0138621	0.0116987	KCNA1/CACNG8/CBARP/NLGN1/ARC/PLCG2/CNIH2/JSRP1/SHISA7/MEF2C/ABCB1/IFNG/PM20D1/CHRM3/CRHBP/JPH3/RELN/MAPK8IP2/SHISA8/KCNE1B/HAP1/SHISA6/KCNE1/HECW1/HTR3A/ADRA2A/GRIA1/NEFL/KCNRG/CACNG4/PIRT/LRRC26/LRRC55/GRM5	34
BP	GO:0061351	neural precursor cell proliferation	21/1343	138/18862	0.000756858	0.0139428	0.0117668	IGF2BP1/TAFA3/KCNA1/SLC6A4/SOX10/POU3F2/NES/CDH2/EMX2/FZD9/ELL3/LRRK2/SMO/ARTN/TRIM71/EGF/LHX5/SHH/DISP3/KIF1A/POU3F3	21
BP	GO:1903307	positive regulation of regulated secretory pathway	11/1343	51/18862	0.000770997	0.0141531	0.0119442	NLGN1/CACNA1H/ITGB2/FGR/F2RL1/CDK5R2/KLRC2/SYT7/CNR1/SYT1/CD177	11
BP	GO:1902105	regulation of leukocyte differentiation	35/1343	279/18862	0.000775416	0.0141841	0.0119704	CD27/SFRP1/CRTAM/NCKAP1L/EVI2B/SASH3/PTPRC/MYB/CCL19/RHOH/FCGR2B/BTK/CD2/LTF/CR1/TESPA1/TBX21/CD28/IKZF3/IRF4/FGL2/HCLS1/IFNG/XBP1/IL23A/ZNF683/FBN1/DTX1/CLDN18/IL2/VNN1/INHA/FCRL3/FOXJ1/SHH	35
BP	GO:0002295	T-helper cell lineage commitment	6/1343	17/18862	0.000804537	0.014563	0.0122901	SLAMF6/LY9/SPN/TBX21/IRF4/IL23A	6
BP	GO:0002888	positive regulation of myeloid leukocyte mediated immunity	6/1343	17/18862	0.000804537	0.014563	0.0122901	BTK/STAP1/ITGB2/F2RL1/C3/CD177	6
BP	GO:0031643	positive regulation of myelination	6/1343	17/18862	0.000804537	0.014563	0.0122901	SOX10/CST7/ITGAX/NCMAP/MYRF/TPPP	6
BP	GO:0044458	motile cilium assembly	7/1343	23/18862	0.000811794	0.0145926	0.0123151	RSPH9/CFAP221/ZMYND10/CFAP43/DNAAF1/FOXJ1/DNAAF3	7
BP	GO:0050857	positive regulation of antigen receptor-mediated signaling pathway	7/1343	23/18862	0.000811794	0.0145926	0.0123151	TRAT1/PTPRC/PRKCB/CD226/TESPA1/STAP1/CCR7	7
BP	GO:0042116	macrophage activation	17/1343	102/18862	0.000830491	0.0148772	0.0125553	TAFA3/PTPRC/FCGR2B/TLR7/CST7/STAP1/IFNG/ITGB2/LRRK2/SUCNR1/IL33/C1QA/TLR8/MAPT/LBP/CLU/TTBK1	17
BP	GO:0042269	regulation of natural killer cell mediated cytotoxicity	10/1343	44/18862	0.000860616	0.0153639	0.0129661	SLAMF6/SH2D1A/CRTAM/CD226/NCR3/NCR1/IL21/IL12A/KLRD1/KLRC2	10
BP	GO:0060292	long-term synaptic depression	8/1343	30/18862	0.000919403	0.0162685	0.0137294	ARC/CD38/SORCS2/MAPT/ADCY8/GRIA1/CBLN1/SORCS3	8
BP	GO:0001941	postsynaptic membrane organization	9/1343	37/18862	0.00092068	0.0162685	0.0137294	NLGN1/CDH2/SHISA7/FZD9/LRP4/SHISA6/NRXN2/MUSK/LRRC4	9
BP	GO:0090218	positive regulation of lipid kinase activity	9/1343	37/18862	0.00092068	0.0162685	0.0137294	CCL19/AGAP2/P2RY12/CD19/FGR/CCR7/FLT3/EPHA8/CCL21	9
BP	GO:0002713	negative regulation of B cell mediated immunity	5/1343	12/18862	0.00094166	0.0164159	0.0138538	FCGR2B/CR1/C4BPB/C4BPA/FOXJ1	5
BP	GO:0002890	negative regulation of immunoglobulin mediated immune response	5/1343	12/18862	0.00094166	0.0164159	0.0138538	FCGR2B/CR1/C4BPB/C4BPA/FOXJ1	5
BP	GO:0003207	cardiac chamber formation	5/1343	12/18862	0.00094166	0.0164159	0.0138538	TBX20/MEF2C/SOX11/HAND2/TBX5	5
BP	GO:0046541	saliva secretion	5/1343	12/18862	0.00094166	0.0164159	0.0138538	FGF10/OPRK1/CHRM3/TIFAB/STATH	5
BP	GO:0043406	positive regulation of MAP kinase activity	30/1343	230/18862	0.000953656	0.0165694	0.0139834	FGF10/CSPG4/ALK/NTRK3/PIK3CG/MAP4K1/TGFA/PTPRC/CCL19/FGFR1/FGD2/DUSP9/TF/CD40LG/EPGN/FLT3/LRRK2/PDGFA/TDGF1/DKK1/TENM1/BIRC7/ADRA2B/NEK10/ADRA2A/EGF/CXCL17/ERN2/TPD52L1/PROK2	30
BP	GO:0072073	kidney epithelium development	20/1343	131/18862	0.000958663	0.0166008	0.0140099	BMPER/CRLF1/SFRP1/GDF11/MEF2C/KIF26B/ADAMTS16/HOXD11/SMO/TFAP2B/HNF1B/SIX2/EPHA7/PAX2/FOXJ1/SHH/SOX8/WT1/POU3F3/IRX1	20
BP	GO:0009953	dorsal/ventral pattern formation	14/1343	77/18862	0.000973748	0.016806	0.0141831	SFRP1/VAX2/WNT8B/TBX20/RFX4/GSC/HOXD11/SMO/LRP4/LHX3/EN1/SHH/DMRT3/SP8	14
BP	GO:0050730	regulation of peptidyl-tyrosine phosphorylation	33/1343	262/18862	0.00100714	0.0173248	0.0146209	FGF10/CSPG4/EREG/CRLF1/CD3E/SFRP1/TGFA/PTPRC/BANK1/CASS4/STAP1/HCLS1/IFNG/IL21/ITGB2/NCF1/IL23A/EPGN/FLT3/RELN/LRP4/ALKAL2/IL12A/PDGFA/TDGF1/BMP6/EPHA7/IL2/IL22RA2/ADRA2A/EGF/SPINK1/GRM5	33
BP	GO:0002821	positive regulation of adaptive immune response	17/1343	104/18862	0.00103946	0.0178217	0.0150403	SASH3/PTPRC/BTK/SKAP1/FCER2/CD226/TBX21/CD28/CD1C/LTA/IL23A/CD1D/IL12A/CD1E/C3/IL2/CD1B	17
BP	GO:0090066	regulation of anatomical structure size	54/1343	493/18862	0.00105013	0.0179454	0.0151447	DRAXIN/SLC6A4/NCKAP1L/WAS/CARMIL2/GMFG/MAP2/SEMA3B/CORO1A/COTL1/VILL/CYRIA/TMSB15A/IQGAP2/APLN/CD38/P2RX1/HCLS1/SLC12A3/KLF2/CCR7/F2RL1/CHRM3/RND2/KCNA5/DRD1/ADRA1D/HTR7/LRRK2/L1CAM/HNF1B/CDH4/MAPT/EPHA7/ARHGAP40/PAX2/HCK/TENM1/ADRA2B/MAP1B/ADRA2A/NEFL/UTS2B/SMTNL2/KANK4/UTS2R/ADRB1/USH1C/COMP/SCIN/DCC/CCL21/SEMA6D/CRABP2	54
BP	GO:0099173	postsynapse organization	23/1343	161/18862	0.00106432	0.0181283	0.015299	EPHB3/NLGN1/ARC/FCGR2B/CDH2/SHISA7/FZD9/ZNF365/LRRK2/RELN/LRP4/LRRTM2/EPHA7/SHISA6/ZNF804A/TMEM108/NEFL/NRXN2/CBLN1/PTPRD/KIF1A/MUSK/LRRC4	23
BP	GO:0090023	positive regulation of neutrophil chemotaxis	7/1343	24/18862	0.00107625	0.0182717	0.01542	NCKAP1L/CCL19/RIPOR2/IL23A/CCR7/LBP/CCL21	7
BP	GO:0060326	cell chemotaxis	37/1343	306/18862	0.00110749	0.0187407	0.0158158	JAML/PIK3CG/IL16/BIN2/NCKAP1L/CXCR3/CCL19/RIPOR2/CORO1A/FGFR1/CCL1/CXCR5/CXCR6/CNR2/XCL2/CCL28/STAP1/GPR183/ITGB2/IL23A/CCR6/CCR7/CCL25/F2RL1/DPEP1/CXCL9/IL12A/CXCL1/LBP/CXCR1/SCG2/CXCL14/CXCL17/CXCL6/CCL7/C10orf99/CCL21	37
BP	GO:0001914	regulation of T cell mediated cytotoxicity	9/1343	38/18862	0.00113118	0.0189522	0.0159943	PTPRC/FCGR2B/CD1C/IL23A/CD1D/IL12A/KLRD1/CD1E/CD1B	9
BP	GO:0002714	positive regulation of B cell mediated immunity	9/1343	38/18862	0.00113118	0.0189522	0.0159943	PTPRC/BTK/FCER2/CD226/TBX21/CD28/LTA/C3/IL2	9
BP	GO:0002891	positive regulation of immunoglobulin mediated immune response	9/1343	38/18862	0.00113118	0.0189522	0.0159943	PTPRC/BTK/FCER2/CD226/TBX21/CD28/LTA/C3/IL2	9
BP	GO:0032740	positive regulation of interleukin-17 production	6/1343	18/18862	0.00113458	0.0189522	0.0159943	SLAMF6/LY9/CCL1/IL21/IL23A/IL2	6
BP	GO:0003338	metanephros morphogenesis	8/1343	31/18862	0.00116274	0.0192985	0.0162865	FGF10/KIF26B/SMO/SIX2/PAX2/FOXJ1/SOX8/WT1	8
BP	GO:0099084	postsynaptic specialization organization	8/1343	31/18862	0.00116274	0.0192985	0.0162865	NLGN1/CDH2/LRRTM2/TMEM108/NRXN2/CBLN1/PTPRD/LRRC4	8
BP	GO:0050890	cognition	34/1343	276/18862	0.00125433	0.0207523	0.0175135	NPTX2/SLC6A4/KCNK2/ARC/CHRNB2/S100B/SHISA7/FZD9/NEUROD2/MEF2C/JAKMIP1/SNAP25/CRHBP/DRD1/LRRN4/JPH3/ATP8A1/MAPK8IP2/TIFAB/DKK1/MAPT/ADCY8/GRIA1/EN1/NRXN2/CNR1/NDRG4/SORCS3/MUSK/PTCHD1/BRINP1/TTBK1/GRM5/BCHE	34
BP	GO:0060401	cytosolic calcium ion transport	24/1343	173/18862	0.00127009	0.0209464	0.0176773	ATP2B3/NPSR1/ATP2A3/PTPRC/CCL19/MCOLN2/SLC35G1/PLCG2/P2RX5/CORO1A/JSRP1/FASLG/CD19/MS4A1/CCR7/DRD1/CXCL9/JPH3/MCOLN3/P2RX2/HAP1/FAM155A/CCL21/FAM155B	24
BP	GO:0055123	digestive system development	20/1343	134/18862	0.00127587	0.0209752	0.0177016	FGF10/BARX1/SOX10/EPHB3/SFRP1/SHOX2/SFRP5/SOX11/HOXD13/SMO/ZIC3/CLDN18/SIX2/RBPMS2/DNAAF1/MIXL1/NKX3-2/SHH/SPDEF/ALX4	20
BP	GO:0007229	integrin-mediated signaling pathway	17/1343	106/18862	0.0012915	0.0210911	0.0177994	ITGA7/ITGAL/ITGB7/ITGA4/FYB1/FERMT3/CDH17/TSPAN32/TXK/CD40LG/ITGB2/ADAMTS1/FGR/ITGAX/FYB2/HCK/CD177	17
BP	GO:0045582	positive regulation of T cell differentiation	15/1343	88/18862	0.00129917	0.0210911	0.0177994	CD27/NCKAP1L/SASH3/PTPRC/MYB/CCL19/RHOH/CR1/TESPA1/IFNG/XBP1/IL23A/IL2/VNN1/SHH	15
BP	GO:0060993	kidney morphogenesis	15/1343	88/18862	0.00129917	0.0210911	0.0177994	FGF10/GCNT1/KIF26B/ADAMTS16/LRRK2/HOXD11/SMO/HNF1B/SIX2/PAX2/FOXJ1/SHH/SOX8/WT1/IRX1	15
BP	GO:0070664	negative regulation of leukocyte proliferation	15/1343	88/18862	0.00129917	0.0210911	0.0177994	CRTAM/FCGR2B/BTK/BLK/SPN/CR1/TNFRSF13B/SOX11/MNDA/IL33/IL2/PLA2G2D/SCGB1A1/FOXJ1/SHH	15
BP	GO:0048565	digestive tract development	19/1343	125/18862	0.00133896	0.0216695	0.0182875	FGF10/SOX10/EPHB3/SFRP1/SHOX2/SFRP5/SOX11/HOXD13/SMO/ZIC3/CLDN18/SIX2/RBPMS2/DNAAF1/MIXL1/NKX3-2/SHH/SPDEF/ALX4	19
BP	GO:0002446	neutrophil mediated immunity	54/1343	499/18862	0.00138007	0.0222654	0.0187904	ITGAL/TBC1D10C/BIN2/NCKAP1L/ARHGAP9/PTPRC/GMFG/ADA2/LTF/ARHGAP45/CD53/CR1/COTL1/DOK3/FGL2/SELL/RNASE2/RAB37/IQGAP2/LYZ/FUCA1/P2RX1/DOCK2/ITGB2/CHIT1/CDA/PTPRN2/FGR/F2RL1/AOC1/SNAP25/ALDH3B1/CYBB/ITGAX/FABP5/MNDA/ATP8A1/MPO/DSG1/PIGR/CXCL1/C3/CLEC12A/VNN1/CXCR1/CAMP/PRSS2/CLEC4C/DNASE1L3/CXCL6/CD177/FLG2/MGAM/S100P	54
BP	GO:0002921	negative regulation of humoral immune response	5/1343	13/18862	0.00144087	0.0229003	0.0193262	FCGR2B/CR1/C4BPB/C4BPA/FOXJ1	5
BP	GO:1900452	regulation of long-term synaptic depression	5/1343	13/18862	0.00144087	0.0229003	0.0193262	ARC/MAPT/ADCY8/CBLN1/SORCS3	5
BP	GO:2001140	positive regulation of phospholipid transport	5/1343	13/18862	0.00144087	0.0229003	0.0193262	ATP8A2/FASLG/CETP/ATP8A1/ABCB4	5
BP	GO:0001947	heart looping	12/1343	63/18862	0.00144587	0.0229003	0.0193262	EOMES/TBX21/TBX20/MEF2C/HAND2/TBX3/SMO/ZIC3/DNAAF1/SHH/FOLR1/NDRG4	12
BP	GO:0071677	positive regulation of mononuclear cell migration	12/1343	63/18862	0.00144587	0.0229003	0.0193262	ITGA4/DOCK8/CCL1/SPN/XCL2/CCR6/CCR7/IL12A/CXCL14/CXCL17/CCL7/CCL21	12
BP	GO:2000401	regulation of lymphocyte migration	12/1343	63/18862	0.00144587	0.0229003	0.0193262	ITGA4/DOCK8/RIPOR2/SPN/XCL2/CD200R1/CCR6/CXCL14/CCL7/C10orf99/CCL21/AIRE	12
BP	GO:0007269	neurotransmitter secretion	22/1343	155/18862	0.00147186	0.0231707	0.0195544	TRIM9/NLGN1/PRKCB/SYN3/SV2A/MEF2C/RPH3A/P2RX1/PTPRN2/SNAP25/LRRK2/SYT7/BAIAP3/KMO/SEPTIN5/ADRA2A/NRXN2/CNR1/SYT1/SLC5A7/SYT6/SYN2	22
BP	GO:0099643	signal release from synapse	22/1343	155/18862	0.00147186	0.0231707	0.0195544	TRIM9/NLGN1/PRKCB/SYN3/SV2A/MEF2C/RPH3A/P2RX1/PTPRN2/SNAP25/LRRK2/SYT7/BAIAP3/KMO/SEPTIN5/ADRA2A/NRXN2/CNR1/SYT1/SLC5A7/SYT6/SYN2	22
BP	GO:0002823	negative regulation of adaptive immune response based on somatic recombination of immune receptors built from immunoglobulin superfamily domains	10/1343	47/18862	0.00147815	0.0231994	0.0195786	PTPRC/FCGR2B/CR1/TBX21/C4BPB/C4BPA/KLRD1/IL33/IL2/FOXJ1	10
BP	GO:0071241	cellular response to inorganic substance	28/1343	216/18862	0.00152046	0.0237916	0.0200784	KCNA1/NLGN1/SMPD3/CACNA1H/CPNE5/RASGRP2/TFAP2A/TF/NEUROD2/MEF2C/MT1G/NCF1/AOC1/CRHBP/DPEP1/CYBB/LRRK2/SLFN14/FBP1/BMP6/SYT7/NQO1/ADCY8/SYT1/SHH/SYT3/FABP4/SYT6	28
BP	GO:0048839	inner ear development	24/1343	176/18862	0.00161159	0.0251417	0.0212178	BMPER/FGF10/KCNK2/GJB6/RIPOR2/ATP8A2/TFAP2A/STRC/TIFAB/USH2A/GJB2/COL2A1/LHX3/MCOLN3/PAX2/ESRRB/SLC25A27/PCDH15/SLC44A4/CXCL14/SHH/USH1C/SLITRK6/FOXI1	24
BP	GO:0050672	negative regulation of lymphocyte proliferation	14/1343	81/18862	0.00162047	0.0252045	0.0212708	CRTAM/FCGR2B/BTK/BLK/SPN/CR1/TNFRSF13B/SOX11/MNDA/IL2/PLA2G2D/SCGB1A1/FOXJ1/SHH	14
BP	GO:0002824	positive regulation of adaptive immune response based on somatic recombination of immune receptors built from immunoglobulin superfamily domains	16/1343	99/18862	0.00162935	0.0252672	0.0213237	SASH3/PTPRC/BTK/FCER2/CD226/TBX21/CD28/CD1C/LTA/IL23A/CD1D/IL12A/CD1E/C3/IL2/CD1B	16
BP	GO:0060349	bone morphogenesis	15/1343	90/18862	0.00164101	0.0253721	0.0214123	LRP6/HAS2/LTF/SMPD3/SHOX2/TFAP2A/MEF2C/TIFAB/COL2A1/BMP6/CDX1/MMP16/PAPPA2/MSX2/COMP	15
BP	GO:0042093	T-helper cell differentiation	12/1343	64/18862	0.00166635	0.0255691	0.0215785	SLAMF6/LY9/MYB/CCL19/SPN/TBX21/IRF4/RORC/IL21/GPR183/IL23A/IL2	12
BP	GO:0032735	positive regulation of interleukin-12 production	9/1343	40/18862	0.00166851	0.0255691	0.0215785	IL16/CCL19/SCIMP/IRF8/LAPTM5/CD40LG/IFNG/IL23A/CCR7	9
BP	GO:0150077	regulation of neuroinflammatory response	9/1343	40/18862	0.00166851	0.0255691	0.0215785	TAFA3/PTPRC/CST7/CD200R1/STAP1/LRRK2/IL33/TTBK1/CD200R1L	9
BP	GO:0097529	myeloid leukocyte migration	28/1343	218/18862	0.00174662	0.0265044	0.0223679	JAML/PIK3CG/NCKAP1L/CCL19/MCOLN2/RHOH/RIPOR2/P2RY12/CCL1/FUT7/XCL2/CD200R1/STAP1/ITGB2/IL23A/CCR7/CCL25/DPEP1/CXCL9/CXCL1/LBP/CXCR1/SCG2/CXCL17/CXCL6/CCL7/CD177/CCL21	28
BP	GO:0007156	homophilic cell adhesion via plasma membrane adhesion molecules	23/1343	167/18862	0.00174704	0.0265044	0.0223679	CNTN2/CD84/PCDHB3/CDH17/CDH2/CDH8/PCDHAC1/PCDHB14/PCDHB4/L1CAM/TRO/DSG1/IGSF11/CDH4/KIRREL3/CDHR4/CDHR3/PCDHB6/PCDH15/PCDHA4/PCDHB7/CADM3/IGSF21	23
BP	GO:0001913	T cell mediated cytotoxicity	10/1343	48/18862	0.00174996	0.0265044	0.0223679	GZMM/PTPRC/FCGR2B/CD1C/IL23A/CD1D/IL12A/KLRD1/CD1E/CD1B	10
BP	GO:0033628	regulation of cell adhesion mediated by integrin	10/1343	48/18862	0.00174996	0.0265044	0.0223679	PIK3CG/CD3E/NCKAP1L/SKAP1/P2RY12/FERMT3/LPXN/RAC3/EPHA8/CCL21	10
BP	GO:0033077	T cell differentiation in thymus	13/1343	73/18862	0.00177516	0.026808	0.022624	CD3E/CD3D/PTPRC/CD3G/TESPA1/CD28/DOCK2/CCR6/CCR7/VNN1/FOXJ1/SHH/AIRE	13
BP	GO:0032633	interleukin-4 production	8/1343	33/18862	0.00180205	0.0271353	0.0229002	CD3E/SASH3/CLECL1/CD28/IRF4/CD40LG/IL33/SCGB1A1	8
BP	GO:0009798	axis specification	14/1343	82/18862	0.00182867	0.0272076	0.0229613	FGF10/LRP6/SFRP1/VAX2/TBX3/SMO/HOXD8/TIFAB/TDGF1/SIX2/CDX1/SHH/WT1/IRX4	14
BP	GO:0032945	negative regulation of mononuclear cell proliferation	14/1343	82/18862	0.00182867	0.0272076	0.0229613	CRTAM/FCGR2B/BTK/BLK/SPN/CR1/TNFRSF13B/SOX11/MNDA/IL2/PLA2G2D/SCGB1A1/FOXJ1/SHH	14
BP	GO:2000177	regulation of neural precursor cell proliferation	14/1343	82/18862	0.00182867	0.0272076	0.0229613	TAFA3/SLC6A4/SOX10/NES/CDH2/FZD9/ELL3/LRRK2/SMO/TRIM71/EGF/LHX5/SHH/DISP3	14
BP	GO:1903038	negative regulation of leukocyte cell-cell adhesion	20/1343	138/18862	0.00183487	0.0272076	0.0229613	PTPN22/CRTAM/FCGR2B/TNFAIP8L2/RIPOR2/SPN/CR1/TBX21/LAX1/FGL2/LAPTM5/CCL28/CCL25/DTX1/IL2/PLA2G2D/SCGB1A1/FOXJ1/SHH/CCL21	20
BP	GO:0001823	mesonephros development	15/1343	91/18862	0.00183828	0.0272076	0.0229613	BMPER/FGF10/CRLF1/SFRP1/GDF11/KIF26B/ADAMTS16/HOXD11/SMO/SIX2/PAX2/FOXJ1/SHH/SOX8/WT1	15
BP	GO:0002690	positive regulation of leukocyte chemotaxis	15/1343	91/18862	0.00183828	0.0272076	0.0229613	NCKAP1L/CCL19/RIPOR2/CCL1/XCL2/IL23A/CCR6/CCR7/F2RL1/IL12A/LBP/CXCL14/CXCL17/CCL7/CCL21	15
BP	GO:0070588	calcium ion transmembrane transport	36/1343	304/18862	0.00184794	0.0272728	0.0230163	ATP2B3/CACNG8/NPSR1/PIK3CG/CBARP/ATP2A3/PTPRC/CCL19/MCOLN2/SLC35G1/PLCG2/P2RY12/CORO1A/JSRP1/PLP1/CACNA1H/FASLG/CD19/BHLHA15/CCR7/NALCN/DRD1/CXCL9/JPH3/CATSPER1/MCOLN3/HAP1/CACNA1E/FAM155A/ADRA2A/CACNG6/CACNG4/CALHM1/CCL21/FAM155B/TRPM8	36
BP	GO:0007409	axonogenesis	50/1343	460/18862	0.00185565	0.0273091	0.0230469	CCKAR/TNN/NTNG1/DRAXIN/CNTN2/EPHB3/ITGA4/VAX2/RHOH/MAP2/SEMA3B/CHRNB2/TUBB3/SHOX2/POU3F2/ATP8A2/CDH2/S100B/LHX9/RND2/SMO/RELN/LRP4/L1CAM/OMG/LHX3/CDH4/EFNB3/MAPT/EPHA6/MAP6/EPHA7/ARTN/LRTM1/SLIT1/PAX2/DPYSL5/UNC5D/MAP1B/NKX2-8/NEFL/EFNA2/SHH/FEZ1/EPHA8/SLITRK6/DCC/SEMA6D/LAMA1/CRABP2	50
BP	GO:0009880	embryonic pattern specification	12/1343	65/18862	0.00191375	0.0280499	0.0236721	FGF10/LRP6/MEIS3/TBX3/HOXD8/TIFAB/TDGF1/RIPPLY3/MEOX2/SHH/WT1/OOEP	12
BP	GO:0032409	regulation of transporter activity	34/1343	283/18862	0.00191679	0.0280499	0.0236721	KCNA1/CACNG8/CBARP/NLGN1/ARC/PLCG2/CNIH2/JSRP1/SHISA7/MEF2C/ABCB1/IFNG/PM20D1/CHRM3/CRHBP/JPH3/RELN/MAPK8IP2/SHISA8/KCNE1B/HAP1/SHISA6/KCNE1/HECW1/HTR3A/ADRA2A/GRIA1/NEFL/KCNRG/CACNG4/PIRT/LRRC26/LRRC55/GRM5	34
BP	GO:0007188	adenylate cyclase-modulating G protein-coupled receptor signaling pathway	29/1343	230/18862	0.00193987	0.0283079	0.0238899	ADGRL3/NPY1R/OPRK1/ADGRG5/S1PR4/P2RY12/CNR2/PTHLH/GIPR/GPR65/TSHR/CHRM3/DRD1/ADRA1D/ADGRB2/CXCL9/UCN2/VIPR1/GNA14/ADCY8/ADRA2B/ADRA2A/CNR1/MC4R/ADRB1/PSAPL1/UCN3/MTNR1A/GPR78	29
BP	GO:0017158	regulation of calcium ion-dependent exocytosis	9/1343	41/18862	0.00200484	0.029174	0.0246208	CBARP/TRIM9/CACNA1H/CDK5R2/SYT7/ADRA2A/SYT1/SYT3/SYT6	9
BP	GO:0045621	positive regulation of lymphocyte differentiation	16/1343	101/18862	0.00201646	0.0292612	0.0246944	CD27/NCKAP1L/SASH3/PTPRC/MYB/CCL19/RHOH/BTK/CR1/TESPA1/IFNG/XBP1/IL23A/IL2/VNN1/SHH	16
BP	GO:1901216	positive regulation of neuron death	15/1343	92/18862	0.00205493	0.0294114	0.0248211	MYB/FCGR2B/FASLG/TFAP2A/IFNG/ITGB2/TFAP2B/C1QA/DKK1/MAPT/EPHA7/NQO1/KMO/CLU/GRIK2	15
BP	GO:0010001	glial cell differentiation	27/1343	210/18862	0.00205799	0.0294114	0.0248211	FGF10/SOX10/POU3F2/PLP1/CDH2/DLX2/DLX1/SOX11/IFNG/ZNF365/SMO/RELN/DTX1/KCNJ10/C1QA/MAPT/OLIG1/PAX2/NCMAP/FA2H/SOX6/MYRF/SHH/CLU/TPPP/SOX8/TTBK1	27
BP	GO:0006805	xenobiotic metabolic process	18/1343	120/18862	0.00205847	0.0294114	0.0248211	RORC/CYP26A1/AOC1/DPEP1/FMO2/GSTA2/UGT2B15/CYP2F1/NQO1/ACY3/CYP2A13/ALDH3A1/CES1/CYP2B6/GSTA3/CYP3A7/LPO/GSTA1	18
BP	GO:0048864	stem cell development	14/1343	83/18862	0.00205858	0.0294114	0.0248211	ALX1/SOX10/PTPRC/SEMA3B/KBTBD8/CDH2/RADIL/SOX11/HAND2/SMO/SHH/FOLR1/SOX8/SEMA6D	14
BP	GO:0021515	cell differentiation in spinal cord	10/1343	49/18862	0.00206078	0.0294114	0.0248211	DRAXIN/TBX20/LHX3/HOXD10/GSX1/LHX5/SOX6/SHH/DMRT3/HOXC10	10
BP	GO:0032330	regulation of chondrocyte differentiation	10/1343	49/18862	0.00206078	0.0294114	0.0248211	RFLNA/ADAMTS7/SHOX2/PTHLH/SIX2/BMP6/SOX6/NKX3-2/SCIN/CCN4	10
BP	GO:0002577	regulation of antigen processing and presentation	6/1343	20/18862	0.00209444	0.0295564	0.0249435	WAS/CCL19/FCGR2B/FGL2/CCR7/CCL21	6
BP	GO:0043373	CD4-positive, alpha-beta T cell lineage commitment	6/1343	20/18862	0.00209444	0.0295564	0.0249435	SLAMF6/LY9/SPN/TBX21/IRF4/IL23A	6
BP	GO:1903978	regulation of microglial cell activation	6/1343	20/18862	0.00209444	0.0295564	0.0249435	TAFA3/PTPRC/CST7/STAP1/LRRK2/TTBK1	6
BP	GO:0002638	negative regulation of immunoglobulin production	5/1343	14/18862	0.00211077	0.0295564	0.0249435	FCGR2B/CR1/CD22/IL33/FCRL3	5
BP	GO:0072540	T-helper 17 cell lineage commitment	5/1343	14/18862	0.00211077	0.0295564	0.0249435	SLAMF6/LY9/TBX21/IRF4/IL23A	5
BP	GO:0072672	neutrophil extravasation	5/1343	14/18862	0.00211077	0.0295564	0.0249435	JAML/PIK3CG/RIPOR2/FUT7/CD177	5
BP	GO:2001138	regulation of phospholipid transport	5/1343	14/18862	0.00211077	0.0295564	0.0249435	ATP8A2/FASLG/CETP/ATP8A1/ABCB4	5
BP	GO:1904062	regulation of cation transmembrane transport	39/1343	340/18862	0.00219342	0.0306312	0.0258505	KCNA1/CACNG8/NPSR1/PIK3CG/CBARP/NLGN1/ARC/PLCG2/CNIH2/CORO1A/JSRP1/PLP1/CD19/SHISA7/MEF2C/BPIFA1/IFNG/PM20D1/CRHBP/DRD1/CXCL9/JPH3/RELN/MAPK8IP2/SHISA8/KCNE1B/HAP1/SHISA6/KCNE1/HECW1/ADRA2A/CACNG6/GRIA1/NEFL/KCNRG/CACNG4/PIRT/LRRC26/LRRC55	39
BP	GO:0071887	leukocyte apoptotic process	16/1343	102/18862	0.00223711	0.0311576	0.0262948	CD27/DOCK8/CCL19/BTK/CD3G/BLK/PDCD1/FASLG/MEF2C/HCLS1/CCR7/PTCRA/IL2/PIP/BIRC7/CCL21	16
BP	GO:0002360	T cell lineage commitment	7/1343	27/18862	0.00228806	0.0316727	0.0267295	SLAMF6/LY9/SPN/TBX21/IRF4/IL23A/SHH	7
BP	GO:0071624	positive regulation of granulocyte chemotaxis	7/1343	27/18862	0.00228806	0.0316727	0.0267295	NCKAP1L/CCL19/RIPOR2/IL23A/CCR7/LBP/CCL21	7
BP	GO:0048709	oligodendrocyte differentiation	15/1343	93/18862	0.00229239	0.0316727	0.0267295	SOX10/PLP1/DLX2/DLX1/SOX11/ZNF365/KCNJ10/OLIG1/FA2H/SOX6/MYRF/SHH/CLU/TPPP/SOX8	15
BP	GO:0042475	odontogenesis of dentin-containing tooth	14/1343	84/18862	0.00231191	0.0318577	0.0268856	FGF10/LRP6/RSPO2/SMPD3/EDAR/DLX2/DLX1/HAND2/SMO/LRP4/SHH/DMRT3/MMP20/KLK5	14
BP	GO:0002283	neutrophil activation involved in immune response	52/1343	488/18862	0.00232814	0.0319937	0.0270004	ITGAL/TBC1D10C/BIN2/NCKAP1L/ARHGAP9/PTPRC/GMFG/ADA2/LTF/ARHGAP45/CD53/CR1/COTL1/DOK3/FGL2/SELL/RNASE2/RAB37/IQGAP2/LYZ/FUCA1/P2RX1/DOCK2/ITGB2/CHIT1/CDA/PTPRN2/FGR/AOC1/SNAP25/ALDH3B1/CYBB/ITGAX/FABP5/MNDA/ATP8A1/MPO/DSG1/PIGR/CXCL1/C3/CLEC12A/VNN1/CXCR1/CAMP/PRSS2/CLEC4C/DNASE1L3/CD177/FLG2/MGAM/S100P	52
BP	GO:0009410	response to xenobiotic stimulus	19/1343	131/18862	0.0023341	0.0319937	0.0270004	RORC/CYP26A1/AOC1/DPEP1/FMO2/GSTA2/UGT2B15/CYP2F1/NQO1/ACY3/SCGB1A1/CYP2A13/ALDH3A1/CES1/CYP2B6/GSTA3/CYP3A7/LPO/GSTA1	19
BP	GO:0007163	establishment or maintenance of cell polarity	27/1343	212/18862	0.00235898	0.0322494	0.0272162	FGF10/CRTAM/NCKAP1L/DOCK8/CARMIL2/CCL19/RHOH/RIPOR2/CD3G/SPN/PARVG/SFRP5/DOCK2/KIF25/CCR7/KIF26B/RND2/RAC3/TCF15/MAP1B/FOXJ1/SHH/FEZ1/PKHD1/OOEP/CCL21/LAMA1	27
BP	GO:0021782	glial cell development	17/1343	112/18862	0.00237758	0.0322494	0.0272162	SOX10/POU3F2/PLP1/SOX11/IFNG/SMO/KCNJ10/C1QA/MAPT/OLIG1/NCMAP/FA2H/MYRF/SHH/CLU/TPPP/TTBK1	17
BP	GO:0030326	embryonic limb morphogenesis	17/1343	112/18862	0.00237758	0.0322494	0.0272162	LRP6/RSPO2/SHOX2/TFAP2A/HAND2/HOXD13/TBX3/LRP4/HOXD12/HOXD10/TBX5/EN1/SHH/ALX4/HOXC10/SP8/CRABP2	17
BP	GO:0035113	embryonic appendage morphogenesis	17/1343	112/18862	0.00237758	0.0322494	0.0272162	LRP6/RSPO2/SHOX2/TFAP2A/HAND2/HOXD13/TBX3/LRP4/HOXD12/HOXD10/TBX5/EN1/SHH/ALX4/HOXC10/SP8/CRABP2	17
BP	GO:1902622	regulation of neutrophil migration	9/1343	42/18862	0.00239308	0.0323752	0.0273223	NCKAP1L/CCL19/RHOH/RIPOR2/FUT7/IL23A/CCR7/LBP/CCL21	9
BP	GO:0050770	regulation of axonogenesis	21/1343	151/18862	0.00240077	0.0323948	0.0273389	DRAXIN/EPHB3/MAP2/SEMA3B/SHOX2/POU3F2/CDH2/RND2/LRP4/L1CAM/OMG/CDH4/EFNB3/MAPT/MAP6/EPHA7/MAP1B/NEFL/DCC/SEMA6D/CRABP2	21
BP	GO:0044782	cilium organization	45/1343	409/18862	0.00241467	0.032498	0.027426	DCX/SEPTIN6/NINL/ROPN1/DNAH8/RFX4/ADAMTS16/CFAP73/KIF19/CFAP52/UBXN10/ONECUT2/PIFO/TEKT1/RSPH9/DRC1/DNAI2/CATIP/CFAP100/CFAP221/DNAH17/RSPH4A/ZMYND10/RSPH1/CFAP43/HAP1/CFAP74/DNAH7/MAPK15/DNAAF1/TUB/DNAH5/DNAJB13/DNAI1/FOXJ1/HYDIN/PKHD1/TTC29/CFAP157/CFAP65/IQUB/DCDC2/DNAAF3/CFAP61/GMNC	45
BP	GO:0007200	phospholipase C-activating G protein-coupled receptor signaling pathway	16/1343	103/18862	0.0024775	0.0332574	0.0280668	CCKAR/OPRK1/GPR174/GPR18/P2RY10/P2RY8/P2RY12/GPR65/F2RL1/DRD1/ADRA1D/GNA14/ADRA2A/TACR1/NMUR2/GRM5	16
BP	GO:0033555	multicellular organismal response to stress	12/1343	67/18862	0.00249898	0.0333732	0.0281646	NEUROD2/MEF2C/RELN/MAPK8IP2/P2RX2/ADRA2A/ADRB1/PIRT/TACR1/GRIK2/BRINP1/NMUR2	12
BP	GO:0061371	determination of heart left/right asymmetry	12/1343	67/18862	0.00249898	0.0333732	0.0281646	EOMES/TBX21/TBX20/MEF2C/HAND2/TBX3/SMO/ZIC3/DNAAF1/SHH/FOLR1/NDRG4	12
BP	GO:0045666	positive regulation of neuron differentiation	15/1343	94/18862	0.00255215	0.0339959	0.0286901	DNMT3B/FGFR1/DLX2/DLX1/NEUROD2/MEF2C/SOX11/PCP4/BMP6/ADRA2B/BRINP2/MAP1B/FEZ1/VWC2/BRINP1	15
BP	GO:0009952	anterior/posterior pattern specification	26/1343	203/18862	0.00259847	0.0345025	0.0291177	BARX1/LRP6/SFRP1/ARC/HHEX/GDF11/EMX2/HOXD13/TBX3/HOXC13/SMO/HOXD8/TIFAB/ZIC3/TDGF1/TCF15/SIX2/HOXD10/CDX1/EN1/MEOX2/SHH/HOXB8/WT1/ALX4/HOXC10	26
BP	GO:0060402	calcium ion transport into cytosol	21/1343	152/18862	0.00260346	0.0345025	0.0291177	NPSR1/PTPRC/CCL19/MCOLN2/PLCG2/P2RX5/CORO1A/JSRP1/FASLG/CD19/MS4A1/CCR7/DRD1/CXCL9/JPH3/MCOLN3/P2RX2/HAP1/FAM155A/CCL21/FAM155B	21
BP	GO:0002456	T cell mediated immunity	16/1343	104/18862	0.00273896	0.0359934	0.0303759	SASH3/GZMM/WAS/CD8A/PTPRC/FCGR2B/TBX21/CD1C/FUT7/IL23A/CD1D/IL12A/KLRD1/CD1E/CD1B/AIRE	16
BP	GO:0002363	alpha-beta T cell lineage commitment	6/1343	21/18862	0.00275753	0.0359934	0.0303759	SLAMF6/LY9/SPN/TBX21/IRF4/IL23A	6
BP	GO:0022010	central nervous system myelination	6/1343	21/18862	0.00275753	0.0359934	0.0303759	SOX10/PLP1/KCNJ10/FA2H/MYRF/CLU	6
BP	GO:0032291	axon ensheathment in central nervous system	6/1343	21/18862	0.00275753	0.0359934	0.0303759	SOX10/PLP1/KCNJ10/FA2H/MYRF/CLU	6
BP	GO:0033630	positive regulation of cell adhesion mediated by integrin	6/1343	21/18862	0.00275753	0.0359934	0.0303759	CD3E/NCKAP1L/SKAP1/P2RY12/RAC3/CCL21	6
BP	GO:0046641	positive regulation of alpha-beta T cell proliferation	6/1343	21/18862	0.00275753	0.0359934	0.0303759	RASAL3/CD3E/PTPN22/PTPRC/CD28/IL23A	6
BP	GO:0002687	positive regulation of leukocyte migration	19/1343	133/18862	0.00278028	0.0361276	0.0304891	NCKAP1L/ITGA4/DOCK8/CCL19/RIPOR2/P2RY12/CCL1/SPN/XCL2/IL23A/CCR6/CCR7/F2RL1/IL12A/LBP/CXCL14/CXCL17/CCL7/CCL21	19
BP	GO:0050852	T cell receptor signaling pathway	26/1343	204/18862	0.00278172	0.0361276	0.0304891	CD3E/CD3D/SH2D1A/PTPN22/TRAT1/GRAP2/WAS/PTPRC/FYB1/PLCG2/CD247/THEMIS/SKAP1/ITK/CD3G/CD226/TESPA1/CD28/LAPTM5/TXK/PSMA8/CCR7/BTN1A1/FYB2/HHLA2/HLA-DQB1	26
BP	GO:0007189	adenylate cyclase-activating G protein-coupled receptor signaling pathway	20/1343	143/18862	0.00281331	0.0364468	0.0307585	ADGRL3/ADGRG5/S1PR4/CNR2/PTHLH/GPR65/TSHR/DRD1/ADRA1D/ADGRB2/CXCL9/UCN2/ADCY8/ADRA2B/ADRA2A/CNR1/MC4R/ADRB1/UCN3/GPR78	20
BP	GO:0006026	aminoglycan catabolic process	12/1343	68/18862	0.00284197	0.0367264	0.0309945	CSPG4/GPC5/GPC2/BCAN/SDC3/VCAN/FUCA1/CHI3L2/CHIT1/PRELP/ACAN/HPSE2	12
BP	GO:0001657	ureteric bud development	14/1343	86/18862	0.00289591	0.0373307	0.0315044	BMPER/CRLF1/SFRP1/GDF11/KIF26B/ADAMTS16/HOXD11/SMO/SIX2/PAX2/FOXJ1/SHH/SOX8/WT1	14
BP	GO:0002468	dendritic cell antigen processing and presentation	5/1343	15/18862	0.00298204	0.0382512	0.0322813	CCL19/FCGR2B/FGL2/CCR7/CCL21	5
BP	GO:0045579	positive regulation of B cell differentiation	5/1343	15/18862	0.00298204	0.0382512	0.0322813	CD27/NCKAP1L/BTK/XBP1/IL2	5
BP	GO:0099565	chemical synaptic transmission, postsynaptic	16/1343	105/18862	0.00302287	0.0386794	0.0326426	NLGN1/P2RX5/CHRNB2/MEF2C/P2RX1/LRRK2/RELN/MAPK8IP2/INSYN1/IGSF11/P2RX2/TMEM108/CBLN1/GRIK2/CHRNA2/SEZ6	16
BP	GO:0032615	interleukin-12 production	11/1343	60/18862	0.00308257	0.0389633	0.0328823	IL16/CCL19/SCIMP/SLAMF1/IRF8/LAPTM5/CD40LG/IFNG/IL23A/CCR7/TLR8	11
BP	GO:0032655	regulation of interleukin-12 production	11/1343	60/18862	0.00308257	0.0389633	0.0328823	IL16/CCL19/SCIMP/SLAMF1/IRF8/LAPTM5/CD40LG/IFNG/IL23A/CCR7/TLR8	11
BP	GO:0034113	heterotypic cell-cell adhesion	11/1343	60/18862	0.00308257	0.0389633	0.0328823	ITGA7/ITGB7/ITGA4/PTPRC/CD2/SKAP1/CD200R1/ITGB2/CD1D/ITGAX/CTNNA3	11
BP	GO:0061098	positive regulation of protein tyrosine kinase activity	11/1343	60/18862	0.00308257	0.0389633	0.0328823	EREG/TGFA/CASS4/STAP1/NCF1/EPGN/RELN/ALKAL2/ADRA2A/EGF/GRM5	11
BP	GO:0140115	export across plasma membrane	11/1343	60/18862	0.00308257	0.0389633	0.0328823	ATP2B3/SLC35G1/SLC40A1/ABCB1/KCNA5/SLC29A4/ABCG2/ATP4A/KCNE1B/KCNT2/KCNE1	11
BP	GO:0003143	embryonic heart tube morphogenesis	12/1343	69/18862	0.00322217	0.0402348	0.0339553	EOMES/TBX21/TBX20/MEF2C/HAND2/TBX3/SMO/ZIC3/DNAAF1/SHH/FOLR1/NDRG4	12
BP	GO:0072163	mesonephric epithelium development	14/1343	87/18862	0.00323035	0.0402348	0.0339553	BMPER/CRLF1/SFRP1/GDF11/KIF26B/ADAMTS16/HOXD11/SMO/SIX2/PAX2/FOXJ1/SHH/SOX8/WT1	14
BP	GO:0072164	mesonephric tubule development	14/1343	87/18862	0.00323035	0.0402348	0.0339553	BMPER/CRLF1/SFRP1/GDF11/KIF26B/ADAMTS16/HOXD11/SMO/SIX2/PAX2/FOXJ1/SHH/SOX8/WT1	14
BP	GO:0150104	transport across blood-brain barrier	14/1343	87/18862	0.00323035	0.0402348	0.0339553	ATP2A3/ABCB1/SLC16A7/SLC22A1/SLC22A3/SLC4A3/ABCC3/SLC6A20/FABP5/SLC29A4/ATP8A1/ABCG2/SLC5A5/SLC6A17	14
BP	GO:0071466	cellular response to xenobiotic stimulus	18/1343	125/18862	0.00324631	0.0402348	0.0339553	RORC/CYP26A1/AOC1/DPEP1/FMO2/GSTA2/UGT2B15/CYP2F1/NQO1/ACY3/CYP2A13/ALDH3A1/CES1/CYP2B6/GSTA3/CYP3A7/LPO/GSTA1	18
BP	GO:0045730	respiratory burst	8/1343	36/18862	0.00324721	0.0402348	0.0339553	PIK3CG/CD52/NCF1/JCHAIN/CYBB/MPO/LBP/HCK	8
BP	GO:0002709	regulation of T cell mediated immunity	13/1343	78/18862	0.00326301	0.0402348	0.0339553	SASH3/WAS/PTPRC/FCGR2B/TBX21/CD1C/FUT7/IL23A/CD1D/IL12A/KLRD1/CD1E/CD1B	13
BP	GO:0035050	embryonic heart tube development	13/1343	78/18862	0.00326301	0.0402348	0.0339553	EOMES/TBX21/TBX20/MEF2C/HAND2/TBX3/SMO/ZIC3/PIFO/DNAAF1/SHH/FOLR1/NDRG4	13
BP	GO:0002820	negative regulation of adaptive immune response	10/1343	52/18862	0.00326771	0.0402348	0.0339553	PTPRC/FCGR2B/CR1/TBX21/C4BPB/C4BPA/KLRD1/IL33/IL2/FOXJ1	10
BP	GO:0051703	biological process involved in intraspecies interaction between organisms	10/1343	52/18862	0.00326771	0.0402348	0.0339553	SLC6A4/CHRNB2/LTF/BPIFA1/MAPK8IP2/SEPTIN5/EN1/NRXN2/PTCHD1/BRINP1	10
BP	GO:0031589	cell-substrate adhesion	40/1343	359/18862	0.00326835	0.0402348	0.0339553	ITGA7/TNN/NTNG1/ITGAL/ITGB7/CD3E/EPHB3/SFRP1/ITGA4/AJAP1/VIT/SKAP1/CD96/ADAMTS9/CORO1A/HAS2/FERMT3/LPXN/ATRNL1/RADIL/PARVG/TTYH1/NDNF/CCL28/NID1/CASS4/ITGB2/CCR7/CCL25/RAC3/STRC/LYPD5/L1CAM/USH2A/ONECUT2/PKHD1/VWC2/CCL21/PLG/MSLN	40
BP	GO:0001764	neuron migration	20/1343	145/18862	0.00331169	0.0406719	0.0343242	CCKAR/ADGRL3/TNN/NTNG1/DCX/FGFR1/TBX20/NDNF/MEF2C/ASTN1/DRD1/RELN/CDK5R2/PHACTR1/KIRREL3/MAP1B/IGSF10/TLX3/DCDC2/DCC	20
BP	GO:0043312	neutrophil degranulation	51/1343	485/18862	0.00334118	0.0409162	0.0345303	ITGAL/TBC1D10C/BIN2/NCKAP1L/ARHGAP9/PTPRC/GMFG/ADA2/LTF/ARHGAP45/CD53/CR1/COTL1/DOK3/FGL2/SELL/RNASE2/RAB37/IQGAP2/LYZ/FUCA1/P2RX1/DOCK2/ITGB2/CHIT1/CDA/PTPRN2/FGR/AOC1/SNAP25/ALDH3B1/CYBB/ITGAX/FABP5/MNDA/ATP8A1/MPO/DSG1/PIGR/CXCL1/C3/CLEC12A/VNN1/CXCR1/CAMP/PRSS2/CLEC4C/CD177/FLG2/MGAM/S100P	51
BP	GO:0002639	positive regulation of immunoglobulin production	9/1343	44/18862	0.00334733	0.0409162	0.0345303	SASH3/PTPRC/TBX21/CD28/MZB1/XBP1/RBP4/IL33/IL2	9
BP	GO:1905330	regulation of morphogenesis of an epithelium	11/1343	61/18862	0.00352387	0.042973	0.0362662	FGF10/SFRP1/HOXD13/ITGAX/SMO/PDGFA/SIX2/PAX2/EGF/SHH/SOX8	11
BP	GO:0001916	positive regulation of T cell mediated cytotoxicity	7/1343	29/18862	0.00354907	0.0429776	0.0362701	PTPRC/CD1C/IL23A/CD1D/IL12A/CD1E/CD1B	7
BP	GO:0072539	T-helper 17 cell differentiation	7/1343	29/18862	0.00354907	0.0429776	0.0362701	SLAMF6/LY9/TBX21/IRF4/RORC/IL23A/IL2	7
BP	GO:1902624	positive regulation of neutrophil migration	7/1343	29/18862	0.00354907	0.0429776	0.0362701	NCKAP1L/CCL19/RIPOR2/IL23A/CCR7/LBP/CCL21	7
BP	GO:0010232	vascular transport	14/1343	88/18862	0.00359571	0.0433404	0.0365762	ATP2A3/ABCB1/SLC16A7/SLC22A1/SLC22A3/SLC4A3/ABCC3/SLC6A20/FABP5/SLC29A4/ATP8A1/ABCG2/SLC5A5/SLC6A17	14
BP	GO:0072080	nephron tubule development	14/1343	88/18862	0.00359571	0.0433404	0.0365762	MEF2C/KIF26B/ADAMTS16/HOXD11/SMO/TFAP2B/HNF1B/SIX2/PAX2/SHH/SOX8/WT1/POU3F3/IRX1	14
BP	GO:0002704	negative regulation of leukocyte mediated immunity	10/1343	53/18862	0.00377589	0.04468	0.0377067	PTPRC/FCGR2B/CD96/CD84/CR1/TBX21/C4BPB/C4BPA/KLRD1/FOXJ1	10
BP	GO:0048706	embryonic skeletal system development	17/1343	117/18862	0.00378696	0.04468	0.0377067	ALX1/SHOX2/DLX2/TFAP2A/DLX1/SOX11/PAX5/RBP4/GSC/COL2A1/SIX2/HOXD10/NKX3-2/SHH/MMP16/HOXB8/ALX4	17
BP	GO:0001820	serotonin secretion	4/1343	10/18862	0.00379285	0.04468	0.0377067	SLC6A4/P2RX1/CNR1/MAOB	4
BP	GO:0015824	proline transport	4/1343	10/18862	0.00379285	0.04468	0.0377067	SLC6A15/SLC6A20/SLC6A17/SLC6A7	4
BP	GO:0021892	cerebral cortex GABAergic interneuron differentiation	4/1343	10/18862	0.00379285	0.04468	0.0377067	DLX2/DLX1/DRD1/RAC3	4
BP	GO:0048755	branching morphogenesis of a nerve	4/1343	10/18862	0.00379285	0.04468	0.0377067	SHOX2/DLX2/LRRK2/EPHA7	4
BP	GO:1902513	regulation of organelle transport along microtubule	4/1343	10/18862	0.00379285	0.04468	0.0377067	CNIH2/MAP2/HAP1/FEZ1	4
BP	GO:1903980	positive regulation of microglial cell activation	4/1343	10/18862	0.00379285	0.04468	0.0377067	TAFA3/STAP1/LRRK2/TTBK1	4
BP	GO:1905809	negative regulation of synapse organization	4/1343	10/18862	0.00379285	0.04468	0.0377067	NEUROD2/EPHA7/SLIT1/CBLN1	4
BP	GO:2000508	regulation of dendritic cell chemotaxis	4/1343	10/18862	0.00379285	0.04468	0.0377067	CCR6/CCR7/IL12A/CCL21	4
BP	GO:0035296	regulation of tube diameter	18/1343	127/18862	0.00385906	0.0452547	0.0381918	SLC6A4/APLN/CD38/P2RX1/KLF2/F2RL1/CHRM3/KCNA5/DRD1/ADRA1D/HTR7/ADRA2B/ADRA2A/UTS2B/SMTNL2/UTS2R/ADRB1/COMP	18
BP	GO:0097746	blood vessel diameter maintenance	18/1343	127/18862	0.00385906	0.0452547	0.0381918	SLC6A4/APLN/CD38/P2RX1/KLF2/F2RL1/CHRM3/KCNA5/DRD1/ADRA1D/HTR7/ADRA2B/ADRA2A/UTS2B/SMTNL2/UTS2R/ADRB1/COMP	18
BP	GO:0007605	sensory perception of sound	20/1343	147/18862	0.00388168	0.0453915	0.0383072	GJB6/RIPOR2/CHRNB2/MYO7B/TFAP2A/CLIC5/STRC/GRAP/SLC26A4/USH2A/GJB2/COL2A1/P2RX2/KCNE1/TUB/PCDH15/USH1C/SLITRK6/DCDC2/EPYC	20
BP	GO:0031644	regulation of nervous system process	19/1343	137/18862	0.0038882	0.0453915	0.0383072	NPTX2/SOX10/NLGN1/CNIH2/CST7/ITGAX/LRRK2/FABP5/RELN/IGSF11/SHISA6/NCMAP/TMEM108/CBLN1/MYRF/TMEM100/CACNG4/TPPP/NMUR2	19
BP	GO:0002707	negative regulation of lymphocyte mediated immunity	9/1343	45/18862	0.00392494	0.0457176	0.0385824	PTPRC/FCGR2B/CD96/CR1/TBX21/C4BPB/C4BPA/KLRD1/FOXJ1	9
BP	GO:0019932	second-messenger-mediated signaling	35/1343	307/18862	0.00395402	0.0459534	0.0387814	TBC1D10C/CD3E/TRAT1/CXCR3/PTPRC/PLCG2/SAMD14/BTK/P2RX5/LAT2/P2RY12/CXCR5/CXCR6/NDNF/GIPR/NEUROD2/BHLHA15/CCR6/CCR7/CHRM3/ADGRB2/CD22/LRRK2/EFHB/MAPT/P2RX2/CXCR1/TNNI3/TMEM100/NR5A1/SELE/SPINK1/NMUR2/GRM5/TRPM8	35
BP	GO:0021953	central nervous system neuron differentiation	23/1343	178/18862	0.00397955	0.0461468	0.0389446	DRAXIN/LRP6/EPHB3/SFRP1/MAP2/CHRNB2/TBX20/DLX2/NDNF/DLX1/DRD1/RAC3/SMO/LHX3/MAPT/HOXD10/GSX1/CBLN1/LHX5/SHH/DMRT3/DCC/HOXC10	23
BP	GO:0048762	mesenchymal cell differentiation	28/1343	231/18862	0.00404352	0.0464779	0.0392241	FGF10/ALX1/LRP6/SOX10/SFRP1/EOMES/SEMA3B/HAS2/FGFR1/KBTBD8/CDH2/RADIL/MEF2C/ELL3/SOX11/HAND2/GSC/SMO/SIX2/PAX2/TBX5/IL17RD/RANBP3L/TMEM100/SHH/FOLR1/SOX8/SEMA6D	28
BP	GO:0007351	tripartite regional subdivision	5/1343	16/18862	0.0040858	0.0464779	0.0392241	TBX3/HOXD8/TIFAB/TDGF1/WT1	5
BP	GO:0008595	anterior/posterior axis specification, embryo	5/1343	16/18862	0.0040858	0.0464779	0.0392241	TBX3/HOXD8/TIFAB/TDGF1/WT1	5
BP	GO:0021924	cell proliferation in external granule layer	5/1343	16/18862	0.0040858	0.0464779	0.0392241	SLC6A4/SMO/EGF/LHX5/SHH	5
BP	GO:0021930	cerebellar granule cell precursor proliferation	5/1343	16/18862	0.0040858	0.0464779	0.0392241	SLC6A4/SMO/EGF/LHX5/SHH	5
BP	GO:0036159	inner dynein arm assembly	5/1343	16/18862	0.0040858	0.0464779	0.0392241	CFAP73/CFAP100/ZMYND10/DNAH7/DNAAF1	5
BP	GO:0048311	mitochondrion distribution	5/1343	16/18862	0.0040858	0.0464779	0.0392241	ATCAY/BHLHA15/LRRK2/MAPT/HAP1	5
BP	GO:0051709	regulation of killing of cells of other organism	5/1343	16/18862	0.0040858	0.0464779	0.0392241	FCER2/IFNG/F2RL1/CXCL6/KRT6A	5
BP	GO:0014032	neural crest cell development	13/1343	80/18862	0.00408863	0.0464779	0.0392241	ALX1/SOX10/SEMA3B/KBTBD8/CDH2/RADIL/SOX11/HAND2/SMO/SHH/FOLR1/SOX8/SEMA6D	13
BP	GO:0021536	diencephalon development	12/1343	71/18862	0.00410577	0.0465709	0.0393025	FGF10/LRP6/CHRNB2/POU3F2/NDNF/SMO/LHX3/HAP1/GSX1/SHH/TAL2/PTCHD1	12
BP	GO:0035150	regulation of tube size	18/1343	128/18862	0.00419953	0.0475306	0.0401125	SLC6A4/APLN/CD38/P2RX1/KLF2/F2RL1/CHRM3/KCNA5/DRD1/ADRA1D/HTR7/ADRA2B/ADRA2A/UTS2B/SMTNL2/UTS2R/ADRB1/COMP	18
BP	GO:0051961	negative regulation of nervous system development	19/1343	138/18862	0.00421605	0.0476138	0.0401827	DRAXIN/SOX10/MAP2/SEMA3B/DLX2/DLX1/SOX11/LRP4/OMG/EFNB3/EPHA7/SLIT1/CBLN1/PRTG/ASCL2/PAX6/DCC/BRINP1/SEMA6D	19
BP	GO:0030317	flagellated sperm motility	15/1343	99/18862	0.00424219	0.0477017	0.0402568	ROPN1/CCR6/TCTE1/CATSPER1/ENKUR/ROPN1L/CFAP43/DDX4/DNAH5/DNAI1/DRC7/CFAP157/CFAP65/TACR1/CATSPERD	15
BP	GO:0097722	sperm motility	15/1343	99/18862	0.00424219	0.0477017	0.0402568	ROPN1/CCR6/TCTE1/CATSPER1/ENKUR/ROPN1L/CFAP43/DDX4/DNAH5/DNAI1/DRC7/CFAP157/CFAP65/TACR1/CATSPERD	15
BP	GO:0070228	regulation of lymphocyte apoptotic process	10/1343	54/18862	0.00434463	0.0485917	0.0410079	CD27/DOCK8/BTK/CD3G/BLK/PDCD1/PTCRA/IL2/PIP/BIRC7	10
BP	GO:0050858	negative regulation of antigen receptor-mediated signaling pathway	7/1343	30/18862	0.0043494	0.0485917	0.0410079	SH2D1A/PTPN22/FCGR2B/LPXN/LAPTM5/CD22/FCRL3	7
BP	GO:0099068	postsynapse assembly	7/1343	30/18862	0.0043494	0.0485917	0.0410079	NLGN1/CDH2/LRP4/LRRTM2/NRXN2/CBLN1/PTPRD	7
BP	GO:0060485	mesenchyme development	33/1343	287/18862	0.004421	0.0491472	0.0414767	FGF10/ALX1/LRP6/SOX10/SFRP1/EOMES/SEMA3B/HAS2/FGFR1/KBTBD8/CDH2/TBX20/RADIL/MEF2C/ELL3/SOX11/ACTG2/HAND2/GSC/SMO/TCF15/SIX2/PAX2/TBX5/IL17RD/RANBP3L/TMEM100/SHH/FOLR1/RBM24/SOX8/WT1/SEMA6D	33
BP	GO:0050905	neuromuscular process	14/1343	90/18862	0.0044275	0.0491472	0.0414767	KCNA1/ATP8A2/DRD1/RAC3/JPH3/TIFAB/TCF15/HOXD10/NEFL/PCDH15/USH1C/SLITRK6/COMP/HOXC10	14
BP	GO:0061326	renal tubule development	14/1343	90/18862	0.0044275	0.0491472	0.0414767	MEF2C/KIF26B/ADAMTS16/HOXD11/SMO/TFAP2B/HNF1B/SIX2/PAX2/SHH/SOX8/WT1/POU3F3/IRX1	14
CC	GO:0009897	external side of plasma membrane	68/1426	402/19520	5.76625e-11	2.98115e-08	2.42183e-08	CD27/CRLF1/CD3E/CD3D/CD244/NLGN1/CXCR3/CD8A/PTPRC/FCGR2B/CD79A/CD79B/CD2/CHRNB2/CD6/P2RY12/CD3G/FCER2/CD226/SPN/PDCD1/FASLG/FCRL6/CXCR5/CD28/CD19/CD1C/CXCR6/TF/MS4A1/CD200R1/CD40LG/ABCB1/CD5/P2RX1/SCARA5/ITGB2/ASTN1/IL5RA/IGLL5/CCR6/CCR7/CD1D/TNFRSF13C/SLC4A3/CXCL9/SERPINA5/CD22/BTN1A1/ABCG2/CNTFR/TLR8/CD1E/FOLR2/HHLA2/CD209/CXCR1/SCUBE1/PRLR/CD163L1/PKHD1/FOLR1/RAET1L/CD1B/IGSF21/PLG/TRPM8/CD200…	68
CC	GO:0031514	motile cilium	42/1426	200/19520	3.73733e-10	9.66099e-08	7.84839e-08	CD52/SEPTIN6/SPAG4/CABYR/ROPN1/DNAH8/CCR6/CST11/CFAP73/CFAP52/TCTE1/FLACC1/AK7/DNALI1/TEKT1/RSPH9/DRC1/CATSPER1/DNAI2/CFAP100/KLC3/DNAH2/ENKUR/DNAH17/RSPH4A/RSPH1/ROPN1L/CFAP43/DNAH5/SPAG6/DNAJB13/DRC7/TTC29/SAXO2/CFAP65/ZBBX/TACR1/IQUB/CATSPERD/CFAP99/CFAP61/DNAH9	42
CC	GO:0005930	axoneme	29/1426	128/19520	3.31243e-08	5.70842e-06	4.6374e-06	DCX/DNAH8/CFAP73/KIF19/DNALI1/RSPH9/DRC1/DNAI2/CFAP100/CFAP221/DNAH2/DNAH17/RSPH4A/CFAP43/CFAP74/DNAH7/AKAP14/DNAAF1/SPATA4/DNAH5/SPAG6/DNAJB13/DNAI1/HYDIN/DNAH3/SAXO2/DCDC2/CFAP61/DNAH9	29
CC	GO:0097014	ciliary plasm	29/1426	130/19520	4.76828e-08	6.16301e-06	5.0067e-06	DCX/DNAH8/CFAP73/KIF19/DNALI1/RSPH9/DRC1/DNAI2/CFAP100/CFAP221/DNAH2/DNAH17/RSPH4A/CFAP43/CFAP74/DNAH7/AKAP14/DNAAF1/SPATA4/DNAH5/SPAG6/DNAJB13/DNAI1/HYDIN/DNAH3/SAXO2/DCDC2/CFAP61/DNAH9	29
CC	GO:0032838	plasma membrane bounded cell projection cytoplasm	39/1426	216/19520	1.23592e-07	1.27794e-05	1.03817e-05	DCX/ARC/MAP2/DNAH8/CFAP73/KIF19/LRRK2/DNALI1/RSPH9/DRC1/DNAI2/MAPT/CFAP100/CFAP221/DNAH2/DNAH17/RSPH4A/CFAP43/HAP1/CFAP74/DNAH7/AKAP14/DNAAF1/TMEM108/AP3B2/SPATA4/DNAH5/NEFL/SPAG6/DNAJB13/DNAI1/HYDIN/DNAH3/SAXO2/KIF1A/GRIK2/DCDC2/CFAP61/DNAH9	39
CC	GO:0031225	anchored component of membrane	32/1426	170/19520	6.2886e-07	5.41867e-05	4.40202e-05	GPC5/NTNG1/GPC2/BCAN/CNTN2/CD52/CD48/CD2/VNN2/DPEP2/DPEP1/LYPD5/TDGF1/OMG/CNTFR/RGMA/RAB3C/VNN1/FOLR2/PSCA/EFNA2/ITLN1/PKHD1/TNFRSF10C/FOLR1/RAET1L/RGS7BP/IGSF21/CD177/LY6K/ART3/MSLN	32
CC	GO:0098793	presynapse	66/1426	487/19520	7.94462e-07	5.86767e-05	4.76677e-05	ATP2B3/TNN/KCNA1/NTNG1/SLC6A4/SEPTIN1/KCNK2/CBARP/TRIM9/NLGN1/PRKCB/SLC6A11/SEPTIN3/SEPTIN6/NTS/KCNK9/KCNA3/CDH2/SYN3/PNOC/CDH8/SV2A/ATCAY/RPH3A/P2RX1/PTPRN2/SLC22A1/SNAP25/SLC22A3/CRHBP/LRRK2/GRAP/SLC29A4/KCNJ10/USH2A/SH3GL2/LGI3/EFNB3/PTPRN/KIRREL3/KCNC1/SYT7/RAB3C/BAIAP3/HAP1/ADCY8/ZNF804A/SEPTIN5/HTR3A/GRIA1/CTTNBP2/NEFL/SLC6A17/NRXN2/CNR1/SYT1/PTPRD/RGS7BP/UCN3/KIF1A/SLC5A7/SYT6/SYN2/GRIK2/I…	66
CC	GO:0097729	9+2 motile cilium	25/1426	120/19520	1.52776e-06	9.87314e-05	8.02074e-05	CD52/SEPTIN6/CABYR/DNAH8/CCR6/CST11/TCTE1/FLACC1/DNALI1/RSPH9/DNAI2/DNAH2/ENKUR/DNAH17/RSPH1/CFAP43/DNAH5/SPAG6/DNAJB13/TTC29/SAXO2/CFAP65/TACR1/CATSPERD/DNAH9	25
CC	GO:0099568	cytoplasmic region	41/1426	258/19520	1.96901e-06	0.000102703	8.34339e-05	DCX/ARC/MAP2/ITGB2/DNAH8/CFAP73/KIF19/LRRK2/DNALI1/RSPH9/DRC1/DNAI2/MAPT/CFAP100/CFAP221/DNAH2/DNAH17/RSPH4A/CFAP43/HAP1/CFAP74/DNAH7/AKAP14/DNAAF1/TMEM108/AP3B2/SPATA4/DNAH5/NEFL/SPAG6/DNAJB13/DNAI1/HYDIN/DNAH3/SAXO2/KIF1A/GRIK2/DCDC2/OOEP/CFAP61/DNAH9	41
CC	GO:0005858	axonemal dynein complex	10/1426	23/19520	1.98652e-06	0.000102703	8.34339e-05	DNAH8/DRC1/DNAI2/DNAH2/DNAH17/DNAH7/DNAH5/DNAI1/DNAH3/DNAH9	10
CC	GO:0099240	intrinsic component of synaptic membrane	27/1426	140/19520	2.85943e-06	0.000134393	0.000109178	KCNA1/NTNG1/SLC6A4/CNTN2/NLGN1/SLC6A11/CNIH2/KCNA3/CDH2/P2RX1/EFNB3/LRRTM2/EPHA7/SYT7/SHISA6/ADCY8/HTR3A/GRIA1/CNR1/CACNG4/GABRG3/SORCS3/PTPRD/RGS7BP/SYT6/DCC/LRRC4	27
CC	GO:0097060	synaptic membrane	52/1426	368/19520	3.4347e-06	0.000147978	0.000120214	KCNA1/CACNG8/NTNG1/CRYAB/SLC6A4/CNTN2/NLGN1/ARC/SLC6A11/CNIH2/NSG1/CHRNB2/KCNA3/CDH2/SHISA7/CDH8/RPH3A/P2RX1/SNAP25/CHRM3/LRP4/SORCS2/SHISA8/EFNB3/LRRTM2/EPHA7/KCNC1/SYT7/GABRP/GABRB3/SHISA6/ADCY8/HTR3A/GRIA1/CBLN1/CNR1/SYT1/CACNG4/GABRG3/SORCS3/PTPRD/RGS7BP/GABRG2/MUSK/SYT6/GRIK2/IGSF21/CHRNA2/DCC/LRRC4/GRM5/LRRTM4	52
CC	GO:0045121	membrane raft	47/1426	323/19520	4.50582e-06	0.000166394	0.000135175	LRP6/SLC6A4/PTGIS/MLC1/ARC/CD8A/PTPRC/CAVIN4/BTK/CD79A/CD48/CD2/SKAP1/CHRNB2/LAT2/P2RY12/HAS2/CD226/CR1/FASLG/KCNA3/CDH2/CD19/MS4A1/P2RX1/ITGB2/KCNA5/LRRK2/SMO/LRP4/STOML3/ABCB4/ABCG2/TDGF1/LDHB/MAPT/FYB2/HCK/ADCY8/KCNE1/CNR1/SHH/ITLN1/SELE/CD177/LY6K/TRPM8	47
CC	GO:0098857	membrane microdomain	47/1426	323/19520	4.50582e-06	0.000166394	0.000135175	LRP6/SLC6A4/PTGIS/MLC1/ARC/CD8A/PTPRC/CAVIN4/BTK/CD79A/CD48/CD2/SKAP1/CHRNB2/LAT2/P2RY12/HAS2/CD226/CR1/FASLG/KCNA3/CDH2/CD19/MS4A1/P2RX1/ITGB2/KCNA5/LRRK2/SMO/LRP4/STOML3/ABCB4/ABCG2/TDGF1/LDHB/MAPT/FYB2/HCK/ADCY8/KCNE1/CNR1/SHH/ITLN1/SELE/CD177/LY6K/TRPM8	47
CC	GO:0045211	postsynaptic membrane	40/1426	265/19520	9.40423e-06	0.000324132	0.000263318	KCNA1/CACNG8/SLC6A4/CNTN2/NLGN1/ARC/SLC6A11/CNIH2/NSG1/CHRNB2/KCNA3/CDH2/SHISA7/RPH3A/P2RX1/CHRM3/SORCS2/SHISA8/EFNB3/LRRTM2/EPHA7/GABRP/GABRB3/SHISA6/HTR3A/GRIA1/CBLN1/CACNG4/GABRG3/SORCS3/RGS7BP/GABRG2/MUSK/GRIK2/IGSF21/CHRNA2/DCC/LRRC4/GRM5/LRRTM4	40
CC	GO:0044853	plasma membrane raft	22/1426	111/19520	1.47572e-05	0.000476841	0.000387376	LRP6/PTGIS/MLC1/CD8A/CAVIN4/SKAP1/CHRNB2/P2RY12/HAS2/CR1/FASLG/CDH2/MS4A1/ITGB2/KCNA5/LRRK2/SMO/LRP4/HCK/ADCY8/SELE/CD177	22
CC	GO:0099699	integral component of synaptic membrane	24/1426	128/19520	1.64205e-05	0.000499378	0.000405684	KCNA1/SLC6A4/NLGN1/SLC6A11/CNIH2/KCNA3/CDH2/P2RX1/EFNB3/LRRTM2/EPHA7/SYT7/SHISA6/ADCY8/HTR3A/GRIA1/CNR1/CACNG4/GABRG3/SORCS3/PTPRD/SYT6/DCC/LRRC4	24
CC	GO:0043025	neuronal cell body	60/1426	474/19520	2.11376e-05	0.000607118	0.00049321	KCNN1/TNN/KCNA1/CRYAB/LRP6/TMPRSS5/KCNK2/ITGA4/ARC/MAP2/TBX21/FRMD7/CPNE5/PNOC/ENC1/CNR2/SV2A/ERMN/ASTN1/PCSK2/NCF1/SLC22A3/CRHBP/RAC3/CYBB/CD22/LRRK2/LRP4/L1CAM/SORCS2/MAPK8IP2/USH2A/RGS8/C4A/SH3GL2/MAPT/EPHA7/PTPRN/KCNC1/NQO1/P2RX2/DPYSL5/INHA/SLC25A27/ADCY8/ZNF804A/BRINP2/MAP1B/HTR3A/GRIA1/EFNA2/TMEM100/FEZ1/KIF1A/SLC5A7/GRIK2/BRINP1/DDC/TTBK1/SEZ6	60
CC	GO:0001772	immunological synapse	12/1426	41/19520	2.37479e-05	0.000646193	0.000524954	CD3E/CRTAM/RHOH/SKAP1/CD6/CORO1A/SCIMP/GZMA/CD53/CD28/CD37/FYB2	12
CC	GO:0034702	ion channel complex	42/1426	301/19520	3.91855e-05	0.000992957	0.000806658	KCNN1/KCNA1/CACNG8/KCNK2/NLGN1/KCNQ2/CNIH2/CHRNB2/CACNA1H/KCNA3/SHISA7/TTYH1/SNAP25/CLIC5/CPT1C/KCNA5/UNC80/CATSPER1/SHISA8/SCN3A/KCNC1/KCNE1B/GABRP/GABRB3/CACNA1E/SHISA6/BEST4/KCNE1/SCN8A/HTR3A/CACNG6/GRIA1/CACNG4/GABRG3/GABRG2/VWC2/GRIK2/CHRNA2/LRRC26/CATSPERD/LRRC55/KCNJ16	42
CC	GO:0032281	AMPA glutamate receptor complex	9/1426	25/19520	4.03329e-05	0.000992957	0.000806658	CACNG8/CNIH2/SHISA7/CPT1C/SHISA8/SHISA6/GRIA1/CACNG4/VWC2	9
CC	GO:0036126	sperm flagellum	21/1426	111/19520	4.73301e-05	0.00111226	0.000903575	CD52/SEPTIN6/CABYR/DNAH8/CCR6/CST11/TCTE1/FLACC1/DNALI1/DNAI2/DNAH2/ENKUR/DNAH17/RSPH1/SPAG6/DNAJB13/TTC29/SAXO2/CFAP65/TACR1/CATSPERD	21
CC	GO:0036157	outer dynein arm	6/1426	11/19520	5.0441e-05	0.00113382	0.000921096	DNAH8/DNAI2/DNAH17/DNAH5/DNAI1/DNAH9	6
CC	GO:0098936	intrinsic component of postsynaptic membrane	20/1426	105/19520	6.43285e-05	0.0013857	0.00112571	KCNA1/SLC6A4/CNTN2/NLGN1/SLC6A11/CNIH2/KCNA3/CDH2/P2RX1/EFNB3/LRRTM2/EPHA7/SHISA6/HTR3A/GRIA1/CACNG4/SORCS3/RGS7BP/DCC/LRRC4	20
CC	GO:0098978	glutamatergic synapse	42/1426	308/19520	6.70068e-05	0.0013857	0.00112571	ADGRL3/ATP2B3/KCNA1/NPTX2/NTNG1/BCAN/NLGN1/ARC/CNIH2/NSG1/CORO1A/KCNA3/SYN3/SHISA7/CDH8/FZD9/SV2A/P2RX1/SNAP25/CPT1C/LRRK2/SH3GL2/EFNB3/LRRTM2/EPHA7/SHISA6/ADCY8/HTR3A/GRIA1/CTTNBP2/SLC6A17/CBLN1/CNR1/SYT1/CACNG4/SORCS3/PTPRD/RGS7BP/SYT6/SYN2/GRIK2/LRRC4	42
CC	GO:0034703	cation channel complex	33/1426	222/19520	7.46921e-05	0.00148522	0.00120657	KCNN1/KCNA1/CACNG8/KCNK2/NLGN1/KCNQ2/CNIH2/CACNA1H/KCNA3/SHISA7/SNAP25/CPT1C/KCNA5/UNC80/CATSPER1/SHISA8/SCN3A/KCNC1/KCNE1B/CACNA1E/SHISA6/KCNE1/SCN8A/HTR3A/CACNG6/GRIA1/CACNG4/VWC2/GRIK2/LRRC26/CATSPERD/LRRC55/KCNJ16	33
CC	GO:0062023	collagen-containing extracellular matrix	53/1426	423/19520	8.21625e-05	0.00157326	0.00127808	COL9A3/COL9A1/MGP/FGF10/TNN/CSPG4/GPC5/NTNG1/COL9A2/GPC2/SFRP1/ADAMTS4/VIT/CBLN4/SEMA3B/ADAMTS9/SDC3/ATRNL1/CDH2/FGL2/VCAN/COL4A2/NID1/ADAMTS1/PRELP/MFAP2/SERPINA5/ABI3BP/FBN1/C1QB/L1CAM/PZP/USH2A/ACAN/COL2A1/C1QA/P3H2/COL28A1/CBLN1/ASPN/SHH/ENTPD2/CLU/TINAG/GDF10/VWC2/COMP/PRSS1/FBN3/PXDN/PLG/LAMA1/SRPX	53
CC	GO:0030286	dynein complex	13/1426	54/19520	0.000104576	0.00193092	0.00156864	DNAH8/DNALI1/DRC1/DNAI2/DNAH2/DNAH17/DNAH7/DNAH12/DNAH5/DNAI1/DNAH3/DYNC1I1/DNAH9	13
CC	GO:0098889	intrinsic component of presynaptic membrane	14/1426	64/19520	0.000173209	0.00308789	0.00250854	KCNA1/NTNG1/SLC6A4/SLC6A11/KCNA3/CDH2/P2RX1/EFNB3/SYT7/ADCY8/HTR3A/CNR1/PTPRD/RGS7BP	14
CC	GO:1902495	transmembrane transporter complex	42/1426	323/19520	0.000194907	0.00326959	0.00265615	KCNN1/KCNA1/CACNG8/KCNK2/NLGN1/KCNQ2/CNIH2/CHRNB2/CACNA1H/KCNA3/SHISA7/TTYH1/SNAP25/CLIC5/CPT1C/KCNA5/UNC80/CATSPER1/SHISA8/SCN3A/KCNC1/KCNE1B/GABRP/GABRB3/CACNA1E/SHISA6/BEST4/KCNE1/SCN8A/HTR3A/CACNG6/GRIA1/CACNG4/GABRG3/GABRG2/VWC2/GRIK2/CHRNA2/LRRC26/CATSPERD/LRRC55/KCNJ16	42
CC	GO:0098878	neurotransmitter receptor complex	12/1426	50/19520	0.000197589	0.00326959	0.00265615	CACNG8/NLGN1/CNIH2/SHISA7/CPT1C/SHISA8/SHISA6/HTR3A/GRIA1/CACNG4/VWC2/GRIK2	12
CC	GO:0098686	hippocampal mossy fiber to CA3 synapse	9/1426	30/19520	0.000202373	0.00326959	0.00265615	SH3GL2/EFNB3/LRRTM2/EPHA7/SYT7/ADCY8/SYT1/PTPRD/GRIK2	9
CC	GO:1990351	transporter complex	43/1426	338/19520	0.000266607	0.00417684	0.00339318	KCNN1/KCNA1/CACNG8/KCNK2/NLGN1/KCNQ2/CNIH2/CHRNB2/CACNA1H/KCNA3/SHISA7/TTYH1/SNAP25/CLIC5/CPT1C/KCNA5/UNC80/ATP8A1/CATSPER1/SHISA8/SCN3A/KCNC1/KCNE1B/GABRP/GABRB3/CACNA1E/SHISA6/BEST4/KCNE1/SCN8A/HTR3A/CACNG6/GRIA1/CACNG4/GABRG3/GABRG2/VWC2/GRIK2/CHRNA2/LRRC26/CATSPERD/LRRC55/KCNJ16	43
CC	GO:0099055	integral component of postsynaptic membrane	18/1426	100/19520	0.000306818	0.00466544	0.00379011	KCNA1/SLC6A4/NLGN1/SLC6A11/CNIH2/KCNA3/CDH2/P2RX1/EFNB3/LRRTM2/EPHA7/SHISA6/HTR3A/GRIA1/CACNG4/SORCS3/DCC/LRRC4	18
CC	GO:0060076	excitatory synapse	11/1426	46/19520	0.000374296	0.00552888	0.00449155	ELFN1/NLGN1/SHISA7/IGSF11/LRRTM2/SHISA6/ADCY8/GRIA1/CBLN1/SYT1/LRRC4	11
CC	GO:0098839	postsynaptic density membrane	16/1426	86/19520	0.000443499	0.00636913	0.00517415	CACNG8/ARC/CNIH2/SHISA7/SORCS2/EFNB3/LRRTM2/EPHA7/SHISA6/GRIA1/CACNG4/SORCS3/RGS7BP/DCC/LRRC4/GRM5	16
CC	GO:0008328	ionotropic glutamate receptor complex	11/1426	48/19520	0.000553967	0.00772921	0.00627904	CACNG8/NLGN1/CNIH2/SHISA7/CPT1C/SHISA8/SHISA6/GRIA1/CACNG4/VWC2/GRIK2	11
CC	GO:0045177	apical part of cell	49/1426	414/19520	0.000568104	0.00772921	0.00627904	CSPG4/KCNA1/KCNK2/AJAP1/GJB6/RIPOR2/EDAR/CDH2/MYO7B/TF/ABCB1/SLC23A1/SLC12A3/SLC22A1/CLIC5/KCNA5/DPEP1/SLC6A20/SLC29A4/ECRG4/ABCB4/SLC26A4/USH2A/ABCG2/TDGF1/DSG1/CNTFR/ABCC11/ZMYND10/P2RX2/SLC25A27/ADCY8/ACY3/KCNE1/SLC34A2/SLC44A4/ATP6V0D2/PKHD1/SLC5A8/MUC13/FOLR1/USH1C/SORBS2/PAPPA2/PTPRH/OOEP/DUOXA2/MGAM/ANXA13	49
CC	GO:0016324	apical plasma membrane	43/1426	351/19520	0.000595025	0.00781607	0.00634961	CSPG4/KCNA1/KCNK2/AJAP1/GJB6/RIPOR2/CDH2/TF/ABCB1/SLC23A1/SLC12A3/SLC22A1/CLIC5/KCNA5/DPEP1/SLC6A20/SLC29A4/ECRG4/ABCB4/SLC26A4/USH2A/ABCG2/TDGF1/DSG1/CNTFR/ABCC11/ZMYND10/P2RX2/ADCY8/ACY3/KCNE1/SLC34A2/SLC44A4/ATP6V0D2/PKHD1/SLC5A8/MUC13/FOLR1/SORBS2/PAPPA2/PTPRH/MGAM/ANXA13	43
CC	GO:0099056	integral component of presynaptic membrane	12/1426	56/19520	0.000604725	0.00781607	0.00634961	KCNA1/SLC6A4/SLC6A11/KCNA3/CDH2/P2RX1/EFNB3/SYT7/ADCY8/HTR3A/CNR1/PTPRD	12
CC	GO:0005875	microtubule associated complex	24/1426	161/19520	0.000649921	0.00819535	0.00665773	DCX/MAP2/ACTG2/DNAH8/KIF25/KIF26B/KIF7/KIF19/DNALI1/DRC1/DNAI2/KLC3/DNAH2/DNAH17/DNAH7/DNAH12/MAP1B/DNAH5/DNAI1/DNAH3/DYNC1I1/KIF1A/TTBK1/DNAH9	24
CC	GO:0099146	intrinsic component of postsynaptic density membrane	11/1426	50/19520	0.000800418	0.00985277	0.00800418	CNIH2/EFNB3/LRRTM2/EPHA7/SHISA6/GRIA1/CACNG4/SORCS3/RGS7BP/DCC/LRRC4	11
CC	GO:0099634	postsynaptic specialization membrane	18/1426	109/19520	0.000893891	0.0105076	0.00853614	CACNG8/NLGN1/ARC/CNIH2/CDH2/SHISA7/SORCS2/EFNB3/LRRTM2/EPHA7/SHISA6/GRIA1/CACNG4/SORCS3/RGS7BP/DCC/LRRC4/GRM5	18
CC	GO:0098636	protein complex involved in cell adhesion	9/1426	36/19520	0.000894262	0.0105076	0.00853614	ITGA7/ITGAL/ITGB7/ITGA4/PLP1/CD28/TSPAN32/ITGB2/ITGAX	9
CC	GO:0005604	basement membrane	16/1426	94/19520	0.00121337	0.0139402	0.0113248	COL9A3/COL9A1/NTNG1/ATRNL1/COL4A2/NID1/ADAMTS1/FBN1/USH2A/COL2A1/P3H2/COL28A1/ENTPD2/TINAG/VWC2/LAMA1	16
CC	GO:0098948	intrinsic component of postsynaptic specialization membrane	13/1426	69/19520	0.00131112	0.0147359	0.0119711	NLGN1/CNIH2/CDH2/EFNB3/LRRTM2/EPHA7/SHISA6/GRIA1/CACNG4/SORCS3/RGS7BP/DCC/LRRC4	13
CC	GO:0008305	integrin complex	8/1426	31/19520	0.00137374	0.0151111	0.0122759	ITGA7/ITGAL/ITGB7/ITGA4/PLP1/TSPAN32/ITGB2/ITGAX	8
CC	GO:0099061	integral component of postsynaptic density membrane	10/1426	47/19520	0.00179317	0.0193139	0.0156902	CNIH2/EFNB3/LRRTM2/EPHA7/SHISA6/GRIA1/CACNG4/SORCS3/DCC/LRRC4	10
CC	GO:0070382	exocytic vesicle	28/1426	215/19520	0.00206748	0.021814	0.0177212	SEPTIN1/CBARP/TRIM9/SEPTIN6/KCNK9/SYN3/SV2A/RPH3A/PTPRN2/SNAP25/LRRK2/SH3GL2/LGI3/SYTL2/KIRREL3/SYT7/RAB3C/HAP1/SEPTIN5/GRIA1/CTTNBP2/SLC6A17/SYT1/KIF1A/SYT3/SYT6/SYN2/DDC	28
CC	GO:0008021	synaptic vesicle	26/1426	197/19520	0.0024288	0.0251138	0.0204019	SEPTIN1/CBARP/TRIM9/SEPTIN6/KCNK9/SYN3/SV2A/RPH3A/PTPRN2/SNAP25/LRRK2/SH3GL2/LGI3/KIRREL3/SYT7/RAB3C/HAP1/SEPTIN5/GRIA1/CTTNBP2/SLC6A17/SYT1/KIF1A/SYT6/SYN2/DDC	26
CC	GO:0099060	integral component of postsynaptic specialization membrane	12/1426	66/19520	0.0027131	0.0275034	0.0223431	NLGN1/CNIH2/CDH2/EFNB3/LRRTM2/EPHA7/SHISA6/GRIA1/CACNG4/SORCS3/DCC/LRRC4	12
CC	GO:0031253	cell projection membrane	39/1426	337/19520	0.00293877	0.0292182	0.0237363	CSPG4/TBC1D10C/DOCK8/RIPOR2/P2RY12/SCIMP/FGD2/MYO10/ARHGAP45/RASGRP2/SHISA7/TTYH1/FZD9/FGR/DRD1/DPEP1/CNGA4/SMO/SLC26A4/USH2A/ABCG2/SHISA8/CYS1/MAPT/KCNC1/SSTR3/SHISA6/GRIA1/SLC34A2/CNGA1/EPS8L3/ITLN1/FOLR1/GABRG3/NDRG4/GABRG2/PTPRH/SLC28A1/S100P	39
CC	GO:0030667	secretory granule membrane	36/1426	305/19520	0.00300475	0.0293105	0.0238112	ITGAL/TBC1D10C/NCKAP1L/PTPRC/CD53/CR1/DOK3/SELL/RAB37/IQGAP2/CD38/P2RX1/ITGB2/PTPRN2/TMEM190/SNAP25/ALDH3B1/SCG3/RND2/SLC17A9/SERPINA5/CYBB/ITGAX/FABP5/ATP8A1/DSG1/PIGR/CLEC12A/VNN1/CXCR1/CLEC4C/SYT1/KIF1A/CFAP65/CD177/MGAM	36
CC	GO:0098685	Schaffer collateral - CA1 synapse	12/1426	67/19520	0.00308992	0.0295831	0.0240327	NTNG1/SH3GL2/LRRTM2/EPHA7/ADCY8/NEFL/ADRB1/PTPRD/SYN2/DCC/LRRC4/GRM5	12
CC	GO:0098802	plasma membrane signaling receptor complex	37/1426	318/19520	0.00338297	0.0317999	0.0258336	ITGA7/CACNG8/APBB1IP/ITGAL/ITGB7/CD3E/CD3D/NLGN1/TRAT1/ITGA4/CD8A/CD8B/CD247/CNIH2/CD79A/CD79B/SKAP1/CHRNB2/CD6/CD3G/PLP1/SHISA7/TSPAN32/TF/ITGB2/CPT1C/ITGAX/GPR156/CNTFR/SHISA8/SHISA6/HTR3A/GRIA1/CACNG4/VWC2/GRIK2/CHRNA2	37
CC	GO:0150034	distal axon	34/1426	287/19520	0.00363627	0.0335706	0.027272	IGF2BP1/TNN/KCNA1/KCNK2/CBARP/ITGA4/PRKCB/MAP2/SEPTIN6/TUBB3/NTS/FRMD7/KCNA3/PNOC/CDH8/ATCAY/PTPRN2/SNAP25/CRHBP/RAC3/LRRK2/L1CAM/USH2A/CDK5R2/MAPT/PTPRN/HAP1/ZNF804A/MAP1B/NEFL/CNR1/FEZ1/UCN3/GRIK2	34
CC	GO:0046658	anchored component of plasma membrane	11/1426	60/19520	0.00375627	0.0337922	0.0274521	GPC5/NTNG1/GPC2/CNTN2/CD2/FOLR2/PKHD1/FOLR1/RGS7BP/IGSF21/CD177	11
CC	GO:0098984	neuron to neuron synapse	39/1426	342/19520	0.003791	0.0337922	0.0274521	CACNG8/CRYAB/NLGN1/ARC/SAMD14/CNIH2/CDH2/SYN3/SHISA7/FABP5/LRP4/SORCS2/MAPK8IP2/INSYN1/SH3GL2/SHISA8/IGSF11/EFNB3/LRRTM2/EPHA7/SYT7/SHISA6/ADCY8/MAP1B/TMEM108/GRIA1/SYT1/CACNG4/SORCS3/PTPRD/RGS7BP/SH2D5/CPEB1/SYN2/GRIK2/BCAS1/DCC/LRRC4/GRM5	39
CC	GO:0070820	tertiary granule	22/1426	164/19520	0.00412237	0.0361231	0.0293457	TBC1D10C/NCKAP1L/LTF/CD53/CR1/DOK3/LYZ/ITGB2/CHIT1/CDA/PTPRN2/SNAP25/CYBB/ITGAX/DSG1/CXCL1/CLEC12A/CAMP/CLEC4C/CD177/FLG2/MGAM	22
CC	GO:0001533	cornified envelope	9/1426	45/19520	0.00465195	0.0400843	0.0325637	TGM1/IVL/DSG1/SPRR1B/SPRR2A/SPRR2E/FLG2/CST6/CNFN	9
CC	GO:0044304	main axon	11/1426	62/19520	0.00487505	0.0413181	0.0335659	KCNA1/CNTN2/KCNQ2/MAP2/ERMN/CRHBP/MAPT/MAP1B/NCMAP/SCN8A/UCN3	11
CC	GO:0042734	presynaptic membrane	19/1426	137/19520	0.00512608	0.0427449	0.0347251	KCNA1/NTNG1/SLC6A4/SLC6A11/KCNA3/CDH2/P2RX1/SNAP25/EFNB3/KCNC1/SYT7/ADCY8/HTR3A/CNR1/SYT1/PTPRD/RGS7BP/GRIK2/IGSF21	19
CC	GO:0019897	extrinsic component of plasma membrane	22/1426	169/19520	0.00590412	0.0484512	0.0393608	GNG4/CARMIL2/SLA/BLK/CDH17/CDH2/CDH8/CNR2/TF/FGR/SNAP25/GNG7/RGS8/TDGF1/SRMS/CDH4/SYTL2/HCK/CDHR3/GNA14/SCUBE1/PLG	22
MF	GO:0022836	gated channel activity	52/1386	337/18337	6.34729e-07	0.000291012	0.000260884	KCNN1/KCNA1/CACNG8/KCNK2/MCOLN2/KCNQ2/P2RX5/CHRNB2/CACNA1H/KCNK9/KCNA3/TTYH1/P2RX1/KCNJ13/SNAP25/CLIC5/NALCN/KCNA5/CYBB/CNGA4/KCNJ10/CATSPER1/TMC5/MCOLN3/SCN3A/KCNC1/P2RX2/KCNE1B/GABRP/GABRB3/CACNA1E/KCNT2/KCNE1/FAM155A/SCN8A/HTR3A/CACNG6/GRIA1/CNGA1/CNR1/CACNG4/CALHM1/GABRG3/GABRG2/GRIK2/CHRNA2/LRRC26/LRRC55/KCNJ16/FAM155B/NMUR2/TRPM8	52
MF	GO:0001614	purinergic nucleotide receptor activity	10/1386	21/18337	9.5938e-07	0.000291012	0.000260884	GPR34/P2RY10/P2RX5/P2RY8/P2RY12/GPR171/P2RX1/P2RY13/P2RY14/P2RX2	10
MF	GO:0016502	nucleotide receptor activity	10/1386	21/18337	9.5938e-07	0.000291012	0.000260884	GPR34/P2RY10/P2RX5/P2RY8/P2RY12/GPR171/P2RX1/P2RY13/P2RY14/P2RX2	10
MF	GO:0030246	carbohydrate binding	43/1386	267/18337	1.86943e-06	0.000354127	0.000317465	ADGRL3/NPTX2/BCAN/FCER2/CLECL1/ATRNL1/GALNT15/CD72/CLEC10A/SELL/VCAN/CHI3L2/KLRB1/SIGLEC8/ASGR2/CD22/C4B/KLRC3/FBP1/CLEC9A/CLEC17A/KLRD1/ACAN/ENDOU/GALNT9/KLRC2/P3H2/COLEC10/IL2/CLEC12A/ALDOB/CD209/CLEC4C/LGALS2/PPP1R3C/ITLN1/SIGLEC6/SELE/SFTPA2/SIGLEC12/MRC1/MGAM/HKDC1	43
MF	GO:0008569	ATP-dependent microtubule motor activity, minus-end-directed	9/1386	18/18337	2.03902e-06	0.000354127	0.000317465	DNAH8/KIF25/DNAH2/DNAH17/DNAH7/DNAH12/DNAH5/DNAH3/DNAH9	9
MF	GO:0048018	receptor ligand activity	66/1386	486/18337	2.33491e-06	0.000354127	0.000317465	TAFA3/FGF10/EREG/CRLF1/IL16/TGFA/CCL19/GMFG/ADA2/SEMA3B/SCGB3A1/CCL1/NTS/TNFSF8/CMTM7/GDF11/FASLG/WNT8B/PNOC/LTA/PTHLH/XCL2/CCL28/APLN/MIA/CD40LG/IFNG/IL21/IL23A/CCL25/EPGN/CXCL9/FBN1/UCN2/IL12A/PDGFA/IL33/TDGF1/POMC/ENDOU/DKK1/BMP6/IL36G/COLEC10/EPHA7/CXCL1/ARTN/IL2/INHA/SCG2/EGF/IL36RN/UTS2B/NRG2/CCN6/CXCL14/SHH/CXCL6/TFF1/CCL7/UCN3/C10orf99/GDF10/IL19/CCL21/SEMA6D	66
MF	GO:0030546	signaling receptor activator activity	66/1386	492/18337	3.56039e-06	0.000462851	0.000414933	TAFA3/FGF10/EREG/CRLF1/IL16/TGFA/CCL19/GMFG/ADA2/SEMA3B/SCGB3A1/CCL1/NTS/TNFSF8/CMTM7/GDF11/FASLG/WNT8B/PNOC/LTA/PTHLH/XCL2/CCL28/APLN/MIA/CD40LG/IFNG/IL21/IL23A/CCL25/EPGN/CXCL9/FBN1/UCN2/IL12A/PDGFA/IL33/TDGF1/POMC/ENDOU/DKK1/BMP6/IL36G/COLEC10/EPHA7/CXCL1/ARTN/IL2/INHA/SCG2/EGF/IL36RN/UTS2B/NRG2/CCN6/CXCL14/SHH/CXCL6/TFF1/CCL7/UCN3/C10orf99/GDF10/IL19/CCL21/SEMA6D	66
MF	GO:0005539	glycosaminoglycan binding	36/1386	228/18337	1.95416e-05	0.00222285	0.00199273	FGF10/LIPG/BCAN/SFRP1/PTPRC/VIT/ADA2/RSPO2/LTF/FGFR1/SELL/NDNF/VCAN/ADAMTS1/PRELP/AOC1/JCHAIN/SERPINA5/FBN1/MPO/ACAN/LRTM1/SLIT1/TENM1/MMP7/PLA2G2D/PODXL2/NELL1/CCN6/SHH/CXCL6/CCL7/COMP/EPYC/CCN4/RSPO1	36
MF	GO:0045028	G protein-coupled purinergic nucleotide receptor activity	7/1386	14/18337	2.96613e-05	0.00274484	0.00246067	GPR34/P2RY10/P2RY8/P2RY12/GPR171/P2RY13/P2RY14	7
MF	GO:0046873	metal ion transmembrane transporter activity	56/1386	425/18337	3.20709e-05	0.00274484	0.00246067	KCNN1/ATP2B3/KCNA1/CACNG8/SLC6A4/KCNK2/ATP2A3/MCOLN2/SLC6A11/KCNQ2/SLC6A15/NIPAL4/CACNA1H/KCNK9/KCNA3/TTYH1/SLC40A1/SLC23A1/SLC12A3/SLC22A1/KCNJ13/SNAP25/SLC22A3/NALCN/KCNA5/SLC6A20/SLC6A8/KCNJ10/ATP4A/CATSPER1/SLC10A6/MCOLN3/SCN3A/KCNC1/KCNE1B/CACNA1E/SLC5A5/KCNT2/KCNE1/FAM155A/SCN8A/CACNG6/SLC34A2/CNR1/CACNG4/CALHM1/SLC5A8/SLC6A7/SLC5A7/SLC28A1/GRIK2/LRRC26/LRRC55/KCNJ16/FAM155B/TRPM8	56
MF	GO:1990939	ATP-dependent microtubule motor activity	11/1386	35/18337	3.3802e-05	0.00274484	0.00246067	DNAH8/KIF25/KIF19/DNAH2/DNAH17/DNAH7/DNAH12/DNAH5/DNAH3/KIF1A/DNAH9	11
MF	GO:0008201	heparin binding	28/1386	164/18337	3.86026e-05	0.00274484	0.00246067	FGF10/LIPG/SFRP1/PTPRC/ADA2/RSPO2/LTF/FGFR1/SELL/NDNF/ADAMTS1/PRELP/AOC1/SERPINA5/FBN1/MPO/LRTM1/SLIT1/TENM1/MMP7/PLA2G2D/NELL1/CCN6/CXCL6/CCL7/COMP/CCN4/RSPO1	28
MF	GO:0015026	coreceptor activity	13/1386	48/18337	3.9212e-05	0.00274484	0.00246067	CSPG4/LRP6/ITGA4/CD8A/CD8B/CD28/FCRL1/CXCR6/GPR15/LILRA4/RGMA/TMIGD2/IGSF1	13
MF	GO:0001653	peptide receptor activity	26/1386	152/18337	6.96163e-05	0.00420873	0.00377301	CCKAR/NPY1R/NPSR1/OPRK1/CXCR3/CYSLTR1/NLRP6/CXCR5/CXCR6/GIPR/TSHR/CCR6/CCR7/F2RL1/SORCS2/VIPR1/NPFFR1/SSTR3/CXCR1/GUCY2C/MC4R/UTS2R/QRFPR/SORCS3/TACR1/NMUR2	26
MF	GO:0022803	passive transmembrane transporter activity	60/1386	478/18337	7.07422e-05	0.00420873	0.00377301	KCNN1/KCNA1/CACNG8/KCNK2/MCOLN2/KCNQ2/GJB6/GJC1/P2RX5/CHRNB2/CACNA1H/KCNK9/KCNA3/TTYH1/P2RX1/KCNJ13/SNAP25/CLIC5/NALCN/KCNA5/UNC80/CYBB/CNGA4/KCNJ10/GJB2/CATSPER1/TMC5/MCOLN3/SCN3A/KCNC1/P2RX2/KCNE1B/GABRP/GABRB3/CACNA1E/BEST4/KCNT2/KCNE1/FAM155A/SCN8A/HTR3A/CACNG6/GRIA1/CNGA1/CNR1/CACNG4/CALHM1/SLC5A8/GABRG3/AQP7/GJB7/GABRG2/GRIK2/CHRNA2/LRRC26/LRRC55/KCNJ16/FAM155B/NMUR2/TRPM8	60
MF	GO:0015370	solute:sodium symporter activity	16/1386	72/18337	7.45646e-05	0.00420873	0.00377301	SLC6A4/SLC6A11/SLC6A15/SLC23A1/SLC12A3/SLC22A1/SLC22A3/SLC6A20/SLC6A8/SLC10A6/SLC5A5/SLC34A2/SLC5A8/SLC6A7/SLC5A7/SLC28A1	16
MF	GO:0140375	immune receptor activity	24/1386	136/18337	7.86246e-05	0.00420873	0.00377301	CRLF1/CXCR3/FCGR2B/CR1/CXCR5/CXCR6/IL10RA/CD200R1/CR2/IL5RA/CCR6/CCR7/FLT3/KLRD1/CNTFR/KLRC2/PIGR/IL17RD/CXCR1/IL22RA2/IL1R2/PRLR/KIR3DL1/HLA-DQB1	24
MF	GO:0005125	cytokine activity	35/1386	235/18337	8.66972e-05	0.00438302	0.00392926	CRLF1/IL16/CCL19/SCGB3A1/CCL1/TNFSF8/CMTM7/GDF11/FASLG/WNT8B/LTA/XCL2/CCL28/CD40LG/IFNG/IL21/IL23A/CCL25/CXCL9/IL12A/IL33/BMP6/IL36G/CXCL1/IL2/INHA/SCG2/IL36RN/CXCL14/CXCL6/CCL7/C10orf99/GDF10/IL19/CCL21	35
MF	GO:0022843	voltage-gated cation channel activity	24/1386	139/18337	0.000112046	0.00527993	0.00473331	KCNA1/CACNG8/KCNK2/KCNQ2/CACNA1H/KCNK9/KCNA3/KCNJ13/SNAP25/KCNA5/KCNJ10/CATSPER1/KCNC1/KCNE1B/CACNA1E/KCNT2/KCNE1/CACNG6/CNR1/CACNG4/CALHM1/LRRC26/LRRC55/KCNJ16	24
MF	GO:0008528	G protein-coupled peptide receptor activity	25/1386	148/18337	0.000117168	0.00527993	0.00473331	CCKAR/NPY1R/NPSR1/OPRK1/CXCR3/CYSLTR1/NLRP6/CXCR5/CXCR6/GIPR/TSHR/CCR6/CCR7/F2RL1/SORCS2/VIPR1/NPFFR1/SSTR3/CXCR1/MC4R/UTS2R/QRFPR/SORCS3/TACR1/NMUR2	25
MF	GO:0015267	channel activity	59/1386	477/18337	0.000121845	0.00527993	0.00473331	KCNN1/KCNA1/CACNG8/KCNK2/MCOLN2/KCNQ2/GJB6/GJC1/P2RX5/CHRNB2/CACNA1H/KCNK9/KCNA3/TTYH1/P2RX1/KCNJ13/SNAP25/CLIC5/NALCN/KCNA5/UNC80/CYBB/CNGA4/KCNJ10/GJB2/CATSPER1/TMC5/MCOLN3/SCN3A/KCNC1/P2RX2/KCNE1B/GABRP/GABRB3/CACNA1E/BEST4/KCNT2/KCNE1/FAM155A/SCN8A/HTR3A/CACNG6/GRIA1/CNGA1/CNR1/CACNG4/CALHM1/GABRG3/AQP7/GJB7/GABRG2/GRIK2/CHRNA2/LRRC26/LRRC55/KCNJ16/FAM155B/NMUR2/TRPM8	59
MF	GO:0005216	ion channel activity	54/1386	429/18337	0.000148663	0.00614923	0.00551261	KCNN1/KCNA1/CACNG8/KCNK2/MCOLN2/KCNQ2/GJC1/P2RX5/CHRNB2/CACNA1H/KCNK9/KCNA3/TTYH1/P2RX1/KCNJ13/SNAP25/CLIC5/NALCN/KCNA5/UNC80/CNGA4/KCNJ10/CATSPER1/TMC5/MCOLN3/SCN3A/KCNC1/P2RX2/KCNE1B/GABRP/GABRB3/CACNA1E/BEST4/KCNT2/KCNE1/FAM155A/SCN8A/HTR3A/CACNG6/GRIA1/CNGA1/CNR1/CACNG4/CALHM1/GABRG3/GABRG2/GRIK2/CHRNA2/LRRC26/LRRC55/KCNJ16/FAM155B/NMUR2/TRPM8	54
MF	GO:0003777	microtubule motor activity	15/1386	69/18337	0.000161229	0.00637905	0.00571864	DNAH8/KIF25/KIF26B/KIF7/KIF19/DNAI2/DNAH2/DNAH17/DNAH7/DNAH12/DNAH5/DNAH3/DYNC1I1/KIF1A/DNAH9	15
MF	GO:0005261	cation channel activity	44/1386	333/18337	0.000203585	0.00771928	0.00692012	KCNN1/KCNA1/CACNG8/KCNK2/MCOLN2/KCNQ2/P2RX5/CHRNB2/CACNA1H/KCNK9/KCNA3/P2RX1/KCNJ13/SNAP25/NALCN/KCNA5/UNC80/CNGA4/KCNJ10/CATSPER1/MCOLN3/SCN3A/KCNC1/P2RX2/KCNE1B/CACNA1E/KCNT2/KCNE1/FAM155A/SCN8A/HTR3A/CACNG6/GRIA1/CNGA1/CNR1/CACNG4/CALHM1/GRIK2/CHRNA2/LRRC26/LRRC55/KCNJ16/FAM155B/TRPM8	44
MF	GO:0008009	chemokine activity	12/1386	49/18337	0.000220867	0.00803956	0.00720724	CCL19/CCL1/XCL2/CCL28/CCL25/CXCL9/CXCL1/CXCL14/CXCL6/CCL7/C10orf99/CCL21	12
MF	GO:0005244	voltage-gated ion channel activity	29/1386	197/18337	0.000410885	0.0138483	0.0124147	KCNA1/CACNG8/KCNK2/KCNQ2/CACNA1H/KCNK9/KCNA3/KCNJ13/SNAP25/CLIC5/NALCN/KCNA5/CYBB/KCNJ10/CATSPER1/SCN3A/KCNC1/KCNE1B/CACNA1E/KCNT2/KCNE1/SCN8A/CACNG6/CNR1/CACNG4/CALHM1/LRRC26/LRRC55/KCNJ16	29
MF	GO:0022832	voltage-gated channel activity	29/1386	197/18337	0.000410885	0.0138483	0.0124147	KCNA1/CACNG8/KCNK2/KCNQ2/CACNA1H/KCNK9/KCNA3/KCNJ13/SNAP25/CLIC5/NALCN/KCNA5/CYBB/KCNJ10/CATSPER1/SCN3A/KCNC1/KCNE1B/CACNA1E/KCNT2/KCNE1/SCN8A/CACNG6/CNR1/CACNG4/CALHM1/LRRC26/LRRC55/KCNJ16	29
MF	GO:0071723	lipopeptide binding	5/1386	10/18337	0.000447136	0.0145319	0.0130275	CD1C/CD1D/CD1E/LBP/CD1B	5
MF	GO:0001228	DNA-binding transcription activator activity, RNA polymerase II-specific	53/1386	443/18337	0.000589737	0.0185055	0.0165897	ALX1/SOX10/ZNF521/MYCN/MEIS3/MYB/HHEX/TFAP2C/POU3F2/IKZF3/TBX20/DLX2/TFAP2A/IRF4/NEUROD2/MEF2C/SOX11/PAX5/HAND2/BHLHA15/HOXD13/RFX4/HOXC13/GRHL1/HOXD8/TFAP2B/ZIC3/ONECUT2/TCF15/LHX3/SIX2/POU2F3/HOXD10/NHLH2/PRDM16/TBX5/ESRRB/ZNF208/CDX1/TLX1/MIXL1/GSX1/NKX2-8/FOXJ1/MEOX2/HNF1A/NKX6-3/WT1/FOXI1/DMRT1/ALX4/AIRE/HOXC10	53
MF	GO:0001216	DNA-binding transcription activator activity	53/1386	447/18337	0.000727603	0.0215199	0.019292	ALX1/SOX10/ZNF521/MYCN/MEIS3/MYB/HHEX/TFAP2C/POU3F2/IKZF3/TBX20/DLX2/TFAP2A/IRF4/NEUROD2/MEF2C/SOX11/PAX5/HAND2/BHLHA15/HOXD13/RFX4/HOXC13/GRHL1/HOXD8/TFAP2B/ZIC3/ONECUT2/TCF15/LHX3/SIX2/POU2F3/HOXD10/NHLH2/PRDM16/TBX5/ESRRB/ZNF208/CDX1/TLX1/MIXL1/GSX1/NKX2-8/FOXJ1/MEOX2/HNF1A/NKX6-3/WT1/FOXI1/DMRT1/ALX4/AIRE/HOXC10	53
MF	GO:0005249	voltage-gated potassium channel activity	16/1386	87/18337	0.000733096	0.0215199	0.019292	KCNA1/KCNK2/KCNQ2/KCNK9/KCNA3/KCNJ13/SNAP25/KCNA5/KCNJ10/KCNC1/KCNE1B/KCNT2/KCNE1/LRRC26/LRRC55/KCNJ16	16
MF	GO:0038024	cargo receptor activity	14/1386	75/18337	0.0013241	0.037654	0.0337557	LRP6/TMPRSS5/CD6/LRP1B/CD5/SCARA5/ITGB2/CD5L/ASGR2/ENDOU/FOLR2/CD163L1/FOLR1/MRC1	14
MF	GO:0015081	sodium ion transmembrane transporter activity	22/1386	146/18337	0.00143108	0.0394632	0.0353776	SLC6A4/SLC6A11/SLC6A15/CACNA1H/SLC23A1/SLC12A3/SLC22A1/SLC22A3/NALCN/SLC6A20/SLC6A8/ATP4A/SLC10A6/SCN3A/SLC5A5/SCN8A/SLC34A2/SLC5A8/SLC6A7/SLC5A7/SLC28A1/GRIK2	22
MF	GO:0019957	C-C chemokine binding	7/1386	24/18337	0.00152815	0.0409004	0.0366661	CXCR3/CXCR5/CXCR6/CCR6/CCR7/CXCR1/ACKR1	7
MF	GO:0003774	motor activity	20/1386	129/18337	0.00162563	0.0422665	0.0378907	MYO10/MYO7B/DNAH8/KIF25/KIF26B/KIF7/KIF19/DNALI1/DNAI2/DNAH2/DNAH17/DNAH7/DNAH12/DNAH5/DNAI1/DNAH3/DYNC1I1/KIF1A/MYH7/DNAH9	20
MF	GO:0042379	chemokine receptor binding	13/1386	69/18337	0.00178012	0.0449974	0.0403389	CCL19/CCL1/NES/XCL2/CCL28/CCL25/CXCL9/CXCL1/CXCL14/CXCL6/CCL7/C10orf99/CCL21	13
