# Supplementary material for: M6A-mediated molecular patterns and tumor microenvironment infiltration characterization in nasopharyngeal carcinoma
Source: Cancer Biol Ther. 2024 Mar 26;25(1):2333590. doi: 10.1080/15384047.2024.2333590 (PMC10978033; doi:10.1080/15384047.2024.2333590)
Supplement: Supplemental Material [file KCBT_A_2333590_SM2632.zip › Table S14 KEGG.xlsx]

## Sheet: KEGG
ID	Description	GeneRatio	BgRatio	pvalue	p.adjust	qvalue	geneID	Count
hsa04514	Cell adhesion molecules	35/598	149/8113	4.27291e-10	1.29042e-07	1.16943e-07	MPZ/NTNG1/ITGAL/ITGB7/CNTN2/NLGN1/ICAM3/ITGA4/CLDN6/CD8A/PTPRC/CD8B/CD2/CD6/CD226/SDC3/SPN/PDCD1/CDH2/CD28/SELL/VCAN/CD40LG/ITGB2/CD22/L1CAM/CLDN18/IGSF11/CDH4/NRXN2/CLDN9/HLA-DQB1/SELE/CADM3/LRRC4	35
hsa04640	Hematopoietic cell lineage	27/598	99/8113	1.3269e-09	2.00362e-07	1.81576e-07	CD3E/CD3D/ITGA4/CD8A/CD8B/CD7/CD2/CD3G/FCER2/CR1/CD19/CD1C/MS4A1/CR2/CD38/CD37/CD5/IL5RA/CD1D/FLT3/CD22/CR1L/GP5/CD1E/IL1R2/HLA-DQB1/CD1B	27
hsa04080	Neuroactive ligand-receptor interaction	58/598	353/8113	3.52453e-09	3.54803e-07	3.21536e-07	CCKAR/NPY1R/OPRK1/CYSLTR1/P2RY10/P2RX5/CHRNB2/P2RY8/S1PR4/GZMA/NTS/CNR2/GIPR/APLN/P2RX1/P2RY13/TSHR/F2RL1/CHRM3/DRD1/ADRA1D/HTR7/GPR156/UCN2/VIPR1/POMC/NPFFR1/P2RY14/C3/P2RX2/GABRP/SSTR3/GABRB3/TAC3/ADRA2B/ADORA3/PRSS2/ADRA2A/GPR50/GRIA1/PRLR/UTS2B/CNR1/MC4R/UTS2R/ADRB1/GABRG3/UCN3/GABRG2/MTNR1A/HTR6/TACR1/GRIK2/PRSS1/CHRNA2/NMUR2/GRM5/PLG	58
hsa04060	Cytokine-cytokine receptor interaction	47/598	295/8113	3.01233e-07	2.27431e-05	2.06107e-05	CD27/IL16/CXCR3/CCL19/CCL1/TNFSF8/GDF11/FASLG/CXCR5/EDAR/CXCR6/IL10RA/LTA/TNFRSF13B/XCL2/CCL28/CD40LG/TNFRSF17/IFNG/IL21/IL5RA/IL23A/CCR6/CCR7/CCL25/TNFRSF13C/CXCL9/IL12A/IL33/CNTFR/BMP6/IL36G/CXCL1/IL2/INHA/CXCR1/IL1R2/PRLR/IL36RN/CXCL14/TNFRSF10C/CXCL17/CXCL6/CCL7/GDF10/IL19/CCL21	47
hsa05340	Primary immunodeficiency	13/598	38/8113	1.61218e-06	9.73754e-05	8.82454e-05	CD3E/CD3D/CD8A/PTPRC/CD8B/BTK/CD79A/CD19/TNFRSF13B/CD40LG/TNFRSF13C/AICDA/AIRE	13
hsa04061	Viral protein interaction with cytokine and cytokine receptor	21/598	100/8113	9.3867e-06	0.00036441	0.000330243	CXCR3/CCL19/CCL1/CXCR5/IL10RA/LTA/XCL2/CCL28/CCR6/CCR7/CCL25/CXCL9/CXCL1/IL2/CXCR1/CXCL14/TNFRSF10C/CXCL6/CCL7/IL19/CCL21	21
hsa04062	Chemokine signaling pathway	32/598	192/8113	9.4774e-06	0.00036441	0.000330243	GNG4/PIK3CG/WAS/CXCR3/PRKCB/CCL19/PLCG2/PLCB2/ITK/CCL1/CXCR5/RASGRP2/CXCR6/XCL2/CCL28/DOCK2/FGR/NCF1/CCR6/CCR7/CCL25/RAC3/CXCL9/GNG7/CXCL1/HCK/CXCR1/ADCY8/CXCL14/CXCL6/CCL7/CCL21	32
hsa04610	Complement and coagulation cascades	19/598	85/8113	9.65325e-06	0.00036441	0.000330243	CR1/CR2/ITGB2/CFB/SERPINA5/C4BPB/C4BPA/ITGAX/C4B/C1QB/CR1L/C7/C6/C4A/C1QA/PLAT/C3/CLU/PLG	19
hsa04672	Intestinal immune network for IgA production	13/598	49/8113	3.66982e-05	0.00123143	0.00111597	ITGB7/ITGA4/CD28/TNFRSF13B/CCL28/CD40LG/TNFRSF17/CCL25/TNFRSF13C/PIGR/IL2/AICDA/HLA-DQB1	13
hsa04650	Natural killer cell mediated cytotoxicity	21/598	131/8113	0.000550539	0.0166263	0.0150674	ITGAL/CD244/SH2D1A/PRKCB/PLCG2/CD247/CD48/FASLG/NCR3/NCR1/IFNG/ITGB2/HCST/RAC3/KLRC3/KIR3DL2/KLRD1/KLRC2/KIR2DL3/RAET1L/KIR3DL1	21
hsa05144	Malaria	11/598	50/8113	0.000839778	0.0228571	0.020714	ITGAL/CR1/CD40LG/KLRB1/IFNG/ITGB2/CR1L/IL12A/SELE/ACKR1/COMP	11
hsa04940	Type I diabetes mellitus	10/598	43/8113	0.000908231	0.0228571	0.020714	FASLG/CD28/LTA/IFNG/PTPRN2/IL12A/CPE/PTPRN/IL2/HLA-DQB1	10
hsa04970	Salivary secretion	16/598	93/8113	0.00113521	0.0263717	0.0238991	ATP2B3/PRKCB/PLCB2/LYZ/CD38/CHRM3/PRH2/ADRA1D/MUC5B/CAMP/ADCY8/AMY1B/ADRB1/PRB1/LPO/STATH	16
hsa04020	Calcium signaling pathway	31/598	240/8113	0.00147014	0.0300888	0.0272677	CCKAR/FGF10/ATP2B3/NTRK3/ATP2A3/PRKCB/MCOLN2/CYSLTR1/PLCG2/PLCB2/P2RX5/FGFR1/CACNA1H/CD38/P2RX1/CHRM3/DRD1/ADRA1D/HTR7/TNNC1/PDGFA/MCOLN3/P2RX2/CACNA1E/GNA14/ADCY8/EGF/ADRB1/HTR6/TACR1/GRM5	31
hsa00980	Metabolism of xenobiotics by cytochrome P450	14/598	78/8113	0.00149448	0.0300888	0.0272677	ADH1B/DHDH/ALDH3B1/GSTA2/UGT2B15/CYP2F1/CYP2A13/ALDH3A1/CYP2B6/HSD11B1/GSTA3/ADH1C/UGT2A3/GSTA1	14
hsa05150	Staphylococcus aureus infection	16/598	96/8113	0.00160637	0.0303203	0.0274774	ITGAL/FCGR2B/KRT14/ITGB2/CFB/C4B/C1QB/C4A/DSG1/C1QA/C3/CAMP/KRT33B/HLA-DQB1/KRT32/PLG	16
