# Supplementary material for: M6A-mediated molecular patterns and tumor microenvironment infiltration characterization in nasopharyngeal carcinoma
Source: Cancer Biol Ther. 2024 Mar 26;25(1):2333590. doi: 10.1080/15384047.2024.2333590 (PMC10978033; doi:10.1080/15384047.2024.2333590)
Supplement: Supplemental Material [file KCBT_A_2333590_SM2632.zip › Table S15 trianSet riskScore.xlsx]

## Sheet: trianSet_riskScore
id	description	% intratumoral tils	% stromal tils	clinical stage	cohort	event	expression-based subtype	morphology	non-synonymous mutation burden	time to event	REEP2	TMSB15A	DSEL	ID4	riskScore	risk
GSM2735204	NPC0001PT00078T00078	5	95	III	Paired	Disease progression	I	mixed (round & spindle)	50	21.39	1.80757	0.942009	0.474618	16.57	0.652049	High Risk
GSM2735205	NPC0001PT00234T00234	20	20	Unknown	Paired	Last follow-up	II	mixed (round & spindle)	33	23.1333	1.80328	2.44568	0.570473	8.42558	0.53794	High Risk
GSM2735206	NPC0001PT00349T00349	2	80	II	Unpaired	Last follow-up	I	differentiated	287	29.4333	0.900837	0	0.594089	17.1087	0.652239	High Risk
GSM2735208	NPC0001PT00370T00370	5	10	IV	Paired	Last follow-up	I	mixed (round & spindle)	31	26.9	2.4639	0.231323	0.743897	3.61629	0.529699	High Risk
GSM2735209	NPC0001PT00029T00029	10	90	Unknown	N/A	Last follow-up	I	differentiated	Not evaluated	39.3	0.542984	0.966364	0.0413255	1.00847	0.0780776	Low Risk
GSM2735212	NPC0001PT00061T00061	30	90	IV	Paired	Last follow-up	I	differentiated	12	40.0667	1.30066	0.49297	0.455357	2.54199	0.322183	Low Risk
GSM2735213	NPC0001PT00152T00152	Not evaluated	Not evaluated	Unknown	Paired	Last follow-up	III	mixed (round & spindle)	10	37.9	1.60216	0.215732	0.206652	1.02413	0.20189	Low Risk
GSM2735216	NPC0001PT00100T00100	2	50	Unknown	Paired	Last follow-up	I	differentiated	385	30.9667	2.84657	0.554861	1.54707	48.4347	1.81224	High Risk
GSM2735218	NPC0001PT00048T00048	5	40	III	Paired	Disease progression	I	undifferentiated, round	17	6.34	0.932615	0.489429	2.91344	91.6151	3.16048	High Risk
GSM2735219	NPC0001PT00300T00300	10	20	III	Unpaired	Last follow-up	I	undifferentiated, round	241	26.8	1.94626	0.150886	0.309718	58.6369	1.44913	High Risk
GSM2735220	NPC0001PT00344T00344	5	70	Unknown	Paired	Last follow-up	II	undifferentiated, round	14	25.0667	2.41006	0.965081	1.02718	8.16236	0.745141	High Risk
GSM2735221	NPC0001PT00263T00263	10	30	III	Unpaired	Last follow-up	I	mixed (round & spindle)	278	36.4333	1.02887	0.128401	0.140567	0.336301	0.126234	Low Risk
GSM2735222	NPC0001PT00075T00075	50	5	III	Paired	Last follow-up	I	mixed (round & spindle)	56	29.0667	5.64477	0.463979	1.07938	5.88629	0.902357	High Risk
GSM2735223	NPC0001PT00177T00177	5	20	III	Unpaired	Disease progression	I	mixed (round & spindle)	285	8.41	3.79517	0	3.44074	108.484	3.88869	High Risk
GSM2735224	NPC0001PT00012T00012	10	90	Unknown	Paired	Last follow-up	I	differentiated	17	36	1.11871	0.416301	0.569684	16.5768	0.64743	High Risk
GSM2735226	NPC0001PT00450T00450	5	90	III	Paired	Last follow-up	III	undifferentiated, round	91	9.26667	0.612541	0.648455	0.110922	2.74222	0.143979	Low Risk
GSM2735228	NPC0001PT00438T00438	5	90	III	Paired	Last follow-up	I	N/A	17	14.6333	0.534772	0.130299	0.0980688	1.42908	0.102437	Low Risk
GSM2735229	NPC0001PT00422T00422	10	80	III	Paired	Last follow-up	I	mixed (round & spindle)	19	28.7667	3.23047	0.28016	1.69647	58.6797	2.10509	High Risk
GSM2735230	NPC0001PT00354T00354	20	90	Unknown	Unpaired	Last follow-up	I	undifferentiated, round	1013	17.5	1.76659	0.190297	0.332024	0.981262	0.262687	Low Risk
GSM2735232	NPC0002PT00019T00019	50	90	IV	Paired	Last follow-up	III	undifferentiated, round	146	33.6667	1.41117	1.2351	0.468045	3.57707	0.361848	Low Risk
GSM2735233	NPC0001PT00452T00452	5	50	IV	Paired	Last follow-up	I	mixed (round & spindle)	10	12.9	9.46961	1.45625	0.58878	72.2737	2.29231	High Risk
GSM2735236	NPC0001PT00099T00099	20	20	III	Paired	Last follow-up	II	undifferentiated, round	37	39.3667	1.2367	0.200884	0.804077	4.43936	0.500673	Low Risk
GSM2735237	NPC0002PT00036T00036	15	30	IV	Paired	Last follow-up	II	mixed (round & spindle)	19	22.7667	0.873265	0.372354	0.66241	2.52957	0.382734	Low Risk
GSM2735238	NPC0001PT00204T00204	1	20	IV	Unpaired	Disease progression	I	undifferentiated, round	265	11.3	14.7796	91.089	4.42768	9.03982	3.71179	High Risk
GSM2735239	NPC0002PT00013T00013	Not evaluated	Not evaluated	IV	Unpaired	Disease progression	II	N/A	257	14.29	1.67791	0.483686	0.248211	1.0689	0.226976	Low Risk
GSM2735240	NPC0001PT00286T00286	30	30	III	Paired	Last follow-up	II	mixed (round & spindle)	2	20.1333	1.05235	1.98996	0.352407	4.82877	0.32534	Low Risk
GSM2735241	NPC0001PT00070T00070	10	60	Unknown	Paired	Last follow-up	I	differentiated	13	33.3333	5.20645	2.04923	0.767045	5.32778	0.749285	High Risk
GSM2735242	NPC0001PT00209T00209	5	10	III	Unpaired	Last follow-up	I	mixed (round & spindle)	248	51.3333	1.12103	0	0.726484	3.29636	0.436236	Low Risk
GSM2735243	NPC0001PT00396T00396	10	5	Unknown	Paired	Disease progression	I	undifferentiated, round	21	15.34	21.6171	1.31962	1.42825	32.2457	2.52004	High Risk
GSM2735244	NPC0001PT00294T00294	30	50	III	Paired	Last follow-up	I	mixed (round & spindle)	13	32.1667	1.07797	0.630361	0.226436	4.41131	0.253304	Low Risk
GSM2735245	NPC0002PT00034T00034	10	90	III	Paired	Last follow-up	III	mixed (round & spindle)	15	21.2667	1.48223	0.226393	0.22461	1.98271	0.222286	Low Risk
GSM2735246	NPC0001PT00079T00079	10	30	III	Paired	Disease progression	I	undifferentiated, spindle	18	8.51	1.81505	2.07594	8.32059	12.8598	3.86669	High Risk
GSM2735249	NPC0001PT00240T00240	10	80	Unknown	Unpaired	Last follow-up	I	mixed (round & spindle)	255	36.6	2.41444	0.680037	0.232648	8.46034	0.416769	Low Risk
GSM2735250	NPC0001PT00233T00233	5	95	Unknown	Paired	Last follow-up	III	undifferentiated, spindle	17	16	0.711234	0.31193	0.0426859	1.51484	0.0928699	Low Risk
GSM2735251	NPC0001PT00055T00055	5	70	IV	Paired	Disease progression	I	undifferentiated, spindle	52	32.46	6.2732	0.256786	0.272332	31.9467	1.13531	High Risk
GSM2735252	NPC0002PT00037T00037	2	90	III	Unpaired	Last follow-up	I	differentiated	275	18.4	1.79819	0.500044	0.526897	1.71897	0.36395	Low Risk
GSM2735254	NPC0001PT00065T00065	40	10	IV	Paired	Last follow-up	III	undifferentiated, round	20	30.9667	1.72917	0.520452	0.427326	25.0989	0.799357	High Risk
GSM2735255	NPC0001PT00226T00226	30	40	III	Unpaired	Last follow-up	I	mixed (round & spindle)	277	29.2667	1.6487	0.237632	0.22763	4.68741	0.288884	Low Risk
GSM2735257	NPC0001PT00278T00278	20	90	IV	Unpaired	Last follow-up	II	N/A	260	37.1333	1.63392	0.265407	0.127118	0.934097	0.169068	Low Risk
GSM2735259	NPC0001PT00235T00235	10	20	Unknown	Paired	Last follow-up	II	undifferentiated, round	181	23.0667	1.65513	1.34732	2.14663	2.67813	1.06025	High Risk
GSM2735261	NPC0001PT00389T00389	10	80	I	Unpaired	Last follow-up	I	mixed (round & spindle)	264	19.7667	0.881691	0.187974	0.456585	12.893	0.508641	High Risk
GSM2735265	NPC0001PT00388T00388	5	95	III	Paired	Last follow-up	III	undifferentiated, round	14	12.1	5.9817	0.715946	0.875636	22.3703	1.17791	High Risk
GSM2735266	NPC0001PT00258T00258	5	50	III	Unpaired	Last follow-up	I	mixed (round & spindle)	255	35.6667	0.951016	0.118685	0.227379	1.96227	0.191388	Low Risk
GSM2735272	NPC0002PT00018T00018	5	80	I	Unpaired	Last follow-up	II	N/A	265	28.5667	1.90559	0.396357	0.379674	2.07624	0.315011	Low Risk
GSM2735273	NPC0001PT00391T00391	5	85	Unknown	Paired	Last follow-up	I	undifferentiated, round	98	26.7667	0.612171	0.10441	0.100016	3.72599	0.154723	Low Risk
GSM2735274	NPC0001PT00341T00341	5	40	IV	Paired	Disease progression	I	differentiated	23	14.23	14.5308	67.622	0.522763	58.3531	2.86736	High Risk
GSM2735277	NPC0001PT00207T00207	5	70	III	Unpaired	Last follow-up	III	undifferentiated, round	271	37.7333	0.793713	0.176574	0.259754	0.953856	0.175626	Low Risk
GSM2735278	NPC0001PT00355T00355	10	60	III	Unpaired	Last follow-up	I	mixed (round & spindle)	296	32.8333	0.531241	0.31364	0.228906	10.7818	0.350937	Low Risk
GSM2735284	NPC0001PT00014T00014	10	60	IV	Paired	Last follow-up	I	mixed (round & spindle)	31	13.9333	1.63089	0.556319	2.05549	3.46058	1.0297	High Risk
GSM2735287	NPC0001PT00407T00407	5	90	I	Unpaired	Last follow-up	II	undifferentiated, round	245	26.0667	2.01934	3.02024	0.130517	2.86235	0.257241	Low Risk
GSM2735290	NPC0001PT00071T00071	20	10	III	Paired	Last follow-up	I	mixed (round & spindle)	15	5	10.6469	0.929251	0.127163	11.3326	0.909203	High Risk
GSM2735291	NPC0001PT00439T00439	30	30	Unknown	Paired	Last follow-up	II	undifferentiated, round	22	13.4	1.32495	0.237874	0.260414	2.84258	0.245964	Low Risk
GSM2735292	NPC0001PT00237T00237	5	70	Unknown	Unpaired	Last follow-up	I	undifferentiated, round	257	36.9	1.79584	3.52594	0.387466	4.47757	0.389547	Low Risk
GSM2735295	NPC0001PT00260T00260	15	20	IV	Paired	Disease progression	I	mixed (round & spindle)	39	14.29	7.36761	3.33857	1.35156	98.3955	3.04409	High Risk
GSM2735296	NPC0001PT00069T00069	20	90	IV	Paired	Disease progression	I	differentiated	20	25.82	0.543592	0.834423	0.196654	0.925796	0.140163	Low Risk
GSM2735297	NPC0002PT00040T00040	Not evaluated	Not evaluated	IV	Unpaired	Last follow-up	II	N/A	256	22.9	2.10587	2.33277	3.7167	8.32835	1.86778	High Risk
GSM2735298	NPC0001PT00443T00443	40	0	III	Unpaired	Last follow-up	II	undifferentiated, round	270	21.5333	1.56133	0.665742	0.15943	26.4459	0.706677	High Risk
GSM2735300	NPC0001PT00056T00056	10	30	IV	Paired	Disease progression	I	undifferentiated, round	14	13.83	21.4764	92.6097	1.35857	45.1574	3.57173	High Risk
GSM2735303	NPC0001PT00426T00426	20	90	IV	Unpaired	Last follow-up	I	mixed (round & spindle)	257	26.8	3.73978	0.260346	1.20241	1.53424	0.752486	High Risk
GSM2735304	NPC0001PT00296T00296	5	55	III	Unpaired	Last follow-up	II	undifferentiated, spindle	313	20.7333	0.631931	0.517346	0.477872	3.5569	0.314087	Low Risk
GSM2735307	NPC0001PT00027T00027	5	50	IV	N/A	Last follow-up	I	undifferentiated, round	Not evaluated	16.7667	1.32612	0.116989	0.0560325	1.2448	0.126632	Low Risk
GSM2735308	NPC0001PT00336T00336	5	70	III	Paired	Last follow-up	III	undifferentiated, round	7	19.3333	0.600907	0.409956	0.420752	19.6797	0.61903	High Risk
GSM2735311	NPC0001PT00369T00369	1	10	III	Paired	Last follow-up	I	mixed (round & spindle)	24	28	2.2538	0.240252	0.156166	29.4964	0.804185	High Risk
GSM2735313	NPC0002PT00039T00039	Not evaluated	Not evaluated	I	Unpaired	Last follow-up	II	N/A	262	12.3	1.08495	0.418973	0.437172	4.57803	0.343335	Low Risk
