# Supplementary material for: M6A-mediated molecular patterns and tumor microenvironment infiltration characterization in nasopharyngeal carcinoma
Source: Cancer Biol Ther. 2024 Mar 26;25(1):2333590. doi: 10.1080/15384047.2024.2333590 (PMC10978033; doi:10.1080/15384047.2024.2333590)
Supplement: Supplemental Material [file KCBT_A_2333590_SM2632.zip › Table S16 validSet riskScore.xlsx]

## Sheet: validSet_riskScore
id	description	% intratumoral tils	% stromal tils	clinical stage	cohort	event	expression-based subtype	morphology	non-synonymous mutation burden	time to event	REEP2	TMSB15A	DSEL	ID4	riskScore	risk
GSM2735202	NPC0001PT00264T00264	35	65	Unknown	Unpaired	Last follow-up	I	undifferentiated, round	256	30.2	1.26391	5.83095	0.101555	9.57982	0.36503	Low Risk
GSM2735203	NPC0001PT00004T00004	Not evaluated	Not evaluated	IV	Unpaired	Last follow-up	II	N/A	269	21.1	2.3948	0.346797	0.284744	1.83556	0.298164	Low Risk
GSM2735211	NPC0001PT00312T00312	5	10	III	Paired	Disease progression	I	undifferentiated, round	30	6.01	2.16884	13.4513	2.38146	62.4528	2.52659	High Risk
GSM2735215	NPC0001PT00196T00196	5	90	III	Unpaired	Last follow-up	III	mixed (round & spindle)	232	34.5	0.853831	0.364068	0.161917	2.48817	0.171438	Low Risk
GSM2735217	NPC0001PT00437T00437	5	10	IV	Paired	Last follow-up	II	undifferentiated, spindle	22	22.1333	1.07062	0	0.229058	3.122	0.221774	Low Risk
GSM2735227	NPC0001PT00044T00044	15	70	III	N/A	Last follow-up	III	undifferentiated, spindle	Not evaluated	42.4	1.34874	0.276045	0.384048	3.66022	0.316187	Low Risk
GSM2735234	NPC0001PT00414T00414	10	90	Unknown	Unpaired	Last follow-up	II	mixed (round & spindle)	238	12.4333	5.39089	3.23857	2.12421	29.03	1.82553	High Risk
GSM2735235	NPC0001PT00046T00046	1	5	III	N/A	Last follow-up	II	mixed (round & spindle)	Not evaluated	37.1	3.66623	0.767915	0.795642	4.81273	0.650183	High Risk
GSM2735247	NPC0002PT00038T00038	Not evaluated	Not evaluated	II	Unpaired	Last follow-up	III	N/A	239	27.2667	1.31817	1.71134	4.24291	8.70086	2.04437	High Risk
GSM2735253	NPC0001PT00445T00445	10	30	IV	Paired	Last follow-up	I	mixed (round & spindle)	41	12.8667	2.51486	0.601302	0.230397	13.9576	0.533972	High Risk
GSM2735258	NPC0001PT00020T00020	20	90	III	Paired	Last follow-up	I	undifferentiated, spindle	36	39.5	0.252507	0.397541	0.00680015	0.471804	0.0307077	Low Risk
GSM2735260	NPC0001PT00392T00392	5	80	III	Paired	Last follow-up	I	mixed (round & spindle)	32	19.6333	1.05211	0.448612	0.0920851	3.96558	0.184835	Low Risk
GSM2735264	NPC0001PT00054T00054	5	35	III	Paired	Last follow-up	I	undifferentiated, spindle	16	17.2333	4.34724	1.61546	0.960787	15.765	0.99143	High Risk
GSM2735267	NPC0001PT00332T00332	5	20	Unknown	Unpaired	Last follow-up	III	mixed (round & spindle)	301	26.6	1.01392	1.86765	0.397565	2.10614	0.284905	Low Risk
GSM2735276	NPC0001PT00005T00005	Not evaluated	Not evaluated	III	Unpaired	Last follow-up	II	N/A	312	55.2333	1.13653	3.74545	1.2881	7.59947	0.794218	High Risk
GSM2735279	NPC0002PT00041T00041	Not evaluated	Not evaluated	III	Unpaired	Disease progression	II	N/A	266	3.19	2.33299	0.0986549	0.499514	3.03612	0.406841	High Risk
GSM2735280	NPC0001PT00406T00406	10	70	I	Paired	Last follow-up	III	undifferentiated, round	17	30.9	0.849885	0.0925239	0.196251	1.34799	0.159666	Low Risk
GSM2735281	NPC0001PT00383T00383	20	50	Unknown	Unpaired	Last follow-up	II	undifferentiated, round	244	7.1	1.45347	0.489276	0.220951	11.4053	0.415253	High Risk
GSM2735285	NPC0001PT00173T00173	10	30	III	Unpaired	Last follow-up	I	mixed (round & spindle)	266	41.8	1.71286	0.120058	0.065717	0.904046	0.146025	Low Risk
GSM2735294	NPC0001PT00151T00151	40	10	Unknown	Paired	Disease progression	II	undifferentiated, round	18	15.28	1.02225	0.29607	0.742783	5.5251	0.485856	High Risk
GSM2735299	NPC0001PT00298T00298	20	40	III	Paired	Last follow-up	II	undifferentiated, round	70	29.7667	1.43721	1.39468	0.589914	5.83218	0.462121	High Risk
GSM2735305	NPC0001PT00346T00346	1	90	IV	Unpaired	Last follow-up	I	differentiated	266	17.5667	1.58506	3.85735	0.0879761	0.599057	0.175391	Low Risk
GSM2735310	NPC0001PT00357T00357	40	20	III	Unpaired	Last follow-up	I	undifferentiated, round	251	24.9333	0.469652	0	0.0460386	0.314702	0.0528307	Low Risk
GSM2735314	NPC0001PT00221T00221	5	30	III	Unpaired	Disease progression	I	mixed (round & spindle)	248	7.49	4.20727	6.43348	1.26132	0.749352	0.843641	High Risk
