# Supplementary material for: M6A-mediated molecular patterns and tumor microenvironment infiltration characterization in nasopharyngeal carcinoma
Source: Cancer Biol Ther. 2024 Mar 26;25(1):2333590. doi: 10.1080/15384047.2024.2333590 (PMC10978033; doi:10.1080/15384047.2024.2333590)
Supplement: Supplemental Material [file KCBT_A_2333590_SM2632.zip › Table S17 wholeSet riskScore.xlsx]

## Sheet: wholeSet_riskScore
id	description	% intratumoral tils	% stromal tils	clinical stage	cohort	event	expression-based subtype	morphology	non-synonymous mutation burden	time to event	REEP2	TMSB15A	DSEL	ID4	riskScore	risk
GSM2735202	NPC0001PT00264T00264	35	65	Unknown	Unpaired	Last follow-up	I	undifferentiated, round	256	30.2	1.26391	5.83095	0.101555	9.57982	0.36503	Low Risk
GSM2735203	NPC0001PT00004T00004	Not evaluated	Not evaluated	IV	Unpaired	Last follow-up	II	N/A	269	21.1	2.3948	0.346797	0.284744	1.83556	0.298164	Low Risk
GSM2735204	NPC0001PT00078T00078	5	95	III	Paired	Disease progression	I	mixed (round & spindle)	50	21.39	1.80757	0.942009	0.474618	16.57	0.652049	High Risk
GSM2735205	NPC0001PT00234T00234	20	20	Unknown	Paired	Last follow-up	II	mixed (round & spindle)	33	23.1333	1.80328	2.44568	0.570473	8.42558	0.53794	High Risk
GSM2735206	NPC0001PT00349T00349	2	80	II	Unpaired	Last follow-up	I	differentiated	287	29.4333	0.900837	0	0.594089	17.1087	0.652239	High Risk
GSM2735208	NPC0001PT00370T00370	5	10	IV	Paired	Last follow-up	I	mixed (round & spindle)	31	26.9	2.4639	0.231323	0.743897	3.61629	0.529699	High Risk
GSM2735209	NPC0001PT00029T00029	10	90	Unknown	N/A	Last follow-up	I	differentiated	Not evaluated	39.3	0.542984	0.966364	0.0413255	1.00847	0.0780776	Low Risk
GSM2735211	NPC0001PT00312T00312	5	10	III	Paired	Disease progression	I	undifferentiated, round	30	6.01	2.16884	13.4513	2.38146	62.4528	2.52659	High Risk
GSM2735212	NPC0001PT00061T00061	30	90	IV	Paired	Last follow-up	I	differentiated	12	40.0667	1.30066	0.49297	0.455357	2.54199	0.322183	Low Risk
GSM2735213	NPC0001PT00152T00152	Not evaluated	Not evaluated	Unknown	Paired	Last follow-up	III	mixed (round & spindle)	10	37.9	1.60216	0.215732	0.206652	1.02413	0.20189	Low Risk
GSM2735215	NPC0001PT00196T00196	5	90	III	Unpaired	Last follow-up	III	mixed (round & spindle)	232	34.5	0.853831	0.364068	0.161917	2.48817	0.171438	Low Risk
GSM2735216	NPC0001PT00100T00100	2	50	Unknown	Paired	Last follow-up	I	differentiated	385	30.9667	2.84657	0.554861	1.54707	48.4347	1.81224	High Risk
GSM2735217	NPC0001PT00437T00437	5	10	IV	Paired	Last follow-up	II	undifferentiated, spindle	22	22.1333	1.07062	0	0.229058	3.122	0.221774	Low Risk
GSM2735218	NPC0001PT00048T00048	5	40	III	Paired	Disease progression	I	undifferentiated, round	17	6.34	0.932615	0.489429	2.91344	91.6151	3.16048	High Risk
GSM2735219	NPC0001PT00300T00300	10	20	III	Unpaired	Last follow-up	I	undifferentiated, round	241	26.8	1.94626	0.150886	0.309718	58.6369	1.44913	High Risk
GSM2735220	NPC0001PT00344T00344	5	70	Unknown	Paired	Last follow-up	II	undifferentiated, round	14	25.0667	2.41006	0.965081	1.02718	8.16236	0.745141	High Risk
GSM2735221	NPC0001PT00263T00263	10	30	III	Unpaired	Last follow-up	I	mixed (round & spindle)	278	36.4333	1.02887	0.128401	0.140567	0.336301	0.126234	Low Risk
GSM2735222	NPC0001PT00075T00075	50	5	III	Paired	Last follow-up	I	mixed (round & spindle)	56	29.0667	5.64477	0.463979	1.07938	5.88629	0.902357	High Risk
GSM2735223	NPC0001PT00177T00177	5	20	III	Unpaired	Disease progression	I	mixed (round & spindle)	285	8.41	3.79517	0	3.44074	108.484	3.88869	High Risk
GSM2735224	NPC0001PT00012T00012	10	90	Unknown	Paired	Last follow-up	I	differentiated	17	36	1.11871	0.416301	0.569684	16.5768	0.64743	High Risk
GSM2735226	NPC0001PT00450T00450	5	90	III	Paired	Last follow-up	III	undifferentiated, round	91	9.26667	0.612541	0.648455	0.110922	2.74222	0.143979	Low Risk
GSM2735227	NPC0001PT00044T00044	15	70	III	N/A	Last follow-up	III	undifferentiated, spindle	Not evaluated	42.4	1.34874	0.276045	0.384048	3.66022	0.316187	Low Risk
GSM2735228	NPC0001PT00438T00438	5	90	III	Paired	Last follow-up	I	N/A	17	14.6333	0.534772	0.130299	0.0980688	1.42908	0.102437	Low Risk
GSM2735229	NPC0001PT00422T00422	10	80	III	Paired	Last follow-up	I	mixed (round & spindle)	19	28.7667	3.23047	0.28016	1.69647	58.6797	2.10509	High Risk
GSM2735230	NPC0001PT00354T00354	20	90	Unknown	Unpaired	Last follow-up	I	undifferentiated, round	1013	17.5	1.76659	0.190297	0.332024	0.981262	0.262687	Low Risk
GSM2735232	NPC0002PT00019T00019	50	90	IV	Paired	Last follow-up	III	undifferentiated, round	146	33.6667	1.41117	1.2351	0.468045	3.57707	0.361848	Low Risk
GSM2735233	NPC0001PT00452T00452	5	50	IV	Paired	Last follow-up	I	mixed (round & spindle)	10	12.9	9.46961	1.45625	0.58878	72.2737	2.29231	High Risk
GSM2735234	NPC0001PT00414T00414	10	90	Unknown	Unpaired	Last follow-up	II	mixed (round & spindle)	238	12.4333	5.39089	3.23857	2.12421	29.03	1.82553	High Risk
GSM2735235	NPC0001PT00046T00046	1	5	III	N/A	Last follow-up	II	mixed (round & spindle)	Not evaluated	37.1	3.66623	0.767915	0.795642	4.81273	0.650183	High Risk
GSM2735236	NPC0001PT00099T00099	20	20	III	Paired	Last follow-up	II	undifferentiated, round	37	39.3667	1.2367	0.200884	0.804077	4.43936	0.500673	High Risk
GSM2735237	NPC0002PT00036T00036	15	30	IV	Paired	Last follow-up	II	mixed (round & spindle)	19	22.7667	0.873265	0.372354	0.66241	2.52957	0.382734	Low Risk
GSM2735238	NPC0001PT00204T00204	1	20	IV	Unpaired	Disease progression	I	undifferentiated, round	265	11.3	14.7796	91.089	4.42768	9.03982	3.71179	High Risk
GSM2735239	NPC0002PT00013T00013	Not evaluated	Not evaluated	IV	Unpaired	Disease progression	II	N/A	257	14.29	1.67791	0.483686	0.248211	1.0689	0.226976	Low Risk
GSM2735240	NPC0001PT00286T00286	30	30	III	Paired	Last follow-up	II	mixed (round & spindle)	2	20.1333	1.05235	1.98996	0.352407	4.82877	0.32534	Low Risk
GSM2735241	NPC0001PT00070T00070	10	60	Unknown	Paired	Last follow-up	I	differentiated	13	33.3333	5.20645	2.04923	0.767045	5.32778	0.749285	High Risk
GSM2735242	NPC0001PT00209T00209	5	10	III	Unpaired	Last follow-up	I	mixed (round & spindle)	248	51.3333	1.12103	0	0.726484	3.29636	0.436236	High Risk
GSM2735243	NPC0001PT00396T00396	10	5	Unknown	Paired	Disease progression	I	undifferentiated, round	21	15.34	21.6171	1.31962	1.42825	32.2457	2.52004	High Risk
GSM2735244	NPC0001PT00294T00294	30	50	III	Paired	Last follow-up	I	mixed (round & spindle)	13	32.1667	1.07797	0.630361	0.226436	4.41131	0.253304	Low Risk
GSM2735245	NPC0002PT00034T00034	10	90	III	Paired	Last follow-up	III	mixed (round & spindle)	15	21.2667	1.48223	0.226393	0.22461	1.98271	0.222286	Low Risk
GSM2735246	NPC0001PT00079T00079	10	30	III	Paired	Disease progression	I	undifferentiated, spindle	18	8.51	1.81505	2.07594	8.32059	12.8598	3.86669	High Risk
GSM2735247	NPC0002PT00038T00038	Not evaluated	Not evaluated	II	Unpaired	Last follow-up	III	N/A	239	27.2667	1.31817	1.71134	4.24291	8.70086	2.04437	High Risk
GSM2735249	NPC0001PT00240T00240	10	80	Unknown	Unpaired	Last follow-up	I	mixed (round & spindle)	255	36.6	2.41444	0.680037	0.232648	8.46034	0.416769	Low Risk
GSM2735250	NPC0001PT00233T00233	5	95	Unknown	Paired	Last follow-up	III	undifferentiated, spindle	17	16	0.711234	0.31193	0.0426859	1.51484	0.0928699	Low Risk
GSM2735251	NPC0001PT00055T00055	5	70	IV	Paired	Disease progression	I	undifferentiated, spindle	52	32.46	6.2732	0.256786	0.272332	31.9467	1.13531	High Risk
GSM2735252	NPC0002PT00037T00037	2	90	III	Unpaired	Last follow-up	I	differentiated	275	18.4	1.79819	0.500044	0.526897	1.71897	0.36395	Low Risk
GSM2735253	NPC0001PT00445T00445	10	30	IV	Paired	Last follow-up	I	mixed (round & spindle)	41	12.8667	2.51486	0.601302	0.230397	13.9576	0.533972	High Risk
GSM2735254	NPC0001PT00065T00065	40	10	IV	Paired	Last follow-up	III	undifferentiated, round	20	30.9667	1.72917	0.520452	0.427326	25.0989	0.799357	High Risk
GSM2735255	NPC0001PT00226T00226	30	40	III	Unpaired	Last follow-up	I	mixed (round & spindle)	277	29.2667	1.6487	0.237632	0.22763	4.68741	0.288884	Low Risk
GSM2735257	NPC0001PT00278T00278	20	90	IV	Unpaired	Last follow-up	II	N/A	260	37.1333	1.63392	0.265407	0.127118	0.934097	0.169068	Low Risk
GSM2735258	NPC0001PT00020T00020	20	90	III	Paired	Last follow-up	I	undifferentiated, spindle	36	39.5	0.252507	0.397541	0.00680015	0.471804	0.0307077	Low Risk
GSM2735259	NPC0001PT00235T00235	10	20	Unknown	Paired	Last follow-up	II	undifferentiated, round	181	23.0667	1.65513	1.34732	2.14663	2.67813	1.06025	High Risk
GSM2735260	NPC0001PT00392T00392	5	80	III	Paired	Last follow-up	I	mixed (round & spindle)	32	19.6333	1.05211	0.448612	0.0920851	3.96558	0.184835	Low Risk
GSM2735261	NPC0001PT00389T00389	10	80	I	Unpaired	Last follow-up	I	mixed (round & spindle)	264	19.7667	0.881691	0.187974	0.456585	12.893	0.508641	High Risk
GSM2735264	NPC0001PT00054T00054	5	35	III	Paired	Last follow-up	I	undifferentiated, spindle	16	17.2333	4.34724	1.61546	0.960787	15.765	0.99143	High Risk
GSM2735265	NPC0001PT00388T00388	5	95	III	Paired	Last follow-up	III	undifferentiated, round	14	12.1	5.9817	0.715946	0.875636	22.3703	1.17791	High Risk
GSM2735266	NPC0001PT00258T00258	5	50	III	Unpaired	Last follow-up	I	mixed (round & spindle)	255	35.6667	0.951016	0.118685	0.227379	1.96227	0.191388	Low Risk
GSM2735267	NPC0001PT00332T00332	5	20	Unknown	Unpaired	Last follow-up	III	mixed (round & spindle)	301	26.6	1.01392	1.86765	0.397565	2.10614	0.284905	Low Risk
GSM2735272	NPC0002PT00018T00018	5	80	I	Unpaired	Last follow-up	II	N/A	265	28.5667	1.90559	0.396357	0.379674	2.07624	0.315011	Low Risk
GSM2735273	NPC0001PT00391T00391	5	85	Unknown	Paired	Last follow-up	I	undifferentiated, round	98	26.7667	0.612171	0.10441	0.100016	3.72599	0.154723	Low Risk
GSM2735274	NPC0001PT00341T00341	5	40	IV	Paired	Disease progression	I	differentiated	23	14.23	14.5308	67.622	0.522763	58.3531	2.86736	High Risk
GSM2735276	NPC0001PT00005T00005	Not evaluated	Not evaluated	III	Unpaired	Last follow-up	II	N/A	312	55.2333	1.13653	3.74545	1.2881	7.59947	0.794218	High Risk
GSM2735277	NPC0001PT00207T00207	5	70	III	Unpaired	Last follow-up	III	undifferentiated, round	271	37.7333	0.793713	0.176574	0.259754	0.953856	0.175626	Low Risk
GSM2735278	NPC0001PT00355T00355	10	60	III	Unpaired	Last follow-up	I	mixed (round & spindle)	296	32.8333	0.531241	0.31364	0.228906	10.7818	0.350937	Low Risk
GSM2735279	NPC0002PT00041T00041	Not evaluated	Not evaluated	III	Unpaired	Disease progression	II	N/A	266	3.19	2.33299	0.0986549	0.499514	3.03612	0.406841	Low Risk
GSM2735280	NPC0001PT00406T00406	10	70	I	Paired	Last follow-up	III	undifferentiated, round	17	30.9	0.849885	0.0925239	0.196251	1.34799	0.159666	Low Risk
GSM2735281	NPC0001PT00383T00383	20	50	Unknown	Unpaired	Last follow-up	II	undifferentiated, round	244	7.1	1.45347	0.489276	0.220951	11.4053	0.415253	Low Risk
GSM2735284	NPC0001PT00014T00014	10	60	IV	Paired	Last follow-up	I	mixed (round & spindle)	31	13.9333	1.63089	0.556319	2.05549	3.46058	1.0297	High Risk
GSM2735285	NPC0001PT00173T00173	10	30	III	Unpaired	Last follow-up	I	mixed (round & spindle)	266	41.8	1.71286	0.120058	0.065717	0.904046	0.146025	Low Risk
GSM2735287	NPC0001PT00407T00407	5	90	I	Unpaired	Last follow-up	II	undifferentiated, round	245	26.0667	2.01934	3.02024	0.130517	2.86235	0.257241	Low Risk
GSM2735290	NPC0001PT00071T00071	20	10	III	Paired	Last follow-up	I	mixed (round & spindle)	15	5	10.6469	0.929251	0.127163	11.3326	0.909203	High Risk
GSM2735291	NPC0001PT00439T00439	30	30	Unknown	Paired	Last follow-up	II	undifferentiated, round	22	13.4	1.32495	0.237874	0.260414	2.84258	0.245964	Low Risk
GSM2735292	NPC0001PT00237T00237	5	70	Unknown	Unpaired	Last follow-up	I	undifferentiated, round	257	36.9	1.79584	3.52594	0.387466	4.47757	0.389547	Low Risk
GSM2735294	NPC0001PT00151T00151	40	10	Unknown	Paired	Disease progression	II	undifferentiated, round	18	15.28	1.02225	0.29607	0.742783	5.5251	0.485856	High Risk
GSM2735295	NPC0001PT00260T00260	15	20	IV	Paired	Disease progression	I	mixed (round & spindle)	39	14.29	7.36761	3.33857	1.35156	98.3955	3.04409	High Risk
GSM2735296	NPC0001PT00069T00069	20	90	IV	Paired	Disease progression	I	differentiated	20	25.82	0.543592	0.834423	0.196654	0.925796	0.140163	Low Risk
GSM2735297	NPC0002PT00040T00040	Not evaluated	Not evaluated	IV	Unpaired	Last follow-up	II	N/A	256	22.9	2.10587	2.33277	3.7167	8.32835	1.86778	High Risk
GSM2735298	NPC0001PT00443T00443	40	0	III	Unpaired	Last follow-up	II	undifferentiated, round	270	21.5333	1.56133	0.665742	0.15943	26.4459	0.706677	High Risk
GSM2735299	NPC0001PT00298T00298	20	40	III	Paired	Last follow-up	II	undifferentiated, round	70	29.7667	1.43721	1.39468	0.589914	5.83218	0.462121	High Risk
GSM2735300	NPC0001PT00056T00056	10	30	IV	Paired	Disease progression	I	undifferentiated, round	14	13.83	21.4764	92.6097	1.35857	45.1574	3.57173	High Risk
GSM2735303	NPC0001PT00426T00426	20	90	IV	Unpaired	Last follow-up	I	mixed (round & spindle)	257	26.8	3.73978	0.260346	1.20241	1.53424	0.752486	High Risk
GSM2735304	NPC0001PT00296T00296	5	55	III	Unpaired	Last follow-up	II	undifferentiated, spindle	313	20.7333	0.631931	0.517346	0.477872	3.5569	0.314087	Low Risk
GSM2735305	NPC0001PT00346T00346	1	90	IV	Unpaired	Last follow-up	I	differentiated	266	17.5667	1.58506	3.85735	0.0879761	0.599057	0.175391	Low Risk
GSM2735307	NPC0001PT00027T00027	5	50	IV	N/A	Last follow-up	I	undifferentiated, round	Not evaluated	16.7667	1.32612	0.116989	0.0560325	1.2448	0.126632	Low Risk
GSM2735308	NPC0001PT00336T00336	5	70	III	Paired	Last follow-up	III	undifferentiated, round	7	19.3333	0.600907	0.409956	0.420752	19.6797	0.61903	High Risk
GSM2735310	NPC0001PT00357T00357	40	20	III	Unpaired	Last follow-up	I	undifferentiated, round	251	24.9333	0.469652	0	0.0460386	0.314702	0.0528307	Low Risk
GSM2735311	NPC0001PT00369T00369	1	10	III	Paired	Last follow-up	I	mixed (round & spindle)	24	28	2.2538	0.240252	0.156166	29.4964	0.804185	High Risk
GSM2735313	NPC0002PT00039T00039	Not evaluated	Not evaluated	I	Unpaired	Last follow-up	II	N/A	262	12.3	1.08495	0.418973	0.437172	4.57803	0.343335	Low Risk
GSM2735314	NPC0001PT00221T00221	5	30	III	Unpaired	Disease progression	I	mixed (round & spindle)	248	7.49	4.20727	6.43348	1.26132	0.749352	0.843641	High Risk
