# Supplementary material for: M6A-mediated molecular patterns and tumor microenvironment infiltration characterization in nasopharyngeal carcinoma
Source: Cancer Biol Ther. 2024 Mar 26;25(1):2333590. doi: 10.1080/15384047.2024.2333590 (PMC10978033; doi:10.1080/15384047.2024.2333590)
Supplement: Supplemental Material [file KCBT_A_2333590_SM2632.zip › Table S18 TF_predict.csv]

modelgene	TF
REEP2	NOBOX
REEP2	PRRX2
REEP2	BRCA1
REEP2	HNF4A
ID4	PDX1
ID4	PRRX2
ID4	FOXC1
ID4	GATA2
ID4	FOXL1
ID4	POU2F2
ID4	HINFP
ID4	TEAD1
ID4	PRDM1
ID4	PAX2
DSEL	FOXL1
DSEL	POU2F2
DSEL	HINFP
TMSB15A	ARID3A
TMSB15A	MEF2A
TMSB15A	TFAP2A
TMSB15A	KLF5
TMSB15A	NFKB1
TMSB15A	SREBF1
TMSB15A	IRF2
TMSB15A	NR2E3
