# Supplementary material for: M6A-mediated molecular patterns and tumor microenvironment infiltration characterization in nasopharyngeal carcinoma
Source: Cancer Biol Ther. 2024 Mar 26;25(1):2333590. doi: 10.1080/15384047.2024.2333590 (PMC10978033; doi:10.1080/15384047.2024.2333590)
Supplement: Supplemental Material [file KCBT_A_2333590_SM2632.zip › Table S19 DSEL_cor.csv]

	gene	mRNAs	cor	p.value
cor	DSEL	A1BG	0.0548490326881589	0.611765458955526
cor1	DSEL	A1CF	0.0214146954857449	0.843015336226844
cor2	DSEL	A2M	-0.0344259798484931	0.750165475630351
cor3	DSEL	A2ML1	0.118188834418314	0.27276991936136
cor4	DSEL	A3GALT2	-0.0748009116491141	0.488539910380224
cor5	DSEL	A4GALT	-0.0105371950286166	0.922379371312587
cor6	DSEL	A4GNT	0.00393642243638019	0.970964164736073
cor7	DSEL	AAAS	0.0958891229063694	0.374159860644452
cor8	DSEL	AACS	-0.0390077611836226	0.718226144038946
cor9	DSEL	AADAC	-0.0621586417293313	0.565075438564274
cor10	DSEL	AADACL2	-0.00727592969721938	0.946359410818587
cor11	DSEL	AADACL3	0.24695036427028	0.0203665794948032
cor12	DSEL	AADACL4	0.110912172285143	0.303597213103312
cor13	DSEL	AADAT	0.262447783809201	0.013502145999194
cor14	DSEL	AAGAB	0.226300791455585	0.0339956517623948
cor15	DSEL	AAK1	0.0467161367536743	0.66559148389389
cor16	DSEL	AAMDC	0.137431443439075	0.201653120468447
cor17	DSEL	AAMP	0.0797364003247106	0.460225431742713
cor18	DSEL	AANAT	-0.073318087395676	0.49722340133138
cor19	DSEL	AAR2	0.268757913435156	0.0113449028849538
cor20	DSEL	AARD	-0.00525926963131653	0.961213185131161
cor21	DSEL	AARS1	0.0999315244289338	0.354259656645856
cor22	DSEL	AARS2	-0.0221141720676835	0.837956426171286
cor23	DSEL	AARSD1	0.0456440714792366	0.672822604962828
cor24	DSEL	AASDH	0.110255197205076	0.306488184102871
cor25	DSEL	AASDHPPT	-0.0452740461852519	0.675325397626483
cor26	DSEL	AASS	0.203236579266971	0.0575461133791142
cor27	DSEL	AATF	0.175052214396596	0.102831655436805
cor28	DSEL	AATK	0.120436739118025	0.263687977662955
cor29	DSEL	ABAT	-0.137888915237638	0.200141950640045
cor30	DSEL	ABCA1	0.174914549950713	0.103106770483074
cor31	DSEL	ABCA10	-0.0730067946805031	0.499056549041027
cor32	DSEL	ABCA12	0.0605882545630981	0.574963137900608
cor33	DSEL	ABCA13	0.0759899338017442	0.481635398458775
cor34	DSEL	ABCA2	-0.0321180470409197	0.766418674917817
cor35	DSEL	ABCA3	0.106230574749922	0.324588066114105
cor36	DSEL	ABCA4	-0.0187553804960376	0.862305077667833
cor37	DSEL	ABCA5	-0.00289553280522404	0.978639847592397
cor38	DSEL	ABCA6	-0.1443745708538	0.179585771763315
cor39	DSEL	ABCA7	-0.245750449964761	0.0210049774462614
cor40	DSEL	ABCA8	-0.0390541877526367	0.717904863407634
cor41	DSEL	ABCA9	-0.130850317228989	0.224302631369698
cor42	DSEL	ABCB1	-0.295340998360935	0.00521354819013552
cor43	DSEL	ABCB10	0.115826396235679	0.2825386545849
cor44	DSEL	ABCB11	0.0106320129020985	0.921683108217942
cor45	DSEL	ABCB4	-0.275576163028536	0.0093578476884758
cor46	DSEL	ABCB5	0.292887654922291	0.00561854113862916
cor47	DSEL	ABCB6	0.155899888671704	0.146934567541548
cor48	DSEL	ABCB7	0.0720215982763348	0.504881365747648
cor49	DSEL	ABCB8	0.148262762536622	0.168026208421067
cor50	DSEL	ABCB9	-0.00782160156029909	0.942343181471068
cor51	DSEL	ABCC1	0.332536760905602	0.00154833582973724
cor52	DSEL	ABCC10	-0.0411888980652493	0.703186013275089
cor53	DSEL	ABCC11	0.0868749759354315	0.420917643019085
cor54	DSEL	ABCC12	-0.0823611804876407	0.445542918673683
cor55	DSEL	ABCC2	-0.149974668127225	0.163114494185411
cor56	DSEL	ABCC3	-0.147603689097489	0.16994599076973
cor57	DSEL	ABCC4	0.102008289886116	0.344296436928939
cor58	DSEL	ABCC5	0.1532083377007	0.154128152041553
cor59	DSEL	ABCC6	0.109084368855575	0.311684609956427
cor60	DSEL	ABCC8	0.0568916203973844	0.598550172573453
cor61	DSEL	ABCC9	0.0997266999627776	0.355251894941104
cor62	DSEL	ABCD1	0.0941739224020472	0.382804833983676
cor63	DSEL	ABCD2	-0.33668992239477	0.0013391065619239
cor64	DSEL	ABCD3	-0.0749768427976853	0.487515006006061
cor65	DSEL	ABCD4	-0.196381243329128	0.0666867861121746
cor66	DSEL	ABCE1	0.0126561290170445	0.906834600191489
cor67	DSEL	ABCF1	0.183553885962884	0.0869252199755338
cor68	DSEL	ABCF2	0.183698162798191	0.0866731755454977
cor69	DSEL	ABCF3	0.159637673376845	0.137367076510634
cor70	DSEL	ABCG1	0.211746743478357	0.0476498975998827
cor71	DSEL	ABCG2	-0.195006145208161	0.0686547023742318
cor72	DSEL	ABCG4	0.254998721600683	0.0164993488539173
cor73	DSEL	ABCG5	0.168361283480639	0.116880679929721
cor74	DSEL	ABCG8	0.117637336105709	0.275029806242948
cor75	DSEL	ABHD1	0.0747302712777753	0.488951753711463
cor76	DSEL	ABHD10	0.130724008678096	0.224754127097929
cor77	DSEL	ABHD11	-0.217535692675362	0.0417565561768526
cor78	DSEL	ABHD12	0.151002842195069	0.160216093760211
cor79	DSEL	ABHD12B	-0.0102151160467832	0.924744883076539
cor80	DSEL	ABHD13	0.0771783841281064	0.474786675583767
cor81	DSEL	ABHD14A	-0.256710769605143	0.0157639130976459
cor82	DSEL	ABHD14A-ACY1	-0.0941070223187805	0.383144442790661
cor83	DSEL	ABHD14B	-0.21631644140646	0.0429446196785516
cor84	DSEL	ABHD15	-0.193470385303055	0.0709076885021278
cor85	DSEL	ABHD16A	0.0307988762723362	0.775754768080351
cor86	DSEL	ABHD16B	NA	NA
cor87	DSEL	ABHD17A	-0.0725797714801679	0.501576940308742
cor88	DSEL	ABHD17B	0.0281263450902038	0.794765514829452
cor89	DSEL	ABHD17C	0.0382691239518952	0.723344204015917
cor90	DSEL	ABHD18	-0.174036682168262	0.104874688327575
cor91	DSEL	ABHD2	0.142418500547843	0.185616043918007
cor92	DSEL	ABHD3	-0.0456887377486791	0.672520729402838
cor93	DSEL	ABHD4	-0.10313108565568	0.338983774303005
cor94	DSEL	ABHD5	0.201523311337092	0.0597285964948624
cor95	DSEL	ABHD6	-0.059416832301442	0.582390753787346
cor96	DSEL	ABHD8	0.0684390294453188	0.526355725301134
cor97	DSEL	ABI1	0.0570913809656929	0.597264605195096
cor98	DSEL	ABI2	0.219811718797377	0.0396118645612722
cor99	DSEL	ABI3	-0.386661136211041	0.000198301987100459
cor100	DSEL	ABI3BP	-0.301601589956497	0.00429507034099014
cor101	DSEL	ABITRAM	0.134186996180444	0.212605465978354
cor102	DSEL	ABL1	0.2134823174758	0.0458150048861503
cor103	DSEL	ABL2	0.338873337118564	0.00123970979591082
cor104	DSEL	ABLIM1	0.0169602894028857	0.875372524136393
cor105	DSEL	ABLIM2	0.224963601957903	0.0350947648151509
cor106	DSEL	ABLIM3	0.0361103969719853	0.738371226767704
cor107	DSEL	ABO	-0.106442443963632	0.323618521913652
cor108	DSEL	ABR	-0.0608820005001953	0.573107514066305
cor109	DSEL	ABRA	-0.0160703799204662	0.881863285393883
cor110	DSEL	ABRACL	0.0443919998107348	0.681305618525448
cor111	DSEL	ABRAXAS1	0.0386445855413976	0.720741073352902
cor112	DSEL	ABRAXAS2	0.020850225686094	0.847102475685655
cor113	DSEL	ABT1	-0.0145012766486774	0.893326652709714
cor114	DSEL	ABTB1	-0.145039683744603	0.177568284557911
cor115	DSEL	ABTB2	0.253366789278507	0.0172277413873243
cor116	DSEL	AC000093.1	0.295591823776067	0.0051736393399801
cor117	DSEL	AC000120.3	0.0671104505988144	0.534434283891179
cor118	DSEL	AC000120.4	NA	NA
cor119	DSEL	AC001226.2	-0.117813843941696	0.274305163975956
cor120	DSEL	AC002094.3	NA	NA
cor121	DSEL	AC002310.4	0.341217483179391	0.0011404865989204
cor122	DSEL	AC002985.1	-0.0278239511190834	0.796924348416521
cor123	DSEL	AC002996.1	0.06651228691409	0.538091441336664
cor124	DSEL	AC003002.1	0.334269760760304	0.00145767698238098
cor125	DSEL	AC003002.2	0.0580542374498435	0.5910854813797
cor126	DSEL	AC003002.3	0.0117149500170191	0.91373523531422
cor127	DSEL	AC003005.1	0.126501815096223	0.24021496712777
cor128	DSEL	AC003006.1	0.212846658842115	0.0464801334471167
cor129	DSEL	AC003688.2	0.0260050084381191	0.809941716866483
cor130	DSEL	AC004076.1	-0.112644449267402	0.29606007749004
cor131	DSEL	AC004080.3	NA	NA
cor132	DSEL	AC004223.3	-0.0651104871392331	0.546710061569583
cor133	DSEL	AC004593.2	0.0673940329438159	0.532704785712265
cor134	DSEL	AC004687.2	-0.115261024251605	0.284910605881065
cor135	DSEL	AC004691.2	-0.0742784182967366	0.491590461762077
cor136	DSEL	AC004706.3	0.208804789547913	0.0508986218438984
cor137	DSEL	AC004805.1	-0.031304386704362	0.772173303348353
cor138	DSEL	AC004832.3	NA	NA
cor139	DSEL	AC004922.1	0.106606840755465	0.322867497125623
cor140	DSEL	AC004997.1	0.0365667161019801	0.735186346782923
cor141	DSEL	AC005020.2	-0.171950397297937	0.109171049782568
cor142	DSEL	AC005041.1	-0.0728766410538199	0.499824045229107
cor143	DSEL	AC005154.5	-0.0117909168609465	0.913178009581043
cor144	DSEL	AC005258.1	NA	NA
cor145	DSEL	AC005324.3	-0.0512236725161347	0.635527447890479
cor146	DSEL	AC005324.4	-0.0343191656905718	0.750915356682048
cor147	DSEL	AC005520.3	0.0928092450472752	0.389768244657291
cor148	DSEL	AC005551.1	-0.0499218484822198	0.644152578420196
cor149	DSEL	AC005670.2	NA	NA
cor150	DSEL	AC005697.1	0.0453440934229145	0.674851337440839
cor151	DSEL	AC005702.1	-0.114322956935506	0.288875269060615
cor152	DSEL	AC005726.1	0.151935577591904	0.157619979340559
cor153	DSEL	AC005832.4	-0.0686948388587671	0.524807317474656
cor154	DSEL	AC005833.1	0.0196772167950173	0.855608659135248
cor155	DSEL	AC005837.2	NA	NA
cor156	DSEL	AC005943.1	0.0291188196840079	0.787691023067131
cor157	DSEL	AC006030.1	0.0280443022111293	0.795351078737679
cor158	DSEL	AC006059.2	-0.0341879121517437	0.7518371291887
cor159	DSEL	AC006064.6	-0.0863513064874471	0.423733637572613
cor160	DSEL	AC006254.1	-0.237219990092347	0.0260563946221877
cor161	DSEL	AC006486.1	0.328700054137542	0.00176744439904882
cor162	DSEL	AC006538.2	NA	NA
cor163	DSEL	AC006978.2	-0.0666314126086106	0.537362127025857
cor164	DSEL	AC007040.2	0.159476118729262	0.137770593979015
cor165	DSEL	AC007192.1	-0.0160393869512568	0.882089482885565
cor166	DSEL	AC007244.1	-0.00267427085556134	0.98027174189106
cor167	DSEL	AC007326.4	NA	NA
cor168	DSEL	AC007375.2	NA	NA
cor169	DSEL	AC007731.5	0.0677839324622032	0.530331437091987
cor170	DSEL	AC007846.2	NA	NA
cor171	DSEL	AC007906.2	-0.166749383576465	0.12047693133093
cor172	DSEL	AC007998.2	-0.021163415232898	0.844834267354393
cor173	DSEL	AC008012.1	-0.0186956237620197	0.862739504533053
cor174	DSEL	AC008073.3	0.0372696141412485	0.730289226045254
cor175	DSEL	AC008162.2	NA	NA
cor176	DSEL	AC008397.1	0.000944726933270263	0.993030081467334
cor177	DSEL	AC008397.2	-0.022432334898501	0.835657500797459
cor178	DSEL	AC008403.1	-0.0502502758433271	0.641972106466804
cor179	DSEL	AC008481.3	NA	NA
cor180	DSEL	AC008537.1	-0.0953115605747222	0.377057555233318
cor181	DSEL	AC008575.1	-0.167676039768704	0.118399248143495
cor182	DSEL	AC008581.2	0.0571638351506628	0.596798628335917
cor183	DSEL	AC008676.3	-0.00337189644470893	0.975126784356464
cor184	DSEL	AC008687.1	NA	NA
cor185	DSEL	AC008687.4	0.17822825282412	0.0966423965439547
cor186	DSEL	AC008687.8	-0.030373523433207	0.778771965843853
cor187	DSEL	AC008695.1	NA	NA
cor188	DSEL	AC008750.8	-0.133631417526561	0.214522475049233
cor189	DSEL	AC008758.1	NA	NA
cor190	DSEL	AC008758.5	0.182342417519523	0.089064594939519
cor191	DSEL	AC008758.6	-0.0149789044092522	0.889834827215737
cor192	DSEL	AC008763.2	-0.0229662587519828	0.831802674430278
cor193	DSEL	AC008763.3	0.111555096272472	0.300785364006277
cor194	DSEL	AC008764.1	0.092703615261974	0.390310368543125
cor195	DSEL	AC008764.4	-0.119310499890462	0.268212243131399
cor196	DSEL	AC008770.1	-0.0439213480365631	0.684504706949329
cor197	DSEL	AC008770.2	-0.0749902967320134	0.487436675738173
cor198	DSEL	AC008770.4	-0.0953115605747222	0.377057555233318
cor199	DSEL	AC008878.1	0.0197526625540801	0.855061050065977
cor200	DSEL	AC008878.2	NA	NA
cor201	DSEL	AC008878.3	-0.16015444255721	0.13608234639071
cor202	DSEL	AC008982.1	0.0436499558337119	0.686351934548084
cor203	DSEL	AC009070.1	-0.136515014297165	0.204704918174337
cor204	DSEL	AC009133.6	NA	NA
cor205	DSEL	AC009163.3	-0.117012772081353	0.277604218112621
cor206	DSEL	AC009163.5	-0.11509500715869	0.285609616869558
cor207	DSEL	AC009412.1	NA	NA
cor208	DSEL	AC009690.1	-0.225438929411029	0.0347007004109691
cor209	DSEL	AC009690.3	NA	NA
cor210	DSEL	AC009779.4	0.173321705202677	0.106331958476774
cor211	DSEL	AC009879.2	0.0734780120415215	0.496283005480452
cor212	DSEL	AC009879.3	0.0648277566539879	0.548456463032168
cor213	DSEL	AC010132.3	0.0789988628410537	0.46439841845754
cor214	DSEL	AC010197.2	0.0313822131688389	0.771622335908372
cor215	DSEL	AC010255.3	-0.0283641751022248	0.793068695777953
cor216	DSEL	AC010319.2	NA	NA
cor217	DSEL	AC010323.1	0.0817326838688216	0.449034528332431
cor218	DSEL	AC010325.1	-0.104844767972421	0.330975471767616
cor219	DSEL	AC010326.2	0.0898756321017281	0.404991224754526
cor220	DSEL	AC010327.2	NA	NA
cor221	DSEL	AC010422.3	0.104360985003028	0.333223986261537
cor222	DSEL	AC010422.5	0.089900250457104	0.404862040986671
cor223	DSEL	AC010422.6	NA	NA
cor224	DSEL	AC010422.8	-0.0829933973630752	0.442046029232117
cor225	DSEL	AC010463.1	0.0189775655711246	0.860690169097081
cor226	DSEL	AC010522.1	0.155297162591133	0.148523106264768
cor227	DSEL	AC010531.1	0.110414845486468	0.305784020655668
cor228	DSEL	AC010542.3	0.0303418408470572	0.778996834841278
cor229	DSEL	AC010547.4	-0.142343526837902	0.185850068301436
cor230	DSEL	AC010615.4	NA	NA
cor231	DSEL	AC010616.1	NA	NA
cor232	DSEL	AC010619.2	NA	NA
cor233	DSEL	AC010646.1	NA	NA
cor234	DSEL	AC011005.1	0.161958377051715	0.131668990068541
cor235	DSEL	AC011195.3	0.00165798709336174	0.987768174873626
cor236	DSEL	AC011330.3	NA	NA
cor237	DSEL	AC011448.1	0.0566740488344154	0.599951764700917
cor238	DSEL	AC011452.2	NA	NA
cor239	DSEL	AC011455.2	0.187375027458264	0.080443289815428
cor240	DSEL	AC011462.1	0.239685782098528	0.0244999807527929
cor241	DSEL	AC011473.4	NA	NA
cor242	DSEL	AC011479.2	0.214709531329415	0.0445531747215982
cor243	DSEL	AC011498.4	-0.0416263711760024	0.700182868217927
cor244	DSEL	AC011499.1	0.262296956458162	0.0135577931196577
cor245	DSEL	AC011511.1	0.0775090371829847	0.472890594843674
cor246	DSEL	AC011511.4	0.164350460346843	0.125985858331804
cor247	DSEL	AC011530.1	0.206253543088518	0.0538614438567624
cor248	DSEL	AC012184.2	0.00132063955533655	0.99025682443294
cor249	DSEL	AC012213.5	NA	NA
cor250	DSEL	AC012254.2	0.115213999909941	0.285108485242224
cor251	DSEL	AC012309.1	-0.0987257029594949	0.360125806371573
cor252	DSEL	AC012488.2	NA	NA
cor253	DSEL	AC012531.3	NA	NA
cor254	DSEL	AC012651.1	-0.29723699438587	0.00491853261595111
cor255	DSEL	AC013271.1	0.101880131772045	0.344906136322489
cor256	DSEL	AC013394.1	0.0283369468135287	0.793262909766644
cor257	DSEL	AC013470.2	-0.0588740176342648	0.585847425243682
cor258	DSEL	AC013489.1	0.035036595370185	0.745883164578794
cor259	DSEL	AC013717.1	0.0913689028020988	0.397199229527271
cor260	DSEL	AC015688.4	-0.0516654418777819	0.632611469575466
cor261	DSEL	AC015802.6	0.00633780215648403	0.953267250126954
cor262	DSEL	AC015813.2	0.0659988478681818	0.541240404859721
cor263	DSEL	AC017083.3	-0.256123479422315	0.0160129351259809
cor264	DSEL	AC018362.3	-0.0840289095431888	0.436351926487579
cor265	DSEL	AC018512.1	NA	NA
cor266	DSEL	AC018523.2	0.207710844336182	0.0521521967133041
cor267	DSEL	AC018630.2	0.0452363086157313	0.675580847450891
cor268	DSEL	AC018709.1	-0.118240064213958	0.272560629242571
cor269	DSEL	AC018755.2	-0.00353389988220536	0.97393215399166
cor270	DSEL	AC018809.3	-0.0131448723835705	0.903253870961842
cor271	DSEL	AC019117.4	NA	NA
cor272	DSEL	AC019257.8	0.195424979685113	0.0680504006198509
cor273	DSEL	AC020636.2	0.0120402648488703	0.91134930888116
cor274	DSEL	AC020907.6	NA	NA
cor275	DSEL	AC020909.1	-0.0656305165706042	0.543504966948094
cor276	DSEL	AC020915.5	-0.068827947122181	0.5240025239249
cor277	DSEL	AC020922.1	-0.0811120446385864	0.452497403134509
cor278	DSEL	AC021072.1	0.0719356041225349	0.505391457415285
cor279	DSEL	AC021087.5	-0.078205000890257	0.468913108870408
cor280	DSEL	AC021660.3	-0.0544933601488414	0.614079526441854
cor281	DSEL	AC022137.3	0.105012426833458	0.330198486188365
cor282	DSEL	AC022335.1	0.197757191323149	0.064763582047952
cor283	DSEL	AC022384.1	-0.00410844621440555	0.969695870154559
cor284	DSEL	AC022400.7	0.0281961981554888	0.794267042680129
cor285	DSEL	AC022414.1	0.0220449246211969	0.838456963097664
cor286	DSEL	AC022415.3	0.182885865005087	0.0880998041503656
cor287	DSEL	AC022506.1	NA	NA
cor288	DSEL	AC022826.2	-0.0309479513508232	0.774698102827546
cor289	DSEL	AC023055.1	0.167190477794853	0.119484471245237
cor290	DSEL	AC023490.7	NA	NA
cor291	DSEL	AC024558.2	0.15681627308157	0.144543859674806
cor292	DSEL	AC024592.3	0.20153848804266	0.059708971353886
cor293	DSEL	AC025165.3	0.124625457053661	0.247316814180801
cor294	DSEL	AC025165.6	0.361749941858404	0.00053406849270877
cor295	DSEL	AC025263.2	-0.107285778730977	0.319777698355513
cor296	DSEL	AC025283.2	-0.0573082406165204	0.595870394151216
cor297	DSEL	AC025287.4	-0.164248986549285	0.126223063995164
cor298	DSEL	AC026316.4	0.178383773119797	0.0963470183108957
cor299	DSEL	AC026464.1	0.0763727559085741	0.479423548849944
cor300	DSEL	AC026464.3	NA	NA
cor301	DSEL	AC026464.4	0.132486791582893	0.21851049838771
cor302	DSEL	AC026464.6	NA	NA
cor303	DSEL	AC026740.3	0.156856834691689	0.144438721484482
cor304	DSEL	AC026786.1	NA	NA
cor305	DSEL	AC026954.2	0.16629066886959	0.121515749187412
cor306	DSEL	AC027644.4	-0.0425398537204839	0.693926909407112
cor307	DSEL	AC027796.3	0.0120847577094276	0.911023049570504
cor308	DSEL	AC034102.2	NA	NA
cor309	DSEL	AC034228.3	-0.0926872627645646	0.390394334713149
cor310	DSEL	AC036214.3	0.00906974530469181	0.933162224313651
cor311	DSEL	AC037459.1	0.0247928259973954	0.81864577842464
cor312	DSEL	AC040162.1	-0.357792626310978	0.000620620289130999
cor313	DSEL	AC046185.1	NA	NA
cor314	DSEL	AC048338.1	0.100453015907769	0.351741150847112
cor315	DSEL	AC048338.2	0.082958187917921	0.442240371418152
cor316	DSEL	AC053503.6	NA	NA
cor317	DSEL	AC055811.2	0.0686431954059517	0.525119729267458
cor318	DSEL	AC055839.2	-0.150235412594535	0.162375811423741
cor319	DSEL	AC058822.1	NA	NA
cor320	DSEL	AC067752.1	-0.0881388962056608	0.414165632231116
cor321	DSEL	AC067968.1	NA	NA
cor322	DSEL	AC068234.1	NA	NA
cor323	DSEL	AC068533.4	0.00264720797268364	0.980471347046769
cor324	DSEL	AC068547.1	NA	NA
cor325	DSEL	AC068580.4	0.13958042220528	0.194624954360497
cor326	DSEL	AC068631.3	NA	NA
cor327	DSEL	AC068775.1	-0.0639336527150759	0.553997012901358
cor328	DSEL	AC068831.8	0.00118395564911865	0.991265184363099
cor329	DSEL	AC068896.3	-0.181069030228189	0.0913580156758666
cor330	DSEL	AC068946.1	0.000935880180558638	0.993095348608739
cor331	DSEL	AC068946.2	0.071926312256664	0.505446589949109
cor332	DSEL	AC069257.4	-0.117911267791513	0.273905745545726
cor333	DSEL	AC069288.1	0.143366352172236	0.182675842712093
cor334	DSEL	AC069368.1	0.0641867291585212	0.552426030449203
cor335	DSEL	AC069444.2	-0.00143280473972917	0.989429358133843
cor336	DSEL	AC069503.2	-0.235325010018996	0.0273088564634386
cor337	DSEL	AC072022.2	-0.098156417334979	0.362915997986132
cor338	DSEL	AC073082.1	0.158737921891626	0.139625829348638
cor339	DSEL	AC073111.4	-0.0393026062902099	0.716186594047883
cor340	DSEL	AC073283.3	-0.0953115605747222	0.377057555233318
cor341	DSEL	AC073508.2	-0.028381857961795	0.792942574196719
cor342	DSEL	AC073585.1	-0.0657192667965437	0.542958892401423
cor343	DSEL	AC073610.2	-0.00746504166407905	0.944967360701291
cor344	DSEL	AC073612.1	NA	NA
cor345	DSEL	AC073896.1	0.186775537018448	0.0814339187969198
cor346	DSEL	AC074143.1	0.0306403265734518	0.77687903845347
cor347	DSEL	AC078815.1	NA	NA
cor348	DSEL	AC078927.1	0.0487373843586194	0.652041299948135
cor349	DSEL	AC079447.1	0.0360101181600882	0.739071716611555
cor350	DSEL	AC079594.2	0.0253614618581673	0.814559891849995
cor351	DSEL	AC083800.1	NA	NA
cor352	DSEL	AC083977.1	NA	NA
cor353	DSEL	AC084337.2	-0.187277130843566	0.0806043990394052
cor354	DSEL	AC087289.3	0.0999354004413515	0.35424089654076
cor355	DSEL	AC087498.1	-0.0852070127414036	0.429924534253225
cor356	DSEL	AC087632.2	0.0211972089166659	0.844589599001669
cor357	DSEL	AC087721.2	-0.0992756658828512	0.357442921957231
cor358	DSEL	AC090004.1	-0.0934372370201217	0.386554498588103
cor359	DSEL	AC090227.2	0.0394374976881943	0.715254163399177
cor360	DSEL	AC090360.1	-0.0287265321988822	0.790485279290773
cor361	DSEL	AC090517.4	0.170353030526786	0.112552023975481
cor362	DSEL	AC090527.3	0.0793591894834696	0.4623571107747
cor363	DSEL	AC091167.2	0.27216625053724	0.0103098182896511
cor364	DSEL	AC091167.6	0.190020781006344	0.0761856337856979
cor365	DSEL	AC091167.7	0.0256074999747526	0.812793533064867
cor366	DSEL	AC091551.1	-0.0419840234057464	0.697731088285696
cor367	DSEL	AC091959.3	0.158838227398557	0.139372638491551
cor368	DSEL	AC092017.3	NA	NA
cor369	DSEL	AC092042.3	0.0445420993056663	0.680286550181076
cor370	DSEL	AC092073.1	0.200094070413837	0.0616004520551055
cor371	DSEL	AC092111.3	NA	NA
cor372	DSEL	AC092143.1	NA	NA
cor373	DSEL	AC092329.3	NA	NA
cor374	DSEL	AC092442.1	NA	NA
cor375	DSEL	AC092587.1	-0.0935070684105834	0.386198121026606
cor376	DSEL	AC092647.5	0.120805423374261	0.262218223571605
cor377	DSEL	AC092718.3	0.12533279101372	0.244622846118936
cor378	DSEL	AC092718.8	0.0258448459683708	0.811090462953295
cor379	DSEL	AC092835.1	0.214303321036254	0.0449676146390193
cor380	DSEL	AC093155.3	-0.119297378621724	0.268265260024594
cor381	DSEL	AC093227.2	-0.0525588220723772	0.626731705160621
cor382	DSEL	AC093323.1	-0.008588081652169	0.936704223596682
cor383	DSEL	AC093423.3	NA	NA
cor384	DSEL	AC093512.2	0.217296038994613	0.0419878963517456
cor385	DSEL	AC093525.1	0.0975062182737353	0.366118978290285
cor386	DSEL	AC093525.2	0.126136528049309	0.241586357298208
cor387	DSEL	AC093668.1	-0.0724883890049424	0.502117159876041
cor388	DSEL	AC093827.5	0.0227543322141602	0.833332272500756
cor389	DSEL	AC093884.1	-0.0020024946590395	0.985226825853207
cor390	DSEL	AC093899.2	0.0763727559085741	0.479423548849944
cor391	DSEL	AC096887.1	0.0770893546632687	0.475297901606996
cor392	DSEL	AC097104.1	NA	NA
cor393	DSEL	AC097625.2	0.15634957732036	0.145757712395793
cor394	DSEL	AC097634.4	-0.126410000884777	0.240559155281453
cor395	DSEL	AC097636.1	-0.0276734059918021	0.797999681993318
cor396	DSEL	AC097637.1	-0.0328022949951861	0.761589083841985
cor397	DSEL	AC098484.3	-0.0760816504572987	0.481104986403099
cor398	DSEL	AC098582.1	-0.0945905271440491	0.380694079821536
cor399	DSEL	AC098588.2	0.183269102866081	0.0874244275831592
cor400	DSEL	AC098650.1	0.0244389407522129	0.821191044307826
cor401	DSEL	AC098850.3	0.00383918750562533	0.971681089233816
cor402	DSEL	AC099489.1	0.0281643158750272	0.794494544715571
cor403	DSEL	AC099811.2	-0.186057775083758	0.0826327520126943
cor404	DSEL	AC099850.3	NA	NA
cor405	DSEL	AC100868.1	0.189394873742015	0.0771761931905977
cor406	DSEL	AC104109.3	0.113098591377335	0.294104640930425
cor407	DSEL	AC104304.2	-0.0672440034573879	0.533619431504715
cor408	DSEL	AC104389.5	0.032705599613979	0.762271035191105
cor409	DSEL	AC104389.6	0.238450886954477	0.0252692619738961
cor410	DSEL	AC104452.1	0.132575560073707	0.218199358692678
cor411	DSEL	AC104472.3	-0.0533981973627033	0.621228514578354
cor412	DSEL	AC104532.1	-0.0412829769972424	0.702539798579297
cor413	DSEL	AC104581.2	-0.0918137912778567	0.394895059834506
cor414	DSEL	AC105052.1	-0.166676611344672	0.12064127598417
cor415	DSEL	AC105052.3	0.303946449966708	0.00399006880878062
cor416	DSEL	AC106741.2	-0.144466361664148	0.17930635131825
cor417	DSEL	AC106886.6	-0.071643877648077	0.507123876321922
cor418	DSEL	AC107871.1	0.106813384437146	0.321925513900543
cor419	DSEL	AC107959.5	0.281746796695376	0.0078295618608144
cor420	DSEL	AC108488.2	0.0644852024295361	0.550576010140488
cor421	DSEL	AC108941.2	0.244711028835708	0.0215717585515004
cor422	DSEL	AC109583.1	-0.0881984121301673	0.413849251051507
cor423	DSEL	AC110275.1	NA	NA
cor424	DSEL	AC112128.1	-0.0656647963201344	0.543294013982947
cor425	DSEL	AC112229.3	0.195040166017949	0.0686054554360232
cor426	DSEL	AC112504.2	NA	NA
cor427	DSEL	AC113189.9	NA	NA
cor428	DSEL	AC113348.1	NA	NA
cor429	DSEL	AC113348.2	-0.168026922904368	0.117619768231532
cor430	DSEL	AC113554.1	-0.0648888849600289	0.548078649609486
cor431	DSEL	AC114490.2	-0.136832463724932	0.20364406776654
cor432	DSEL	AC114490.3	-0.0187556840364436	0.862302871056729
cor433	DSEL	AC116366.3	-0.111628822746778	0.300464011908395
cor434	DSEL	AC117378.1	-0.10137882881565	0.347297528365183
cor435	DSEL	AC117457.1	0.12877795816944	0.231791111904819
cor436	DSEL	AC118281.1	NA	NA
cor437	DSEL	AC118470.1	NA	NA
cor438	DSEL	AC118549.1	0.0223421364466982	0.83630910181189
cor439	DSEL	AC118553.2	0.0257239668413765	0.811957718819247
cor440	DSEL	AC119396.1	-0.215625321368108	0.0436304363715893
cor441	DSEL	AC119674.2	-0.136596103858635	0.204433558908152
cor442	DSEL	AC119676.1	NA	NA
cor443	DSEL	AC120057.2	-0.0924409951109321	0.39166016407202
cor444	DSEL	AC120114.4	0.126048179617439	0.241918853532225
cor445	DSEL	AC124312.1	0.114385241208976	0.288610903321068
cor446	DSEL	AC126283.2	0.157130972523799	0.143729648498582
cor447	DSEL	AC127029.3	-0.107139894170286	0.320440000621564
cor448	DSEL	AC129492.3	NA	NA
cor449	DSEL	AC131160.1	0.208885314061986	0.0508073352976674
cor450	DSEL	AC132217.2	NA	NA
cor451	DSEL	AC134669.1	-0.0715185369143943	0.507869152991043
cor452	DSEL	AC134980.3	NA	NA
cor453	DSEL	AC135050.2	0.191324943039929	0.0741544021313425
cor454	DSEL	AC135068.1	NA	NA
cor455	DSEL	AC135068.3	NA	NA
cor456	DSEL	AC135178.3	-0.0258240541259149	0.811239619313701
cor457	DSEL	AC136428.1	-0.190379463575307	0.0756225917553606
cor458	DSEL	AC137834.1	-0.169397072948087	0.114613846240918
cor459	DSEL	AC138647.1	-0.0966594481551701	0.370316181109521
cor460	DSEL	AC138696.1	-0.0562274604535321	0.602833239709238
cor461	DSEL	AC138811.2	0.125128789105747	0.245397727280758
cor462	DSEL	AC138894.1	-0.0281656608808477	0.794484946825336
cor463	DSEL	AC138969.1	0.0645716543433231	0.550040717257984
cor464	DSEL	AC139491.7	-0.189623358869102	0.0768134050191474
cor465	DSEL	AC139530.2	NA	NA
cor466	DSEL	AC140504.1	0.112237123023847	0.297821190890445
cor467	DSEL	AC142391.1	-0.0236827890971328	0.826635720336815
cor468	DSEL	AC144573.1	-0.0759861697816345	0.481657173063018
cor469	DSEL	AC231656.1	0.257788837853911	0.0153154931109774
cor470	DSEL	AC231657.3	-0.109208930540712	0.31112907772917
cor471	DSEL	AC233723.1	0.0400358945930594	0.711122819957357
cor472	DSEL	AC233992.2	0.116807463769804	0.278453995172104
cor473	DSEL	AC235565.2	0.0521486634879805	0.629428292610657
cor474	DSEL	AC236972.4	NA	NA
cor475	DSEL	AC242842.3	-0.106710372647423	0.322395098992404
cor476	DSEL	AC243547.3	0.0666458045757196	0.537274049211876
cor477	DSEL	AC243967.1	-0.0569379903739351	0.59825164677751
cor478	DSEL	AC244197.3	0.0200179262932796	0.853136228426735
cor479	DSEL	AC244517.10	-0.0777104220443215	0.471737792787221
cor480	DSEL	AC245033.1	NA	NA
cor481	DSEL	AC245748.1	NA	NA
cor482	DSEL	AC253536.7	0.100261166762148	0.352666374259157
cor483	DSEL	AC253572.1	0.0844190087357478	0.434217656165967
cor484	DSEL	ACAA1	-0.206050146481826	0.0541036173302156
cor485	DSEL	ACAA2	-0.0953658751754549	0.376784475148963
cor486	DSEL	ACACA	0.287106282226839	0.00668507180971134
cor487	DSEL	ACACB	0.13996032845212	0.193401078680493
cor488	DSEL	ACAD10	0.0570833746131138	0.597316106671399
cor489	DSEL	ACAD11	0.177231683904328	0.0985520945628065
cor490	DSEL	ACAD8	-0.0430472341290104	0.690460928126389
cor491	DSEL	ACAD9	0.204769209081805	0.0556493530264229
cor492	DSEL	ACADL	0.244077454813999	0.0219236133637997
cor493	DSEL	ACADM	-0.13466607888584	0.210962189873391
cor494	DSEL	ACADS	0.0775068472183155	0.472903139385457
cor495	DSEL	ACADSB	-0.0889277816596763	0.409983416753963
cor496	DSEL	ACADVL	0.095597711252109	0.375620210078273
cor497	DSEL	ACAN	0.26849670741289	0.0114278436495561
cor498	DSEL	ACAP1	-0.433373143892832	2.46917615533973e-05
cor499	DSEL	ACAP2	0.160901829067964	0.134240431768588
cor500	DSEL	ACAP3	-0.0403677669755348	0.708835146141189
cor501	DSEL	ACAT1	0.0651059751229658	0.546737910641287
cor502	DSEL	ACAT2	0.153168363202034	0.154236936491019
cor503	DSEL	ACBD3	0.245523951138747	0.0211273855417233
cor504	DSEL	ACBD4	-0.24229216905085	0.0229415679975276
cor505	DSEL	ACBD5	0.0036051167460526	0.973407011380038
cor506	DSEL	ACBD6	0.241520235743476	0.0233940523992685
cor507	DSEL	ACBD7	-0.00743535327952347	0.945185885600841
cor508	DSEL	ACCS	0.0329466970232862	0.760571016568178
cor509	DSEL	ACCSL	0.134995674444065	0.2098369145561
cor510	DSEL	ACD	0.0779272907082209	0.470498059595751
cor511	DSEL	ACE	0.0661948479512292	0.540037254040596
cor512	DSEL	ACE2	0.147863246732423	0.169188019237674
cor513	DSEL	ACER1	0.00887282260058965	0.93461017725715
cor514	DSEL	ACER2	0.0512058276496608	0.635645353289654
cor515	DSEL	ACER3	0.0308737808107245	0.775223783000222
cor516	DSEL	ACHE	-0.161370863840287	0.13309421866463
cor517	DSEL	ACIN1	-0.0918232660610129	0.394846074485988
cor518	DSEL	ACKR1	-0.323693363090159	0.00209537074026956
cor519	DSEL	ACKR2	0.0900709525388636	0.403966955157322
cor520	DSEL	ACKR3	0.395892616348008	0.000134576863964725
cor521	DSEL	ACKR4	0.394952941530739	0.000140066527288316
cor522	DSEL	ACLY	0.344327136237813	0.00101999144954451
cor523	DSEL	ACMSD	-0.10617539513104	0.324840880637135
cor524	DSEL	ACO1	0.00467823966158462	0.96549545980306
cor525	DSEL	ACO2	0.000175923015942275	0.998702075874171
cor526	DSEL	ACOD1	0.0639228468084401	0.554064138810018
cor527	DSEL	ACOT1	-0.0974359051399824	0.366466386634092
cor528	DSEL	ACOT11	0.289983672800288	0.00613376990280904
cor529	DSEL	ACOT12	0.0598412847009201	0.5796943548196
cor530	DSEL	ACOT13	-0.0010481183824215	0.992267311952108
cor531	DSEL	ACOT2	-0.131802252043981	0.220920378319689
cor532	DSEL	ACOT4	-0.0596721052973125	0.580768403268134
cor533	DSEL	ACOT6	-0.10597707915861	0.325750537034029
cor534	DSEL	ACOT7	-0.070866220954389	0.511756924414896
cor535	DSEL	ACOT8	-0.00692871153235717	0.948915694014518
cor536	DSEL	ACOT9	0.0956465284287481	0.375375332022395
cor537	DSEL	ACOX1	0.224854874296224	0.0351854296163633
cor538	DSEL	ACOX2	0.0779979866199363	0.470094307579776
cor539	DSEL	ACOX3	0.00173638795874922	0.987189819016356
cor540	DSEL	ACOXL	0.041644540520463	0.700058239315909
cor541	DSEL	ACP1	0.152661264406284	0.155621907437237
cor542	DSEL	ACP2	-0.00369795066979486	0.972722484806637
cor543	DSEL	ACP3	0.0405098569604563	0.707856473543385
cor544	DSEL	ACP4	-0.023038901856601	0.831278510241332
cor545	DSEL	ACP5	-0.161232910062601	0.133430570626162
cor546	DSEL	ACP6	0.248189912566511	0.0197246270364805
cor547	DSEL	ACP7	0.158730349965123	0.139644956490978
cor548	DSEL	ACR	0.140696825199359	0.191044276465531
cor549	DSEL	ACRBP	-0.223171931361102	0.0366140204306501
cor550	DSEL	ACRV1	0.0247075428195819	0.819258994088623
cor551	DSEL	ACSBG1	-0.118893212032403	0.269901772278781
cor552	DSEL	ACSBG2	0.0745646700472224	0.48991795215332
cor553	DSEL	ACSF2	-0.121679687271989	0.258755240158588
cor554	DSEL	ACSF3	-0.187214101002841	0.0807082639039124
cor555	DSEL	ACSL1	0.253919982634007	0.016977785786399
cor556	DSEL	ACSL3	0.110506081264841	0.305382079040324
cor557	DSEL	ACSL4	0.15590139840648	0.146930604591233
cor558	DSEL	ACSL5	-0.197354584985208	0.0653216057036391
cor559	DSEL	ACSL6	0.142234759980317	0.186189956116701
cor560	DSEL	ACSM1	-0.170486466008443	0.112266527906853
cor561	DSEL	ACSM2A	0.0477547476439618	0.658615022112013
cor562	DSEL	ACSM2B	0.0891910977153379	0.408592976527339
cor563	DSEL	ACSM3	-0.0984348793797667	0.36154953834103
cor564	DSEL	ACSM4	-0.0773365276495231	0.473879313856293
cor565	DSEL	ACSM5	-0.146079500008344	0.174447510964922
cor566	DSEL	ACSM6	0.0152237167572137	0.888045870311331
cor567	DSEL	ACSS1	0.142501968336458	0.185355757866451
cor568	DSEL	ACSS2	0.262457952213708	0.013498401552739
cor569	DSEL	ACSS3	0.0248116401476764	0.818510512809863
cor570	DSEL	ACTA1	0.0759684986594093	0.481759406355202
cor571	DSEL	ACTA2	0.177611967997191	0.097819903441355
cor572	DSEL	ACTB	-0.0780360464583438	0.469877021608231
cor573	DSEL	ACTBL2	0.0880394598242251	0.414694540408171
cor574	DSEL	ACTC1	0.0301767504597545	0.780168867172693
cor575	DSEL	ACTG1	0.245158511990657	0.0213261690674767
cor576	DSEL	ACTG2	0.229080176964926	0.031803400480419
cor577	DSEL	ACTL10	-0.0203939848884483	0.850408925157053
cor578	DSEL	ACTL6A	0.158007937711655	0.141478939424866
cor579	DSEL	ACTL6B	0.0235107528352881	0.827875622967963
cor580	DSEL	ACTL7A	0.0275638867047229	0.798782207585064
cor581	DSEL	ACTL7B	0.0126110116182397	0.907165243209832
cor582	DSEL	ACTL8	-0.0627562536288761	0.561333883840762
cor583	DSEL	ACTL9	-0.0668929451812963	0.535762679248539
cor584	DSEL	ACTN1	0.300527041178127	0.00444165143491976
cor585	DSEL	ACTN2	-0.0685878627132273	0.525454562478545
cor586	DSEL	ACTN3	-0.227794270938961	0.0328023953297121
cor587	DSEL	ACTN4	0.289445233272485	0.00623376570382765
cor588	DSEL	ACTR10	-0.0169122662689738	0.87572258580124
cor589	DSEL	ACTR1A	0.206819279435292	0.0531925233210351
cor590	DSEL	ACTR1B	-0.05931817214794	0.583018330565696
cor591	DSEL	ACTR2	0.0525426609008979	0.626837864386726
cor592	DSEL	ACTR3	-0.114855420573544	0.286620396553148
cor593	DSEL	ACTR3B	0.144335566449821	0.179704601304976
cor594	DSEL	ACTR3C	-0.125770383124274	0.242966391482262
cor595	DSEL	ACTR5	0.130208467316164	0.226603567923961
cor596	DSEL	ACTR6	0.118181355770517	0.272800481064333
cor597	DSEL	ACTR8	-0.0342939890434535	0.751092141204038
cor598	DSEL	ACTRT1	-0.122366732251974	0.256055779727979
cor599	DSEL	ACTRT2	-0.0610681472624569	0.571933052132689
cor600	DSEL	ACTRT3	5.49538143445757e-05	0.999594561809034
cor601	DSEL	ACVR1	0.376700532054223	0.000297512788795151
cor602	DSEL	ACVR1B	0.21718272425712	0.0420976506942007
cor603	DSEL	ACVR1C	0.0742342567686259	0.491848756256739
cor604	DSEL	ACVR2A	0.352822071259813	0.000747443670924871
cor605	DSEL	ACVR2B	0.0936224143475162	0.385609896274651
cor606	DSEL	ACVRL1	0.0327338118474361	0.762072047560314
cor607	DSEL	ACY1	-0.0675521195545321	0.531741864175703
cor608	DSEL	ACY3	-0.168529237250812	0.116510780501331
cor609	DSEL	ACYP1	-0.153260659838376	0.153985851963625
cor610	DSEL	ACYP2	-0.194400881030603	0.0695356352027014
cor611	DSEL	AD000671.1	0.0505420164996936	0.640037741636803
cor612	DSEL	AD000671.2	-0.00668256820281456	0.950728160383983
cor613	DSEL	ADA	0.17438569509164	0.104169008991039
cor614	DSEL	ADA2	-0.366051324034565	0.000452629718476146
cor615	DSEL	ADAD1	-0.0319099091450488	0.767889543549526
cor616	DSEL	ADAD2	-0.0240526716410994	0.823971338010544
cor617	DSEL	ADAL	0.174439170100211	0.104061214480254
cor618	DSEL	ADAM10	0.154829249513505	0.149765190931651
cor619	DSEL	ADAM11	0.0235830526443116	0.827354491046532
cor620	DSEL	ADAM12	0.439041423775876	1.87677515276255e-05
cor621	DSEL	ADAM15	0.164520463438124	0.12558922293068
cor622	DSEL	ADAM17	0.376769638644891	0.000296689760179619
cor623	DSEL	ADAM18	0.218202247324258	0.0411186920094794
cor624	DSEL	ADAM19	-0.0876981345435072	0.416513052549481
cor625	DSEL	ADAM2	-0.0523409685257852	0.628163375949311
cor626	DSEL	ADAM20	-0.0751407888314397	0.4865609494947
cor627	DSEL	ADAM21	-0.0414844934347978	0.701156322121262
cor628	DSEL	ADAM22	0.146775218349462	0.172382054388669
cor629	DSEL	ADAM23	0.231028604724659	0.0303386077335295
cor630	DSEL	ADAM28	-0.339464827085109	0.00121396068308719
cor631	DSEL	ADAM29	-0.139936028774756	0.19347919395345
cor632	DSEL	ADAM30	0.100453015907769	0.351741150847112
cor633	DSEL	ADAM32	-0.0131137474027122	0.903481848153627
cor634	DSEL	ADAM33	0.318462138325422	0.0024956420352063
cor635	DSEL	ADAM7	-0.0757933274526351	0.48277345676235
cor636	DSEL	ADAM8	-0.146683097988302	0.172654505397857
cor637	DSEL	ADAM9	0.320568027315898	0.00232690709997531
cor638	DSEL	ADAMDEC1	-0.264579752054072	0.01273651548485
cor639	DSEL	ADAMTS1	0.402831574416964	9.98002646615053e-05
cor640	DSEL	ADAMTS10	-0.0932741910044361	0.387387355007159
cor641	DSEL	ADAMTS12	0.425816407774162	3.53277645979643e-05
cor642	DSEL	ADAMTS13	0.0686000291929827	0.525380930590682
cor643	DSEL	ADAMTS14	0.178641693087946	0.0958587182005612
cor644	DSEL	ADAMTS15	0.302198827756516	0.00421547694646051
cor645	DSEL	ADAMTS16	0.315349621149997	0.0027652011264104
cor646	DSEL	ADAMTS17	0.103227368056795	0.33853061948833
cor647	DSEL	ADAMTS18	0.149225029486754	0.165252065857305
cor648	DSEL	ADAMTS19	0.155030940453761	0.149228847071323
cor649	DSEL	ADAMTS2	0.314576930333507	0.00283604377047611
cor650	DSEL	ADAMTS20	0.071895328956153	0.505630449336733
cor651	DSEL	ADAMTS3	0.258557563311267	0.0150025202865498
cor652	DSEL	ADAMTS4	0.257430416868207	0.0154633375611734
cor653	DSEL	ADAMTS5	0.30504578617019	0.00385384563992039
cor654	DSEL	ADAMTS6	0.132535279519692	0.218340506031195
cor655	DSEL	ADAMTS7	0.395771206747144	0.000135274772118528
cor656	DSEL	ADAMTS8	0.0920197170279299	0.393831221672551
cor657	DSEL	ADAMTS9	0.217161301397375	0.04211842722104
cor658	DSEL	ADAMTSL1	0.380206669773177	0.000258303172600749
cor659	DSEL	ADAMTSL2	0.238654036872967	0.0251413155108318
cor660	DSEL	ADAMTSL3	-0.0519593062304425	0.630674864256393
cor661	DSEL	ADAMTSL4	0.0962035890111582	0.372587855021418
cor662	DSEL	ADAMTSL5	0.25174677449532	0.017978053138387
cor663	DSEL	ADAP1	-0.00251833942498917	0.981421846921054
cor664	DSEL	ADAP2	-0.0983916480191733	0.361761473787297
cor665	DSEL	ADAR	0.241879578323153	0.0231824784493997
cor666	DSEL	ADARB1	0.153942845349862	0.152139485671415
cor667	DSEL	ADARB2	0.0257144961141029	0.812025676813361
cor668	DSEL	ADAT1	0.0146990864933839	0.891880260589779
cor669	DSEL	ADAT2	-0.0705664063081491	0.513548909439708
cor670	DSEL	ADAT3	-0.00243698325214584	0.982021921677361
cor671	DSEL	ADCK1	-0.141450053591678	0.188655483442355
cor672	DSEL	ADCK2	0.189369161993388	0.0772171039668584
cor673	DSEL	ADCK5	-0.0451526791321428	0.676147075544682
cor674	DSEL	ADCY1	-0.0104996369877849	0.922655182314937
cor675	DSEL	ADCY10	0.141209367677186	0.189416431559055
cor676	DSEL	ADCY2	0.256373355079252	0.0159065709580668
cor677	DSEL	ADCY3	0.373832635530608	0.000333578927100761
cor678	DSEL	ADCY4	-0.111354004458207	0.301663007526134
cor679	DSEL	ADCY5	0.193987951286418	0.0701418500369066
cor680	DSEL	ADCY6	0.250646164510601	0.0185036971257323
cor681	DSEL	ADCY7	-0.0984870957834658	0.36129365701328
cor682	DSEL	ADCY8	0.0969553654030567	0.368846076478052
cor683	DSEL	ADCY9	0.0427893420630084	0.692221830835728
cor684	DSEL	ADCYAP1	0.17814570306408	0.096799471380393
cor685	DSEL	ADCYAP1R1	-0.0526483456409345	0.626143781895281
cor686	DSEL	ADD1	0.158362450849004	0.140576680342006
cor687	DSEL	ADD2	-0.0982032024221602	0.36268619405464
cor688	DSEL	ADD3	-0.164487356860837	0.125666389070868
cor689	DSEL	ADGB	-0.115910519049749	0.282186854573491
cor690	DSEL	ADGRA1	-0.0337204702068486	0.755122716360615
cor691	DSEL	ADGRA2	0.303264674837018	0.00407669248751046
cor692	DSEL	ADGRA3	0.281045988388431	0.00799129252203728
cor693	DSEL	ADGRB1	-0.150909317341797	0.160478146079816
cor694	DSEL	ADGRB2	0.286118493319653	0.00688417558399567
cor695	DSEL	ADGRB3	0.443764595898757	1.48765618025627e-05
cor696	DSEL	ADGRD1	0.13431424081603	0.21216812784746
cor697	DSEL	ADGRD2	0.0817642758556652	0.448858655947852
cor698	DSEL	ADGRE1	-0.0872263433458369	0.419034255500804
cor699	DSEL	ADGRE2	0.141905849599969	0.187220520651975
cor700	DSEL	ADGRE3	-0.0743376094772086	0.491244373202115
cor701	DSEL	ADGRE5	-0.231487706826026	0.0300018773647935
cor702	DSEL	ADGRF1	-0.064584298888843	0.549962445891323
cor703	DSEL	ADGRF2	0.130799283202364	0.224484978105073
cor704	DSEL	ADGRF3	-0.0686489529577276	0.525084894915173
cor705	DSEL	ADGRF4	0.0634928844778847	0.556738218640559
cor706	DSEL	ADGRF5	0.0651231480280662	0.546631919703312
cor707	DSEL	ADGRG1	0.167524218402598	0.118737747302315
cor708	DSEL	ADGRG2	-0.12408939909263	0.249372002792343
cor709	DSEL	ADGRG3	0.218004084362286	0.0413074727256014
cor710	DSEL	ADGRG4	-0.0395513892895297	0.71446721768809
cor711	DSEL	ADGRG5	-0.469508052200766	3.93881190525761e-06
cor712	DSEL	ADGRG6	-0.0141820388384299	0.895661663437649
cor713	DSEL	ADGRG7	-0.172859060736221	0.107283295599035
cor714	DSEL	ADGRL1	0.251563440086167	0.0180647100099744
cor715	DSEL	ADGRL2	0.410694830672292	7.05515461769934e-05
cor716	DSEL	ADGRL3	0.594529081607428	1.01416390230299e-09
cor717	DSEL	ADGRL4	0.050603138804951	0.639632778501708
cor718	DSEL	ADGRV1	0.348140051153934	0.000888091010262461
cor719	DSEL	ADH1A	-0.128676335135063	0.232162759580606
cor720	DSEL	ADH1B	-0.194649000790301	0.0691734123786653
cor721	DSEL	ADH1C	-0.197808613194174	0.0646925890203569
cor722	DSEL	ADH4	-0.0444986365258566	0.680581572512149
cor723	DSEL	ADH5	0.060192727238579	0.577466125655029
cor724	DSEL	ADH6	-0.018262393104065	0.865890269919631
cor725	DSEL	ADH7	-0.0363183091912352	0.736919552361358
cor726	DSEL	ADHFE1	-0.334680700694456	0.00143689691328979
cor727	DSEL	ADI1	0.132262092236415	0.219299484362942
cor728	DSEL	ADIG	0.193070685369999	0.0715037191328731
cor729	DSEL	ADIPOQ	-0.0494663945950417	0.647181378361887
cor730	DSEL	ADIPOR1	0.221370471874703	0.0381966897214179
cor731	DSEL	ADIPOR2	0.299696890457276	0.00455792569381495
cor732	DSEL	ADIRF	NA	NA
cor733	DSEL	ADK	0.00433694920971584	0.968011283330388
cor734	DSEL	ADM	0.474415771360162	3.01950152206146e-06
cor735	DSEL	ADM2	0.127851634117473	0.23519416310741
cor736	DSEL	ADM5	0.0225767847863101	0.834614213930712
cor737	DSEL	ADNP	0.0925511507034286	0.391093656034974
cor738	DSEL	ADNP2	0.233193554391907	0.0287782313623033
cor739	DSEL	ADO	0.202435506840819	0.0585583285740512
cor740	DSEL	ADORA1	-0.00775609939742905	0.942825213458087
cor741	DSEL	ADORA2A	-0.341101232942347	0.00114523200165686
cor742	DSEL	ADORA2B	0.262176840924768	0.0136022515183129
cor743	DSEL	ADORA3	-0.0429848813216448	0.690886526479062
cor744	DSEL	ADPGK	-0.105615507443058	0.327413215541629
cor745	DSEL	ADPRH	-0.171306212669185	0.110524906202372
cor746	DSEL	ADPRHL1	0.0318808580867717	0.768094906990971
cor747	DSEL	ADPRM	-0.104100895984985	0.334436815202383
cor748	DSEL	ADPRS	0.170054360876069	0.113193089638019
cor749	DSEL	ADRA1A	0.203945554683769	0.0566622333268028
cor750	DSEL	ADRA1B	-0.0433082948135877	0.688680064734391
cor751	DSEL	ADRA1D	0.275528647208641	0.00937056475311008
cor752	DSEL	ADRA2A	-0.0859810672418691	0.425731089329795
cor753	DSEL	ADRA2B	0.35262764388285	0.000752853925879747
cor754	DSEL	ADRA2C	0.165260384773984	0.123874033400873
cor755	DSEL	ADRB1	-0.246290648024003	0.0207154832394029
cor756	DSEL	ADRB2	-0.121287731348361	0.260303918552435
cor757	DSEL	ADRB3	-0.0553982438969804	0.608199666729274
cor758	DSEL	ADRM1	0.210092718642982	0.0494546423532982
cor759	DSEL	ADSL	0.139211013121965	0.195820356781035
cor760	DSEL	ADSS1	0.0592570748527159	0.583407125468662
cor761	DSEL	ADSS2	0.0864155806454485	0.423387426138779
cor762	DSEL	ADTRP	-0.107662385843921	0.318072006939542
cor763	DSEL	AEBP1	0.294149696334921	0.00540685100474614
cor764	DSEL	AEBP2	0.0917994829072707	0.394969042039472
cor765	DSEL	AEN	0.0936083232863462	0.385681727011017
cor766	DSEL	AF196969.1	0.260551852458036	0.0142162581545771
cor767	DSEL	AF241726.2	NA	NA
cor768	DSEL	AFAP1	0.203418254918294	0.0573185520871863
cor769	DSEL	AFAP1L1	0.127693549425556	0.235778374205001
cor770	DSEL	AFAP1L2	-0.0174748600328834	0.871623110385081
cor771	DSEL	AFDN	0.252065758711713	0.0178281310427662
cor772	DSEL	AFF1	-0.0491634711190668	0.649199027886846
cor773	DSEL	AFF2	0.14624528927756	0.173953674112371
cor774	DSEL	AFF3	-0.0108749600994296	0.919899377694713
cor775	DSEL	AFF4	0.242860210676655	0.0226133878264516
cor776	DSEL	AFG1L	-0.00182193164322805	0.986558778805411
cor777	DSEL	AFG3L2	0.0626914491451107	0.561739044808633
cor778	DSEL	AFM	0.46493287885122	5.02781080864208e-06
cor779	DSEL	AFMID	0.150571349405007	0.161427769750306
cor780	DSEL	AFP	0.292429768312417	0.00569714218665603
cor781	DSEL	AFTPH	0.00651996194609091	0.951925642873115
cor782	DSEL	AGA	-0.0568264080576541	0.598970116134527
cor783	DSEL	AGAP1	0.237828193000554	0.0256648973302208
cor784	DSEL	AGAP2	-0.337615762875816	0.00129610899413975
cor785	DSEL	AGAP3	0.159240072631163	0.138361783028166
cor786	DSEL	AGAP4	-0.0990530860958094	0.358527240289027
cor787	DSEL	AGAP5	-0.065948833572739	0.541547629207135
cor788	DSEL	AGAP6	-0.129478127790969	0.229241785883317
cor789	DSEL	AGAP9	-0.040898106618524	0.705184748554693
cor790	DSEL	AGBL1	0.000818392600426843	0.99396212033399
cor791	DSEL	AGBL2	-0.106767456404587	0.322134825236637
cor792	DSEL	AGBL3	0.0190359335009836	0.860266027883813
cor793	DSEL	AGBL4	0.161760889990043	0.132146764859751
cor794	DSEL	AGBL5	0.286798368536989	0.00674658382498218
cor795	DSEL	AGER	-0.031390752060701	0.771561892256446
cor796	DSEL	AGFG1	0.0632703316993821	0.55812477172474
cor797	DSEL	AGFG2	-0.237056098158543	0.0261627544429517
cor798	DSEL	AGGF1	0.109069202689001	0.311752293337801
cor799	DSEL	AGK	0.186261681794183	0.0822907589934345
cor800	DSEL	AGL	-0.0073382698099402	0.945900508278002
cor801	DSEL	AGMAT	-0.292787916896125	0.00563557986883751
cor802	DSEL	AGMO	-0.0415510962960942	0.700699285328962
cor803	DSEL	AGO1	0.228053750816173	0.0325987119958535
cor804	DSEL	AGO2	0.140831853688602	0.19061444529632
cor805	DSEL	AGO3	0.0276522841820589	0.798150583814894
cor806	DSEL	AGO4	0.220532498129402	0.0389521352004822
cor807	DSEL	AGPAT1	0.363645809483126	0.000496649302982456
cor808	DSEL	AGPAT2	0.186515777435117	0.081866167867789
cor809	DSEL	AGPAT3	0.0652095686007526	0.546098684902215
cor810	DSEL	AGPAT4	0.259055106323586	0.0148029180440271
cor811	DSEL	AGPAT5	0.170549370637209	0.112132133064516
cor812	DSEL	AGPS	0.309841653200849	0.00330687383608333
cor813	DSEL	AGR2	-0.117273485588371	0.276527620476722
cor814	DSEL	AGR3	-0.13832596037198	0.198705859951898
cor815	DSEL	AGRN	0.199556787265498	0.0623163466453197
cor816	DSEL	AGRP	-0.1576602048048	0.142368182553672
cor817	DSEL	AGT	0.110514225228481	0.305346217341117
cor818	DSEL	AGTPBP1	0.00425270692682073	0.968632324643592
cor819	DSEL	AGTR1	0.364624594459965	0.000478285363747563
cor820	DSEL	AGTR2	-0.0446617773580393	0.679474432396915
cor821	DSEL	AGTRAP	0.113747445507052	0.29132561167609
cor822	DSEL	AGXT	-0.100642339612646	0.350829588870845
cor823	DSEL	AGXT2	0.205141413078203	0.0551965256905142
cor824	DSEL	AHCTF1	0.113798003157252	0.291109805083398
cor825	DSEL	AHCY	0.0620150540595201	0.565976170462111
cor826	DSEL	AHCYL1	0.133450379177891	0.215149779618211
cor827	DSEL	AHCYL2	-0.143595599903803	0.181969846880446
cor828	DSEL	AHDC1	0.28099292122474	0.00800365806076947
cor829	DSEL	AHI1	0.1237416439681	0.250711512705712
cor830	DSEL	AHNAK	0.258518244482738	0.0150183928876715
cor831	DSEL	AHNAK2	0.183312260074056	0.0873486298358231
cor832	DSEL	AHR	0.0172163623179852	0.873506302518439
cor833	DSEL	AHRR	0.327964580770126	0.00181251278804807
cor834	DSEL	AHSA1	-0.0435195498657869	0.687240197115586
cor835	DSEL	AHSG	0.175305357025819	0.10232726084057
cor836	DSEL	AHSP	-0.139062814302706	0.196301408823412
cor837	DSEL	AICDA	-0.225439545163612	0.0347001923467432
cor838	DSEL	AIDA	0.180063764347001	0.0932012749273796
cor839	DSEL	AIF1	-0.337943438004084	0.00128119371842769
cor840	DSEL	AIF1L	0.243251719496649	0.022389538171849
cor841	DSEL	AIFM1	0.0516435120944223	0.632756089273823
cor842	DSEL	AIFM2	0.190913265939432	0.0747908376162231
cor843	DSEL	AIFM3	-0.128146215595858	0.234108207744421
cor844	DSEL	AIG1	0.284435571630967	0.00723546775908276
cor845	DSEL	AIM2	-0.431254882003216	2.73232750851921e-05
cor846	DSEL	AIMP1	0.0681294324431945	0.528232769769618
cor847	DSEL	AIMP2	0.237327551507089	0.0259867909907891
cor848	DSEL	AIP	-0.0814590051686346	0.450559702653688
cor849	DSEL	AIPL1	-0.0826055794442409	0.444189277452144
cor850	DSEL	AIRE	-0.00756735801301081	0.944214280269208
cor851	DSEL	AJAP1	0.207479060130703	0.0524210335898628
cor852	DSEL	AJM1	-0.165576987126911	0.123145636984729
cor853	DSEL	AJUBA	-0.0378446466630928	0.726290958073374
cor854	DSEL	AK1	-0.139277418088989	0.195605082449916
cor855	DSEL	AK2	-0.0692144285900171	0.521669323805378
cor856	DSEL	AK3	-0.137256811699896	0.20223213290114
cor857	DSEL	AK4	0.429217766871627	3.00990639555744e-05
cor858	DSEL	AK5	0.48152506599015	2.03950637567441e-06
cor859	DSEL	AK6	-0.0526434371157007	0.626176011342083
cor860	DSEL	AK7	-0.112966690835691	0.29467169703404
cor861	DSEL	AK8	-0.221823721250637	0.0377932045789769
cor862	DSEL	AK9	-0.152112269717592	0.15713173391588
cor863	DSEL	AKAIN1	0.0107856287852302	0.920555207134822
cor864	DSEL	AKAP1	0.146188522142926	0.174122650865334
cor865	DSEL	AKAP10	-0.077538622977276	0.472721139321268
cor866	DSEL	AKAP11	-0.114173694803793	0.28950946477396
cor867	DSEL	AKAP12	0.0865233568105479	0.422807257214843
cor868	DSEL	AKAP13	0.0455474973491892	0.673475475201119
cor869	DSEL	AKAP14	-0.0865770870903335	0.422518193174208
cor870	DSEL	AKAP17A	-0.0267113648836421	0.80488028895927
cor871	DSEL	AKAP3	-0.00759691410038828	0.943996747281211
cor872	DSEL	AKAP4	-0.108075102209133	0.316209511369461
cor873	DSEL	AKAP5	-0.254643108168058	0.016655766951198
cor874	DSEL	AKAP6	-0.0306442231442305	0.77685140249193
cor875	DSEL	AKAP7	0.18221496283565	0.0892920733204637
cor876	DSEL	AKAP8	0.0236780156242222	0.826670118078396
cor877	DSEL	AKAP8L	0.0261031344343507	0.809238118433759
cor878	DSEL	AKAP9	0.00580428659240453	0.957197328268231
cor879	DSEL	AKIP1	0.202356848194986	0.058658498070828
cor880	DSEL	AKIRIN1	0.144013373176372	0.180688381410588
cor881	DSEL	AKIRIN2	0.00615915514595176	0.954583112155893
cor882	DSEL	AKNA	-0.342286966953649	0.00109766007628673
cor883	DSEL	AKNAD1	0.12804143295531	0.234494081415454
cor884	DSEL	AKR1A1	0.0256987611454324	0.812138587469962
cor885	DSEL	AKR1B1	0.146404617483866	0.17348005030333
cor886	DSEL	AKR1B10	0.162182339853939	0.131128756127822
cor887	DSEL	AKR1B15	0.233438919041863	0.0286057472035896
cor888	DSEL	AKR1C1	0.0304323622253494	0.778354402375798
cor889	DSEL	AKR1C2	0.0748614868940532	0.488186894523658
cor890	DSEL	AKR1C3	-0.0749333988520562	0.487767986953255
cor891	DSEL	AKR1C4	-0.00978762515284229	0.927885600010361
cor892	DSEL	AKR1C8P	-0.061236906328184	0.570869267298705
cor893	DSEL	AKR1D1	-0.18799042102791	0.0794364082461406
cor894	DSEL	AKR1E2	0.236987305124448	0.0262075083027073
cor895	DSEL	AKR7A2	0.0842718789041285	0.4350219208241
cor896	DSEL	AKR7A3	0.0313700698479908	0.77170829632318
cor897	DSEL	AKT1	0.0822187714017984	0.446332736991926
cor898	DSEL	AKT1S1	0.184905936046531	0.0845859261543832
cor899	DSEL	AKT2	0.139346305050713	0.195381942049566
cor900	DSEL	AKT3	0.143232986539325	0.18308747487686
cor901	DSEL	AKTIP	-0.23717147559327	0.0260878404146048
cor902	DSEL	AL020996.2	NA	NA
cor903	DSEL	AL021546.1	0.0625242492624603	0.56278502804908
cor904	DSEL	AL021997.3	0.106002800554203	0.32563246370047
cor905	DSEL	AL022238.4	0.0441568229686465	0.682903450202731
cor906	DSEL	AL022312.1	NA	NA
cor907	DSEL	AL022318.4	0.218177056734882	0.0411426500129115
cor908	DSEL	AL024498.2	NA	NA
cor909	DSEL	AL031315.1	-0.0515264231950208	0.633528485356536
cor910	DSEL	AL031681.3	-0.116716904262817	0.278829375728882
cor911	DSEL	AL031708.1	-0.0885204995836142	0.412139503397159
cor912	DSEL	AL031777.2	-0.0766469585261843	0.477842628751361
cor913	DSEL	AL031847.2	0.00360326734912608	0.973420648416935
cor914	DSEL	AL033529.1	-0.155939539461786	0.146830513573512
cor915	DSEL	AL034430.1	NA	NA
cor916	DSEL	AL034430.2	NA	NA
cor917	DSEL	AL035078.4	NA	NA
cor918	DSEL	AL035425.3	0.0770412849167545	0.475574051567467
cor919	DSEL	AL035460.1	0.164107486955214	0.126554404421573
cor920	DSEL	AL035461.4	NA	NA
cor921	DSEL	AL035699.1	NA	NA
cor922	DSEL	AL049629.2	0.251230253888221	0.018223117751478
cor923	DSEL	AL049634.2	-0.0694313791208971	0.520361891825676
cor924	DSEL	AL049650.2	-0.188688670185637	0.0783061800401249
cor925	DSEL	AL049697.1	-0.0117143161524851	0.913739884960752
cor926	DSEL	AL049779.1	0.109877085052828	0.3081601372624
cor927	DSEL	AL049839.2	0.121206328334426	0.260626343029287
cor928	DSEL	AL049844.1	0.0715885531141352	0.507452766691752
cor929	DSEL	AL049844.3	-0.111952942441789	0.299053936518741
cor930	DSEL	AL096711.2	0.268200263077184	0.0115226137469472
cor931	DSEL	AL096814.1	NA	NA
cor932	DSEL	AL109810.2	0.0203277260267058	0.850889330047958
cor933	DSEL	AL109811.3	-0.100664070664021	0.350725051707467
cor934	DSEL	AL109827.1	NA	NA
cor935	DSEL	AL110118.2	-0.0895810527951176	0.40653889431921
cor936	DSEL	AL117339.4	-0.0894250425683655	0.407359948116003
cor937	DSEL	AL117348.2	-0.0301580038041511	0.780301987093399
cor938	DSEL	AL121594.1	-0.00900376430567913	0.933647352031724
cor939	DSEL	AL121753.1	0.0857257778477296	0.427111522340826
cor940	DSEL	AL121758.1	0.139863300446777	0.193713127034932
cor941	DSEL	AL121845.2	-0.0944959699408938	0.381172542684362
cor942	DSEL	AL121845.3	0.0569745029307381	0.598016628910854
cor943	DSEL	AL121899.2	-0.0789341660141087	0.464765457315212
cor944	DSEL	AL121900.1	0.152202419767603	0.156883060634482
cor945	DSEL	AL132671.2	0.0932717213554671	0.387399978495489
cor946	DSEL	AL132780.3	NA	NA
cor947	DSEL	AL133352.1	-0.128090881626795	0.234311926095279
cor948	DSEL	AL133353.2	-0.0841307035158461	0.435794429890275
cor949	DSEL	AL133410.3	-0.107285778730977	0.319777698355513
cor950	DSEL	AL133500.1	0.136858473308531	0.203557323694073
cor951	DSEL	AL135905.2	0.153859069503426	0.152365332831537
cor952	DSEL	AL136295.1	-0.124087053068913	0.249381022890822
cor953	DSEL	AL136295.3	-0.0843830365271184	0.434414215225404
cor954	DSEL	AL136295.4	-0.0568812177226744	0.598617153187465
cor955	DSEL	AL136295.5	-0.000184194267428406	0.998641052324593
cor956	DSEL	AL136531.2	0.127832167822594	0.235266047523418
cor957	DSEL	AL138752.2	-0.0643588428918982	0.551358855891573
cor958	DSEL	AL138899.3	0.0260050084381191	0.809941716866483
cor959	DSEL	AL139011.2	0.0535591165524507	0.620175842626019
cor960	DSEL	AL139142.2	-0.0229451198340697	0.831955218398001
cor961	DSEL	AL139260.3	-0.143219982657778	0.183127647377029
cor962	DSEL	AL139300.1	0.209013346077434	0.050662469336417
cor963	DSEL	AL139353.1	-0.127168915882009	0.237724413065227
cor964	DSEL	AL157392.5	0.156511464378979	0.145335786720904
cor965	DSEL	AL157935.3	-0.290254710545359	0.00608397340681492
cor966	DSEL	AL159163.1	0.0407614262661449	0.706124903760147
cor967	DSEL	AL160269.1	0.0459958936708731	0.670446232404706
cor968	DSEL	AL160272.2	-0.0160461762188664	0.882039931635434
cor969	DSEL	AL162231.1	0.00846641004912643	0.937599154823712
cor970	DSEL	AL162231.3	-0.0903694547041614	0.40240454207653
cor971	DSEL	AL162377.3	0.0214621600168225	0.842671848906625
cor972	DSEL	AL162417.1	-0.037037280245852	0.731906722450193
cor973	DSEL	AL162596.1	NA	NA
cor974	DSEL	AL163195.3	-0.104940241118607	0.330532875898529
cor975	DSEL	AL163636.2	-0.080704921409757	0.454776985448131
cor976	DSEL	AL353572.3	0.143144939177798	0.18335960232
cor977	DSEL	AL353579.1	NA	NA
cor978	DSEL	AL353588.1	-0.0492216389441951	0.648811398980025
cor979	DSEL	AL354761.1	-0.0662983690809212	0.539402318358257
cor980	DSEL	AL355102.2	-0.13079833544839	0.224488365454193
cor981	DSEL	AL355312.6	0.146815741190187	0.172262305977272
cor982	DSEL	AL355315.1	-0.0139869636796842	0.897088946082416
cor983	DSEL	AL355385.2	-0.00566428788490834	0.958228785054333
cor984	DSEL	AL355916.3	0.126982171633969	0.238419791068225
cor985	DSEL	AL355987.1	-0.108399735450109	0.314749466779151
cor986	DSEL	AL355987.3	0.0311087659061869	0.773558686046711
cor987	DSEL	AL357075.4	NA	NA
cor988	DSEL	AL357673.1	-0.196419892545822	0.0666321412590081
cor989	DSEL	AL358113.1	-0.106465611904898	0.323512614625118
cor990	DSEL	AL358472.6	0.113185871282248	0.2937298097236
cor991	DSEL	AL358472.7	-0.0258240541259149	0.811239619313701
cor992	DSEL	AL359092.3	NA	NA
cor993	DSEL	AL359736.1	0.368439178460052	0.000412497805578084
cor994	DSEL	AL359922.1	0.129262666596747	0.230024185754276
cor995	DSEL	AL360181.3	-0.15168809849187	0.158305724452468
cor996	DSEL	AL365205.1	-0.0133318203022346	0.901884722826172
cor997	DSEL	AL365214.2	-0.101942330266932	0.344610148766368
cor998	DSEL	AL365232.1	-0.12178595115355	0.258336458258688
cor999	DSEL	AL365273.2	0.0827370043138759	0.443462315235529
cor1000	DSEL	AL391650.1	0.140369507546612	0.192089122008388
cor1001	DSEL	AL391987.1	NA	NA
cor1002	DSEL	AL391987.2	0.143016953133928	0.183755692836301
cor1003	DSEL	AL441992.3	-0.0996383223501686	0.355680557246625
cor1004	DSEL	AL445238.1	0.0159478804589135	0.882757384220322
cor1005	DSEL	AL445423.3	-0.0614275458411224	0.569668672095375
cor1006	DSEL	AL445524.2	-0.0651297905113288	0.546590925068155
cor1007	DSEL	AL445685.3	NA	NA
cor1008	DSEL	AL445989.1	0.0738062150620854	0.494356014605333
cor1009	DSEL	AL451007.3	-0.0295042984225112	0.784947877951089
cor1010	DSEL	AL451062.4	0.120441897963438	0.263667373567495
cor1011	DSEL	AL451136.1	0.09494942980914	0.378881320098163
cor1012	DSEL	AL512428.1	-0.109300221203945	0.310722338548835
cor1013	DSEL	AL512506.3	-0.133226695079391	0.215926645313487
cor1014	DSEL	AL512785.2	-0.0411623089649893	0.703368688206669
cor1015	DSEL	AL513165.2	0.0146910706164195	0.891938866110128
cor1016	DSEL	AL583836.1	0.0985137196150672	0.361163232511349
cor1017	DSEL	AL589666.1	-0.113882322718032	0.290750119938618
cor1018	DSEL	AL590132.1	-0.0964914412911838	0.371152421135893
cor1019	DSEL	AL590560.2	-0.00224201720546865	0.98346001120883
cor1020	DSEL	AL590764.2	-0.230288443735537	0.0308881967360344
cor1021	DSEL	AL591806.4	0.222852740997385	0.0368903742762763
cor1022	DSEL	AL592490.1	NA	NA
cor1023	DSEL	AL603764.2	-0.146186657492124	0.174128203348733
cor1024	DSEL	AL603832.3	-0.0296702433376726	0.783767785559893
cor1025	DSEL	AL627230.1	-0.00535090956751524	0.960537882824275
cor1026	DSEL	AL627230.5	NA	NA
cor1027	DSEL	AL645922.1	-0.0819181657804728	0.448002501165219
cor1028	DSEL	AL645941.2	0.0824905148208438	0.444826293066048
cor1029	DSEL	AL662884.4	0.163012007181013	0.129142172206282
cor1030	DSEL	AL662899.3	0.0156569542348153	0.884881382145043
cor1031	DSEL	AL662899.4	0.144816291379215	0.178244043001534
cor1032	DSEL	AL669918.1	-0.103429469839659	0.337580667193013
cor1033	DSEL	AL672142.1	NA	NA
cor1034	DSEL	AL691442.2	-0.0435063365842096	0.68733022331283
cor1035	DSEL	AL713999.1	NA	NA
cor1036	DSEL	AL772284.2	-0.00401093434607468	0.970414795295503
cor1037	DSEL	AL807752.6	-0.00704579969217663	0.948053610692686
cor1038	DSEL	AL807752.7	-0.0750357916561175	0.48717184880349
cor1039	DSEL	AL845331.2	0.0537935825557991	0.618643423550171
cor1040	DSEL	AL928654.3	-0.0536139723038062	0.619817171753575
cor1041	DSEL	AL929554.2	NA	NA
cor1042	DSEL	ALAD	-0.0349114154210757	0.746760441393081
cor1043	DSEL	ALAS1	0.0936204583040693	0.385619866941606
cor1044	DSEL	ALAS2	0.0885615207792067	0.411922045025164
cor1045	DSEL	ALB	0.186245841509027	0.0823172859169308
cor1046	DSEL	ALCAM	0.214883543304859	0.0443766084797198
cor1047	DSEL	ALDH16A1	-0.0348023511054255	0.747525040752705
cor1048	DSEL	ALDH18A1	0.27754913270289	0.00884298323118309
cor1049	DSEL	ALDH1A1	0.111621288018454	0.300496843264334
cor1050	DSEL	ALDH1A2	0.0588423314897322	0.586049492848334
cor1051	DSEL	ALDH1A3	0.0667807189967691	0.536448729287454
cor1052	DSEL	ALDH1B1	0.0383212144845584	0.722982863942868
cor1053	DSEL	ALDH1L1	-0.0420784781737904	0.69708409719712
cor1054	DSEL	ALDH1L2	0.348898173569053	0.00086379441397301
cor1055	DSEL	ALDH2	0.0710795882861296	0.510483588459862
cor1056	DSEL	ALDH3A1	-0.0978793640187657	0.364278692270939
cor1057	DSEL	ALDH3A2	-0.0342834733847949	0.751165983498414
cor1058	DSEL	ALDH3B1	-0.185884071359933	0.082924980364297
cor1059	DSEL	ALDH3B2	0.0791624735859039	0.463470927437417
cor1060	DSEL	ALDH4A1	0.0597133587233269	0.580506418347609
cor1061	DSEL	ALDH5A1	-0.0283676017854286	0.79304425481862
cor1062	DSEL	ALDH6A1	-0.0930158681241516	0.388709094315034
cor1063	DSEL	ALDH7A1	0.102322739736428	0.342803338508458
cor1064	DSEL	ALDH8A1	0.219911866341329	0.0395196459410417
cor1065	DSEL	ALDH9A1	0.0192141577853481	0.85897117415343
cor1066	DSEL	ALDOA	0.352449286105565	0.000757848409159606
cor1067	DSEL	ALDOB	-0.110963910430858	0.30337030182748
cor1068	DSEL	ALDOC	0.217606201980764	0.0416886949707264
cor1069	DSEL	ALG1	0.269094399616699	0.0112388325162989
cor1070	DSEL	ALG10	0.274484645480213	0.00965382797073081
cor1071	DSEL	ALG10B	0.372968742478592	0.00034520583714914
cor1072	DSEL	ALG11	0.10071485238079	0.350480842050278
cor1073	DSEL	ALG12	0.213107061887432	0.0462066985523962
cor1074	DSEL	ALG13	-0.114842135842746	0.286676512187465
cor1075	DSEL	ALG14	0.151425250917657	0.159036482132106
cor1076	DSEL	ALG1L	0.2101038451103	0.0494423164247544
cor1077	DSEL	ALG1L2	0.0476469644082691	0.659337670648453
cor1078	DSEL	ALG2	-0.0227636604034138	0.833264932404332
cor1079	DSEL	ALG3	0.296618943580669	0.00501302871587657
cor1080	DSEL	ALG5	0.0627049946222569	0.561654346308097
cor1081	DSEL	ALG6	0.0796276603687239	0.46083938390557
cor1082	DSEL	ALG8	0.0917944076019619	0.39499528615843
cor1083	DSEL	ALG9	0.173325039723171	0.106325125621503
cor1084	DSEL	ALK	0.209417899573475	0.0502069567527731
cor1085	DSEL	ALKAL1	0.0831000976614754	0.441457379209479
cor1086	DSEL	ALKAL2	0.0684794136125147	0.526111128645692
cor1087	DSEL	ALKBH1	-0.130239943980621	0.226490344512735
cor1088	DSEL	ALKBH2	0.188680780341089	0.0783188788005726
cor1089	DSEL	ALKBH3	0.242398167666659	0.0228800217836424
cor1090	DSEL	ALKBH4	0.100841247317865	0.34987346798393
cor1091	DSEL	ALKBH5	0.173083750586916	0.106820441266451
cor1092	DSEL	ALKBH6	-0.0993359341495036	0.357149668783484
cor1093	DSEL	ALKBH7	-0.00260466249253616	0.98078514816044
cor1094	DSEL	ALKBH8	-0.0567767436172163	0.599290024915368
cor1095	DSEL	ALLC	0.00384413280194684	0.971644626439186
cor1096	DSEL	ALMS1	0.159641772045087	0.137356850864466
cor1097	DSEL	ALOX12	0.00406279601305237	0.970032432131201
cor1098	DSEL	ALOX12B	-0.105905897169925	0.326077438478612
cor1099	DSEL	ALOX15	-0.130067638203519	0.22711062422983
cor1100	DSEL	ALOX15B	-0.12859732349215	0.232452001662343
cor1101	DSEL	ALOX5	-0.291036406557836	0.00594235382823946
cor1102	DSEL	ALOX5AP	-0.0445933378365	0.679938808330852
cor1103	DSEL	ALOXE3	0.0597544721683586	0.580245376516116
cor1104	DSEL	ALPG	-0.0722732978497267	0.503389892279833
cor1105	DSEL	ALPI	0.0511637906126548	0.635923138139816
cor1106	DSEL	ALPK1	-0.27069339701431	0.0107465200792972
cor1107	DSEL	ALPK2	-0.122717051622543	0.254686768919623
cor1108	DSEL	ALPK3	0.0932837610577464	0.387338440481313
cor1109	DSEL	ALPL	-0.0891532137523826	0.408792852710482
cor1110	DSEL	ALPP	-0.134191475074352	0.212590061226871
cor1111	DSEL	ALS2	0.289357199744172	0.00625025118035563
cor1112	DSEL	ALS2CL	-0.0935720075265741	0.38586688760923
cor1113	DSEL	ALX1	0.144749797311425	0.178445549177753
cor1114	DSEL	ALX3	0.051400934616096	0.634356727117122
cor1115	DSEL	ALX4	0.12391988345232	0.250024341014574
cor1116	DSEL	ALYREF	0.240381611405379	0.0240753599665345
cor1117	DSEL	AMACR	0.0999204996520696	0.35431302051985
cor1118	DSEL	AMBN	0.00336498181714759	0.975177774784903
cor1119	DSEL	AMBP	0.0210038124449157	0.84598999972892
cor1120	DSEL	AMBRA1	0.160907694462166	0.134226051940318
cor1121	DSEL	AMD1	0.154691097078803	0.150133403727136
cor1122	DSEL	AMDHD1	-0.038940101775153	0.718694447572254
cor1123	DSEL	AMDHD2	0.0357115263577994	0.741158764465117
cor1124	DSEL	AMELX	0.120544900237713	0.263256217514125
cor1125	DSEL	AMELY	-0.0433034153992169	0.68871333486319
cor1126	DSEL	AMER1	0.240292338933088	0.0241294843497156
cor1127	DSEL	AMER2	-0.102472966280123	0.342091457111983
cor1128	DSEL	AMER3	0.0298238422405618	0.7826759251732
cor1129	DSEL	AMFR	0.0851653079739895	0.430151137111624
cor1130	DSEL	AMH	0.119991908240594	0.265468708076296
cor1131	DSEL	AMHR2	0.0724848375779061	0.502138160709061
cor1132	DSEL	AMIGO1	-0.00448631041447966	0.966910226844428
cor1133	DSEL	AMIGO2	-0.0620311885065675	0.565874924590133
cor1134	DSEL	AMIGO3	0.10901544732514	0.31199226877223
cor1135	DSEL	AMMECR1	0.164242385301265	0.126238506935251
cor1136	DSEL	AMMECR1L	0.19859939945981	0.0636087530850426
cor1137	DSEL	AMN	0.0309172123906487	0.774915951448026
cor1138	DSEL	AMN1	0.0800323591238055	0.45855671024265
cor1139	DSEL	AMOT	0.0200986722002622	0.85255048541333
cor1140	DSEL	AMOTL1	0.156109396773802	0.14638539042258
cor1141	DSEL	AMOTL2	0.161130519736192	0.133680631086166
cor1142	DSEL	AMPD1	-0.249017488327899	0.0193057624894897
cor1143	DSEL	AMPD2	0.0400403072960084	0.711092385339785
cor1144	DSEL	AMPD3	-0.0983821637712198	0.361807979160789
cor1145	DSEL	AMPH	0.319996286499255	0.00237167209076258
cor1146	DSEL	AMT	-0.245015485002726	0.0214044042859573
cor1147	DSEL	AMTN	0.294104338816696	0.00541433479497964
cor1148	DSEL	AMY1A	0.0471687023994229	0.662548010554176
cor1149	DSEL	AMY1B	-0.112153011441096	0.298185710087457
cor1150	DSEL	AMY1C	0.0731393153276274	0.498275727425185
cor1151	DSEL	AMY2A	0.0458352096339342	0.671531167866646
cor1152	DSEL	AMY2B	-0.309513385330884	0.00334196881321743
cor1153	DSEL	AMZ1	-0.0439598221133553	0.684242983312194
cor1154	DSEL	AMZ2	0.189930585168933	0.0763277459893525
cor1155	DSEL	ANAPC1	0.100544195556024	0.3513019522766
cor1156	DSEL	ANAPC10	0.229553650922025	0.0314420813413042
cor1157	DSEL	ANAPC11	0.258172414443643	0.0151586279942759
cor1158	DSEL	ANAPC13	0.062714441199405	0.561595281405928
cor1159	DSEL	ANAPC15	0.0351454593203868	0.74512049533004
cor1160	DSEL	ANAPC16	-0.0901001565282944	0.403813939075964
cor1161	DSEL	ANAPC2	-0.0723761269698333	0.502781225447863
cor1162	DSEL	ANAPC4	-0.246511215966258	0.020598266264958
cor1163	DSEL	ANAPC5	0.0409939195358811	0.704525963322044
cor1164	DSEL	ANAPC7	0.0619476929773008	0.566398962776139
cor1165	DSEL	ANG	-0.124774422836858	0.246747770198398
cor1166	DSEL	ANGEL1	-0.0575403485281882	0.594379767757365
cor1167	DSEL	ANGEL2	0.0958072363776177	0.374569869140329
cor1168	DSEL	ANGPT1	0.0891711901549415	0.408698001895278
cor1169	DSEL	ANGPT2	0.15585642597397	0.147048688579851
cor1170	DSEL	ANGPT4	-0.0418296016555336	0.698789302821526
cor1171	DSEL	ANGPTL1	-0.0479691388394601	0.657178536170218
cor1172	DSEL	ANGPTL2	0.330188369643683	0.0016793258863085
cor1173	DSEL	ANGPTL3	0.0833795026460095	0.439918034059532
cor1174	DSEL	ANGPTL4	0.187973099769399	0.0794646102314352
cor1175	DSEL	ANGPTL5	-0.091474627521735	0.396650938906644
cor1176	DSEL	ANGPTL6	-0.364872750256411	0.000473729407920488
cor1177	DSEL	ANGPTL7	0.0487335424027385	0.652066950939053
cor1178	DSEL	ANGPTL8	0.0841095876859847	0.435910042092718
cor1179	DSEL	ANHX	0.0280364428800989	0.795407179020974
cor1180	DSEL	ANK1	-0.149885156131181	0.163368652615854
cor1181	DSEL	ANK2	-0.115107756736419	0.285555894741159
cor1182	DSEL	ANK3	-0.172834333363743	0.1073343284247
cor1183	DSEL	ANKAR	-0.134922189233356	0.210087430548843
cor1184	DSEL	ANKDD1A	-0.0168968343178955	0.875835081129387
cor1185	DSEL	ANKDD1B	-0.111061815317113	0.30294121725886
cor1186	DSEL	ANKEF1	0.114532318831658	0.287987268036501
cor1187	DSEL	ANKFN1	-0.0693348179871835	0.520943603454547
cor1188	DSEL	ANKFY1	0.0253296061093899	0.814788658831211
cor1189	DSEL	ANKH	0.0137362554191663	0.89892375255333
cor1190	DSEL	ANKHD1	-0.129531243238387	0.229049195049378
cor1191	DSEL	ANKHD1-EIF4EBP3	-0.138354288163478	0.198613033459135
cor1192	DSEL	ANKIB1	0.158439772619631	0.140380470123784
cor1193	DSEL	ANKK1	-0.039570008260998	0.714338596331033
cor1194	DSEL	ANKLE1	-0.140223591038773	0.192556236607421
cor1195	DSEL	ANKLE2	0.177710970594513	0.0976299881719766
cor1196	DSEL	ANKMY1	-0.0601151719489673	0.577957503776001
cor1197	DSEL	ANKMY2	0.103208945285648	0.338617297014127
cor1198	DSEL	ANKRA2	-0.102524910690926	0.341845523440466
cor1199	DSEL	ANKRD1	-0.00119762398912013	0.991164348100592
cor1200	DSEL	ANKRD10	-0.127510096647158	0.236457598058726
cor1201	DSEL	ANKRD11	0.0915833589596248	0.396087523710521
cor1202	DSEL	ANKRD12	-0.240744154506196	0.0238566177384951
cor1203	DSEL	ANKRD13A	-0.113626656371921	0.291841630818446
cor1204	DSEL	ANKRD13B	0.164261206714506	0.126194479991286
cor1205	DSEL	ANKRD13C	0.0689469231645264	0.523283702483961
cor1206	DSEL	ANKRD13D	-0.0163454313057102	0.879856281335923
cor1207	DSEL	ANKRD16	0.0593878800595317	0.582574886737757
cor1208	DSEL	ANKRD17	0.167161694699611	0.119549040560652
cor1209	DSEL	ANKRD18A	-0.0228188849259196	0.832866291811883
cor1210	DSEL	ANKRD18B	0.0626015545420056	0.562301300345238
cor1211	DSEL	ANKRD2	0.0189629908759382	0.860796084943873
cor1212	DSEL	ANKRD20A1	-0.00223653024397202	0.983500484384352
cor1213	DSEL	ANKRD20A2P	0.0568242811015583	0.598983815161464
cor1214	DSEL	ANKRD20A3P	-0.106885676450305	0.321596228690948
cor1215	DSEL	ANKRD20A4P	-0.12107863129308	0.261132677497283
cor1216	DSEL	ANKRD22	-0.219295297254585	0.040090252493404
cor1217	DSEL	ANKRD23	-0.110399415967166	0.305852029861305
cor1218	DSEL	ANKRD24	-0.280096010953406	0.00821521432339538
cor1219	DSEL	ANKRD26	0.0875354614194189	0.417381365930979
cor1220	DSEL	ANKRD27	0.139249462976037	0.195695687694168
cor1221	DSEL	ANKRD28	0.201462172671715	0.0598077087246836
cor1222	DSEL	ANKRD29	-0.160139186383091	0.136120143461844
cor1223	DSEL	ANKRD30A	0.0828847021499522	0.442646138426788
cor1224	DSEL	ANKRD30B	-0.0058414422268034	0.956923591556144
cor1225	DSEL	ANKRD30BL	-0.144669493049173	0.178689128228765
cor1226	DSEL	ANKRD31	0.0370334525592965	0.731933380427898
cor1227	DSEL	ANKRD33	0.25089057217114	0.0183858421754602
cor1228	DSEL	ANKRD33B	0.101026754306937	0.348983227886761
cor1229	DSEL	ANKRD34A	-0.0366333222899546	0.73472184120783
cor1230	DSEL	ANKRD34B	0.126585708682839	0.239900769610488
cor1231	DSEL	ANKRD34C	0.224583519949644	0.0354125611052465
cor1232	DSEL	ANKRD35	0.0404800528172985	0.708061716191279
cor1233	DSEL	ANKRD36	0.039139889972074	0.717311916613191
cor1234	DSEL	ANKRD36B	0.0240536734088668	0.823964124647787
cor1235	DSEL	ANKRD36C	0.0463846001939494	0.667824487932019
cor1236	DSEL	ANKRD37	0.206422540663549	0.0536609042739908
cor1237	DSEL	ANKRD39	0.0314777388798331	0.770946222475112
cor1238	DSEL	ANKRD40	0.266609648556272	0.012042906336124
cor1239	DSEL	ANKRD40CL	-0.109541929776257	0.309647088321699
cor1240	DSEL	ANKRD42	0.0856204751854357	0.427681673774371
cor1241	DSEL	ANKRD44	-0.328123441564555	0.00180269118439964
cor1242	DSEL	ANKRD45	-0.0634915021484844	0.556746825765812
cor1243	DSEL	ANKRD46	-0.0170021019991911	0.875067753308394
cor1244	DSEL	ANKRD49	-0.200217621994212	0.06143677717642
cor1245	DSEL	ANKRD50	0.335446676426481	0.00139887826421571
cor1246	DSEL	ANKRD52	0.267440734165151	0.0117685600293517
cor1247	DSEL	ANKRD53	0.0822209661817579	0.446320558533772
cor1248	DSEL	ANKRD54	0.138622471109886	0.19773577570007
cor1249	DSEL	ANKRD55	-0.0598021715842393	0.579942586083744
cor1250	DSEL	ANKRD6	0.308828440472888	0.00341627088430224
cor1251	DSEL	ANKRD60	NA	NA
cor1252	DSEL	ANKRD61	0.0916441264008176	0.395772851152197
cor1253	DSEL	ANKRD62	0.0549856546154469	0.610877582167634
cor1254	DSEL	ANKRD63	-0.00226310786274081	0.983304441731457
cor1255	DSEL	ANKRD65	0.0998284494697275	0.354758771093709
cor1256	DSEL	ANKRD66	-0.134352368284604	0.212037208660923
cor1257	DSEL	ANKRD7	0.375522757870039	0.000311866449194489
cor1258	DSEL	ANKRD9	0.164327424378867	0.126039677374101
cor1259	DSEL	ANKS1A	0.291294182980366	0.0058962966776436
cor1260	DSEL	ANKS1B	0.0706917900773641	0.512799103448956
cor1261	DSEL	ANKS3	0.21790857154776	0.0413987206218942
cor1262	DSEL	ANKS4B	0.0709835820104453	0.511056334329618
cor1263	DSEL	ANKS6	0.031960945964305	0.76752880039126
cor1264	DSEL	ANKUB1	-0.121585595871425	0.259126436373472
cor1265	DSEL	ANKZF1	-0.135125661800242	0.209394299429604
cor1266	DSEL	ANLN	0.323519452278164	0.00210768772419038
cor1267	DSEL	ANO1	0.357308329122371	0.000632049945559036
cor1268	DSEL	ANO10	0.19955503137217	0.0623186972946535
cor1269	DSEL	ANO2	0.280871064623387	0.00803211640915229
cor1270	DSEL	ANO3	-0.106093596887994	0.325215884366428
cor1271	DSEL	ANO4	0.0162250872134242	0.880734319558572
cor1272	DSEL	ANO5	-0.0789771126692151	0.464521794121369
cor1273	DSEL	ANO6	0.392693028688403	0.000154128468254449
cor1274	DSEL	ANO7	0.342411096060738	0.00109278524855055
cor1275	DSEL	ANO8	0.0582635626926134	0.589745969610977
cor1276	DSEL	ANO9	-0.0356379459755044	0.741673352641712
cor1277	DSEL	ANOS1	0.275959222350117	0.00925587754823212
cor1278	DSEL	ANP32A	0.0755563982874586	0.484146828883464
cor1279	DSEL	ANP32B	-0.035741654876979	0.740948091923129
cor1280	DSEL	ANP32D	-0.128965356667968	0.23110686172885
cor1281	DSEL	ANP32E	0.167782430104994	0.118162484870854
cor1282	DSEL	ANPEP	0.273412176244493	0.0099525958278358
cor1283	DSEL	ANTKMT	-0.149751585781619	0.163748454592932
cor1284	DSEL	ANTXR1	0.339004891735011	0.00123394041271522
cor1285	DSEL	ANTXR2	0.208216833409626	0.0515692555689971
cor1286	DSEL	ANTXRL	0.200771647676752	0.0607071762743527
cor1287	DSEL	ANXA1	0.1630617803994	0.129023727838075
cor1288	DSEL	ANXA10	-0.0156494018208454	0.884936531797455
cor1289	DSEL	ANXA11	0.00552877589686863	0.959227250872853
cor1290	DSEL	ANXA13	0.0642281506452311	0.552169109555924
cor1291	DSEL	ANXA2	0.31433154709335	0.00285887941268641
cor1292	DSEL	ANXA2R	-0.363429937820095	0.000500785429177615
cor1293	DSEL	ANXA3	-0.0252608766999694	0.815282280954423
cor1294	DSEL	ANXA4	-0.138591278290843	0.197837667676482
cor1295	DSEL	ANXA5	0.293532168636055	0.00550953233217523
cor1296	DSEL	ANXA6	-0.230736856797092	0.0305542447155715
cor1297	DSEL	ANXA7	-0.0475357337124033	0.660083760852422
cor1298	DSEL	ANXA8	0.0443840882053749	0.681359348548441
cor1299	DSEL	ANXA8L1	0.05859967408208	0.587598009913354
cor1300	DSEL	ANXA9	0.0772301277691091	0.474489688992926
cor1301	DSEL	AOAH	-0.139519639731037	0.19482128318812
cor1302	DSEL	AOC1	-0.223931744917723	0.0359631415071587
cor1303	DSEL	AOC2	0.0144729044665759	0.893534139740339
cor1304	DSEL	AOC3	-0.0246258153547026	0.819846744863001
cor1305	DSEL	AOPEP	0.101401545254779	0.347188939275936
cor1306	DSEL	AOX1	-0.262688826112633	0.0134136260311694
cor1307	DSEL	AP000295.1	-0.138760578365418	0.197285098779078
cor1308	DSEL	AP000311.1	-0.0928576698048053	0.389519864679133
cor1309	DSEL	AP000350.4	0.0174358129769927	0.871907528098872
cor1310	DSEL	AP000471.1	-0.12321453396327	0.252751269204864
cor1311	DSEL	AP000552.6	-0.121022322860706	0.261356159511984
cor1312	DSEL	AP000646.1	0.0971294538971018	0.367982880854535
cor1313	DSEL	AP000721.1	NA	NA
cor1314	DSEL	AP000781.2	0.0111921103968444	0.917571441323653
cor1315	DSEL	AP000812.4	0.0344407042261868	0.750062122373984
cor1316	DSEL	AP000812.5	NA	NA
cor1317	DSEL	AP000944.5	0.221716450822716	0.0378883741344487
cor1318	DSEL	AP001054.1	-0.0706872269037788	0.512826381798339
cor1319	DSEL	AP001267.5	-0.0200460860664744	0.852931944124349
cor1320	DSEL	AP001273.2	-0.0416047119912467	0.700331445328761
cor1321	DSEL	AP001453.5	-0.146455697855211	0.17332840785432
cor1322	DSEL	AP001458.2	-0.103245583650118	0.338444930475245
cor1323	DSEL	AP001781.2	NA	NA
cor1324	DSEL	AP001931.1	-0.118734012983045	0.270548228626805
cor1325	DSEL	AP001931.2	-0.19658116353035	0.0664045163653355
cor1326	DSEL	AP002373.1	-0.0948336006932057	0.379465783169296
cor1327	DSEL	AP002495.1	-0.0551203845040124	0.61000255151196
cor1328	DSEL	AP002512.3	NA	NA
cor1329	DSEL	AP002748.5	0.0898381338925768	0.405188041521963
cor1330	DSEL	AP002884.2	0.0939527498326576	0.383928276092723
cor1331	DSEL	AP002990.1	0.160672251340866	0.134804193318052
cor1332	DSEL	AP003071.5	-0.0396812704557156	0.713570154389179
cor1333	DSEL	AP003108.2	-0.0210674449539042	0.845529178193795
cor1334	DSEL	AP003419.1	0.126297780020061	0.240980306149064
cor1335	DSEL	AP006333.1	-0.0192108457093742	0.858995234007569
cor1336	DSEL	AP1AR	0.172470025697484	0.108088384827591
cor1337	DSEL	AP1B1	0.140854389502392	0.190542776045537
cor1338	DSEL	AP1G1	-0.107512451966633	0.318750369588468
cor1339	DSEL	AP1G2	-0.356344976239882	0.000655359339197453
cor1340	DSEL	AP1M1	0.171315767757219	0.11050472992611
cor1341	DSEL	AP1M2	0.0587781749925236	0.58645872631917
cor1342	DSEL	AP1S1	0.157365184521787	0.143125926095412
cor1343	DSEL	AP1S2	0.0700881183742839	0.516414253246868
cor1344	DSEL	AP1S3	-0.0282720796261311	0.793725645297777
cor1345	DSEL	AP2A1	0.183956856262784	0.0862227028624407
cor1346	DSEL	AP2A2	0.179009041351524	0.0951666082483663
cor1347	DSEL	AP2B1	0.246986219135547	0.0203477621111726
cor1348	DSEL	AP2M1	0.34925357308722	0.000852614223369152
cor1349	DSEL	AP2S1	0.317396730100498	0.00258512909067296
cor1350	DSEL	AP3B1	0.127777884209861	0.235466584749583
cor1351	DSEL	AP3B2	-0.117873062644762	0.274062332494532
cor1352	DSEL	AP3D1	0.221700740777804	0.0379023287708473
cor1353	DSEL	AP3M1	0.121541225748455	0.259301604849461
cor1354	DSEL	AP3M2	0.168701280036049	0.116132812834134
cor1355	DSEL	AP3S1	0.0829262190849886	0.442416868302447
cor1356	DSEL	AP3S2	0.175495181811448	0.101950299538357
cor1357	DSEL	AP4B1	-0.247091868087637	0.0202924019371722
cor1358	DSEL	AP4E1	0.0784428255459434	0.467558103488396
cor1359	DSEL	AP4M1	0.24750786204542	0.020075673659771
cor1360	DSEL	AP4S1	-0.300021619130169	0.00451212422449168
cor1361	DSEL	AP5B1	0.23076196157441	0.0305356385391245
cor1362	DSEL	AP5M1	-0.22919415061681	0.0317161064327624
cor1363	DSEL	AP5S1	0.065963303937622	0.541458732860321
cor1364	DSEL	AP5Z1	0.160604683842198	0.13497045708578
cor1365	DSEL	APAF1	-0.00812406449223022	0.940117621273867
cor1366	DSEL	APBA1	0.221058390439888	0.0384765929025709
cor1367	DSEL	APBA2	0.157181341637974	0.143599651629884
cor1368	DSEL	APBA3	0.0168105920050568	0.876463812812259
cor1369	DSEL	APBB1	-0.145616478303615	0.175832160212664
cor1370	DSEL	APBB1IP	-0.433238199040436	2.48520737485438e-05
cor1371	DSEL	APBB2	0.375702093041592	0.000309640540352306
cor1372	DSEL	APBB3	-0.0675407199011724	0.531811271615199
cor1373	DSEL	APC	0.105928048850977	0.325975685009756
cor1374	DSEL	APC2	0.0492726357837213	0.648471634207296
cor1375	DSEL	APCDD1	0.360047167582419	0.000569857880779014
cor1376	DSEL	APCDD1L	0.322668899990463	0.00216887156135321
cor1377	DSEL	APCS	-0.0382165295803205	0.723709100586134
cor1378	DSEL	APEH	-0.0469585014614376	0.663960920610735
cor1379	DSEL	APELA	0.0833171574335074	0.440261254330806
cor1380	DSEL	APEX1	-0.0865143280117085	0.422855842499713
cor1381	DSEL	APEX2	0.224543030971527	0.0354465567038595
cor1382	DSEL	APH1A	0.343480548449349	0.00105159312914054
cor1383	DSEL	APH1B	-0.00467220545181937	0.965539938139738
cor1384	DSEL	API5	0.0795147924833768	0.461477118079092
cor1385	DSEL	APIP	0.074685499014443	0.489212877437167
cor1386	DSEL	APLF	0.106357264006767	0.324008094656199
cor1387	DSEL	APLN	0.385825276920496	0.000205271106607004
cor1388	DSEL	APLNR	0.176094438996282	0.100767393883058
cor1389	DSEL	APLP1	0.0284853585812636	0.792204471131029
cor1390	DSEL	APLP2	0.419824994585924	4.6650036586157e-05
cor1391	DSEL	APMAP	0.322175312257638	0.00220510641639954
cor1392	DSEL	APOA1	-0.159778993434181	0.137014834039126
cor1393	DSEL	APOA2	-0.0124903979840172	0.908049238112125
cor1394	DSEL	APOA4	-0.0615073658541519	0.569166339382552
cor1395	DSEL	APOA5	0.0678843209293128	0.529721219871064
cor1396	DSEL	APOB	0.146591519355803	0.172925667659483
cor1397	DSEL	APOBEC1	0.122387854780267	0.255973093133948
cor1398	DSEL	APOBEC2	-0.0283645268875728	0.793066186645245
cor1399	DSEL	APOBEC3A	0.173511494034607	0.105943601002057
cor1400	DSEL	APOBEC3B	-0.116515822179741	0.279664094964619
cor1401	DSEL	APOBEC3C	-0.153547075801454	0.15320862675228
cor1402	DSEL	APOBEC3D	-0.186345374337307	0.0821507163415391
cor1403	DSEL	APOBEC3F	-0.175633759492359	0.101675793104201
cor1404	DSEL	APOBEC3G	-0.177571396196941	0.0978978154682843
cor1405	DSEL	APOBEC3H	-0.348456458475633	0.000877875992847005
cor1406	DSEL	APOBEC4	-0.125148099852641	0.245324304916314
cor1407	DSEL	APOBR	-0.211079273064782	0.0483715336357658
cor1408	DSEL	APOC1	-0.163596382752549	0.127756767205209
cor1409	DSEL	APOC2	-0.20900330306537	0.0506738205262965
cor1410	DSEL	APOC3	-0.0688860150828288	0.523651630711219
cor1411	DSEL	APOC4	-0.0817082455670325	0.449170602545544
cor1412	DSEL	APOC4-APOC2	0.0116135872467446	0.914478807990326
cor1413	DSEL	APOD	0.00323824815011722	0.976112362300574
cor1414	DSEL	APOE	-0.126721266100971	0.239393682851923
cor1415	DSEL	APOF	-0.222362351271719	0.0373183507973108
cor1416	DSEL	APOH	0.0775099127867165	0.472885579266265
cor1417	DSEL	APOL1	0.0300991817711421	0.780719723157052
cor1418	DSEL	APOL2	-0.0524215745161953	0.627633496010756
cor1419	DSEL	APOL3	-0.2974082616811	0.00489262854658312
cor1420	DSEL	APOL4	-0.0363212961268849	0.736898703831678
cor1421	DSEL	APOL5	0.1733926967727	0.106186561599275
cor1422	DSEL	APOL6	-0.150709765896507	0.161038343722352
cor1423	DSEL	APOLD1	0.259297731442115	0.0147064194438807
cor1424	DSEL	APOM	-0.207817722459196	0.0520286153709121
cor1425	DSEL	APOO	0.1341146731568	0.212854324148551
cor1426	DSEL	APOOL	0.159346343465076	0.138095385288653
cor1427	DSEL	APP	0.308047953698972	0.00350273523278184
cor1428	DSEL	APPBP2	0.17019535098528	0.112890116642884
cor1429	DSEL	APPL1	0.0105553659968164	0.922245934389422
cor1430	DSEL	APPL2	0.359364996864633	0.000584801455307169
cor1431	DSEL	APRT	-0.0335256900872218	0.756493089369638
cor1432	DSEL	APTX	0.00144271201527595	0.989356270589919
cor1433	DSEL	AQP1	0.151475734769714	0.158895934849188
cor1434	DSEL	AQP10	0.117858940837101	0.274120227097234
cor1435	DSEL	AQP11	0.0339395465666005	0.753582311848812
cor1436	DSEL	AQP12A	0.110710404364501	0.304483177781832
cor1437	DSEL	AQP12B	0.140533712087591	0.191564442426323
cor1438	DSEL	AQP2	-0.108716551408252	0.313328784971497
cor1439	DSEL	AQP3	-0.0579589194811494	0.591695894126073
cor1440	DSEL	AQP4	-0.0486192076996395	0.652830496691126
cor1441	DSEL	AQP5	-0.0724163285815035	0.502543367749866
cor1442	DSEL	AQP6	-0.0231196923942251	0.830695643966369
cor1443	DSEL	AQP7	-0.157629040164308	0.142448083998799
cor1444	DSEL	AQP8	0.179513960863088	0.0942217284299516
cor1445	DSEL	AQP9	0.246721785174889	0.0204868935105289
cor1446	DSEL	AQR	0.0927690115491073	0.389974682028201
cor1447	DSEL	AR	-0.0934028873259142	0.386729871163185
cor1448	DSEL	ARAF	0.0532458652115969	0.62222571576111
cor1449	DSEL	ARAP1	0.0054210538386927	0.960021002628652
cor1450	DSEL	ARAP2	-0.175917781345853	0.101114985488532
cor1451	DSEL	ARAP3	0.145554649312322	0.176017665207867
cor1452	DSEL	ARC	0.199604227049456	0.0622528653296941
cor1453	DSEL	ARCN1	0.220467425615727	0.0390113170722411
cor1454	DSEL	AREG	0.463676838655685	5.37300466333817e-06
cor1455	DSEL	AREL1	0.073905089884169	0.493776258631287
cor1456	DSEL	ARF1	0.273227424551122	0.0100048727470147
cor1457	DSEL	ARF3	0.25579058393273	0.0161555921409076
cor1458	DSEL	ARF4	0.200726625180785	0.0607662022382577
cor1459	DSEL	ARF5	0.314927259222387	0.00280372527456525
cor1460	DSEL	ARF6	-0.1896133272504	0.0768293044847178
cor1461	DSEL	ARFGAP1	0.171871113007932	0.109336979708597
cor1462	DSEL	ARFGAP2	0.0791496435328403	0.463543622915061
cor1463	DSEL	ARFGAP3	0.0641818412325564	0.552456352097939
cor1464	DSEL	ARFGEF1	0.153232046881155	0.154063658223014
cor1465	DSEL	ARFGEF2	-0.0384363221541414	0.722184603724703
cor1466	DSEL	ARFGEF3	0.234532675479513	0.0278474700710363
cor1467	DSEL	ARFIP1	0.073826743574489	0.49423561554437
cor1468	DSEL	ARFIP2	0.160765725763718	0.134574436673726
cor1469	DSEL	ARFRP1	-0.025027630100425	0.816958019484988
cor1470	DSEL	ARG1	-0.0647968667601737	0.548647431086038
cor1471	DSEL	ARG2	0.171095324757253	0.110970939757572
cor1472	DSEL	ARGFX	-0.140866382117865	0.190504644621732
cor1473	DSEL	ARGLU1	-0.304210451603199	0.0039569692320676
cor1474	DSEL	ARHGAP1	0.170879695673779	0.111428443245418
cor1475	DSEL	ARHGAP10	0.160396804593019	0.135482963232383
cor1476	DSEL	ARHGAP11A	0.113651319853656	0.291736217805512
cor1477	DSEL	ARHGAP11B	-0.132671310204421	0.217864098674102
cor1478	DSEL	ARHGAP12	-0.152485389782854	0.156104409548094
cor1479	DSEL	ARHGAP15	-0.420986814042473	4.42198671001147e-05
cor1480	DSEL	ARHGAP17	0.169930196208171	0.113460427383371
cor1481	DSEL	ARHGAP18	-0.154199606846872	0.151448854652516
cor1482	DSEL	ARHGAP19	0.0907911890178183	0.40020318817578
cor1483	DSEL	ARHGAP19-SLIT1	-0.0366374320119154	0.73469318349653
cor1484	DSEL	ARHGAP20	0.0584735819186475	0.58840340001974
cor1485	DSEL	ARHGAP21	0.300854725457571	0.00439648646291854
cor1486	DSEL	ARHGAP22	-0.0746235209988458	0.489574471409047
cor1487	DSEL	ARHGAP23	0.0622161411216141	0.56471493225357
cor1488	DSEL	ARHGAP24	0.222075915427104	0.0375702464253567
cor1489	DSEL	ARHGAP25	-0.389170197308661	0.000178672328421913
cor1490	DSEL	ARHGAP26	-0.0900283464329024	0.404190253590136
cor1491	DSEL	ARHGAP27	-0.252226902089714	0.0177528039026222
cor1492	DSEL	ARHGAP28	0.0892760496035767	0.40814497735755
cor1493	DSEL	ARHGAP29	0.032567195815592	0.763247453726726
cor1494	DSEL	ARHGAP30	-0.326588894303751	0.00189960669252032
cor1495	DSEL	ARHGAP31	-0.14734205073762	0.170712566371693
cor1496	DSEL	ARHGAP32	0.173042339238946	0.106905630335249
cor1497	DSEL	ARHGAP33	0.0570359452315463	0.597621240477305
cor1498	DSEL	ARHGAP35	0.213548688174811	0.0457460136309542
cor1499	DSEL	ARHGAP36	-0.0337090797231027	0.755202833168121
cor1500	DSEL	ARHGAP39	0.218146718264253	0.0411715194295464
cor1501	DSEL	ARHGAP4	-0.403206589859718	9.81822258714243e-05
cor1502	DSEL	ARHGAP40	0.364269654749186	0.000484871590920975
cor1503	DSEL	ARHGAP42	-0.139303444256489	0.19552075626464
cor1504	DSEL	ARHGAP44	0.0388722083309757	0.719164475329089
cor1505	DSEL	ARHGAP45	-0.374185538422456	0.000328933716722014
cor1506	DSEL	ARHGAP5	-0.0197771878243882	0.854883052690005
cor1507	DSEL	ARHGAP6	-0.058089202512401	0.59086163774845
cor1508	DSEL	ARHGAP8	0.158809989416772	0.139443881577296
cor1509	DSEL	ARHGAP9	-0.369528348443536	0.000395299791303396
cor1510	DSEL	ARHGDIA	0.246111409265857	0.020811156837508
cor1511	DSEL	ARHGDIB	-0.336277674291216	0.00135866471883619
cor1512	DSEL	ARHGDIG	0.243433027476881	0.0222865161159474
cor1513	DSEL	ARHGEF1	-0.316280177470628	0.00268199512997609
cor1514	DSEL	ARHGEF10	0.215577703122205	0.0436780219519857
cor1515	DSEL	ARHGEF10L	0.163270812615137	0.128527202976174
cor1516	DSEL	ARHGEF11	0.289074371073065	0.00630347590830658
cor1517	DSEL	ARHGEF12	0.230291158570136	0.0308861656602259
cor1518	DSEL	ARHGEF15	0.0409894348342504	0.704556794136308
cor1519	DSEL	ARHGEF16	0.0217829241111431	0.840351344288977
cor1520	DSEL	ARHGEF17	0.239820960430763	0.0244169945922564
cor1521	DSEL	ARHGEF18	-0.179821712969354	0.0936494515412031
cor1522	DSEL	ARHGEF19	0.048494994344447	0.653660418791039
cor1523	DSEL	ARHGEF2	0.076343502333207	0.479592376235959
cor1524	DSEL	ARHGEF25	0.404718349629903	9.19031713247655e-05
cor1525	DSEL	ARHGEF26	0.315590971309398	0.0027434011676797
cor1526	DSEL	ARHGEF28	0.10408220898466	0.334524062625187
cor1527	DSEL	ARHGEF3	-0.389782625608045	0.000174161632181277
cor1528	DSEL	ARHGEF33	1.06038982647938e-05	0.999921766567873
cor1529	DSEL	ARHGEF35	0.139754375672156	0.194063868696512
cor1530	DSEL	ARHGEF37	0.145249958354891	0.17693392124428
cor1531	DSEL	ARHGEF38	-0.258339247192562	0.0150908360251486
cor1532	DSEL	ARHGEF39	-0.047204847527538	0.662305172098221
cor1533	DSEL	ARHGEF4	0.228242502072342	0.032451217838609
cor1534	DSEL	ARHGEF40	0.336575015066847	0.00134453226358833
cor1535	DSEL	ARHGEF5	0.231588339029287	0.0299284914623534
cor1536	DSEL	ARHGEF6	-0.32862600043134	0.00177193600017609
cor1537	DSEL	ARHGEF7	0.155869640368148	0.147013984188589
cor1538	DSEL	ARHGEF9	0.0692959920010365	0.521177594899044
cor1539	DSEL	ARID1A	0.0917838077568606	0.395050100703276
cor1540	DSEL	ARID1B	0.230580219660309	0.0306705510645294
cor1541	DSEL	ARID2	0.159676886708226	0.137269267963791
cor1542	DSEL	ARID3A	0.198467268366426	0.0637888168593283
cor1543	DSEL	ARID3B	0.277102198478536	0.0089573847243418
cor1544	DSEL	ARID3C	0.077910518187865	0.470593876877583
cor1545	DSEL	ARID4A	-0.238555560617218	0.0252032681699119
cor1546	DSEL	ARID4B	0.150888623856112	0.160536171244488
cor1547	DSEL	ARID5A	-0.145036154205119	0.177578946767596
cor1548	DSEL	ARID5B	0.0858790160851687	0.426282606027736
cor1549	DSEL	ARIH1	0.168130821721464	0.117389719943287
cor1550	DSEL	ARIH2	-0.141787985284575	0.18759082644948
cor1551	DSEL	ARIH2OS	-0.162036297144162	0.131480842493875
cor1552	DSEL	ARL1	0.176172354540282	0.100614384827313
cor1553	DSEL	ARL10	0.141871042089981	0.187329823574496
cor1554	DSEL	ARL11	-0.200059645461817	0.0616461196051858
cor1555	DSEL	ARL13A	-0.0266878643796824	0.805048554958466
cor1556	DSEL	ARL13B	0.342120004526784	0.00110424822084375
cor1557	DSEL	ARL14	-0.313636099561222	0.00292449718232891
cor1558	DSEL	ARL14EP	-0.137890815351965	0.200135690965976
cor1559	DSEL	ARL14EPL	-0.131400598518689	0.222343058274287
cor1560	DSEL	ARL15	0.116961722284717	0.277815352442488
cor1561	DSEL	ARL16	0.15561446825067	0.147685220158979
cor1562	DSEL	ARL17A	0.0227904287001637	0.833071699036133
cor1563	DSEL	ARL17B	-0.0260632079009047	0.809524387689005
cor1564	DSEL	ARL2	0.0515000661549668	0.633702408040485
cor1565	DSEL	ARL2-SNX15	0.0442825419476521	0.682049119758017
cor1566	DSEL	ARL2BP	0.0508960924326154	0.637693293119034
cor1567	DSEL	ARL3	0.179769486873638	0.0937463745325397
cor1568	DSEL	ARL4A	0.208963886525181	0.0507183915974361
cor1569	DSEL	ARL4C	0.018641879388464	0.863130256838955
cor1570	DSEL	ARL4D	0.239015890477908	0.0249147798696484
cor1571	DSEL	ARL5A	-0.0317861946711465	0.768764198497187
cor1572	DSEL	ARL5B	0.237925209383426	0.025602912941161
cor1573	DSEL	ARL5C	0.0552899584008834	0.608901997470265
cor1574	DSEL	ARL6	0.244637771286128	0.0216121935695802
cor1575	DSEL	ARL6IP1	0.275331441108944	0.0094235067209514
cor1576	DSEL	ARL6IP4	0.00331431721581964	0.975551392978733
cor1577	DSEL	ARL6IP5	-0.326622067311138	0.00189746286913326
cor1578	DSEL	ARL6IP6	0.0888361473810162	0.410467938876086
cor1579	DSEL	ARL8A	0.250383489039692	0.0186310844690588
cor1580	DSEL	ARL8B	0.211342388412313	0.0480859968478132
cor1581	DSEL	ARL9	0.0832172102438386	0.44081179415642
cor1582	DSEL	ARMC1	0.161244529979274	0.133402214630801
cor1583	DSEL	ARMC10	0.111165473224717	0.302487351379725
cor1584	DSEL	ARMC12	0.128643414446891	0.232283243562304
cor1585	DSEL	ARMC2	0.0837117977565884	0.4380912432964
cor1586	DSEL	ARMC3	-0.105848242556871	0.326342369307074
cor1587	DSEL	ARMC4	-0.0434212445088977	0.687910086382538
cor1588	DSEL	ARMC5	0.2249500049974	0.0351060921915194
cor1589	DSEL	ARMC6	0.0596994076985066	0.580595009948351
cor1590	DSEL	ARMC7	0.163158770103809	0.128793161519423
cor1591	DSEL	ARMC8	0.138331752449926	0.198686877531172
cor1592	DSEL	ARMC9	0.37367618885059	0.0003356574386836
cor1593	DSEL	ARMCX1	0.214195816477882	0.0450778300628558
cor1594	DSEL	ARMCX2	0.0338934891856295	0.753906078075075
cor1595	DSEL	ARMCX3	0.0869773847921493	0.420368211174555
cor1596	DSEL	ARMCX4	0.152521905567511	0.156004138948115
cor1597	DSEL	ARMCX5	0.0895458658865199	0.406723991906159
cor1598	DSEL	ARMCX5-GPRASP2	0.21741127877536	0.0418765215471004
cor1599	DSEL	ARMCX6	0.0267351680195481	0.804709865135482
cor1600	DSEL	ARMH1	-0.281068683670519	0.00798600927344838
cor1601	DSEL	ARMH2	-0.243797883084892	0.0220804262921165
cor1602	DSEL	ARMH3	-0.00763375334357979	0.943725615966944
cor1603	DSEL	ARMH4	0.353567213424773	0.000727035731206218
cor1604	DSEL	ARMS2	0.0406386452521259	0.706969828319126
cor1605	DSEL	ARMT1	0.137004684722195	0.203070188538744
cor1606	DSEL	ARNT	0.263747171251092	0.013030897679397
cor1607	DSEL	ARNT2	0.0953128772381461	0.377050933964722
cor1608	DSEL	ARNTL	-0.158390792735177	0.140504736484797
cor1609	DSEL	ARNTL2	0.235903123584519	0.0269214611958571
cor1610	DSEL	ARPC1A	0.166469502618414	0.121109941927759
cor1611	DSEL	ARPC1B	-0.158437903414075	0.140385210941312
cor1612	DSEL	ARPC2	0.0301316929820265	0.78048883079996
cor1613	DSEL	ARPC3	0.0479229969137267	0.657487596207062
cor1614	DSEL	ARPC4	-0.0103141674481917	0.924017328658238
cor1615	DSEL	ARPC4-TTLL3	-0.0607450688354327	0.573972178416065
cor1616	DSEL	ARPC5	0.0219436859783784	0.839188855481361
cor1617	DSEL	ARPC5L	-0.146143764352274	0.174255964713139
cor1618	DSEL	ARPIN	0.235133243392387	0.0274383989807701
cor1619	DSEL	ARPIN-AP3S2	-0.0335379609964175	0.756406735288149
cor1620	DSEL	ARPP19	0.207949690910025	0.0518763546269676
cor1621	DSEL	ARPP21	-0.110714504299365	0.304465158164596
cor1622	DSEL	ARR3	-0.00882549407317395	0.934958211042233
cor1623	DSEL	ARRB1	-0.0635044628332235	0.556666128083707
cor1624	DSEL	ARRB2	-0.220763457154407	0.0387426881002385
cor1625	DSEL	ARRDC1	-0.189990079139689	0.0762339837034116
cor1626	DSEL	ARRDC2	-0.150908406476859	0.160480699845188
cor1627	DSEL	ARRDC3	0.235046724655752	0.0274970145307475
cor1628	DSEL	ARRDC4	0.217885054808498	0.0414212129816123
cor1629	DSEL	ARRDC5	-0.343246563002311	0.00106048300125684
cor1630	DSEL	ARSA	-0.0556187371626388	0.606770663346804
cor1631	DSEL	ARSB	0.185559361842878	0.083473457442939
cor1632	DSEL	ARSD	0.165281074802413	0.123826331895309
cor1633	DSEL	ARSF	0.00409597286401217	0.969787831009477
cor1634	DSEL	ARSG	0.0432934357745972	0.68878138245266
cor1635	DSEL	ARSH	0.168607743984238	0.116338188328559
cor1636	DSEL	ARSI	0.467460282228163	4.39545619568906e-06
cor1637	DSEL	ARSJ	0.313531467437643	0.00293448556524365
cor1638	DSEL	ARSK	0.242462321671985	0.0228428403926103
cor1639	DSEL	ARSL	0.310925557394418	0.00319332407471889
cor1640	DSEL	ART1	0.0134685040773109	0.900883874759024
cor1641	DSEL	ART3	-0.0011743725346455	0.991335882528721
cor1642	DSEL	ART4	-0.118351029311437	0.27210767150394
cor1643	DSEL	ART5	0.355226436325233	0.000683407289861333
cor1644	DSEL	ARTN	0.321807778877795	0.00223244050648378
cor1645	DSEL	ARV1	0.030264846086614	0.779543385351778
cor1646	DSEL	ARVCF	0.238922036706733	0.0249733688640209
cor1647	DSEL	ARX	-0.0044918152927113	0.966869647318369
cor1648	DSEL	AS3MT	0.123194155359115	0.252830355666605
cor1649	DSEL	ASAH1	0.219040560395946	0.0403279957413084
cor1650	DSEL	ASAH2	0.0941238461183008	0.383059022092239
cor1651	DSEL	ASAH2B	0.202911023376388	0.0579557403233113
cor1652	DSEL	ASAP1	0.306528121030816	0.00367673906746394
cor1653	DSEL	ASAP2	0.343582802355502	0.0010477294797083
cor1654	DSEL	ASAP3	0.14441738246941	0.179455409363193
cor1655	DSEL	ASB1	0.220301492995478	0.0391625684382492
cor1656	DSEL	ASB10	-0.137726011128154	0.200679138840576
cor1657	DSEL	ASB11	0.0818127097736219	0.448589099234792
cor1658	DSEL	ASB12	-0.0145970295997491	0.8926264601449
cor1659	DSEL	ASB13	0.103850194857138	0.335608509675742
cor1660	DSEL	ASB14	-0.207712114763564	0.0521507263247769
cor1661	DSEL	ASB15	0.0984922016996664	0.361268641964753
cor1662	DSEL	ASB16	-0.11486081631986	0.28659760662359
cor1663	DSEL	ASB17	-0.171470641676229	0.110178100586007
cor1664	DSEL	ASB18	0.12021840659645	0.264560984112671
cor1665	DSEL	ASB2	-0.353080017336759	0.000740320647874273
cor1666	DSEL	ASB3	0.0103208951739986	0.923967914284268
cor1667	DSEL	ASB4	-0.0453400258752467	0.674878862005889
cor1668	DSEL	ASB5	0.00997311904018521	0.926522663458607
cor1669	DSEL	ASB6	0.00515947538340524	0.961948608320909
cor1670	DSEL	ASB7	0.0662190946922132	0.539888506326572
cor1671	DSEL	ASB8	0.0534817566836537	0.620681806124281
cor1672	DSEL	ASB9	-0.0477754600385645	0.658476188666083
cor1673	DSEL	ASCC1	0.076073940326067	0.481149563289723
cor1674	DSEL	ASCC2	0.136453888237163	0.204909641332642
cor1675	DSEL	ASCC3	0.111510796808243	0.30097856054875
cor1676	DSEL	ASCL1	0.259178125920283	0.0147539215200488
cor1677	DSEL	ASCL2	-0.278686801461072	0.00855754217408644
cor1678	DSEL	ASCL3	-0.180248214861441	0.0928608872701745
cor1679	DSEL	ASCL4	-0.142719885784392	0.184677454121533
cor1680	DSEL	ASCL5	0.130721626566761	0.224762648188996
cor1681	DSEL	ASDURF	0.0711378703359946	0.510136055387067
cor1682	DSEL	ASF1A	-0.00997319602695161	0.926522097833652
cor1683	DSEL	ASF1B	0.106426484821859	0.323691488625816
cor1684	DSEL	ASGR1	0.0660508216217279	0.540921234728618
cor1685	DSEL	ASGR2	-0.236906110744124	0.02626041357352
cor1686	DSEL	ASH1L	0.143559878032269	0.182079725684404
cor1687	DSEL	ASH2L	0.13505241144498	0.209643639730894
cor1688	DSEL	ASIC1	0.138179476019165	0.199186367325231
cor1689	DSEL	ASIC2	0.250753628005271	0.0184517977719296
cor1690	DSEL	ASIC3	0.0141472415554816	0.895916236298904
cor1691	DSEL	ASIC4	0.128350765953944	0.233356202611432
cor1692	DSEL	ASIC5	-0.161385051384522	0.133059663906468
cor1693	DSEL	ASIP	-0.0636691178527292	0.555641417165972
cor1694	DSEL	ASL	0.0912135487959208	0.398005712945116
cor1695	DSEL	ASMT	-0.175281864545675	0.102373988770888
cor1696	DSEL	ASMTL	-0.0511770103315409	0.63583577551922
cor1697	DSEL	ASNS	0.104807492961163	0.331148374012793
cor1698	DSEL	ASNSD1	0.147267648065202	0.170931023143779
cor1699	DSEL	ASPA	-0.0335558035537092	0.756281177174252
cor1700	DSEL	ASPDH	0.0287332895874294	0.790437124027219
cor1701	DSEL	ASPG	0.0938615477149396	0.384392112312633
cor1702	DSEL	ASPH	0.2316070259364	0.0299148807617638
cor1703	DSEL	ASPHD1	0.227151071647112	0.0333119061383445
cor1704	DSEL	ASPHD2	0.0494895041664179	0.64702755924194
cor1705	DSEL	ASPM	0.142004764141451	0.186910160692821
cor1706	DSEL	ASPN	0.320537520848503	0.00232927629829448
cor1707	DSEL	ASPRV1	0.14166947901224	0.187963684366605
cor1708	DSEL	ASPSCR1	0.199283436521123	0.0626831552222604
cor1709	DSEL	ASRGL1	-0.153378951853872	0.153664495808683
cor1710	DSEL	ASS1	0.0227769007801866	0.83316935233246
cor1711	DSEL	ASTE1	0.135817245839313	0.207050579903096
cor1712	DSEL	ASTL	0.190321935697495	0.0757126708489809
cor1713	DSEL	ASTN1	0.255275409843047	0.0163785246614419
cor1714	DSEL	ASTN2	0.043369069208594	0.68826572608828
cor1715	DSEL	ASXL1	0.250315971840171	0.018663949190071
cor1716	DSEL	ASXL2	0.0871126794624032	0.419642979162579
cor1717	DSEL	ASXL3	0.293031870303022	0.00559398486227792
cor1718	DSEL	ASZ1	0.145484352853468	0.176228749187442
cor1719	DSEL	ATAD1	0.19963671739646	0.0622094188615116
cor1720	DSEL	ATAD2	0.0604559485782021	0.575799839387741
cor1721	DSEL	ATAD2B	0.0303435575586243	0.778984649915214
cor1722	DSEL	ATAD3A	0.193566141266642	0.0707654935614272
cor1723	DSEL	ATAD3B	-0.0587487144556103	0.586646689115197
cor1724	DSEL	ATAD3C	-0.0885687240506538	0.411883866505027
cor1725	DSEL	ATAD5	0.165869846370284	0.122474795257816
cor1726	DSEL	ATAT1	0.0786183022809593	0.466559693759577
cor1727	DSEL	ATCAY	0.11406520365806	0.289971007473198
cor1728	DSEL	ATE1	-0.144773855838401	0.17837262207713
cor1729	DSEL	ATF1	0.207847275612107	0.0519944860685554
cor1730	DSEL	ATF2	0.0146210680777553	0.892450691888675
cor1731	DSEL	ATF3	0.190773838244055	0.0750073779047463
cor1732	DSEL	ATF4	0.139919712461525	0.193531658173991
cor1733	DSEL	ATF5	-0.0512244788206489	0.635522120653568
cor1734	DSEL	ATF6	0.272451465860233	0.0102270688095741
cor1735	DSEL	ATF6B	0.122223302648213	0.256617733743305
cor1736	DSEL	ATF7	0.197331940871467	0.065353106419907
cor1737	DSEL	ATF7-NPFF	0.0816699119207815	0.44938409332236
cor1738	DSEL	ATF7IP	-0.0667872399247345	0.536408854314174
cor1739	DSEL	ATF7IP2	-0.149556038710307	0.164305663458608
cor1740	DSEL	ATG10	0.117187137215949	0.276883879713291
cor1741	DSEL	ATG101	0.258199088442241	0.0151477714359854
cor1742	DSEL	ATG12	0.0784499118204422	0.467517762194306
cor1743	DSEL	ATG13	0.175663524635379	0.101616907276284
cor1744	DSEL	ATG14	-0.231875655198745	0.0297198002827493
cor1745	DSEL	ATG16L1	-0.00400577472030429	0.970452836299115
cor1746	DSEL	ATG16L2	-0.210046669198991	0.0495056829759583
cor1747	DSEL	ATG2A	0.0395703675660127	0.714336114301401
cor1748	DSEL	ATG2B	-0.111381490929151	0.301542947074973
cor1749	DSEL	ATG3	-0.145631041943081	0.175788485900125
cor1750	DSEL	ATG4A	0.0440604024951603	0.683558951573923
cor1751	DSEL	ATG4B	0.0213676869477248	0.843355552575575
cor1752	DSEL	ATG4C	-0.126014666597938	0.242045061326336
cor1753	DSEL	ATG4D	0.0631323996966801	0.558984945886003
cor1754	DSEL	ATG5	0.158876206962919	0.139276861271072
cor1755	DSEL	ATG7	-0.0386528692147094	0.720683677125572
cor1756	DSEL	ATG9A	0.262456640552353	0.0134988845125538
cor1757	DSEL	ATG9B	0.201766509566413	0.0594147466222911
cor1758	DSEL	ATIC	0.024007967056913	0.824293254209747
cor1759	DSEL	ATL1	0.230358583707859	0.0308357583559996
cor1760	DSEL	ATL2	0.0880675816322567	0.414544919022271
cor1761	DSEL	ATL3	-0.014767867635139	0.891377413152397
cor1762	DSEL	ATM	-0.304842784933174	0.00387868341736501
cor1763	DSEL	ATMIN	0.169709221043596	0.113937415134197
cor1764	DSEL	ATN1	0.331904633854422	0.00158265375033442
cor1765	DSEL	ATOH1	-0.0455877225356196	0.673203511408088
cor1766	DSEL	ATOH7	0.212479270383479	0.0468681822444159
cor1767	DSEL	ATOH8	0.00642263563055505	0.952642434987863
cor1768	DSEL	ATOX1	-0.0208178756041353	0.847336835488983
cor1769	DSEL	ATP10A	0.186397576965058	0.0820634619268901
cor1770	DSEL	ATP10B	0.00103794738692188	0.99234234808598
cor1771	DSEL	ATP10D	0.105710483683659	0.326975946454179
cor1772	DSEL	ATP11A	0.120410830121521	0.26379147302386
cor1773	DSEL	ATP11B	0.171246510910422	0.110651035619218
cor1774	DSEL	ATP11C	0.0739733328306462	0.493376322359388
cor1775	DSEL	ATP12A	-0.0114893852667161	0.915390023762715
cor1776	DSEL	ATP13A1	0.0367412576812794	0.733969311943445
cor1777	DSEL	ATP13A2	0.047257220546882	0.661953369606828
cor1778	DSEL	ATP13A3	0.105936496118135	0.325936887935828
cor1779	DSEL	ATP13A4	0.0375373769157673	0.728426536829026
cor1780	DSEL	ATP13A5	0.0349372330050927	0.746579482087968
cor1781	DSEL	ATP1A1	0.133953926353522	0.213408181842018
cor1782	DSEL	ATP1A2	-0.0269999782619684	0.802814514152416
cor1783	DSEL	ATP1A3	-0.221670241655044	0.0379294322455235
cor1784	DSEL	ATP1A4	-0.100754788564167	0.350288863081587
cor1785	DSEL	ATP1B1	0.229970061289751	0.0311271738064258
cor1786	DSEL	ATP1B2	0.119489553298886	0.267489478934609
cor1787	DSEL	ATP1B3	0.276985886031742	0.00898736925387419
cor1788	DSEL	ATP1B4	-0.129312462110762	0.2298431987653
cor1789	DSEL	ATP23	0.246458643293324	0.0206261533968251
cor1790	DSEL	ATP2A1	0.0657863983507724	0.542546014617845
cor1791	DSEL	ATP2A2	0.304486451262504	0.00392262748299863
cor1792	DSEL	ATP2A3	-0.413579777447464	6.198661616268e-05
cor1793	DSEL	ATP2B1	-0.00876948132372925	0.935370120662842
cor1794	DSEL	ATP2B2	0.168637175279646	0.116273536336891
cor1795	DSEL	ATP2B3	0.0352029799839739	0.744717621284344
cor1796	DSEL	ATP2B4	0.18767473503757	0.0799516557951183
cor1797	DSEL	ATP2C1	0.224205142919538	0.0357313244118457
cor1798	DSEL	ATP2C2	0.0277977967205278	0.797111140382536
cor1799	DSEL	ATP4A	0.0567249480952794	0.599623741846557
cor1800	DSEL	ATP4B	0.126099644635094	0.241725128294035
cor1801	DSEL	ATP5F1A	-0.0407195370440271	0.706413126902429
cor1802	DSEL	ATP5F1B	0.102295673270469	0.342931697717168
cor1803	DSEL	ATP5F1C	-0.0228880224233158	0.832367279334068
cor1804	DSEL	ATP5F1D	0.0520967608851688	0.629769873459522
cor1805	DSEL	ATP5F1E	0.06818169538379	0.527915671803368
cor1806	DSEL	ATP5IF1	-0.0686016318275448	0.525371231786471
cor1807	DSEL	ATP5MC1	-0.0227796943802188	0.833149186109145
cor1808	DSEL	ATP5MC2	0.148980860753883	0.165952757933411
cor1809	DSEL	ATP5MC3	0.0926121221599987	0.390780302389777
cor1810	DSEL	ATP5MD	0.0666446154463675	0.537281326328723
cor1811	DSEL	ATP5ME	0.053820933741615	0.618464768006464
cor1812	DSEL	ATP5MF	-0.0318740615387638	0.768142954451307
cor1813	DSEL	ATP5MF-PTCD1	0.0483758445352244	0.654456904840457
cor1814	DSEL	ATP5MG	-0.116941486355553	0.277899074942917
cor1815	DSEL	ATP5MGL	0.00714629178424687	0.947313766604775
cor1816	DSEL	ATP5MPL	-0.117790014472621	0.274402919533487
cor1817	DSEL	ATP5PB	-0.153544082247947	0.153216734943806
cor1818	DSEL	ATP5PD	0.157169047397028	0.143631373470488
cor1819	DSEL	ATP5PF	0.110377002770982	0.305950838801811
cor1820	DSEL	ATP5PO	0.0830044193594524	0.44198520204967
cor1821	DSEL	ATP6AP1	0.292796957343116	0.00563403356048421
cor1822	DSEL	ATP6AP1L	0.125586792667857	0.243660406348031
cor1823	DSEL	ATP6AP2	0.265639047826916	0.0123703426196202
cor1824	DSEL	ATP6V0A1	0.269165494116296	0.0112165324696758
cor1825	DSEL	ATP6V0A2	0.17490074622803	0.103134388172206
cor1826	DSEL	ATP6V0A4	0.0671740059669319	0.534046433581843
cor1827	DSEL	ATP6V0B	0.114370064606033	0.288675305679006
cor1828	DSEL	ATP6V0C	0.196298342148427	0.0668041196434256
cor1829	DSEL	ATP6V0D1	-0.0563674082013239	0.601929611307706
cor1830	DSEL	ATP6V0D2	0.106313920195963	0.324206443856154
cor1831	DSEL	ATP6V0E1	-0.0439567734015834	0.68426372111093
cor1832	DSEL	ATP6V0E2	0.179458696463245	0.0943247858068555
cor1833	DSEL	ATP6V1A	-0.0102387445530653	0.924571320840427
cor1834	DSEL	ATP6V1B1	-0.0878215107995651	0.415855195991633
cor1835	DSEL	ATP6V1B2	0.0743427938233581	0.491214066653711
cor1836	DSEL	ATP6V1C1	0.130738873175357	0.224700960173684
cor1837	DSEL	ATP6V1C2	-0.0279414208871924	0.796085532736814
cor1838	DSEL	ATP6V1D	-0.0028451806531964	0.979011207130138
cor1839	DSEL	ATP6V1E1	0.236799497217373	0.0263300193218625
cor1840	DSEL	ATP6V1E2	0.220995315307858	0.0385333720022479
cor1841	DSEL	ATP6V1F	0.0995010450071906	0.356347035627467
cor1842	DSEL	ATP6V1FNB	0.0331992388955173	0.758791518513194
cor1843	DSEL	ATP6V1G1	-0.00789529353480255	0.941800905270888
cor1844	DSEL	ATP6V1G2	-0.027709474748565	0.797742010939572
cor1845	DSEL	ATP6V1G2-DDX39B	-0.0206310030984452	0.84869089023788
cor1846	DSEL	ATP6V1G3	-0.171051123275706	0.111064603797524
cor1847	DSEL	ATP6V1H	0.158910126353928	0.139191365124332
cor1848	DSEL	ATP7A	0.173292516105676	0.1063917852383
cor1849	DSEL	ATP7B	0.250136663775923	0.0187514712845676
cor1850	DSEL	ATP8A1	-0.394751534081128	0.000141269811092465
cor1851	DSEL	ATP8A2	0.23832957522863	0.0253459293659236
cor1852	DSEL	ATP8B1	-0.012879496414996	0.905197886148937
cor1853	DSEL	ATP8B2	0.155007864881276	0.149290137408343
cor1854	DSEL	ATP8B3	0.216807559376416	0.0424627309490149
cor1855	DSEL	ATP8B4	-0.0963629599257155	0.371792702502833
cor1856	DSEL	ATP9A	0.12681142158079	0.239056844978162
cor1857	DSEL	ATP9B	0.212541856825811	0.0468018876133867
cor1858	DSEL	ATPAF1	0.0254262866317598	0.81409441106332
cor1859	DSEL	ATPAF2	-0.134807965352853	0.210477249469865
cor1860	DSEL	ATPSCKMT	0.113968433674319	0.290383096417636
cor1861	DSEL	ATR	0.018361913924521	0.865166295693094
cor1862	DSEL	ATRAID	0.203819949421605	0.0568180113535372
cor1863	DSEL	ATRIP	0.0516359551375698	0.632805928111542
cor1864	DSEL	ATRN	0.220649475780899	0.0388459352634696
cor1865	DSEL	ATRNL1	0.242054488712158	0.0230800865918408
cor1866	DSEL	ATRX	0.187416417215096	0.0803752517042666
cor1867	DSEL	ATXN1	0.0411194286390326	0.703663324084854
cor1868	DSEL	ATXN10	0.234975107954214	0.0275456143456305
cor1869	DSEL	ATXN1L	0.0185304820606178	0.86394028372426
cor1870	DSEL	ATXN2	0.130381461157564	0.225981788786853
cor1871	DSEL	ATXN2L	0.215963379224966	0.0432938456835135
cor1872	DSEL	ATXN3	-0.210866147808042	0.0486038447209952
cor1873	DSEL	ATXN3L	-0.134941707336883	0.210020871297718
cor1874	DSEL	ATXN7	-0.157522136626831	0.142722425585283
cor1875	DSEL	ATXN7L1	-0.0586580621971677	0.587225236565527
cor1876	DSEL	ATXN7L2	0.0379942857675573	0.725251695089225
cor1877	DSEL	ATXN7L3	0.225686167872551	0.0344972024890713
cor1878	DSEL	ATXN7L3B	0.206935129050126	0.0530563885118138
cor1879	DSEL	AUH	-0.252046568989849	0.0178371196630262
cor1880	DSEL	AUNIP	0.166381485688815	0.121309538460921
cor1881	DSEL	AUP1	0.0363612625112151	0.736619760539603
cor1882	DSEL	AURKA	0.164743992368456	0.125069161646899
cor1883	DSEL	AURKAIP1	0.0903772243231716	0.402363922110318
cor1884	DSEL	AURKB	0.0980911062133883	0.363236949769649
cor1885	DSEL	AURKC	-0.0869360290266191	0.420590038386462
cor1886	DSEL	AUTS2	0.355381885900267	0.000679444822866003
cor1887	DSEL	AVEN	0.154255579838123	0.151298611783319
cor1888	DSEL	AVIL	0.0895186641516234	0.406867118052029
cor1889	DSEL	AVL9	0.238707267948252	0.0251078811235811
cor1890	DSEL	AVP	-0.130153766439912	0.226800424538403
cor1891	DSEL	AVPI1	0.100937583142478	0.349410979926094
cor1892	DSEL	AVPR1A	0.366588346024937	0.000443304280028205
cor1893	DSEL	AVPR1B	0.154537176978519	0.150544439838225
cor1894	DSEL	AVPR2	-0.148917882809744	0.166133841666634
cor1895	DSEL	AWAT1	-0.0805180046533584	0.45582570301931
cor1896	DSEL	AWAT2	0.0197728063176159	0.854914851877144
cor1897	DSEL	AXDND1	-0.0911142143074513	0.398521892045276
cor1898	DSEL	AXIN1	0.275398120535837	0.00940557670146747
cor1899	DSEL	AXIN2	-0.0137932823362876	0.898506354507269
cor1900	DSEL	AXL	-0.00312960703240681	0.976913553422032
cor1901	DSEL	AZGP1	-0.0832720003557143	0.440509945393221
cor1902	DSEL	AZI2	0.0647424446028309	0.548983959164906
cor1903	DSEL	AZIN1	0.103117896915514	0.339045877104002
cor1904	DSEL	AZIN2	0.0181226499085635	0.866907032367986
cor1905	DSEL	AZU1	0.194405436697671	0.0695289707556421
cor1906	DSEL	B2M	-0.201721776926055	0.0594723734540258
cor1907	DSEL	B3GALNT1	0.296713987080201	0.00499839304193816
cor1908	DSEL	B3GALNT2	0.297232188809379	0.00491926121066355
cor1909	DSEL	B3GALT1	0.114871943956341	0.286550610795322
cor1910	DSEL	B3GALT2	0.124099231419451	0.24933420145277
cor1911	DSEL	B3GALT4	-0.166856576574404	0.120235166428981
cor1912	DSEL	B3GALT5	-0.0195781341763781	0.856327935710404
cor1913	DSEL	B3GALT6	0.149850019807317	0.163468498056695
cor1914	DSEL	B3GAT1	-0.144091437103094	0.180449662295161
cor1915	DSEL	B3GAT2	0.115708024731407	0.283034176449711
cor1916	DSEL	B3GAT3	0.134725315674179	0.210759633584013
cor1917	DSEL	B3GLCT	0.271474412261864	0.010512977672753
cor1918	DSEL	B3GNT10	-0.0482418765598871	0.655352908260849
cor1919	DSEL	B3GNT2	0.0758088266279491	0.482683687511689
cor1920	DSEL	B3GNT3	-0.0361653498586454	0.73798744809527
cor1921	DSEL	B3GNT4	0.295983554272114	0.00511185343713498
cor1922	DSEL	B3GNT5	0.363876870524053	0.000492256834257303
cor1923	DSEL	B3GNT6	0.0107294282938386	0.920967832537828
cor1924	DSEL	B3GNT7	-0.0380855766557859	0.72461791197885
cor1925	DSEL	B3GNT8	0.148748766967336	0.166620831510741
cor1926	DSEL	B3GNT9	0.366151206866877	0.000450881746043732
cor1927	DSEL	B3GNTL1	0.0327161705332899	0.762196474159266
cor1928	DSEL	B4GALNT1	0.199766945985865	0.062035522972398
cor1929	DSEL	B4GALNT2	0.209141926843705	0.0505173247786817
cor1930	DSEL	B4GALNT3	0.321786457107885	0.0022340355635193
cor1931	DSEL	B4GALNT4	0.282073843225047	0.00775507781209507
cor1932	DSEL	B4GALT1	0.195208811513698	0.0683617530547996
cor1933	DSEL	B4GALT2	0.359896882999106	0.000573119677112776
cor1934	DSEL	B4GALT3	0.159197207081409	0.138469347618101
cor1935	DSEL	B4GALT4	0.14644058532942	0.173373262312669
cor1936	DSEL	B4GALT5	0.259420132307053	0.0146579443420614
cor1937	DSEL	B4GALT6	0.0635569322270711	0.556339492835645
cor1938	DSEL	B4GALT7	0.103093869143903	0.339159036891347
cor1939	DSEL	B4GAT1	0.119624251238661	0.266946627090646
cor1940	DSEL	B9D1	0.120200512907518	0.264632619021932
cor1941	DSEL	B9D2	0.0136763911486791	0.899361947639426
cor1942	DSEL	BAALC	-0.0508450504954277	0.638031039027379
cor1943	DSEL	BAAT	-0.0319460425569285	0.767634136920213
cor1944	DSEL	BABAM1	0.0210717608586647	0.845497924635287
cor1945	DSEL	BABAM2	0.311362174850022	0.00314857920185086
cor1946	DSEL	BACE1	0.469688293603355	3.90083368426571e-06
cor1947	DSEL	BACE2	0.291430594215457	0.00587205207139798
cor1948	DSEL	BACH1	0.169997533828144	0.113315382831791
cor1949	DSEL	BACH2	-0.118988241943332	0.269516382768592
cor1950	DSEL	BAD	0.15007688626079	0.162824616588596
cor1951	DSEL	BAG1	-0.185375966191331	0.0837845099741678
cor1952	DSEL	BAG2	0.275504341722931	0.00937707569108498
cor1953	DSEL	BAG3	0.23338817647913	0.0286413458200055
cor1954	DSEL	BAG4	0.12316724545056	0.252934815140233
cor1955	DSEL	BAG5	-0.034703179343029	0.74822049993399
cor1956	DSEL	BAG6	0.120992183132467	0.261475834158507
cor1957	DSEL	BAHCC1	0.294900535358114	0.00528429188769656
cor1958	DSEL	BAHD1	-0.0997806812443768	0.354990224488324
cor1959	DSEL	BAIAP2	0.22543000447854	0.0347080651717803
cor1960	DSEL	BAIAP2L1	0.249991548884758	0.0188225613385243
cor1961	DSEL	BAIAP2L2	0.180393652535896	0.0925931863535918
cor1962	DSEL	BAIAP3	-0.109219931747198	0.311080044344808
cor1963	DSEL	BAK1	0.0365316240562503	0.735431113847985
cor1964	DSEL	BAMBI	0.282959534108322	0.00755648673118522
cor1965	DSEL	BANF1	0.104933271407794	0.330565173452261
cor1966	DSEL	BANF2	0.179392022314085	0.0944492382826568
cor1967	DSEL	BANK1	-0.367157376115582	0.000433615504864478
cor1968	DSEL	BANP	0.0411480023820394	0.703466985597259
cor1969	DSEL	BAP1	0.0595725522802633	0.581400850738406
cor1970	DSEL	BARD1	0.0150257206895321	0.889492676130098
cor1971	DSEL	BARHL1	0.223528567948184	0.0363072974472721
cor1972	DSEL	BARHL2	0.133905179027297	0.2135763438817
cor1973	DSEL	BARX1	0.0924736275587762	0.391492290984898
cor1974	DSEL	BARX2	0.191286297186014	0.0742139614331524
cor1975	DSEL	BASP1	-0.0330129004490206	0.760104403344622
cor1976	DSEL	BATF	-0.202602428722738	0.0583462207353605
cor1977	DSEL	BATF2	-0.0840116246811906	0.436446630840115
cor1978	DSEL	BATF3	-0.130324273231453	0.226187202668058
cor1979	DSEL	BAX	0.12723008347198	0.237496950095191
cor1980	DSEL	BAZ1A	-0.041183423074177	0.703223626696615
cor1981	DSEL	BAZ1B	0.0992446977383607	0.357593664582839
cor1982	DSEL	BAZ2A	0.20010415143049	0.061587083961085
cor1983	DSEL	BAZ2B	0.0993999084334142	0.356838545803878
cor1984	DSEL	BBC3	-0.0762510467585165	0.480126162607736
cor1985	DSEL	BBIP1	-0.081980902312055	0.447653733000495
cor1986	DSEL	BBOF1	0.00332492881514328	0.975473138956983
cor1987	DSEL	BBOX1	0.0372725433228848	0.730268840740153
cor1988	DSEL	BBS1	-0.0568143293017048	0.599047913295499
cor1989	DSEL	BBS10	0.0791407570671517	0.463593977562652
cor1990	DSEL	BBS12	0.0476351584481867	0.659416844442848
cor1991	DSEL	BBS2	0.0967711759648759	0.369760702375103
cor1992	DSEL	BBS4	0.0853815197395849	0.428977089529707
cor1993	DSEL	BBS5	0.107454986811356	0.319010612141766
cor1994	DSEL	BBS7	0.283268849271441	0.0074881945071519
cor1995	DSEL	BBS9	0.276388845542644	0.00914267220438991
cor1996	DSEL	BBX	0.147459185518054	0.170369058557239
cor1997	DSEL	BCAM	0.171643567037118	0.109814286701853
cor1998	DSEL	BCAN	0.0717858561143171	0.506280353938788
[truncated: 17,928 more rows]
