# Supplementary material for: M6A-mediated molecular patterns and tumor microenvironment infiltration characterization in nasopharyngeal carcinoma
Source: Cancer Biol Ther. 2024 Mar 26;25(1):2333590. doi: 10.1080/15384047.2024.2333590 (PMC10978033; doi:10.1080/15384047.2024.2333590)
Supplement: Supplemental Material [file KCBT_A_2333590_SM2632.zip › Table S2 GSVA KEGG wilcoxTest.xlsx]

## Sheet: GSVA_KEGG_wilcoxTest
id	Cluster1Mean	Cluster2Mean	logFC	p.Value	p.adjust
KEGG_TRYPTOPHAN_METABOLISM	0.117271	0.0963987	0.0208722	3.54061e-07	6.58554e-05
KEGG_HEMATOPOIETIC_CELL_LINEAGE	0.161571	0.0925267	0.0690445	1.43252e-06	0.000133225
KEGG_INTESTINAL_IMMUNE_NETWORK_FOR_IGA_PRODUCTION	0.217948	0.148624	0.069324	8.02941e-06	0.000390051
KEGG_BASAL_CELL_CARCINOMA	0.0259977	0.0791106	-0.0531129	8.38819e-06	0.000390051
KEGG_PRIMARY_IMMUNODEFICIENCY	0.270644	0.205118	0.0655265	1.40807e-05	0.000523802
KEGG_T_CELL_RECEPTOR_SIGNALING_PATHWAY	0.23943	0.208332	0.0310972	1.81605e-05	0.000562975
KEGG_JAK_STAT_SIGNALING_PATHWAY	0.0848799	0.054039	0.0308409	2.43436e-05	0.000646846
KEGG_B_CELL_RECEPTOR_SIGNALING_PATHWAY	0.275507	0.2314	0.0441076	2.99357e-05	0.000696006
KEGG_FC_GAMMA_R_MEDIATED_PHAGOCYTOSIS	0.254335	0.234586	0.0197488	3.67353e-05	0.00073057
KEGG_CITRATE_CYCLE_TCA_CYCLE	0.348085	0.333527	0.014558	3.9846e-05	0.00073057
KEGG_NATURAL_KILLER_CELL_MEDIATED_CYTOTOXICITY	0.164413	0.137685	0.0267287	4.32058e-05	0.00073057
KEGG_FATTY_ACID_METABOLISM	0.175448	0.163608	0.0118399	9.53029e-05	0.00136356
KEGG_AUTOIMMUNE_THYROID_DISEASE	0.164252	0.119453	0.0447996	9.53029e-05	0.00136356
KEGG_ALLOGRAFT_REJECTION	0.330519	0.283493	0.0470255	0.000115539	0.00152935
KEGG_ANTIGEN_PROCESSING_AND_PRESENTATION	0.27537	0.253842	0.0215278	0.000129559	0.00152935
KEGG_SYSTEMIC_LUPUS_ERYTHEMATOSUS	0.0470366	0.0180727	0.028964	0.00013978	0.00152935
KEGG_FC_EPSILON_RI_SIGNALING_PATHWAY	0.154364	0.13426	0.0201043	0.00013978	0.00152935
KEGG_HEDGEHOG_SIGNALING_PATHWAY	0.00986862	0.0415317	-0.0316631	0.000156545	0.00161763
KEGG_CHEMOKINE_SIGNALING_PATHWAY	0.208958	0.173198	0.0357595	0.000181855	0.00178027
KEGG_HISTIDINE_METABOLISM	0.0347261	0.00650455	0.0282215	0.000195908	0.00182194
KEGG_TYPE_I_DIABETES_MELLITUS	0.305034	0.265979	0.0390541	0.000293268	0.00259752
KEGG_GRAFT_VERSUS_HOST_DISEASE	0.305662	0.245997	0.0596645	0.000351127	0.00296862
KEGG_LEUKOCYTE_TRANSENDOTHELIAL_MIGRATION	0.211409	0.192086	0.0193223	0.00037713	0.00304984
KEGG_PORPHYRIN_AND_CHLOROPHYLL_METABOLISM	0.0369606	0.0229956	0.0139649	0.000450226	0.00346963
KEGG_BETA_ALANINE_METABOLISM	0.146205	0.128542	0.0176634	0.000466348	0.00346963
KEGG_LEISHMANIA_INFECTION	0.334744	0.293906	0.0408373	0.000500221	0.00357851
KEGG_CYTOKINE_CYTOKINE_RECEPTOR_INTERACTION	0.085103	0.0430387	0.0420644	0.000536377	0.00368765
KEGG_COMPLEMENT_AND_COAGULATION_CASCADES	0.0386968	-0.00356648	0.0422633	0.000555355	0.00368765
KEGG_WNT_SIGNALING_PATHWAY	0.140038	0.158911	-0.0188735	0.000574957	0.00368765
KEGG_GLYCOSAMINOGLYCAN_BIOSYNTHESIS_HEPARAN_SULFATE	0.0433643	0.0648349	-0.0214706	0.000659984	0.0040919
KEGG_VALINE_LEUCINE_AND_ISOLEUCINE_DEGRADATION	0.231895	0.22045	0.0114449	0.000837481	0.00502488
KEGG_MELANOGENESIS	0.108507	0.124202	-0.0156951	0.000990347	0.00575639
KEGG_ASTHMA	0.225836	0.200291	0.0255447	0.00116871	0.00658726
KEGG_VIRAL_MYOCARDITIS	0.286473	0.26731	0.0191631	0.00142177	0.00777793
KEGG_OTHER_GLYCAN_DEGRADATION	0.240625	0.219029	0.0215953	0.00178041	0.0094616
KEGG_SPHINGOLIPID_METABOLISM	0.181671	0.169324	0.0123477	0.00183795	0.00949606
KEGG_CELL_ADHESION_MOLECULES_CAMS	0.204927	0.181354	0.0235724	0.00202097	0.0098921
KEGG_CYTOSOLIC_DNA_SENSING_PATHWAY	0.177527	0.151406	0.0261214	0.00202097	0.0098921
KEGG_APOPTOSIS	0.261549	0.24206	0.0194883	0.0020856	0.00994669
KEGG_GLYCOSPHINGOLIPID_BIOSYNTHESIS_GANGLIO_SERIES	0.029246	0.010963	0.018283	0.00229103	0.0106533
KEGG_TOLL_LIKE_RECEPTOR_SIGNALING_PATHWAY	0.197098	0.172653	0.0244447	0.00311692	0.0141402
KEGG_RNA_POLYMERASE	0.286282	0.309822	-0.0235403	0.00487122	0.0210709
KEGG_ADHERENS_JUNCTION	0.260393	0.270022	-0.00962898	0.00487122	0.0210709
KEGG_ACUTE_MYELOID_LEUKEMIA	0.277271	0.267924	0.00934658	0.00501515	0.0212004
KEGG_HOMOLOGOUS_RECOMBINATION	0.156295	0.185545	-0.0292493	0.00563007	0.022452
KEGG_AXON_GUIDANCE	0.144444	0.153677	-0.00923243	0.00563007	0.022452
KEGG_GLYCOSYLPHOSPHATIDYLINOSITOL_GPI_ANCHOR_BIOSYNTHESIS	0.119414	0.131715	-0.0123004	0.00579407	0.022452
KEGG_PANTOTHENATE_AND_COA_BIOSYNTHESIS	0.093456	0.0800261	0.0134299	0.00579407	0.022452
KEGG_PROTEIN_EXPORT	0.410513	0.404251	0.00626222	0.00596236	0.0226326
KEGG_DRUG_METABOLISM_CYTOCHROME_P450	-0.126019	-0.142026	0.0160062	0.00726905	0.0270409
KEGG_BASAL_TRANSCRIPTION_FACTORS	0.194252	0.209034	-0.0147818	0.00747535	0.027263
KEGG_PRIMARY_BILE_ACID_BIOSYNTHESIS	-0.0774224	-0.0922796	0.0148572	0.00812613	0.0290665
KEGG_TYROSINE_METABOLISM	-0.0163629	-0.0338366	0.0174738	0.00932406	0.0327222
KEGG_ABC_TRANSPORTERS	-0.0057044	-0.0161006	0.0103962	0.00984576	0.0339132
KEGG_ECM_RECEPTOR_INTERACTION	0.158445	0.196659	-0.0382135	0.0112655	0.0380978
KEGG_LYSOSOME	0.279565	0.269711	0.00985391	0.0118825	0.0394668
KEGG_ARRHYTHMOGENIC_RIGHT_VENTRICULAR_CARDIOMYOPATHY_ARVC	0.0943308	0.102975	-0.00864395	0.0135578	0.0442413
KEGG_PHENYLALANINE_METABOLISM	0.0578855	0.033753	0.0241325	0.015045	0.0482478
KEGG_RIG_I_LIKE_RECEPTOR_SIGNALING_PATHWAY	0.170399	0.161315	0.00908365	0.0154386	0.0486707
KEGG_PROSTATE_CANCER	0.238959	0.246141	-0.00718212	0.0158411	0.0491075
KEGG_ASCORBATE_AND_ALDARATE_METABOLISM	-0.168566	-0.18955	0.0209842	0.0179956	0.0548717
KEGG_GLYCOSAMINOGLYCAN_BIOSYNTHESIS_CHONDROITIN_SULFATE	0.174064	0.194567	-0.0205035	0.0236573	0.070972
KEGG_BLADDER_CANCER	0.318574	0.327488	-0.00891429	0.0242415	0.0715702
KEGG_PENTOSE_AND_GLUCURONATE_INTERCONVERSIONS	-0.143813	-0.156504	0.0126906	0.026705	0.0764174
KEGG_METABOLISM_OF_XENOBIOTICS_BY_CYTOCHROME_P450	-0.105451	-0.11972	0.0142684	0.026705	0.0764174
KEGG_ALZHEIMERS_DISEASE	0.329154	0.326456	0.00269869	0.0280158	0.0789537
KEGG_ARACHIDONIC_ACID_METABOLISM	-0.00192803	-0.0178986	0.0159706	0.0286918	0.0796518
KEGG_MAPK_SIGNALING_PATHWAY	0.147179	0.140027	0.00715188	0.0293817	0.0803677
KEGG_PHOSPHATIDYLINOSITOL_SIGNALING_SYSTEM	0.157603	0.149337	0.00826562	0.0308046	0.0830384
KEGG_PYRIMIDINE_METABOLISM	0.242229	0.25429	-0.0120612	0.0322861	0.0857889
KEGG_DNA_REPLICATION	0.316449	0.32964	-0.0131904	0.0330496	0.0865805
KEGG_TGF_BETA_SIGNALING_PATHWAY	0.139889	0.15911	-0.0192207	0.0354332	0.0902817
KEGG_PARKINSONS_DISEASE	0.391357	0.386787	0.00457031	0.0354332	0.0902817
KEGG_HYPERTROPHIC_CARDIOMYOPATHY_HCM	0.0339007	0.043581	-0.0096803	0.0379619	0.0954178
KEGG_GLYCOSAMINOGLYCAN_BIOSYNTHESIS_KERATAN_SULFATE	0.165089	0.149684	0.0154051	0.0397317	0.0972381
KEGG_AMYOTROPHIC_LATERAL_SCLEROSIS_ALS	0.197397	0.189456	0.00794156	0.0397317	0.0972381
KEGG_LIMONENE_AND_PINENE_DEGRADATION	0.281906	0.266281	0.0156255	0.0406425	0.0976325
KEGG_FRUCTOSE_AND_MANNOSE_METABOLISM	0.184623	0.196503	-0.0118802	0.041571	0.0976325
KEGG_NICOTINATE_AND_NICOTINAMIDE_METABOLISM	0.0991489	0.0786997	0.0204492	0.0425174	0.0976325
KEGG_MISMATCH_REPAIR	0.305822	0.326225	-0.0204021	0.0425174	0.0976325
KEGG_LONG_TERM_POTENTIATION	0.15472	0.148031	0.00668896	0.0425174	0.0976325
KEGG_OXIDATIVE_PHOSPHORYLATION	0.385885	0.381345	0.00453932	0.0434819	0.0986297
KEGG_GLYCEROPHOSPHOLIPID_METABOLISM	0.099291	0.10357	-0.00427904	0.0444649	0.0996442
KEGG_LYSINE_DEGRADATION	0.215606	0.223851	-0.00824537	0.0454665	0.100676
KEGG_DILATED_CARDIOMYOPATHY	0.0281694	0.0362481	-0.00807871	0.0496652	0.108679
KEGG_STEROID_HORMONE_BIOSYNTHESIS	-0.202695	-0.213756	0.0110613	0.0507643	0.109793
KEGG_REGULATION_OF_AUTOPHAGY	0.0225704	0.0109579	0.0116125	0.0518837	0.110924
KEGG_CALCIUM_SIGNALING_PATHWAY	-0.0216713	-0.0258162	0.00414485	0.0553663	0.115709
KEGG_CELL_CYCLE	0.304097	0.315198	-0.0111003	0.0553663	0.115709
KEGG_PATHWAYS_IN_CANCER	0.203482	0.208421	-0.00493858	0.0565697	0.116911
KEGG_SNARE_INTERACTIONS_IN_VESICULAR_TRANSPORT	0.250043	0.243456	0.0065869	0.0577947	0.11813
KEGG_GLYCOSPHINGOLIPID_BIOSYNTHESIS_GLOBO_SERIES	0.105002	0.0804967	0.0245049	0.0616027	0.121895
KEGG_GLYCOLYSIS_GLUCONEOGENESIS	0.179966	0.17516	0.00480607	0.0616027	0.121895
KEGG_SPLICEOSOME	0.425085	0.430851	-0.00576561	0.0616027	0.121895
KEGG_FOCAL_ADHESION	0.199391	0.213002	-0.0136103	0.0656161	0.128469
KEGG_NON_SMALL_CELL_LUNG_CANCER	0.243973	0.236835	0.00713853	0.0727826	0.141
KEGG_CYSTEINE_AND_METHIONINE_METABOLISM	0.19075	0.199158	-0.00840851	0.0742901	0.141
KEGG_THYROID_CANCER	0.295952	0.309089	-0.0131375	0.0742901	0.141
KEGG_PEROXISOME	0.170933	0.166999	0.00393456	0.0758231	0.142455
KEGG_PROGESTERONE_MEDIATED_OOCYTE_MATURATION	0.174094	0.178925	-0.00483136	0.0773818	0.14393
KEGG_BUTANOATE_METABOLISM	0.116521	0.104494	0.0120271	0.0789664	0.145423
KEGG_TASTE_TRANSDUCTION	-0.169115	-0.165203	-0.00391242	0.0822149	0.145809
KEGG_NOD_LIKE_RECEPTOR_SIGNALING_PATHWAY	0.236546	0.222371	0.0141751	0.0822149	0.145809
KEGG_CARDIAC_MUSCLE_CONTRACTION	0.151329	0.155854	-0.0045244	0.0838794	0.145809
KEGG_ARGININE_AND_PROLINE_METABOLISM	0.164757	0.159021	0.00573523	0.0838794	0.145809
KEGG_P53_SIGNALING_PATHWAY	0.292259	0.295779	-0.00352	0.0838794	0.145809
KEGG_SMALL_CELL_LUNG_CANCER	0.266545	0.271344	-0.00479861	0.0838794	0.145809
KEGG_MELANOMA	0.106877	0.112737	-0.00585976	0.085571	0.147372
KEGG_RETINOL_METABOLISM	-0.170681	-0.183052	0.012371	0.0963077	0.164342
KEGG_RENIN_ANGIOTENSIN_SYSTEM	-0.0466558	-0.061607	0.0149512	0.104046	0.172791
KEGG_PURINE_METABOLISM	0.150378	0.154777	-0.00439984	0.104046	0.172791
KEGG_AMINO_SUGAR_AND_NUCLEOTIDE_SUGAR_METABOLISM	0.213051	0.202962	0.0100892	0.104046	0.172791
KEGG_OOCYTE_MEIOSIS	0.215639	0.221214	-0.0055748	0.106056	0.17457
KEGG_N_GLYCAN_BIOSYNTHESIS	0.280858	0.272309	0.00854991	0.110168	0.179747
KEGG_DRUG_METABOLISM_OTHER_ENZYMES	-0.0352918	-0.0409329	0.00564113	0.123262	0.199363
KEGG_NUCLEOTIDE_EXCISION_REPAIR	0.282771	0.291803	-0.00903195	0.137541	0.22054
KEGG_NEUROACTIVE_LIGAND_RECEPTOR_INTERACTION	-0.207132	-0.213837	0.0067051	0.14004	0.220742
KEGG_PRION_DISEASES	0.265134	0.258738	0.00639636	0.14004	0.220742
KEGG_ALPHA_LINOLENIC_ACID_METABOLISM	-0.0801368	-0.0649344	-0.0152024	0.142574	0.222847
KEGG_CHRONIC_MYELOID_LEUKEMIA	0.296367	0.293808	0.00255906	0.145143	0.224972
KEGG_ADIPOCYTOKINE_SIGNALING_PATHWAY	0.166611	0.160489	0.00612179	0.150388	0.231174
KEGG_PYRUVATE_METABOLISM	0.192916	0.183238	0.00967817	0.153063	0.233359
KEGG_BASE_EXCISION_REPAIR	0.296785	0.304635	-0.00784981	0.158523	0.239718
KEGG_PROTEASOME	0.438237	0.434498	0.00373809	0.161308	0.240026
KEGG_GAP_JUNCTION	0.11879	0.123961	-0.00517143	0.161308	0.240026
KEGG_EPITHELIAL_CELL_SIGNALING_IN_HELICOBACTER_PYLORI_INFECTION	0.250142	0.241938	0.00820399	0.169883	0.25078
KEGG_BIOSYNTHESIS_OF_UNSATURATED_FATTY_ACIDS	0.176589	0.184477	-0.00788749	0.172816	0.251123
KEGG_VEGF_SIGNALING_PATHWAY	0.166422	0.162567	0.00385491	0.172816	0.251123
KEGG_NITROGEN_METABOLISM	-0.0947038	-0.0865753	-0.00812846	0.191214	0.275704
KEGG_PROXIMAL_TUBULE_BICARBONATE_RECLAMATION	0.063454	0.0616298	0.00182422	0.197656	0.280642
KEGG_TIGHT_JUNCTION	0.139052	0.139971	-0.000919133	0.197656	0.280642
KEGG_ENDOCYTOSIS	0.236938	0.23494	0.00199855	0.211014	0.297338
KEGG_PROPANOATE_METABOLISM	0.192546	0.184475	0.00807134	0.214454	0.299913
KEGG_INSULIN_SIGNALING_PATHWAY	0.198734	0.202429	-0.00369525	0.221453	0.30739
KEGG_ALDOSTERONE_REGULATED_SODIUM_REABSORPTION	0.0835093	0.0748832	0.00862607	0.228615	0.31498
KEGG_MTOR_SIGNALING_PATHWAY	0.200575	0.203859	-0.00328422	0.232257	0.317645
KEGG_GLYCOSAMINOGLYCAN_DEGRADATION	0.104517	0.100908	0.00360951	0.23594	0.318006
KEGG_VASOPRESSIN_REGULATED_WATER_REABSORPTION	0.25228	0.260385	-0.00810518	0.23594	0.318006
KEGG_TAURINE_AND_HYPOTAURINE_METABOLISM	-0.0116846	-0.00113191	-0.0105527	0.239664	0.320701
KEGG_RIBOFLAVIN_METABOLISM	0.158725	0.160157	-0.00143209	0.243429	0.321119
KEGG_INOSITOL_PHOSPHATE_METABOLISM	0.174309	0.170427	0.00388221	0.243429	0.321119
KEGG_OLFACTORY_TRANSDUCTION	-0.444164	-0.445888	0.00172443	0.247236	0.323844
KEGG_VIBRIO_CHOLERAE_INFECTION	0.247764	0.246573	0.00119081	0.254974	0.331644
KEGG_UBIQUITIN_MEDIATED_PROTEOLYSIS	0.297665	0.301023	-0.00335767	0.258905	0.334419
KEGG_HUNTINGTONS_DISEASE	0.331829	0.329805	0.00202423	0.266894	0.342361
KEGG_FOLATE_BIOSYNTHESIS	0.184096	0.177606	0.00648978	0.275051	0.350407
KEGG_PATHOGENIC_ESCHERICHIA_COLI_INFECTION	0.328039	0.324503	0.00353633	0.279192	0.353263
KEGG_GLUTATHIONE_METABOLISM	0.226685	0.219625	0.00706058	0.29187	0.366809
KEGG_NEUROTROPHIN_SIGNALING_PATHWAY	0.270406	0.267909	0.00249686	0.300533	0.375162
KEGG_PENTOSE_PHOSPHATE_PATHWAY	0.249509	0.256115	-0.00660572	0.31837	0.392164
KEGG_RENAL_CELL_CARCINOMA	0.276061	0.273588	0.00247296	0.31837	0.392164
KEGG_RIBOSOME	0.533562	0.5321	0.00146181	0.332193	0.406499
KEGG_GLYCEROLIPID_METABOLISM	0.0962951	0.0988108	-0.00251569	0.351218	0.42697
KEGG_NOTCH_SIGNALING_PATHWAY	0.254321	0.255305	-0.000984776	0.417692	0.504486
KEGG_ETHER_LIPID_METABOLISM	0.0886483	0.0854815	0.00316675	0.42854	0.514248
KEGG_MATURITY_ONSET_DIABETES_OF_THE_YOUNG	-0.270147	-0.271688	0.00154116	0.445114	0.530713
KEGG_AMINOACYL_TRNA_BIOSYNTHESIS	0.312356	0.314191	-0.00183505	0.450719	0.533973
KEGG_RNA_DEGRADATION	0.305107	0.311684	-0.00657683	0.456364	0.537239
KEGG_STEROID_BIOSYNTHESIS	0.223586	0.225997	-0.00241047	0.502925	0.588328
KEGG_ERBB_SIGNALING_PATHWAY	0.202528	0.203458	-0.00092979	0.508917	0.591616
KEGG_ENDOMETRIAL_CANCER	0.241365	0.244858	-0.00349286	0.527114	0.608964
KEGG_O_GLYCAN_BIOSYNTHESIS	0.039118	0.0396066	-0.000488547	0.570827	0.651374
KEGG_ONE_CARBON_POOL_BY_FOLATE	0.172976	0.177931	-0.00495467	0.570827	0.651374
KEGG_GLYOXYLATE_AND_DICARBOXYLATE_METABOLISM	0.208021	0.205263	0.00275874	0.583627	0.661918
KEGG_GALACTOSE_METABOLISM	0.196204	0.200009	-0.00380525	0.642811	0.720258
KEGG_ALANINE_ASPARTATE_AND_GLUTAMATE_METABOLISM	0.110498	0.113962	-0.00346439	0.642811	0.720258
KEGG_STARCH_AND_SUCROSE_METABOLISM	-0.0701709	-0.0701167	-5.41263e-05	0.676732	0.753725
KEGG_TYPE_II_DIABETES_MELLITUS	0.0506136	0.0497784	0.000835132	0.690491	0.764472
KEGG_SULFUR_METABOLISM	0.0577969	0.0579421	-0.000145274	0.711322	0.773719
KEGG_REGULATION_OF_ACTIN_CYTOSKELETON	0.183035	0.180435	0.00259969	0.711322	0.773719
KEGG_PANCREATIC_CANCER	0.261104	0.262245	-0.00114054	0.711322	0.773719
KEGG_GLIOMA	0.22754	0.228502	-0.000962053	0.718315	0.776782
KEGG_SELENOAMINO_ACID_METABOLISM	0.221755	0.227993	-0.00623715	0.725331	0.779836
KEGG_LINOLEIC_ACID_METABOLISM	-0.166258	-0.164367	-0.00189074	0.767896	0.820854
KEGG_VALINE_LEUCINE_AND_ISOLEUCINE_BIOSYNTHESIS	0.230587	0.229571	0.00101564	0.796676	0.841942
KEGG_GNRH_SIGNALING_PATHWAY	0.134614	0.132538	0.00207597	0.796676	0.841942
KEGG_GLYCOSPHINGOLIPID_BIOSYNTHESIS_LACTO_AND_NEOLACTO_SERIES	0.0259913	0.0320413	-0.00604998	0.811173	0.842895
KEGG_NON_HOMOLOGOUS_END_JOINING	0.190199	0.198599	-0.00840008	0.811173	0.842895
KEGG_PPAR_SIGNALING_PATHWAY	0.0503847	0.0493226	0.00106211	0.811173	0.842895
KEGG_LONG_TERM_DEPRESSION	0.0656287	0.0665934	-0.000964633	0.818446	0.845728
KEGG_GLYCINE_SERINE_AND_THREONINE_METABOLISM	0.011096	0.00618189	0.00491415	0.840357	0.858827
KEGG_DORSO_VENTRAL_AXIS_FORMATION	0.208385	0.20666	0.00172581	0.840357	0.858827
KEGG_VASCULAR_SMOOTH_MUSCLE_CONTRACTION	0.0826672	0.0880995	-0.00543229	0.862393	0.87653
KEGG_COLORECTAL_CANCER	0.250502	0.251853	-0.00135159	0.884536	0.89415
KEGG_CIRCADIAN_RHYTHM_MAMMAL	0.16782	0.171372	-0.00355214	0.899349	0.904211
KEGG_TERPENOID_BACKBONE_BIOSYNTHESIS	0.214673	0.211886	0.00278712	0.921634	0.921634
