# Supplementary material for: M6A-mediated molecular patterns and tumor microenvironment infiltration characterization in nasopharyngeal carcinoma
Source: Cancer Biol Ther. 2024 Mar 26;25(1):2333590. doi: 10.1080/15384047.2024.2333590 (PMC10978033; doi:10.1080/15384047.2024.2333590)
Supplement: Supplemental Material [file KCBT_A_2333590_SM2632.zip › Table S20 DSEL_GSEA_KEGG_result.csv]

	ID	Description	setSize	enrichmentScore	NES	pvalue	p.adjust	qvalue	rank	leading_edge	core_enrichment
KEGG_ALLOGRAFT_REJECTION	KEGG_ALLOGRAFT_REJECTION	KEGG_ALLOGRAFT_REJECTION	35	-0.777047283305997	-3.26138954205119	1e-10	2.61428571428571e-09	1.71428571428571e-09	3601	tags=91%, list=19%, signal=74%	HLA-DQA1/HLA-A/HLA-DQB1/HLA-B/HLA-DRB5/HLA-DQA2/HLA-DOA/GZMB/HLA-DRB1/IL5/IL4/HLA-C/IL12A/CD40/HLA-DRA/HLA-DOB/HLA-E/PRF1/FAS/HLA-DPB1/IL12B/HLA-DMA/IFNG/HLA-DPA1/CD80/FASLG/HLA-DMB/IL2/HLA-F/CD28/CD86/CD40LG
KEGG_AUTOIMMUNE_THYROID_DISEASE	KEGG_AUTOIMMUNE_THYROID_DISEASE	KEGG_AUTOIMMUNE_THYROID_DISEASE	50	-0.705762288389705	-3.23748075615378	1e-10	2.61428571428571e-09	1.71428571428571e-09	3658	tags=76%, list=20%, signal=61%	CGA/HLA-DQA1/HLA-A/HLA-DQB1/HLA-B/IFNA2/HLA-DRB5/HLA-DQA2/IFNA16/HLA-DOA/GZMB/IFNA13/HLA-DRB1/IFNA7/IL5/TG/IL4/HLA-C/CD40/HLA-DRA/HLA-DOB/HLA-E/PRF1/FAS/HLA-DPB1/IFNA21/HLA-DMA/HLA-DPA1/CD80/FASLG/HLA-DMB/CTLA4/IL2/HLA-F/TSHR/CD28/CD86/CD40LG
KEGG_INTESTINAL_IMMUNE_NETWORK_FOR_IGA_PRODUCTION	KEGG_INTESTINAL_IMMUNE_NETWORK_FOR_IGA_PRODUCTION	KEGG_INTESTINAL_IMMUNE_NETWORK_FOR_IGA_PRODUCTION	46	-0.71064574126081	-3.19615084620709	1e-10	2.61428571428571e-09	1.71428571428571e-09	2103	tags=61%, list=11%, signal=54%	HLA-DRB1/IL5/PIGR/IL4/CCR9/CD40/HLA-DRA/HLA-DOB/CCL28/HLA-DPB1/AICDA/HLA-DMA/HLA-DPA1/TNFSF13B/CCL25/CD80/MAP3K14/HLA-DMB/IL2/ICOS/ITGB7/CD28/ITGA4/CD86/TNFRSF13C/CD40LG/TNFRSF13B/TNFRSF17
KEGG_PRIMARY_IMMUNODEFICIENCY	KEGG_PRIMARY_IMMUNODEFICIENCY	KEGG_PRIMARY_IMMUNODEFICIENCY	35	-0.739769369938911	-3.10492828233525	1e-10	2.61428571428571e-09	1.71428571428571e-09	1734	tags=63%, list=9%, signal=57%	DCLRE1C/CIITA/CD40/LCK/JAK3/IL7R/AICDA/CD8A/ICOS/CD8B/PTPRC/IL2RG/TNFRSF13C/CD4/CD3D/CD3E/CD40LG/TNFRSF13B/CD79A/CD19/BTK/ZAP70
KEGG_GRAFT_VERSUS_HOST_DISEASE	KEGG_GRAFT_VERSUS_HOST_DISEASE	KEGG_GRAFT_VERSUS_HOST_DISEASE	37	-0.720129979635789	-3.06924746257251	1e-10	2.61428571428571e-09	1.71428571428571e-09	3601	tags=84%, list=19%, signal=68%	HLA-DQA1/HLA-A/HLA-DQB1/HLA-B/HLA-DRB5/KIR2DL3/HLA-DQA2/HLA-DOA/GZMB/HLA-DRB1/KIR3DL1/HLA-C/HLA-DRA/HLA-DOB/HLA-E/PRF1/FAS/KIR3DL2/HLA-DPB1/KLRC1/HLA-DMA/IFNG/HLA-DPA1/CD80/FASLG/HLA-DMB/IL2/KLRD1/HLA-F/CD28/CD86
KEGG_SYSTEMIC_LUPUS_ERYTHEMATOSUS	KEGG_SYSTEMIC_LUPUS_ERYTHEMATOSUS	KEGG_SYSTEMIC_LUPUS_ERYTHEMATOSUS	129	-0.523594400723521	-2.91845607694101	1e-10	2.61428571428571e-09	1.71428571428571e-09	3252	tags=51%, list=17%, signal=43%	H4C6/HLA-DRB5/H3C12/H3C15/C9/C6/HLA-DQA2/H4C4/H2BC14/H3-5/HLA-DOA/H2AC4/H2BC11/H2AC19/H3C3/H2AC7/C3/H4C2/H2BC21/HLA-DRB1/TRIM21/FCGR1A/H2AC13/H2BC10/H3C8/CD40/C2/HLA-DRA/HLA-DOB/H3C13/H2AC16/H4C12/H2AB1/H2BC12/H2AC11/H4C9/H4C5/H3C10/HLA-DPB1/H4C15/H2BC15/H2BC17/H2BC18/ACTN3/H2BC9/HLA-DMA/IFNG/H2BC6/HLA-DPA1/H2BC5/C1QB/CD80/C1QC/C7/C4A/HLA-DMB/H3C6/H4C8/C4B/H2AC6/C1QA/H4C14/CD28/CD86/FCGR2B/CD40LG
KEGG_HEMATOPOIETIC_CELL_LINEAGE	KEGG_HEMATOPOIETIC_CELL_LINEAGE	KEGG_HEMATOPOIETIC_CELL_LINEAGE	84	-0.546439256503468	-2.78866684300598	1e-10	2.61428571428571e-09	1.71428571428571e-09	2103	tags=49%, list=11%, signal=44%	HLA-DRB1/IL5/CD1B/FCGR1A/IL4/IL3RA/CD14/HLA-DRA/IL5RA/GP9/GP5/CD1E/IL7R/IL7/CD33/CD8A/GP1BA/IL6R/CSF1R/CR1/FLT3LG/CD22/CD8B/CD3G/CD37/CD1C/CR2/CSF2RA/ITGA4/CD4/CD7/CD3D/CD3E/FLT3/CD2/CD5/MS4A1/FCER2/CD1D/CD19/CD38
KEGG_ECM_RECEPTOR_INTERACTION	KEGG_ECM_RECEPTOR_INTERACTION	KEGG_ECM_RECEPTOR_INTERACTION	83	0.582850349789674	2.22774142964708	7.82151301528179e-10	1.78917110224571e-08	1.17322695229227e-08	2628	tags=51%, list=14%, signal=44%	SV2A/LAMC1/COL5A2/ITGB5/IBSP/COL4A1/LAMB1/LAMC3/COL4A2/COL1A1/COL11A1/COL5A1/COL3A1/COL1A2/THBS3/FN1/SPP1/COL6A1/SDC1/COL5A3/THBS2/COL4A6/COL6A2/THBS1/ITGA11/ITGA6/ITGB1/LAMA4/LAMA1/CD44/ITGA2B/ITGB6/LAMC2/LAMB3/LAMB2/COL6A3/LAMB4/VWF/SDC2/DAG1/SDC3/ITGA5
KEGG_NATURAL_KILLER_CELL_MEDIATED_CYTOTOXICITY	KEGG_NATURAL_KILLER_CELL_MEDIATED_CYTOTOXICITY	KEGG_NATURAL_KILLER_CELL_MEDIATED_CYTOTOXICITY	131	-0.408069107665808	-2.29007156115969	1.39546232658184e-09	2.83744006404974e-08	1.86061643544245e-08	1477	tags=33%, list=8%, signal=30%	IFNA13/IFNA7/IFNGR1/KIR3DL1/HLA-C/KLRC2/KLRK1/HLA-E/PRF1/FCER1G/FAS/LCK/SH2D1B/KIR3DL2/PIK3CD/KLRC1/TYROBP/IFNA21/IFNG/PIK3R5/KLRC3/PTK2B/FASLG/LCP2/KLRD1/PTPN6/ITGB2/CD244/LAT/SYK/HCST/VAV1/SH2D1A/NFATC2/PLCG2/NCR3/RAC2/PRKCB/PIK3CG/CD48/CD247/ITGAL/ZAP70
KEGG_T_CELL_RECEPTOR_SIGNALING_PATHWAY	KEGG_T_CELL_RECEPTOR_SIGNALING_PATHWAY	KEGG_T_CELL_RECEPTOR_SIGNALING_PATHWAY	108	-0.426845587273934	-2.34897235584805	5.13756520447208e-09	9.40174432418391e-08	6.1650782453665e-08	1034	tags=28%, list=6%, signal=26%	PIK3CD/IFNG/PIK3R5/CD8A/CARD11/MAP3K14/NFKBIE/RASGRP1/GRAP2/CTLA4/IL2/LCP2/ICOS/PTPN6/PDCD1/CD8B/CD3G/LAT/CD28/VAV1/PTPRC/NFATC2/CD4/ITK/CD3D/CD3E/CD40LG/PIK3CG/CD247/ZAP70
KEGG_FOCAL_ADHESION	KEGG_FOCAL_ADHESION	KEGG_FOCAL_ADHESION	198	0.447543572619426	1.85534325990494	1.62577157052782e-08	2.70469270369629e-07	1.77356898603035e-07	4615	tags=47%, list=25%, signal=36%	MYL10/LAMC1/COL5A2/ITGB5/IBSP/PARVA/COL4A1/PDGFC/SHC1/LAMB1/LAMC3/COL4A2/COL1A1/COL11A1/RAC3/PAK5/COL5A1/COL3A1/COL1A2/THBS3/FN1/SPP1/PGF/BCAR1/CAV1/COL6A1/COL5A3/PRKCA/THBS2/COL4A6/FLNA/COL6A2/THBS1/ITGA11/ITGA6/PAK6/ITGB1/CAV2/LAMA4/RAC1/LAMA1/ITGA2B/ACTN1/ITGB6/PDGFA/FLNC/IGF1R/ACTN4/LAMC2/ROCK2/LAMB3/JUN/LAMB2/COL6A3/LAMB4/VWF/PDGFRB/ACTG1/PDGFD/MAPK3/EGFR/ITGA5/MYLK/MYL9/HRAS/SHC3/SRC/PPP1CB…
KEGG_TYPE_I_DIABETES_MELLITUS	KEGG_TYPE_I_DIABETES_MELLITUS	KEGG_TYPE_I_DIABETES_MELLITUS	41	-0.5809534417426	-2.532885667513	5.39456131106092e-08	7.59388246095499e-07	4.97959505636393e-07	3601	tags=73%, list=19%, signal=59%	HLA-DQA1/HLA-A/HLA-DQB1/HLA-B/HLA-DRB5/HLA-DQA2/HLA-DOA/GZMB/HLA-DRB1/HLA-C/IL12A/HLA-DRA/HLA-DOB/HLA-E/PRF1/FAS/PTPRN2/HLA-DPB1/IL12B/HLA-DMA/IFNG/HLA-DPA1/CD80/FASLG/HLA-DMB/IL2/HLA-F/CD28/CD86/LTA
KEGG_B_CELL_RECEPTOR_SIGNALING_PATHWAY	KEGG_B_CELL_RECEPTOR_SIGNALING_PATHWAY	KEGG_B_CELL_RECEPTOR_SIGNALING_PATHWAY	75	-0.46836739783565	-2.29468298004007	5.34616886214036e-08	7.59388246095499e-07	4.97959505636393e-07	1140	tags=31%, list=6%, signal=29%	LYN/PIK3CD/PIK3R5/CARD11/NFKBIE/INPP5D/PTPN6/CD22/CR2/SYK/RASGRP3/VAV1/NFATC2/PLCG2/CD72/FCGR2B/RAC2/PRKCB/PIK3CG/CD79B/CD79A/CD19/BTK
KEGG_ANTIGEN_PROCESSING_AND_PRESENTATION	KEGG_ANTIGEN_PROCESSING_AND_PRESENTATION	KEGG_ANTIGEN_PROCESSING_AND_PRESENTATION	80	-0.454125683309505	-2.2607037840873	7.34551103319052e-08	9.60163227909903e-07	6.2961523141633e-07	3601	tags=54%, list=19%, signal=44%	HLA-DQA1/KIR3DL3/HLA-A/HLA-DQB1/HLA-B/IFNA2/HLA-DRB5/KIR2DL3/HLA-DQA2/IFNA16/HLA-DOA/IFNA13/HLA-DRB1/IFNA7/HSPA1L/KIR3DL1/HLA-C/CIITA/CD74/HLA-DRA/HLA-DOB/KLRC2/PSME1/HLA-E/KIR3DL2/B2M/CTSS/HLA-DPB1/KLRC1/IFNA21/HLA-DMA/PSME2/HLA-DPA1/KLRC3/CD8A/HLA-DMB/KLRC4/KLRD1/HLA-F/CD8B/IFI30/CD4/LTA
KEGG_JAK_STAT_SIGNALING_PATHWAY	KEGG_JAK_STAT_SIGNALING_PATHWAY	KEGG_JAK_STAT_SIGNALING_PATHWAY	154	-0.345336525214458	-1.92905146895645	3.35658936079782e-07	4.09503902017334e-06	2.68527148863826e-06	2166	tags=29%, list=12%, signal=25%	IL9/IFNW1/IFNA13/IFNA7/IL5/CISH/GH1/IFNGR1/IL22/IL26/IL4/IL3RA/IL12RB2/IL12A/IL5RA/JAK2/STAT1/CBLC/CCND1/IL23R/JAK3/IL7R/CSF2RB/IL7/PIK3CD/IL12B/IFNA21/IFNG/PIK3R5/LIFR/IL6R/IL22RA2/IL2/IL10RA/PTPN6/IL12RB1/IL2RB/CSF2RA/IL21/IL2RG/IL21R/IRF9/STAT4/PIK3CG
KEGG_WNT_SIGNALING_PATHWAY	KEGG_WNT_SIGNALING_PATHWAY	KEGG_WNT_SIGNALING_PATHWAY	150	0.454823045951415	1.84565559436214	5.74326721134349e-07	6.56886187297411e-06	4.30745040850761e-06	4249	tags=45%, list=23%, signal=35%	WNT11/WNT5A/TBL1X/RAC3/WNT2B/WNT3/TCF7L1/CXXC4/NKD1/PRICKLE2/FZD1/WNT2/DAAM2/FZD2/PRKCA/SFRP1/NKD2/PPP2CB/FZD9/LRP6/DVL3/NFATC4/WNT8B/WNT10A/SENP2/RAC1/FOSL1/CAMK2G/VANGL1/PLCB1/AXIN1/CAMK2A/PRKACA/ROCK2/CSNK1E/JUN/FZD3/WNT7A/SKP1/PPP2R1B/WNT9A/PPP2R5D/RUVBL1/BTRC/DVL2/PPP2R1A/PRICKLE1/PPARD/DKK1/PPP3CA/SFRP2/CCND2/CSNK1A1/CACYBP/PRKX/CTBP2/LEF1/DVL1/GSK3B/CSNK2A1/PORCN/WNT7B/MAP3K7/WNT5B/PLCB3/C…
KEGG_CHEMOKINE_SIGNALING_PATHWAY	KEGG_CHEMOKINE_SIGNALING_PATHWAY	KEGG_CHEMOKINE_SIGNALING_PATHWAY	187	-0.316759614736885	-1.84992051355166	6.91224099230267e-07	7.44082412700817e-06	4.87922893574306e-06	1446	tags=25%, list=8%, signal=23%	JAK2/STAT1/GRK3/CCL15/CCL17/JAK3/CXCL14/CCL5/CCL28/LYN/PIK3CD/ARRB2/CCR1/CCR4/GNG8/PRKCD/PIK3R5/CCL25/PTK2B/CXCR5/DOCK2/RAP1A/FGR/CCR6/CCR5/PREX1/CXCL9/XCL2/CXCR6/GNG7/XCR1/VAV1/CCR2/CCR7/WAS/RAC2/ITK/PRKCB/CCL19/PIK3CG/NCF1/GNGT2/RASGRP2/CXCR3/HCK/PLCB2
KEGG_ASTHMA	KEGG_ASTHMA	KEGG_ASTHMA	28	-0.631133045707734	-2.55150591690038	1.46623282482242e-06	1.49067003856946e-05	9.77488549881615e-06	3601	tags=64%, list=19%, signal=52%	HLA-DQA1/HLA-DQB1/HLA-DRB5/HLA-DQA2/HLA-DOA/IL9/HLA-DRB1/IL5/IL4/CD40/HLA-DRA/HLA-DOB/FCER1G/HLA-DPB1/HLA-DMA/HLA-DPA1/HLA-DMB/CD40LG
KEGG_TGF_BETA_SIGNALING_PATHWAY	KEGG_TGF_BETA_SIGNALING_PATHWAY	KEGG_TGF_BETA_SIGNALING_PATHWAY	85	0.503558473962753	1.92947749704406	2.52502668673519e-06	2.43199938775021e-05	1.59475369688538e-05	2642	tags=38%, list=14%, signal=32%	ID4/BMP4/ID1/INHBA/BMP7/ACVR1/THBS3/LTBP1/ZFYVE9/DCN/ACVR2A/TGFB2/BMPR1A/THBS2/ID3/PPP2CB/THBS1/CHRD/BMP2/FST/INHBC/BMPR1B/ROCK2/NODAL/SKP1/PITX2/PPP2R1B/BMPR2/PPP2R1A/SMAD6/MAPK3/SMAD9
KEGG_AXON_GUIDANCE	KEGG_AXON_GUIDANCE	KEGG_AXON_GUIDANCE	129	0.444349249276315	1.77668433079715	7.63774312185345e-06	6.98853495649591e-05	4.58264587311207e-05	4884	tags=47%, list=26%, signal=35%	RAC3/EPHA5/PAK5/EFNA2/ROBO2/NGEF/SEMA6D/RND1/EPHA7/PLXNA3/PLXNB3/NFATC4/PAK6/NTNG1/RHOD/SEMA3B/ITGB1/NTN3/EFNB3/RAC1/EFNA3/DPYSL5/EPHA6/EPHA2/EPHB3/ROCK2/SEMA4F/EPHB4/L1CAM/SEMA6C/SRGAP3/SEMA6A/MAPK3/PPP3CA/UNC5C/HRAS/ARHGEF12/KRAS/ABLIM2/NRP1/CDK5/SLIT2/ABL1/GNAI1/EFNB2/EFNB1/GSK3B/SRGAP1/SEMA4C/MET/LIMK2/SLIT3/SEMA6B/UNC5A/EFNA4/UNC5D/NTN1/SEMA3C/PLXNA1/NCK2
KEGG_BASAL_CELL_CARCINOMA	KEGG_BASAL_CELL_CARCINOMA	KEGG_BASAL_CELL_CARCINOMA	55	0.550918173992461	1.99036332489319	1.68792357559845e-05	0.000147090483016437	9.64527757484831e-05	2103	tags=42%, list=11%, signal=37%	WNT11/WNT5A/HHIP/BMP4/GLI3/WNT2B/WNT3/TCF7L1/FZD1/SMO/WNT2/FZD2/FZD9/GLI2/DVL3/BMP2/WNT8B/WNT10A/AXIN1/FZD3/WNT7A/WNT9A/DVL2
KEGG_CELL_ADHESION_MOLECULES_CAMS	KEGG_CELL_ADHESION_MOLECULES_CAMS	KEGG_CELL_ADHESION_MOLECULES_CAMS	130	-0.316108070486499	-1.78082921776796	3.54830394517405e-05	0.000295154373621296	0.000193543851554948	1786	tags=29%, list=10%, signal=27%	CLDN15/HLA-C/CD40/ITGA8/SELP/HLA-DRA/HLA-DOB/HLA-E/HLA-DPB1/HLA-DMA/CADM3/HLA-DPA1/CD8A/CD80/CLDN3/HLA-DMB/CTLA4/SPN/ICOS/PDCD1/ITGB2/HLA-F/CD22/CD8B/ICAM3/ITGB7/CD6/CD28/ITGA4/CD86/PTPRC/SELPLG/SELL/CD226/CD4/CD2/CD40LG/ITGAL
KEGG_HEDGEHOG_SIGNALING_PATHWAY	KEGG_HEDGEHOG_SIGNALING_PATHWAY	KEGG_HEDGEHOG_SIGNALING_PATHWAY	56	0.524445900998942	1.893968442776	6.21060139789128e-05	0.000494147850353959	0.000324031377281284	4150	tags=52%, list=22%, signal=40%	WNT11/WNT5A/HHIP/BMP4/BMP7/GLI3/WNT2B/WNT3/SMO/RAB23/WNT2/GLI2/BMP2/WNT8B/WNT10A/PRKACA/CSNK1E/WNT7A/WNT9A/BTRC/CSNK1D/CSNK1G1/CSNK1A1/PRKX/GSK3B/BMP8A/WNT7B/PTCH1/WNT5B
KEGG_LEISHMANIA_INFECTION	KEGG_LEISHMANIA_INFECTION	KEGG_LEISHMANIA_INFECTION	69	-0.380283861936083	-1.83192549193749	0.000120480886243081	0.000918666757603491	0.000602404431215404	2337	tags=38%, list=12%, signal=33%	C3/MYD88/HLA-DRB1/IFNGR1/FCGR1A/IL4/IL12A/HLA-DRA/HLA-DOB/JAK2/STAT1/HLA-DPB1/TLR4/IL12B/HLA-DMA/IFNG/HLA-DPA1/HLA-DMB/CR1/PTPN6/CYBA/ITGB2/ITGA4/PRKCB/NCF1/NCF4
KEGG_ARRHYTHMOGENIC_RIGHT_VENTRICULAR_CARDIOMYOPATHY_ARVC	KEGG_ARRHYTHMOGENIC_RIGHT_VENTRICULAR_CARDIOMYOPATHY_ARVC	KEGG_ARRHYTHMOGENIC_RIGHT_VENTRICULAR_CARDIOMYOPATHY_ARVC	74	0.469385404524555	1.76130947953289	0.000298670305357628	0.00218626663521784	0.00143361746571662	4656	tags=50%, list=25%, signal=38%	SGCD/CACNA2D3/ITGB5/SGCB/CACNB3/TCF7L1/LMNA/CACNG8/CTNNA1/ITGA11/ITGA6/ITGB1/EMD/ATP2A2/ITGA2B/CACNA1C/ACTN1/ITGB6/ACTN4/GJA1/CDH2/ACTG1/DAG1/ITGA5/DSG2/LEF1/DSP/DMD/ITGA2/ITGB4/ITGA7/CACNA1D/ITGB3/ITGB8/LAMA2/JUP/CACNG4
KEGG_PATHWAYS_IN_CANCER	KEGG_PATHWAYS_IN_CANCER	KEGG_PATHWAYS_IN_CANCER	325	0.339828770932714	1.43917761184619	0.000354579200027448	0.00249569206173165	0.00163651938474207	5331	tags=40%, list=28%, signal=29%	WNT11/WNT5A/LAMC1/FGF10/MMP2/HHIP/CXCL8/MMP1/BMP4/DAPK3/COL4A1/FGFR1/LAMB1/LAMC3/COL4A2/RAC3/GLI3/WNT2B/WNT3/FN1/TCF7L1/FZD1/PGF/TGFB2/HSP90B1/SMO/WNT2/FZD2/PRKCA/COL4A6/FOS/CTNNA1/FZD9/GLI2/ITGA6/DVL3/BMP2/WNT8B/RALA/SLC2A1/ITGB1/WNT10A/LAMA4/RAC1/LAMA1/ITGA2B/PDGFA/IGF1R/ELOB/BCR/LAMC2/AXIN1/LAMB3/CDK4/JUN/FZD3/WNT7A/LAMB2/WNT9A/ARNT/LAMB4/DVL2/FGF16/PDGFRB/PLCG1/PPARD/MAPK3/EGFR/EGLN1/CDK6/HRA…
KEGG_GLYCEROPHOSPHOLIPID_METABOLISM	KEGG_GLYCEROPHOSPHOLIPID_METABOLISM	KEGG_GLYCEROPHOSPHOLIPID_METABOLISM	76	0.452955893217613	1.70547519582222	0.000570524594178872	0.00386688891610124	0.00253566486301721	3549	tags=33%, list=19%, signal=27%	PCYT1B/PHOSPHO1/MBOAT7/CDIPT/MBOAT2/DGKI/AGPAT1/LCLAT1/PLA2G1B/LPCAT2/ETNK2/PEMT/PLA2G12A/AGPAT4/LPGAT1/LPCAT3/PLA2G5/PTDSS1/GPAT3/PTDSS2/PCYT1A/LPCAT1/PLD2/GPAT4/CDS1
KEGG_GLYCOSAMINOGLYCAN_BIOSYNTHESIS_HEPARAN_SULFATE	KEGG_GLYCOSAMINOGLYCAN_BIOSYNTHESIS_HEPARAN_SULFATE	KEGG_GLYCOSAMINOGLYCAN_BIOSYNTHESIS_HEPARAN_SULFATE	26	0.597139854279666	1.87623100676677	0.000647496094933077	0.00423184947759833	0.0027749832639989	2564	tags=50%, list=14%, signal=43%	EXTL3/EXT2/NDST4/HS2ST1/NDST1/EXTL1/HS6ST3/EXTL2/HS3ST5/XYLT1/HS6ST2/EXT1/GLCE
KEGG_GAP_JUNCTION	KEGG_GAP_JUNCTION	KEGG_GAP_JUNCTION	89	0.433406971445384	1.66706455663304	0.000887385242717355	0.00547872167769561	0.0035926043788168	4281	tags=44%, list=23%, signal=34%	GUCY1A2/TUBB3/PDGFC/PRKG1/ADCY3/TUBB6/PRKCA/TUBB2A/PDGFA/GJA1/GNA11/PLCB1/TUBA1A/PRKACA/TUBB2B/MAPK7/ADCY2/TUBA1C/ADCY6/PDGFRB/CSNK1D/TUBA3E/PDGFD/MAPK3/EGFR/HRAS/TUBA1B/KRAS/SRC/GUCY1A1/PRKX/GNAI1/LPAR1/MAP2K2/EGF/TJP1/ADCY5/PLCB3/GNAS
KEGG_DILATED_CARDIOMYOPATHY	KEGG_DILATED_CARDIOMYOPATHY	KEGG_DILATED_CARDIOMYOPATHY	90	0.428583096392216	1.64804255427829	0.000898151094704199	0.00547872167769561	0.0035926043788168	4421	tags=43%, list=24%, signal=33%	SGCD/CACNA2D3/ITGB5/SGCB/CACNB3/ADCY3/TGFB2/TNNI3/LMNA/CACNG8/ITGA11/ITGA6/ITGB1/EMD/TPM4/ATP2A2/ITGA2B/CACNA1C/ITGB6/PRKACA/ADCY2/ADCY6/ACTG1/DAG1/TPM2/ITGA5/PRKX/DMD/ITGA2/ITGB4/TPM3/ITGA7/ADCY5/CACNA1D/ITGB3/ITGB8/LAMA2/GNAS/MYL3
KEGG_DRUG_METABOLISM_CYTOCHROME_P450	KEGG_DRUG_METABOLISM_CYTOCHROME_P450	KEGG_DRUG_METABOLISM_CYTOCHROME_P450	70	-0.348512805061745	-1.70108029278164	0.000982817287151763	0.00562048636089914	0.00368556482681911	4257	tags=44%, list=23%, signal=34%	GSTA5/GSTM2/UGT1A9/CYP3A43/UGT1A8/MAOA/GSTM4/MAOB/FMO3/UGT2B10/FMO5/UGT2B15/ALDH3A1/CYP2C8/CYP2A13/GSTA3/CYP2E1/UGT2B11/ADH1A/GSTA1/GSTA2/ALDH3B1/UGT2B17/ADH1B/ADH1C/UGT2B28/AOX1/FMO4/CYP3A5/FMO2/GSTK1
KEGG_MELANOGENESIS	KEGG_MELANOGENESIS	KEGG_MELANOGENESIS	101	0.420287815727711	1.63199168677845	0.000960689991775124	0.00562048636089914	0.00368556482681911	4557	tags=43%, list=24%, signal=32%	WNT11/WNT5A/ADCY3/WNT2B/WNT3/TCF7L1/FZD1/WNT2/FZD2/PRKCA/FZD9/DVL3/WNT8B/WNT10A/CAMK2G/TYRP1/PLCB1/CAMK2A/PRKACA/FZD3/WNT7A/WNT9A/ADCY2/DVL2/ADCY6/MAPK3/HRAS/CREB3L4/KRAS/CREB3L2/PRKX/GNAI1/LEF1/DVL1/GSK3B/WNT7B/MAP2K2/ADCY5/WNT5B/PLCB3/GNAS/MITF/MAP2K1
KEGG_LEUKOCYTE_TRANSENDOTHELIAL_MIGRATION	KEGG_LEUKOCYTE_TRANSENDOTHELIAL_MIGRATION	KEGG_LEUKOCYTE_TRANSENDOTHELIAL_MIGRATION	114	-0.284519795860527	-1.54919895694439	0.00156595712479816	0.0086839440556989	0.00569438954472059	1034	tags=19%, list=6%, signal=18%	PIK3CD/ACTN3/PIK3R5/PTK2B/RAP1A/CLDN3/TXK/SIPA1/CYBA/ITGB2/CYBB/ITGA4/VAV1/PLCG2/RAC2/ITK/RHOH/PRKCB/PIK3CG/NCF1/NCF4/ITGAL
KEGG_VIRAL_MYOCARDITIS	KEGG_VIRAL_MYOCARDITIS	KEGG_VIRAL_MYOCARDITIS	68	-0.339824755339509	-1.63233515163223	0.00169548386278282	0.00912569255556634	0.00598406069217465	1749	tags=35%, list=9%, signal=32%	HLA-C/CD40/CASP9/HLA-DRA/HLA-DOB/CCND1/HLA-E/PRF1/MYH6/CASP8/HLA-DPB1/MYH15/HLA-DMA/HLA-DPA1/CD80/HLA-DMB/MYH7/ITGB2/HLA-F/CD28/CD86/RAC2/CD40LG/ITGAL
KEGG_CIRCADIAN_RHYTHM_MAMMAL	KEGG_CIRCADIAN_RHYTHM_MAMMAL	KEGG_CIRCADIAN_RHYTHM_MAMMAL	12	0.687752232681286	1.79808190887352	0.00194164691139097	0.0101520395652728	0.00665707512476904	2668	tags=58%, list=14%, signal=50%	NPAS2/BHLHE40/CRY1/CSNK1E/PER1/CSNK1D/NR1D1
KEGG_TRYPTOPHAN_METABOLISM	KEGG_TRYPTOPHAN_METABOLISM	KEGG_TRYPTOPHAN_METABOLISM	40	-0.392850258364309	-1.69594206974665	0.00225013263826363	0.0114381742445068	0.00750044212754543	1581	tags=25%, list=8%, signal=23%	GCDH/ASMT/WARS1/AOC1/IDO2/AOX1/HAAO/IDO1/KMO/KYNU
KEGG_FC_GAMMA_R_MEDIATED_PHAGOCYTOSIS	KEGG_FC_GAMMA_R_MEDIATED_PHAGOCYTOSIS	KEGG_FC_GAMMA_R_MEDIATED_PHAGOCYTOSIS	95	-0.295868594219688	-1.58503978204255	0.00272659354970731	0.0134855843134173	0.00884300610715886	2088	tags=26%, list=11%, signal=23%	VASP/ARPC5L/FCGR1A/ARPC1B/GSN/PIP5K1B/ARF6/LYN/PIK3CD/PRKCD/PIK3R5/DOCK2/INPP5D/LAT/SYK/VAV1/PTPRC/PLCG2/FCGR2B/WAS/RAC2/PRKCB/PIK3CG/NCF1/HCK
KEGG_ADHERENS_JUNCTION	KEGG_ADHERENS_JUNCTION	KEGG_ADHERENS_JUNCTION	73	0.422291102004466	1.58281871014644	0.00294917580885881	0.0142026098163464	0.00931318676481731	5800	tags=56%, list=31%, signal=39%	FGFR1/RAC3/SNAI2/WASF1/TCF7L1/CTNNA1/RAC1/ACTN1/IGF1R/ACTN4/LMO7/SORBS1/WASF3/AFDN/ACTG1/SNAI1/MAPK3/EGFR/YES1/NECTIN1/SRC/BAIAP2/WASL/VCL/WASF2/LEF1/CSNK2A1/MET/IQGAP1/MAP3K7/TJP1/NECTIN3/CDH1/CSNK2A2/PARD3/FER/MAPK1/PTPRF/ACP1/NECTIN2/SMAD2
KEGG_GLYCOSAMINOGLYCAN_BIOSYNTHESIS_CHONDROITIN_SULFATE	KEGG_GLYCOSAMINOGLYCAN_BIOSYNTHESIS_CHONDROITIN_SULFATE	KEGG_GLYCOSAMINOGLYCAN_BIOSYNTHESIS_CHONDROITIN_SULFATE	22	0.572710899281741	1.72144436039464	0.00328729337115071	0.0143801347123557	0.00942959653269229	6424	tags=82%, list=34%, signal=54%	CHPF/CHSY1/XYLT1/CHPF2/CHST14/CSGALNACT1/CHST7/UST/CHST15/CHSY3/CHST12/CSGALNACT2/DSE/CHST3/XYLT2/B3GALT6/CHST13/B3GAT3
KEGG_HYPERTROPHIC_CARDIOMYOPATHY_HCM	KEGG_HYPERTROPHIC_CARDIOMYOPATHY_HCM	KEGG_HYPERTROPHIC_CARDIOMYOPATHY_HCM	83	0.420479070266532	1.60713405331276	0.0033003587864423	0.0143801347123557	0.00942959653269229	4421	tags=41%, list=24%, signal=31%	SGCD/CACNA2D3/ITGB5/SGCB/CACNB3/PRKAB2/TGFB2/TNNI3/LMNA/CACNG8/ITGA11/ITGA6/ITGB1/EMD/TPM4/ATP2A2/ITGA2B/CACNA1C/ITGB6/ACTG1/DAG1/TPM2/ITGA5/PRKAG1/DMD/ITGA2/ITGB4/TPM3/ITGA7/CACNA1D/ITGB3/ITGB8/LAMA2/MYL3
KEGG_FC_EPSILON_RI_SIGNALING_PATHWAY	KEGG_FC_EPSILON_RI_SIGNALING_PATHWAY	KEGG_FC_EPSILON_RI_SIGNALING_PATHWAY	79	-0.304845303786686	-1.5051859350665	0.00316788735527137	0.0143801347123557	0.00942959653269229	1374	tags=22%, list=7%, signal=20%	FCER1G/LYN/PIK3CD/MAPK10/PRKCD/PIK3R5/INPP5D/LCP2/LAT/SYK/VAV1/PLCG2/RAC2/PRKCB/PIK3CG/PLA2G2D/BTK
KEGG_REGULATION_OF_ACTIN_CYTOSKELETON	KEGG_REGULATION_OF_ACTIN_CYTOSKELETON	KEGG_REGULATION_OF_ACTIN_CYTOSKELETON	211	0.352074082643408	1.46335376082813	0.00328658733095373	0.0143801347123557	0.00942959653269229	4865	tags=43%, list=26%, signal=32%	MYL10/FGF10/ITGB5/PDGFC/FGFR1/FGD1/ENAH/RAC3/CHRM3/PAK5/GNA12/WASF1/PFN2/FN1/BCAR1/PIP4K2C/MYH10/PIP5K1A/ITGA11/ITGA6/PAK6/ITGB1/CYFIP1/RAC1/ITGA2B/ACTN1/ITGB6/PDGFA/BDKRB2/ACTN4/CHRM4/ROCK2/SLC9A1/FGF16/F2/PDGFRB/GIT1/ACTG1/RRAS2/IQGAP3/PDGFD/MAPK3/EGFR/ITGA5/MYLK/MYL9/HRAS/BDKRB1/ARHGEF12/KRAS/ARHGEF4/BAIAP2/PPP1CB/FGF12/ABI2/FGF22/WASL/VCL/NCKAP1/PXN/ARHGAP35/WASF2/ITGA2/FGF18/PIK3R3/ITGB4/CHR…
KEGG_VASOPRESSIN_REGULATED_WATER_REABSORPTION	KEGG_VASOPRESSIN_REGULATED_WATER_REABSORPTION	KEGG_VASOPRESSIN_REGULATED_WATER_REABSORPTION	44	0.483523055932297	1.68531742297459	0.00368198329735894	0.0156698358934113	0.0102753022251877	4454	tags=50%, list=24%, signal=38%	ADCY3/DCTN2/DCTN5/RAB5C/DYNLL2/DYNC2LI1/CREB5/PRKACA/DCTN4/DCTN1/ADCY6/ARHGDIA/DYNC2H1/DYNC1I2/CREB3L4/DCTN6/CREB3L2/RAB5B/PRKX/DYNC1I1/GNAS/RAB11A
KEGG_ENDOCYTOSIS	KEGG_ENDOCYTOSIS	KEGG_ENDOCYTOSIS	181	0.344238783909271	1.42020362840943	0.00742836023009236	0.0308952255024296	0.0202591642638883	6089	tags=49%, list=33%, signal=34%	CLTB/RAB11FIP5/SH3GL2/RAB11FIP3/AP2M1/NEDD4/ASAP2/SH3GL1/PIP5K1A/RAB22A/CHMP6/AP2S1/RAB5C/ASAP1/DNAJC6/HSPA6/VPS25/IGF1R/HGS/TFRC/CXCR1/CLTC/EHD3/DNM1/LDLR/SNF8/RNF41/CLTCL1/PRKCI/VPS37A/ERBB4/AP2B1/GIT1/VPS37D/PARD6G/AGAP1/CHMP3/CXCR2/EGFR/HRAS/NEDD4L/SRC/RAB5B/PSD3/VTA1/STAM/CHMP4B/CHMP2A/IQSEC2/SMURF1/PLD2/DNM1L/RBSN/STAMBP/DNM3/SH3GL3/EPN1/MET/EEA1/EGF/EHD2/EPN2/FGFR2/CHMP4C/MDM2/MVB12A/GRK4/…
KEGG_VIBRIO_CHOLERAE_INFECTION	KEGG_VIBRIO_CHOLERAE_INFECTION	KEGG_VIBRIO_CHOLERAE_INFECTION	54	0.443406750173602	1.59109286344417	0.00769002378589016	0.0312727633959533	0.0205067300957071	4712	tags=44%, list=25%, signal=33%	KDELR3/SEC61A1/KDELR2/SEC61G/ADCY3/PDIA4/PRKCA/KDELR1/ATP6AP1/ARF1/PRKACA/ATP6V0A1/ACTG1/PLCG1/ATP6V1E1/SLC12A2/ATP6V1E2/ERO1A/PRKX/ATP6V0C/TJP1/GNAS/ATP6V0E2/ATP6V0A2
KEGG_VASCULAR_SMOOTH_MUSCLE_CONTRACTION	KEGG_VASCULAR_SMOOTH_MUSCLE_CONTRACTION	KEGG_VASCULAR_SMOOTH_MUSCLE_CONTRACTION	114	0.364417238816423	1.43287768553746	0.0084342062593231	0.0335534727273071	0.0220022771982342	4603	tags=39%, list=25%, signal=29%	CALD1/GUCY1A2/EDNRA/PRKG1/ADCY3/GNA12/AVPR1A/AGTR1/PRKCA/PLA2G1B/MYL6B/CACNA1C/ARHGEF11/GNA11/PLCB1/ADRA1D/PRKACA/ROCK2/PLA2G12A/ADORA2B/ADCY2/ADCY6/PLA2G5/MAPK3/KCNMA1/MYLK/MYL9/ARHGEF12/ACTG2/PPP1CB/PPP1R14A/GUCY1A1/PRKX/MYL6/ADRA1A/MAP2K2/BRAF/ADCY5/CACNA1D/PLA2G4E/PLCB3/GNAS/MAP2K1/ACTA2
KEGG_N_GLYCAN_BIOSYNTHESIS	KEGG_N_GLYCAN_BIOSYNTHESIS	KEGG_N_GLYCAN_BIOSYNTHESIS	46	0.453967345427194	1.59245431894675	0.0090177468498023	0.0351116526279536	0.0230240345101335	5759	tags=52%, list=31%, signal=36%	RPN1/ALG10B/B4GALT2/RPN2/MGAT5B/STT3A/MGAT4B/ALG3/ALG10/ALG1/GANAB/TUSC3/DDOST/ALG12/STT3B/MGAT5/B4GALT1/MOGS/ALG9/MAN1B1/B4GALT3/DPM2/ALG14/MGAT1
KEGG_MAPK_SIGNALING_PATHWAY	KEGG_MAPK_SIGNALING_PATHWAY	KEGG_MAPK_SIGNALING_PATHWAY	267	0.316397892034175	1.33362789944472	0.0102892901832609	0.0392279188236821	0.0257232254581522	5640	tags=40%, list=30%, signal=28%	DUSP9/CACNA2D3/FGF10/FGFR1/MAPK12/CACNB3/RAC3/GNA12/MAPK8IP2/TNFRSF1A/TGFB2/PRKCA/CACNA1H/CACNG8/PLA2G1B/FOS/FLNA/MAP2K3/MAPT/MAP4K3/NFATC4/NTF3/RAC1/CACNA1C/DUSP7/PDGFA/FLNC/HSPA6/PTPRR/NR4A1/BDNF/RASGRF2/MAP4K4/PRKACA/NTRK2/DDIT3/JUN/MAP3K20/PLA2G12A/MAPK13/MAPK7/DUSP8/FGF16/PDGFRB/PLA2G5/RRAS2/MAPK3/STK3/EGFR/PPP3CA/HRAS/KRAS/MAP3K13/NF1/FGF12/TAOK2/FGF22/RPS6KA3/PRKX/MAPK11/CACNA1I/FGF18/RAP1…
KEGG_OOCYTE_MEIOSIS	KEGG_OOCYTE_MEIOSIS	KEGG_OOCYTE_MEIOSIS	112	0.362550828843025	1.423024829604	0.0122693973880287	0.0458224433063113	0.0300475038074173	6975	tags=51%, list=37%, signal=32%	MAPK12/ADCY3/PPP2CB/YWHAQ/IGF1R/CAMK2G/CAMK2A/PRKACA/SKP1/PPP2R1B/PPP2R5D/ANAPC11/SLK/ESPL1/ADCY2/BTRC/PPP2R1A/ADCY6/PLK1/MAPK3/PPP3CA/YWHAG/YWHAH/PGR/CDK2/ANAPC10/CDC27/YWHAZ/PLCZ1/PPP1CB/RPS6KA3/PRKX/CPEB1/MAD2L2/ADCY5/PPP2R5B/MAP2K1/RPS6KA6/CCNE1/AURKA/MAPK1/CHP1/CDC25C/CDC23/CDC20/PPP1CC/CCNB1/YWHAE/CCNB2/PKMYT1/MAD2L1/CALM2/CALM3/CAMK2B/SMC1A/PTTG1/PPP2CA
KEGG_TIGHT_JUNCTION	KEGG_TIGHT_JUNCTION	KEGG_TIGHT_JUNCTION	129	0.353988527354769	1.4153863674969	0.013849625017711	0.0506896275648222	0.0332391000425063	6460	tags=49%, list=35%, signal=32%	MYL10/CLDN6/RAB3B/F11R/PRKCA/EPB41L2/MYH10/CTNNA1/PPP2CB/ACTN1/CASK/ACTN4/MPDZ/CDK4/MAP3K20/PPP2R1B/MYH4/PRKCI/MYH13/PPP2R1A/AFDN/PPP2R2C/MAGI3/ACTG1/PPP2R2A/RRAS2/PARD6G/CLDN2/MYL9/HRAS/KRAS/CRB3/YES1/SRC/JAM3/CTTN/RAB13/MYH1/SPTAN1/GNAI1/CSNK2A1/MYH8/TJP1/CLDN17/MYH14/MYL7/CLDN14/CSNK2A2/MYH9/PARD3/LLGL1/CLDN1/OCLN/AMOTL1/EPB41L3/ASH1L/AKT3/PPP2R2D/MAGI1/AKT2/MYH2/TJAP1/EXOC4
KEGG_MELANOMA	KEGG_MELANOMA	KEGG_MELANOMA	71	0.40504096265655	1.51284087263364	0.0142444351131263	0.0511123848176886	0.0335163179132384	6688	tags=59%, list=36%, signal=38%	FGF10/PDGFC/FGFR1/PDGFA/IGF1R/CDK4/FGF16/PDGFRB/PDGFD/MAPK3/EGFR/CDK6/HRAS/KRAS/FGF12/FGF22/FGF18/PIK3R3/MET/MAP2K2/BRAF/EGF/PIK3CB/MDM2/FGF23/MITF/FGF8/MAP2K1/CDH1/TP53/MAPK1/E2F1/BAD/AKT3/PDGFB/AKT2/FGF13/RAF1/E2F3/PIK3CA/HGF/CDKN1A
KEGG_TOLL_LIKE_RECEPTOR_SIGNALING_PATHWAY	KEGG_TOLL_LIKE_RECEPTOR_SIGNALING_PATHWAY	KEGG_TOLL_LIKE_RECEPTOR_SIGNALING_PATHWAY	102	-0.260641882350935	-1.40274023782065	0.0151666301744548	0.0533748715754852	0.0349999157872034	2397	tags=28%, list=13%, signal=25%	MAP2K6/IFNAR2/MYD88/IFNA13/IRF7/IFNA7/CD14/TLR5/IL12A/CD40/STAT1/TLR1/CCL5/CASP8/TLR8/IRF5/PIK3CD/TLR4/IL12B/MAPK10/IFNA21/PIK3R5/CD80/IRF3/CXCL9/LY96/CD86/PIK3CG/TLR7
KEGG_COMPLEMENT_AND_COAGULATION_CASCADES	KEGG_COMPLEMENT_AND_COAGULATION_CASCADES	KEGG_COMPLEMENT_AND_COAGULATION_CASCADES	69	-0.288985867860703	-1.39211949581148	0.0166053721732076	0.0573355303339053	0.0375970690714133	2884	tags=35%, list=15%, signal=30%	C9/MBL2/C6/SERPINC1/C3AR1/CFB/C3/MASP2/KNG1/SERPINA5/SERPINA1/C2/KLKB1/F5/C1QB/C1QC/C7/C4A/SERPINF2/CR1/C4B/C4BPB/C1QA/CR2
KEGG_FRUCTOSE_AND_MANNOSE_METABOLISM	KEGG_FRUCTOSE_AND_MANNOSE_METABOLISM	KEGG_FRUCTOSE_AND_MANNOSE_METABOLISM	33	0.477288552004564	1.57966729749236	0.0187026594550097	0.0633812348197552	0.0415614654555772	5209	tags=52%, list=28%, signal=37%	PFKFB4/TPI1/HK2/ALDOA/MTMR7/PMM2/PFKFB3/ALDOC/MTMR6/PFKFB2/MTMR2/PFKP/MPI/PFKM/PMM1/HK1/AKR1B10
KEGG_LONG_TERM_DEPRESSION	KEGG_LONG_TERM_DEPRESSION	KEGG_LONG_TERM_DEPRESSION	70	0.400927964283914	1.49769029289064	0.020078900208531	0.0668079770574758	0.0438085095458858	4557	tags=39%, list=24%, signal=29%	GUCY1A2/PRKG1/GNA12/PRKCA/PLA2G1B/GRIA3/PPP2CB/GRIA2/IGF1R/GNA11/PLCB1/PLA2G12A/PPP2R1B/PPP2R1A/PLA2G5/MAPK3/HRAS/KRAS/GUCY1A1/GNAZ/GNAI1/MAP2K2/BRAF/PLA2G4E/PLCB3/GNAS/MAP2K1
KEGG_BIOSYNTHESIS_OF_UNSATURATED_FATTY_ACIDS	KEGG_BIOSYNTHESIS_OF_UNSATURATED_FATTY_ACIDS	KEGG_BIOSYNTHESIS_OF_UNSATURATED_FATTY_ACIDS	22	0.508965082966073	1.52983830551952	0.0266898688845714	0.0856885264188872	0.0561891976517293	5892	tags=64%, list=31%, signal=44%	HACD1/ELOVL6/HSD17B12/SCD/SCD5/FADS2/ACOX1/FADS1/PECR/TECR/HACD2/ELOVL5/YOD1/ELOVL2
KEGG_ERBB_SIGNALING_PATHWAY	KEGG_ERBB_SIGNALING_PATHWAY	KEGG_ERBB_SIGNALING_PATHWAY	87	0.370643476597565	1.42588441266948	0.026567481402763	0.0856885264188872	0.0561891976517293	7299	tags=62%, list=39%, signal=38%	AREG/SHC1/PAK5/PRKCA/ABL2/EREG/PAK6/CAMK2G/CAMK2A/JUN/ERBB4/EIF4EBP1/PLCG1/MAPK3/EGFR/HRAS/SHC3/KRAS/SRC/ABL1/GAB1/BTC/GSK3B/PIK3R3/MAP2K2/BRAF/EGF/TGFA/PIK3CB/CRKL/MAP2K1/CRK/NRG4/NCK2/ELK1/RPS6KB1/MAPK1/MAP2K4/MAP2K7/NRG1/BAD/HBEGF/AKT3/AKT2/RAF1/PIK3CA/SHC2/CDKN1A/CAMK2B/MAPK9/PAK4/NRG3/RPS6KB2/SHC4
KEGG_EPITHELIAL_CELL_SIGNALING_IN_HELICOBACTER_PYLORI_INFECTION	KEGG_EPITHELIAL_CELL_SIGNALING_IN_HELICOBACTER_PYLORI_INFECTION	KEGG_EPITHELIAL_CELL_SIGNALING_IN_HELICOBACTER_PYLORI_INFECTION	68	0.384681451645239	1.43248317666375	0.0283533260632497	0.0894596322340466	0.058662053923965	5610	tags=49%, list=30%, signal=34%	CXCL8/CXCL1/MAPK12/ADAM17/F11R/RAC1/ATP6AP1/CXCR1/JUN/ATP6V0A1/PTPN11/MAPK13/GIT1/PLCG1/ATP6V1E1/CXCR2/EGFR/SRC/JAM3/ATP6V1E2/MAPK11/MET/ATP6V0C/TJP1/ATP6V0E2/IKBKG/ATP6V0A2/RELA/ATP6V1H/MAP2K4/MAPK14/ADAM10/CHUK
KEGG_GLYCOSYLPHOSPHATIDYLINOSITOL_GPI_ANCHOR_BIOSYNTHESIS	KEGG_GLYCOSYLPHOSPHATIDYLINOSITOL_GPI_ANCHOR_BIOSYNTHESIS	KEGG_GLYCOSYLPHOSPHATIDYLINOSITOL_GPI_ANCHOR_BIOSYNTHESIS	24	0.506585535381316	1.54966714399623	0.0297240719661706	0.0919727411604356	0.0603099942035644	6095	tags=67%, list=33%, signal=45%	GPAA1/PIGS/PIGZ/PIGU/PIGX/PIGT/PGAP1/PIGC/PIGQ/PIGW/PIGM/PIGF/PIGN/DPM2/PIGA/PIGP
KEGG_CYTOSOLIC_DNA_SENSING_PATHWAY	KEGG_CYTOSOLIC_DNA_SENSING_PATHWAY	KEGG_CYTOSOLIC_DNA_SENSING_PATHWAY	53	-0.316971655508214	-1.49864989610548	0.0301549971017822	0.0919727411604356	0.0603099942035644	2114	tags=25%, list=11%, signal=22%	IFNA13/IRF7/POLR3GL/IFNA7/CCL5/CASP1/IFNA21/IRF3/IL33/RIPK3/IL18/ZBP1/AIM2
KEGG_BLADDER_CANCER	KEGG_BLADDER_CANCER	KEGG_BLADDER_CANCER	42	0.42051178738654	1.45163617002866	0.031615925058548	0.094847775175644	0.0621952624102584	6956	tags=62%, list=37%, signal=39%	MMP2/CXCL8/MMP1/DAPK3/PGF/THBS1/CDK4/MAPK3/EGFR/HRAS/KRAS/MAP2K2/BRAF/EGF/MDM2/VEGFB/MAP2K1/CDH1/TP53/MAPK1/E2F1/RAF1/E2F3/CDKN1A/VEGFD/VEGFA
KEGG_AMINO_SUGAR_AND_NUCLEOTIDE_SUGAR_METABOLISM	KEGG_AMINO_SUGAR_AND_NUCLEOTIDE_SUGAR_METABOLISM	KEGG_AMINO_SUGAR_AND_NUCLEOTIDE_SUGAR_METABOLISM	43	0.416424885687697	1.44173616637592	0.0329411764705882	0.0972296015180266	0.0637571157495256	6026	tags=56%, list=32%, signal=38%	PGM3/HK2/CYB5R3/PGM1/GPI/PMM2/HEXB/GALE/GNPDA1/GNPDA2/GFPT1/UGP2/UXS1/MPI/UAP1/GALK1/CMAS/PMM1/HEXA/HK1/GNPNAT1/NANP/GFPT2/GCK
KEGG_PROSTATE_CANCER	KEGG_PROSTATE_CANCER	KEGG_PROSTATE_CANCER	89	0.361992529475071	1.39237473186302	0.0352941176470588	0.102521008403361	0.0672268907563025	6688	tags=55%, list=36%, signal=36%	PDGFC/FGFR1/TCF7L1/HSP90B1/PDGFA/IGF1R/CREB5/PDGFRB/PDGFD/MAPK3/EGFR/HRAS/CREB3L4/KRAS/CDK2/CREB3L2/GSTP1/LEF1/GSK3B/PIK3R3/MAP2K2/BRAF/EGF/TGFA/PIK3CB/FGFR2/MDM2/IKBKG/MAP2K1/TP53/CCNE1/HSP90AB1/RELA/MAPK1/E2F1/CHUK/NKX3-1/BAD/AKT3/ATF4/PDGFB/AKT2/NFKBIA/RAF1/E2F3/PIK3CA/TCF7L2/EP300/CDKN1A
KEGG_SMALL_CELL_LUNG_CANCER	KEGG_SMALL_CELL_LUNG_CANCER	KEGG_SMALL_CELL_LUNG_CANCER	84	0.362089179728563	1.38477294145245	0.0374732334047109	0.107150026766595	0.070262312633833	6399	tags=50%, list=34%, signal=33%	LAMC1/COL4A1/LAMB1/LAMC3/COL4A2/FN1/COL4A6/ITGA6/ITGB1/LAMA4/LAMA1/ITGA2B/LAMC2/LAMB3/CDK4/LAMB2/LAMB4/CDK6/CDK2/ITGA2/PIK3R3/PIAS3/PIK3CB/SKP2/LAMA2/CDKN2B/CKS1B/IKBKG/LAMA5/TP53/CCNE1/RELA/E2F1/CHUK/CYCS/PIAS2/AKT3/AKT2/NFKBIA/PIAS4/E2F3/PIK3CA
KEGG_GLYCEROLIPID_METABOLISM	KEGG_GLYCEROLIPID_METABOLISM	KEGG_GLYCEROLIPID_METABOLISM	46	0.406781423977631	1.42693266818764	0.0401836969001148	0.111418432313955	0.0730612670911178	6137	tags=39%, list=33%, signal=26%	MBOAT2/DGKI/AGPAT1/LCLAT1/GLA/AGPAT4/GPAT3/GPAT4/LPL/LIPG/PNPLA3/DGAT1/AGPAT2/AGK/MGLL/DGKB/AKR1B1/GPAM
KEGG_CELL_CYCLE	KEGG_CELL_CYCLE	KEGG_CELL_CYCLE	124	0.334154400111383	1.32839253650704	0.0399579390115668	0.111418432313955	0.0730612670911178	6926	tags=47%, list=37%, signal=30%	TGFB2/YWHAQ/CDKN1C/CDK4/SKP1/ANAPC11/ESPL1/PLK1/MCM2/CDK6/YWHAG/YWHAH/CDK2/ANAPC10/CDC27/YWHAZ/CCND2/ABL1/TFDP2/FZR1/GSK3B/STAG1/MAD2L2/CDK7/MDM2/SKP2/CDKN2B/CDC6/TP53/HDAC2/CCNE1/CDC7/SFN/TGFB3/PRKDC/E2F1/CDC25C/CDC23/CDC20/HDAC1/SMAD2/CDC45/TFDP1/CCNB1/YWHAE/CCNB2/PKMYT1/CHEK1/MAD2L1/E2F3/BUB1B/ORC1/ORC3/EP300/CDKN1A/SMC1A/PTTG1/STAG2
KEGG_STEROID_BIOSYNTHESIS	KEGG_STEROID_BIOSYNTHESIS	KEGG_STEROID_BIOSYNTHESIS	17	0.513881549840078	1.45121358883463	0.0460526315789474	0.125785545954438	0.0824823252160251	5955	tags=59%, list=32%, signal=40%	SQLE/NSDHL/DHCR7/CYP51A1/SC5D/LSS/MSMO1/FDFT1/SOAT1/TM7SF2
KEGG_NEUROTROPHIN_SIGNALING_PATHWAY	KEGG_NEUROTROPHIN_SIGNALING_PATHWAY	KEGG_NEUROTROPHIN_SIGNALING_PATHWAY	126	0.332823729924495	1.32698942956619	0.0472689075630252	0.127208971824024	0.083415719228868	6757	tags=55%, list=36%, signal=35%	MAGED1/SHC1/MAPK12/KIDINS220/BEX3/YWHAQ/IRS1/NTF3/SORT1/RAC1/BDNF/CAMK2G/CAMK2A/NTRK2/JUN/PTPN11/IRAK1/MAPK13/MAPK7/ARHGDIA/PLCG1/MAPK3/YWHAG/YWHAH/HRAS/SHC3/KRAS/YWHAZ/FRS2/ABL1/GAB1/RPS6KA3/MAPK11/GSK3B/PIK3R3/RAP1B/MAP2K2/BRAF/PIK3CB/CRKL/MAPKAPK2/PRDM4/MAP2K1/RPS6KA6/IRAK2/NFKBIB/MAP2K5/CRK/TP53/IRS4/FOXO3/RELA/MAPK1/MAP2K7/MAPK14/BAD/YWHAE/AKT3/RIPK2/ATF4/AKT2/NFKBIA/RAF1/PIK3CA/CALM2/SHC2/C…
KEGG_PROGESTERONE_MEDIATED_OOCYTE_MATURATION	KEGG_PROGESTERONE_MEDIATED_OOCYTE_MATURATION	KEGG_PROGESTERONE_MEDIATED_OOCYTE_MATURATION	85	0.353850815803225	1.35584489529116	0.0492505353319058	0.130620985010707	0.0856531049250535	6399	tags=51%, list=34%, signal=33%	MAPK12/ADCY3/PDE3A/IGF1R/PRKACA/ANAPC11/MAPK13/ADCY2/ADCY6/PLK1/MAPK3/PGR/KRAS/CDK2/ANAPC10/CDC27/RPS6KA3/PRKX/GNAI1/MAPK11/FZR1/PIK3R3/CPEB1/MAD2L2/BRAF/ADCY5/PIK3CB/MAP2K1/RPS6KA6/HSP90AB1/MAPK1/MAPK14/CDC25C/PDE3B/CDC23/CCNB1/CCNB2/PKMYT1/AKT3/AKT2/MAD2L1/RAF1/PIK3CA
KEGG_GALACTOSE_METABOLISM	KEGG_GALACTOSE_METABOLISM	KEGG_GALACTOSE_METABOLISM	25	0.459625097706375	1.42348954368215	0.0518987341772152	0.134663782065433	0.0883041193871694	6026	tags=60%, list=32%, signal=41%	B4GALT2/HK2/GAA/GLA/PGM1/GALE/PFKP/UGP2/B4GALT1/GALK1/PFKM/MGAM/HK1/AKR1B1/GCK
KEGG_UBIQUITIN_MEDIATED_PROTEOLYSIS	KEGG_UBIQUITIN_MEDIATED_PROTEOLYSIS	KEGG_UBIQUITIN_MEDIATED_PROTEOLYSIS	133	0.330058096793508	1.32000918479019	0.0522466039707419	0.134663782065433	0.0883041193871694	8038	tags=58%, list=43%, signal=33%	NEDD4/KLHL13/CUL7/MID1/TRIM37/ELOB/SKP1/ANAPC11/UBE2H/UBE2Q1/BTRC/UBE2O/UBE2QL1/SOCS3/STUB1/COP1/UBE2Q2/ANAPC10/CDC27/NEDD4L/UBE2M/UBE2S/MGRN1/UBE2C/SMURF1/RNF7/FZR1/CDC34/UBA1/PIAS3/UBE2I/FBXW8/MDM2/UBE2D2/SKP2/UBE2L3/SAE1/UBA6/UBE2U/UBE2Z/KEAP1/UBE2D4/PRKN/UBE2B/CUL4B/ITCH/CDC23/CDC20/UBE2K/PRPF19/HERC2/PIAS2/UBE3B/UBE2N/UBE2A/BRCA1/HERC3/UBE3C/UBE2E2/PIAS4/HUWE1/UBA2/SMURF2/UBE3A/RHOBTB2/TRIP1…
KEGG_GNRH_SIGNALING_PATHWAY	KEGG_GNRH_SIGNALING_PATHWAY	KEGG_GNRH_SIGNALING_PATHWAY	101	0.342197306179801	1.32876361870367	0.0531914893617021	0.135195035460993	0.0886524822695035	5481	tags=43%, list=29%, signal=30%	MMP2/MAPK12/ADCY3/PRKCA/PLA2G1B/MAP2K3/CACNA1C/CAMK2G/GNA11/PLCB1/CAMK2A/PRKACA/JUN/PLA2G12A/MAPK13/MAPK7/ADCY2/ADCY6/PLA2G5/MMP14/MAPK3/EGFR/HRAS/KRAS/SRC/PRKX/PLD2/MAPK11/GNRHR/MAP2K2/ADCY5/CACNA1D/PLA2G4E/PLCB3/GNAS/MAP2K1/ELK1/LHB/MAPK1/MAP2K4/MAP2K7/MAPK14/MAP3K4
KEGG_CHRONIC_MYELOID_LEUKEMIA	KEGG_CHRONIC_MYELOID_LEUKEMIA	KEGG_CHRONIC_MYELOID_LEUKEMIA	73	0.356344640049126	1.33564018008646	0.0541711809317443	0.135798987815195	0.0890485166001277	7096	tags=59%, list=38%, signal=37%	SHC1/TGFB2/BCR/CDK4/PTPN11/MAPK3/CDK6/HRAS/SHC3/KRAS/RUNX1/ABL1/CTBP2/PIK3R3/MAP2K2/BRAF/PIK3CB/MDM2/CRKL/IKBKG/MAP2K1/CRK/TP53/HDAC2/TGFB3/RELA/MAPK1/E2F1/CHUK/HDAC1/BAD/AKT3/AKT2/NFKBIA/RAF1/E2F3/PIK3CA/CTBP1/SHC2/CDKN1A/BCL2L1/TGFBR1/SMAD4
KEGG_RENAL_CELL_CARCINOMA	KEGG_RENAL_CELL_CARCINOMA	KEGG_RENAL_CELL_CARCINOMA	70	0.356129933896849	1.33034458186956	0.0640608034744843	0.158420635619333	0.103882384012677	7233	tags=57%, list=39%, signal=35%	PAK5/PGF/TGFB2/PAK6/SLC2A1/RAC1/ELOB/JUN/PTPN11/ARNT/MAPK3/EGLN1/HRAS/KRAS/GAB1/PIK3R3/RAP1B/MET/MAP2K2/BRAF/TGFA/PIK3CB/CRKL/VEGFB/FLCN/MAP2K1/CRK/TGFB3/MAPK1/AKT3/PDGFB/AKT2/RAF1/PIK3CA/HGF/EP300/VEGFD/VEGFA/PAK4/FH
KEGG_GLUTATHIONE_METABOLISM	KEGG_GLUTATHIONE_METABOLISM	KEGG_GLUTATHIONE_METABOLISM	47	0.387323044118948	1.35990119172675	0.0658959537572254	0.16078612716763	0.105433526011561	6461	tags=53%, list=35%, signal=35%	SMS/MGST3/G6PD/GSTM3/GPX7/ANPEP/GSTO1/ODC1/OPLAH/GPX5/TXNDC12/GGT7/GSTP1/GSS/GPX2/RRM2/GGCT/RRM1/GCLM/IDH2/GSTM5/GSTA4/GSR/GPX3/GPX4
KEGG_RIBOFLAVIN_METABOLISM	KEGG_RIBOFLAVIN_METABOLISM	KEGG_RIBOFLAVIN_METABOLISM	16	0.50511667749697	1.40722713121993	0.0687830687830688	0.1656223893066	0.108604845446951	6273	tags=56%, list=34%, signal=37%	ENPP1/MTMR7/ACP6/ENPP3/MTMR6/MTMR2/FLAD1/ACP1/MTMR1
KEGG_INSULIN_SIGNALING_PATHWAY	KEGG_INSULIN_SIGNALING_PATHWAY	KEGG_INSULIN_SIGNALING_PATHWAY	136	0.320272707218648	1.2854605021032	0.0706860706860707	0.167994167994168	0.11016011016011	7412	tags=54%, list=40%, signal=33%	SHC1/SOCS2/PRKAB2/HK2/PPP1R3B/PRKAR2B/PDE3A/IRS1/PYGL/FASN/RHOQ/ACACA/RHEB/PRKACA/SORBS1/PPP1R3C/RPTOR/PRKCI/EIF4EBP1/SOCS3/MAPK3/HRAS/SHC3/KRAS/PCK1/PRKAG1/PRKAR1B/PHKA1/PPP1CB/EXOC7/PRKX/GSK3B/PIK3R3/MAP2K2/BRAF/PKLR/TSC2/PIK3CB/GYS1/CRKL/MAP2K1/PPARGC1A/PRKAR2A/CRK/ELK1/RPS6KB1/HK1/PYGB/IRS4/MAPK1/PTPRF/PDE3B/TRIP10/PPP1CC/BAD/SREBF1/PHKA2/GCK/AKT3/ACACB/AKT2/PRKAR1A/RAF1/PIK3CA/CALM2/SHC2/CAL…
KEGG_PENTOSE_PHOSPHATE_PATHWAY	KEGG_PENTOSE_PHOSPHATE_PATHWAY	KEGG_PENTOSE_PHOSPHATE_PATHWAY	27	0.432834767336383	1.36227635040823	0.0756620428751576	0.177514792899408	0.116403142884858	7362	tags=59%, list=39%, signal=36%	ALDOA/G6PD/PGM1/GPI/ALDOC/PFKP/H6PD/PFKM/RPEL1/DERA/TALDO1/RBKS/PFKL/PGD/PGM2/PGLS
KEGG_RNA_POLYMERASE	KEGG_RNA_POLYMERASE	KEGG_RNA_POLYMERASE	28	0.429089995830244	1.36160598425709	0.0774032459425718	0.179301189968236	0.117574550798843	8751	tags=75%, list=47%, signal=40%	POLR2F/POLR3D/POLR3H/POLR3C/POLR2A/POLR2K/POLR1D/POLR2H/POLR3A/POLR2L/POLR2I/POLR1A/POLR3K/POLR2B/POLR3G/POLR3B/POLR3F/POLR2C/POLR2G/POLR2J/POLR2E
KEGG_GLYCOLYSIS_GLUCONEOGENESIS	KEGG_GLYCOLYSIS_GLUCONEOGENESIS	KEGG_GLYCOLYSIS_GLUCONEOGENESIS	60	0.360854883627352	1.32348869287806	0.0855555555555556	0.195009746588694	0.127875243664717	3935	tags=32%, list=21%, signal=25%	TPI1/BPGM/LDHA/HK2/ALDOA/GAPDH/PKM/ENO2/PGK1/PGM1/ACSS2/GPI/LDHB/PGAM1/PCK1/ALDOC/ENO1/PFKP/PKLR
KEGG_LYSOSOME	KEGG_LYSOSOME	KEGG_LYSOSOME	120	0.31868154781331	1.25957426279681	0.0863157894736842	0.195009746588694	0.127875243664717	3349	tags=28%, list=18%, signal=23%	CLTB/GNS/LAMP2/LAPTM4B/LAPTM4A/CD63/SORT1/SLC11A2/MCOLN1/ATP6AP1/CTSK/GAA/CLTC/GLA/ATP6V0A1/CLTCL1/SLC11A1/CTSV/LAMP1/M6PR/AP4M1/IDS/NPC1/SCARB2/HGSNAT/HEXB/NAGPA/CTSO/SGSH/PPT2/AP3D1/ASAH1/SLC17A5/IGF2R
KEGG_VALINE_LEUCINE_AND_ISOLEUCINE_DEGRADATION	KEGG_VALINE_LEUCINE_AND_ISOLEUCINE_DEGRADATION	KEGG_VALINE_LEUCINE_AND_ISOLEUCINE_DEGRADATION	44	-0.292399048175395	-1.29997168486691	0.0879733342948984	0.196330733853249	0.128741464821803	3331	tags=32%, list=18%, signal=26%	ACADSB/ALDH6A1/HIBCH/ACAA2/HMGCL/HMGCS2/PCCA/ACADM/ABAT/OXCT2/ACAA1/MCEE/AUH/AOX1
KEGG_GLYCINE_SERINE_AND_THREONINE_METABOLISM	KEGG_GLYCINE_SERINE_AND_THREONINE_METABOLISM	KEGG_GLYCINE_SERINE_AND_THREONINE_METABOLISM	31	-0.313861426565439	-1.2918890399626	0.0933474330252464	0.205814219802652	0.134960144132886	2546	tags=32%, list=14%, signal=28%	AGXT/DAO/DMGDH/SARDH/GNMT/GLYCTK/CTH/AMT/GATM/GLDC
KEGG_PROTEASOME	KEGG_PROTEASOME	KEGG_PROTEASOME	44	0.378028848917172	1.31761784190151	0.0988372093023256	0.215323920265781	0.141196013289037	5372	tags=50%, list=29%, signal=36%	PSMD2/PSMD11/SEM1/PSME3/PSMA7/PSMD3/PSMD1/PSMB4/PSMB1/PSMD8/PSMD4/PSMC5/PSMD7/PSMD13/PSMC3/PSMB2/PSMB3/PSMD14/PSMD12/PSMB5/PSMA4/PSMC4
KEGG_SULFUR_METABOLISM	KEGG_SULFUR_METABOLISM	KEGG_SULFUR_METABOLISM	12	0.516688019295056	1.35084604001085	0.103305785123967	0.219825100903325	0.144147607149721	8632	tags=83%, list=46%, signal=45%	SULT1E1/CHST12/SULT1A2/SUOX/CHST13/SULT2B1/SULT1A1/PAPSS1/SULT1A3/PAPSS2
KEGG_RIBOSOME	KEGG_RIBOSOME	KEGG_RIBOSOME	87	-0.224918841904323	-1.1213033960112	0.103112284486754	0.219825100903325	0.144147607149721	12407	tags=97%, list=66%, signal=33%	RPS2/RPL23/RPL38/MRPL13/RSL24D1/RPL24/RPS12/RPL41/RPS27A/RPL22L1/RPL27/RPL17/RPS15A/RPS10/RPL30/RPS21/UBA52/RPS5/RPL35A/RPL23A/RPL6/RPL7/RPL39/RPL36A/RPLP0/RPS20/RPLP2/RPS27/RPLP1/RPS18/RPL8/RPL19/RPL10/RPL27A/RPL4/RPL10A/RPS23/RPL37A/RPS7/RPS4Y1/RPS24/RPS28/RPS4X/RPL36/RPL5/RPL3/RPS16/RPL37/RPL22/RPL11/FAU/RPS15/RPL34/RPS13/RPL32/RPS19/RPL31/RPL26/RPS11/RPS9/RPL18A/RPL12/RPS17/RPL28/RPL9/RPL21/R…
KEGG_RENIN_ANGIOTENSIN_SYSTEM	KEGG_RENIN_ANGIOTENSIN_SYSTEM	KEGG_RENIN_ANGIOTENSIN_SYSTEM	17	0.469406623837486	1.32561535126906	0.106578947368421	0.224183303085299	0.147005444646098	1697	tags=24%, list=9%, signal=21%	ENPEP/MME/AGTR1/ANPEP
KEGG_GLIOMA	KEGG_GLIOMA	KEGG_GLIOMA	65	0.341586759875255	1.25773986861563	0.127919911012236	0.264756994590263	0.173611143993615	6756	tags=57%, list=36%, signal=37%	SHC1/PRKCA/PDGFA/IGF1R/CAMK2G/CAMK2A/CDK4/PDGFRB/PLCG1/MAPK3/EGFR/CDK6/HRAS/SHC3/KRAS/PIK3R3/MAP2K2/BRAF/EGF/TGFA/PIK3CB/MDM2/MAP2K1/TP53/MAPK1/E2F1/AKT3/PDGFB/AKT2/RAF1/E2F3/PIK3CA/CALM2/SHC2/CDKN1A/CALM3/CAMK2B
KEGG_APOPTOSIS	KEGG_APOPTOSIS	KEGG_APOPTOSIS	87	-0.21969901498863	-1.09528063332222	0.128761598461931	0.264756994590263	0.173611143993615	1845	tags=20%, list=10%, signal=18%	IL3RA/PRKACB/CASP9/TRADD/FAS/EXOG/BIRC3/CASP8/CSF2RB/PIK3CD/PIK3R5/CFLAR/MAP3K14/FASLG/ATM/CASP10/PIK3CG
KEGG_METABOLISM_OF_XENOBIOTICS_BY_CYTOCHROME_P450	KEGG_METABOLISM_OF_XENOBIOTICS_BY_CYTOCHROME_P450	KEGG_METABOLISM_OF_XENOBIOTICS_BY_CYTOCHROME_P450	68	-0.255464224610942	-1.22711258454464	0.132886703016453	0.270202962800122	0.177182270688604	4449	tags=40%, list=24%, signal=30%	CYP2B6/CYP1B1/GSTA5/GSTM2/UGT1A9/CYP3A43/UGT1A8/AKR1C3/GSTM4/UGT2B10/UGT2B15/ALDH3A1/CYP2C8/GSTA3/CYP2E1/UGT2B11/ADH1A/GSTA1/CYP2F1/GSTA2/ALDH3B1/UGT2B17/ADH1B/ADH1C/UGT2B28/CYP3A5/GSTK1
KEGG_HISTIDINE_METABOLISM	KEGG_HISTIDINE_METABOLISM	KEGG_HISTIDINE_METABOLISM	29	-0.310126997263032	-1.26291004147727	0.15	0.301648351648352	0.197802197802198	1595	tags=31%, list=9%, signal=28%	MAOA/MAOB/ALDH3A1/UROC1/ACY3/ALDH3B1/AOC1/HEMK1/HNMT
KEGG_PROTEIN_EXPORT	KEGG_PROTEIN_EXPORT	KEGG_PROTEIN_EXPORT	23	0.415816751869993	1.26540770640163	0.1651728553137	0.328550353504426	0.215442854757001	4158	tags=39%, list=22%, signal=30%	SEC61A1/SEC61G/SRPRB/SRP68/SEC63/SEC11A/HSPA5/SRP14/SRP72
KEGG_THYROID_CANCER	KEGG_THYROID_CANCER	KEGG_THYROID_CANCER	29	0.389469995785044	1.24861730947731	0.168329177057357	0.33122838066125	0.217198938138525	7443	tags=62%, list=40%, signal=37%	TCF7L1/MAPK3/HRAS/KRAS/LEF1/PAX8/TPM3/MAP2K2/BRAF/MAP2K1/CDH1/TP53/MAPK1/TCF7L2/RET/TPR/TFG/CTNNB1
KEGG_GLYCOSPHINGOLIPID_BIOSYNTHESIS_GANGLIO_SERIES	KEGG_GLYCOSPHINGOLIPID_BIOSYNTHESIS_GANGLIO_SERIES	KEGG_GLYCOSPHINGOLIPID_BIOSYNTHESIS_GANGLIO_SERIES	15	-0.387637059415749	-1.28207488771739	0.174089068825911	0.33891808079938	0.22224136445861	2052	tags=40%, list=11%, signal=36%	ST8SIA5/B3GALT4/ST8SIA1/ST6GALNAC6/ST6GALNAC4/ST3GAL5
KEGG_BASAL_TRANSCRIPTION_FACTORS	KEGG_BASAL_TRANSCRIPTION_FACTORS	KEGG_BASAL_TRANSCRIPTION_FACTORS	35	0.369005373808175	1.23626711757146	0.189737470167064	0.365494284637608	0.239668383368923	8761	tags=60%, list=47%, signal=32%	STON1/GTF2IRD1/TAF9B/TAF5L/GTF2F1/TAF11/TAF6/GTF2A2/TAF1/GTF2H3/GTF2E2/TAF13/TBP/TAF4/TAF6L/TBPL1/GTF2H2/GTF2F2/GTF2I/TAF1L/TAF2
KEGG_PRION_DISEASES	KEGG_PRION_DISEASES	KEGG_PRION_DISEASES	35	0.366092965279967	1.22650976672532	0.195704057279236	0.36949498788541	0.242291795334695	5331	tags=49%, list=28%, signal=35%	LAMC1/NCAM2/EGR1/PRKACA/MAPK3/HSPA5/PRNP/PRKX/MAP2K2/IL1A/NCAM1/IL1B/MAP2K1/SOD1/STIP1/ELK1/MAPK1
KEGG_AMYOTROPHIC_LATERAL_SCLEROSIS_ALS	KEGG_AMYOTROPHIC_LATERAL_SCLEROSIS_ALS	KEGG_AMYOTROPHIC_LATERAL_SCLEROSIS_ALS	52	0.342165281290982	1.21838470001726	0.195852534562212	0.36949498788541	0.242291795334695	5870	tags=40%, list=31%, signal=28%	MAPK12/TNFRSF1A/MAP2K3/GRIA2/RAC1/ALS2/MAPK13/NEFM/PRPH2/PPP3CA/GRIN2D/MAPK11/NEFL/BID/SOD1/TP53/CHP1/MAPK14/BAD/CYCS/RAB5A
KEGG_P53_SIGNALING_PATHWAY	KEGG_P53_SIGNALING_PATHWAY	KEGG_P53_SIGNALING_PATHWAY	68	0.316933354181909	1.18020168647977	0.208287895310796	0.388945763692609	0.255046402421383	6839	tags=47%, list=37%, signal=30%	SERPINE1/THBS1/CDK4/PERP/PMAIP1/EI24/CDK6/COP1/CDK2/IGFBP3/CCND2/GTSE1/TSC2/SESN2/RRM2/MDM2/TNFRSF10B/SERPINB5/BID/TP53/CCNE1/SFN/CYCS/CCNB1/PPM1D/CCNB2/CD82/CHEK1/TP53AIP1/CDKN1A/BAX/RPRM
KEGG_TERPENOID_BACKBONE_BIOSYNTHESIS	KEGG_TERPENOID_BACKBONE_BIOSYNTHESIS	KEGG_TERPENOID_BACKBONE_BIOSYNTHESIS	15	0.438365438977415	1.21293387125616	0.211920529801325	0.391387283236994	0.256647398843931	6104	tags=53%, list=33%, signal=36%	HMGCR/MVK/HMGCS1/FDPS/GGPS1/ACAT2/MVD/PMVK
KEGG_NOTCH_SIGNALING_PATHWAY	KEGG_NOTCH_SIGNALING_PATHWAY	KEGG_NOTCH_SIGNALING_PATHWAY	47	0.340213808119705	1.19449944982308	0.213872832369942	0.391387283236994	0.256647398843931	6680	tags=51%, list=36%, signal=33%	ADAM17/APH1A/DVL3/HES1/RFNG/NCSTN/MAML2/DVL2/NCOR2/DTX3/CTBP2/DVL1/JAG1/MAML1/NUMBL/DTX4/DLL3/HDAC2/NOTCH3/HDAC1/NOTCH2/CTBP1/PSEN2/EP300
KEGG_O_GLYCAN_BIOSYNTHESIS	KEGG_O_GLYCAN_BIOSYNTHESIS	KEGG_O_GLYCAN_BIOSYNTHESIS	30	0.369058666598539	1.19795561719023	0.216911764705882	0.391673570836785	0.256835128417564	8352	tags=60%, list=45%, signal=33%	GALNT2/GALNT7/GALNT15/GALNT10/B4GALT5/GALNT1/ST3GAL2/GALNT11/GALNT13/GALNT18/GALNT6/GALNT16/C1GALT1C1/C1GALT1/GALNT17/GALNT5/GALNT14/GALNT9
KEGG_ABC_TRANSPORTERS	KEGG_ABC_TRANSPORTERS	KEGG_ABC_TRANSPORTERS	44	-0.2526584570623	-1.1232897034813	0.21830985915493	0.391673570836785	0.256835128417564	2285	tags=23%, list=12%, signal=20%	ABCA9/ABCA6/ABCC3/ABCC2/ABCG2/ABCD4/ABCA7/ABCB4/ABCB1/ABCD2
KEGG_PATHOGENIC_ESCHERICHIA_COLI_INFECTION	KEGG_PATHOGENIC_ESCHERICHIA_COLI_INFECTION	KEGG_PATHOGENIC_ESCHERICHIA_COLI_INFECTION	55	0.321244399835513	1.16059535144084	0.240406320541761	0.427129676302352	0.280085033640886	3286	tags=31%, list=18%, signal=26%	TUBB3/TUBB6/PRKCA/TUBB2A/YWHAQ/ITGB1/TUBA1A/ROCK2/TUBB2B/TUBA1C/TUBA3E/ACTG1/TUBA1B/YWHAZ/CTTN/WASL/ABL1
KEGG_PURINE_METABOLISM	KEGG_PURINE_METABOLISM	KEGG_PURINE_METABOLISM	158	0.274074677736842	1.11972987058389	0.253333333333333	0.445769230769231	0.292307692307692	6238	tags=37%, list=33%, signal=25%	AK5/AK4/GUCY1A2/ENPP1/ADCY3/PDE1C/NME4/PKM/PDE3A/CANT1/POLR2F/GMPS/ADCY2/POLR3D/PDE11A/ADCY6/POLR3H/PDE6H/PRUNE1/ENPP3/GUK1/NME7/POLD2/HPRT1/PDE4D/GUCY1A1/NME2/POLR3C/POLR2A/PKLR/ADCY5/RRM2/PDE10A/RRM1/PPAT/POLR2K/POLR1D/PDE8A/POLR2H/NME1-NME2/ADA/PDE5A/POLR3A/POLR2L/POLA1/GUCY1B1/PDE3B/POLR2I/PDE9A/NME1/XDH/NT5C2/PNPT1/POLR1A/PAICS/GUCY2D/ADCY10/POLE/ADSL
KEGG_ALZHEIMERS_DISEASE	KEGG_ALZHEIMERS_DISEASE	KEGG_ALZHEIMERS_DISEASE	157	0.270731495074459	1.10439542372002	0.279260780287474	0.486711645643884	0.319155177471399	6752	tags=39%, list=36%, signal=25%	BACE1/MME/ADAM17/TNFRSF1A/GAPDH/APH1A/MAPT/LRP1/APP/ATP2A2/CACNA1C/BACE2/PLCB1/ATF6/NDUFA4/NCSTN/COX7B2/NDUFAB1/MAPK3/PPP3CA/NDUFA4L2/GRIN2D/CDK5/NDUFB10/GSK3B/NDUFS6/LPL/NDUFC1/CACNA1D/SDHC/UQCRQ/PLCB3/IL1B/BID/COX6C/SNCA/IDE/NDUFA9/HSD17B10/CDK5R1/MAPK1/NDUFS4/ATP5PD/CHP1/ADAM10/NDUFS2/CAPN1/BAD/COX7A2L/CYCS/ATP5MC2/NDUFB9/NDUFB7/NDUFB2/NDUFA6/NDUFB4/CALM2/PSEN2/COX7A2/NDUFS5/CALM3
KEGG_GLYCOSPHINGOLIPID_BIOSYNTHESIS_GLOBO_SERIES	KEGG_GLYCOSPHINGOLIPID_BIOSYNTHESIS_GLOBO_SERIES	KEGG_GLYCOSPHINGOLIPID_BIOSYNTHESIS_GLOBO_SERIES	14	0.424835777506122	1.15290324580844	0.282290279627164	0.487350199733688	0.319573901464714	5580	tags=43%, list=30%, signal=30%	B3GALNT1/GLA/HEXB/ST3GAL2/HEXA/FUT1
KEGG_PYRIMIDINE_METABOLISM	KEGG_PYRIMIDINE_METABOLISM	KEGG_PYRIMIDINE_METABOLISM	97	0.286896806998324	1.10745534295392	0.286019210245464	0.489173041821682	0.320769207751923	8614	tags=54%, list=46%, signal=29%	NME4/CANT1/POLR2F/UMPS/CDA/POLR3D/UPP1/POLR3H/CTPS1/NME7/POLD2/CAD/NME2/CTPS2/POLR3C/POLR2A/RRM2/TXNRD1/RRM1/TK1/POLR2K/POLR1D/POLR2H/NME1-NME2/POLR3A/UCK2/POLR2L/POLA1/POLR2I/NME1/NT5C2/PNPT1/POLR1A/POLE/POLR3K/ENTPD6/POLR2B/POLR3G/POLR3B/ENTPD3/POLR3F/POLR2C/DTYMK/DUT/UCK1/POLR2G/NT5E/POLR2J/TYMS/ENTPD4/DCTD/ITPA
KEGG_LYSINE_DEGRADATION	KEGG_LYSINE_DEGRADATION	KEGG_LYSINE_DEGRADATION	44	0.324476951532753	1.13096294594978	0.302325581395349	0.512273901808786	0.335917312661499	8654	tags=61%, list=46%, signal=33%	PLOD2/PLOD1/PLOD3/AADAT/SETD1A/PIPOX/SETDB1/AASS/DOT1L/ACAT2/SETD7/ASH1L/KMT5A/NSD2/OGDH/HADHA/NSD1/EHHADH/AASDH/KMT5B/NSD3/SUV39H1/SUV39H2/ALDH7A1/OGDHL/SETMAR/TMLHE
KEGG_NOD_LIKE_RECEPTOR_SIGNALING_PATHWAY	KEGG_NOD_LIKE_RECEPTOR_SIGNALING_PATHWAY	KEGG_NOD_LIKE_RECEPTOR_SIGNALING_PATHWAY	62	-0.223963085867516	-1.08016719288016	0.307692307692308	0.516584333098095	0.338743824982357	1173	tags=18%, list=6%, signal=17%	CCL5/BIRC3/CASP8/NLRC4/CASP1/MAPK10/NLRP1/CARD9/PSTPIP1/IL18/CARD8
KEGG_DORSO_VENTRAL_AXIS_FORMATION	KEGG_DORSO_VENTRAL_AXIS_FORMATION	KEGG_DORSO_VENTRAL_AXIS_FORMATION	24	0.367273009736368	1.12350408038526	0.313775510204082	0.522008348794063	0.342300556586271	7298	tags=62%, list=39%, signal=38%	FMN2/ETS2/MAPK3/EGFR/KRAS/SPIRE1/CPEB1/MAP2K1/PIWIL2/NOTCH3/MAPK1/NOTCH2/SPIRE2/ETV6/PIWIL3
KEGG_ALPHA_LINOLENIC_ACID_METABOLISM	KEGG_ALPHA_LINOLENIC_ACID_METABOLISM	KEGG_ALPHA_LINOLENIC_ACID_METABOLISM	19	0.389255890494864	1.12362001904937	0.316688567674113	0.522108179138403	0.342366019107149	4136	tags=32%, list=22%, signal=25%	PLA2G1B/PLA2G12A/PLA2G5/FADS2/ACOX1/PLA2G4E
KEGG_HUNTINGTONS_DISEASE	KEGG_HUNTINGTONS_DISEASE	KEGG_HUNTINGTONS_DISEASE	171	0.262250294976898	1.07724836921369	0.328189300411523	0.536237874779541	0.35163139329806	7901	tags=47%, list=42%, signal=27%	CLTB/AP2M1/DCTN2/HIP1/AP2S1/BDNF/POLR2F/CLTC/PLCB1/CREB5/NDUFA4/COX7B2/DCTN4/CLTCL1/DNAL4/DCTN1/UCP1/AP2B1/NDUFAB1/NDUFA4L2/CREB3L4/CREB3L2/DLG4/NDUFB10/POLR2A/NDUFS6/NDUFC1/SDHC/UQCRQ/PLCB3/AP2A1/POLR2K/COX6C/AP2A2/PPARGC1A/SOD1/POLR2H/SP1/NDUFA9/TP53/SLC25A5/HDAC2/SIN3A/POLR2L/VDAC1/NDUFS4/ATP5PD/POLR2I/NDUFS2/HDAC1/IFT57/COX7A2L/CYCS/ATP5MC2/VDAC2/NDUFB9/NDUFB7/NDUFB2/NDUFA6/SOD2/HTT/NDUFB4/TB…
KEGG_LONG_TERM_POTENTIATION	KEGG_LONG_TERM_POTENTIATION	KEGG_LONG_TERM_POTENTIATION	70	0.291643827985265	1.08945289195564	0.332247557003257	0.53806462771324	0.352829264074256	6756	tags=43%, list=36%, signal=27%	PRKCA/GRIA2/CACNA1C/CAMK2G/PLCB1/CAMK2A/PRKACA/MAPK3/PPP3CA/HRAS/KRAS/PPP1CB/GRIN2D/RPS6KA3/PRKX/RAP1B/MAP2K2/BRAF/PLCB3/MAP2K1/RPS6KA6/MAPK1/CHP1/PPP1CC/ATF4/RAF1/CALM2/EP300/CALM3/CAMK2B
KEGG_SPLICEOSOME	KEGG_SPLICEOSOME	KEGG_SPLICEOSOME	126	0.271170131622286	1.08117260256197	0.340336134453782	0.546329057938965	0.358248562582928	9342	tags=60%, list=50%, signal=30%	SF3B4/HSPA6/EIF4A3/DHX8/THOC3/SF3B6/RBM8A/ALYREF/ISY1/CTNNBL1/SNRPC/MAGOHB/SNRPE/LSM5/DDX23/EFTUD2/SF3B5/DDX46/PUF60/SNRNP200/SNRPF/PPIL1/ZMAT2/TXNL4A/PRPF40B/CHERP/DDX42/LSM4/SF3A2/SF3A1/SNRPD2/WBP11/SRSF9/HSPA8/LSM7/PRPF19/HNRNPM/USP39/RBM22/SNRPD3/PRPF3/HNRNPA1/SNU13/NCBP2/PRPF31/SNRPB/PRPF6/PRPF8/PHF5A/SNRPD1/MAGOH/HNRNPU/U2SURP/XAB2/SNRNP40/RBMX/HSPA1B/U2AF2/AQR/DHX16/PRPF40A/THOC2/SF3B2/LSM…
KEGG_NON_SMALL_CELL_LUNG_CANCER	KEGG_NON_SMALL_CELL_LUNG_CANCER	KEGG_NON_SMALL_CELL_LUNG_CANCER	54	-0.22508906999253	-1.05999014186361	0.349206349206349	0.555693581780538	0.364389233954451	1621	tags=20%, list=9%, signal=19%	RB1/CASP9/CCND1/RASSF5/STK4/PIK3CD/PIK3R5/RASSF1/PLCG2/PRKCB/PIK3CG
KEGG_GLYCOSAMINOGLYCAN_DEGRADATION	KEGG_GLYCOSAMINOGLYCAN_DEGRADATION	KEGG_GLYCOSAMINOGLYCAN_DEGRADATION	21	0.369105934336137	1.09537625442982	0.352713178294574	0.556435445068164	0.364875701684042	6212	tags=48%, list=33%, signal=32%	GNS/IDS/HGSNAT/HEXB/SGSH/HYAL2/ARSB/HEXA/NAGLU/GALNS
KEGG_ENDOMETRIAL_CANCER	KEGG_ENDOMETRIAL_CANCER	KEGG_ENDOMETRIAL_CANCER	52	0.298842559787791	1.06412082834844	0.372119815668203	0.58203355784001	0.381661349403285	6476	tags=50%, list=35%, signal=33%	TCF7L1/CTNNA1/AXIN1/MAPK3/EGFR/HRAS/KRAS/LEF1/GSK3B/PIK3R3/MAP2K2/BRAF/EGF/PIK3CB/MAP2K1/CDH1/TP53/ELK1/FOXO3/MAPK1/BAD/AKT3/AKT2/RAF1/PIK3CA/TCF7L2
KEGG_MTOR_SIGNALING_PATHWAY	KEGG_MTOR_SIGNALING_PATHWAY	KEGG_MTOR_SIGNALING_PATHWAY	52	0.296876846226185	1.05712130075453	0.388248847926267	0.60211473873311	0.39482933687417	7647	tags=56%, list=41%, signal=33%	DDIT4/PGF/RHEB/RPTOR/EIF4EBP1/MLST8/MAPK3/ULK2/RPS6KA3/PIK3R3/BRAF/TSC2/PIK3CB/VEGFB/RPS6KA6/RPS6KB1/MAPK1/AKT3/AKT2/PIK3CA/ULK3/VEGFD/VEGFA/RPS6KB2/STK11/EIF4E/INS/EIF4B/RPS6KA2
KEGG_GLYCOSAMINOGLYCAN_BIOSYNTHESIS_KERATAN_SULFATE	KEGG_GLYCOSAMINOGLYCAN_BIOSYNTHESIS_KERATAN_SULFATE	KEGG_GLYCOSAMINOGLYCAN_BIOSYNTHESIS_KERATAN_SULFATE	15	0.383686178667007	1.06163926408905	0.39205298013245	0.602905003060827	0.395347542990706	7097	tags=53%, list=38%, signal=33%	B4GALT2/CHST1/ST3GAL2/B4GALT1/B4GALT3/B4GALT4/ST3GAL3/B4GAT1
KEGG_MATURITY_ONSET_DIABETES_OF_THE_YOUNG	KEGG_MATURITY_ONSET_DIABETES_OF_THE_YOUNG	KEGG_MATURITY_ONSET_DIABETES_OF_THE_YOUNG	25	0.341658051036767	1.05813774224391	0.39873417721519	0.608069620253165	0.39873417721519	4537	tags=36%, list=24%, signal=27%	IAPP/NKX6-1/HES1/MAFA/NKX2-2/NEUROG3/PKLR/MNX1/PAX6
KEGG_CALCIUM_SIGNALING_PATHWAY	KEGG_CALCIUM_SIGNALING_PATHWAY	KEGG_CALCIUM_SIGNALING_PATHWAY	177	0.251958734344046	1.03851648828385	0.417773237997957	0.631838864079555	0.414320566609544	4281	tags=27%, list=23%, signal=21%	HTR7/TRPC1/HRH1/EDNRA/CHRM3/ADCY3/AVPR1A/AGTR1/PDE1C/PRKCA/CACNA1H/TACR3/ATP2A2/SPHK1/CACNA1C/BDKRB2/PTGER3/CAMK2G/NTSR1/GNA11/PLCB1/ADRA1D/CAMK2A/PRKACA/ADORA2B/ADCY2/ERBB4/PDGFRB/PLCG1/EGFR/PPP3CA/MYLK/BDKRB1/PLCZ1/PHKA1/GRIN2D/GNA15/SLC8A2/PRKX/CACNA1I/P2RX4/ADRA1A/CHRM2/CACNA1D/PLCB3/ATP2B4/GNAS
KEGG_ARGININE_AND_PROLINE_METABOLISM	KEGG_ARGININE_AND_PROLINE_METABOLISM	KEGG_ARGININE_AND_PROLINE_METABOLISM	54	0.286425988621817	1.02779298290494	0.421232876712329	0.631849315068493	0.414327419717045	5069	tags=30%, list=27%, signal=22%	P4HA2/P4HA3/P4HA1/SMS/ALDH18A1/ODC1/OAT/GAMT/PYCR1/CPS1/GLS2/OTC/GLS/ARG2/NAGS/SAT2
KEGG_PANCREATIC_CANCER	KEGG_PANCREATIC_CANCER	KEGG_PANCREATIC_CANCER	70	0.275844370740713	1.0304330782832	0.43213897937025	0.63775349374803	0.41819901229379	7211	tags=56%, list=39%, signal=34%	RAC3/PGF/TGFB2/RALA/RAC1/CDK4/MAPK3/EGFR/CDK6/KRAS/STAT3/PIK3R3/BRAF/EGF/TGFA/PIK3CB/VEGFB/IKBKG/MAP2K1/TP53/TGFB3/RELA/MAPK1/E2F1/CHUK/BAD/SMAD2/AKT3/AKT2/RAF1/E2F3/PIK3CA/VEGFD/VEGFA/BCL2L1/MAPK9/TGFBR1/SMAD4/RALB
KEGG_RIG_I_LIKE_RECEPTOR_SIGNALING_PATHWAY	KEGG_RIG_I_LIKE_RECEPTOR_SIGNALING_PATHWAY	KEGG_RIG_I_LIKE_RECEPTOR_SIGNALING_PATHWAY	70	-0.206123196082722	-1.00608098654901	0.432098765432099	0.63775349374803	0.41819901229379	2314	tags=20%, list=12%, signal=18%	MAP3K1/IFNW1/IFNA13/IRF7/IFNA7/IL12A/TRADD/CASP8/IL12B/MAPK10/IFNA21/CYLD/IRF3/CASP10
KEGG_PPAR_SIGNALING_PATHWAY	KEGG_PPAR_SIGNALING_PATHWAY	KEGG_PPAR_SIGNALING_PATHWAY	68	0.272830233337373	1.0159697528163	0.464558342420938	0.674715687801838	0.442436516591369	5017	tags=31%, list=27%, signal=23%	MMP1/ME1/PLTP/SCD/SORBS1/UCP1/ACSL1/SCD5/PPARD/ACADL/FADS2/SLC27A4/PCK1/ACOX1/LPL/FABP4/ANGPTL4/SLC27A1/OLR1/CPT1A/CPT1C
KEGG_COLORECTAL_CANCER	KEGG_COLORECTAL_CANCER	KEGG_COLORECTAL_CANCER	62	0.276168769637566	1.01374676868597	0.461024498886414	0.674715687801838	0.442436516591369	7096	tags=53%, list=38%, signal=33%	RAC3/TCF7L1/TGFB2/FOS/RAC1/AXIN1/JUN/MAPK3/KRAS/BIRC5/LEF1/GSK3B/PIK3R3/BRAF/PIK3CB/MAP2K1/TP53/TGFB3/MSH3/MAPK1/MSH6/BAD/CYCS/SMAD2/AKT3/AKT2/RAF1/PIK3CA/TCF7L2/BAX/MAPK9/TGFBR1/SMAD4
KEGG_VEGF_SIGNALING_PATHWAY	KEGG_VEGF_SIGNALING_PATHWAY	KEGG_VEGF_SIGNALING_PATHWAY	76	0.269082548340308	1.01315297735304	0.470779220779221	0.678366908681869	0.44483075979139	4557	tags=33%, list=24%, signal=25%	MAPK12/RAC3/PRKCA/PLA2G1B/NFATC4/RAC1/SPHK1/PLA2G12A/MAPK13/PLA2G5/PLCG1/MAPK3/PPP3CA/HRAS/KRAS/SRC/PXN/MAPK11/PIK3R3/MAP2K2/HSPB1/PIK3CB/PLA2G4E/MAPKAPK2/MAP2K1
KEGG_PYRUVATE_METABOLISM	KEGG_PYRUVATE_METABOLISM	KEGG_PYRUVATE_METABOLISM	40	0.292902171716825	1.00524891177313	0.474794841735053	0.678808250293083	0.445120164126612	6195	tags=40%, list=33%, signal=27%	ME1/LDHA/PKM/GLO1/ACACA/ACSS2/LDHB/PCK1/PKLR/PC/MDH2/HAGH/ACAT2/AKR1B1/ACSS1/ACACB
KEGG_BASE_EXCISION_REPAIR	KEGG_BASE_EXCISION_REPAIR	KEGG_BASE_EXCISION_REPAIR	33	0.299295763533445	0.990570018799173	0.498792270531401	0.707589034939894	0.463992809796652	3742	tags=27%, list=20%, signal=22%	LIG3/MPG/APEX2/POLD2/TDG/SMUG1/UNG/NTHL1/NEIL2
KEGG_GLYCOSPHINGOLIPID_BIOSYNTHESIS_LACTO_AND_NEOLACTO_SERIES	KEGG_GLYCOSPHINGOLIPID_BIOSYNTHESIS_LACTO_AND_NEOLACTO_SERIES	KEGG_GLYCOSPHINGOLIPID_BIOSYNTHESIS_LACTO_AND_NEOLACTO_SERIES	26	0.314332514976332	0.987642018543555	0.5125	0.720275338657724	0.472311697480475	7301	tags=54%, list=39%, signal=33%	B3GNT5/B4GALT2/ST3GAL4/B3GNT4/B4GALT1/B4GALT3/FUT1/ST3GAL6/B4GALT4/FUT5/ST3GAL3/B3GALT2/B4GAT1/B3GALT1
KEGG_TYPE_II_DIABETES_MELLITUS	KEGG_TYPE_II_DIABETES_MELLITUS	KEGG_TYPE_II_DIABETES_MELLITUS	47	0.276446221213129	0.970609808490089	0.515606936416185	0.720275338657724	0.472311697480475	5331	tags=34%, list=28%, signal=24%	SOCS2/HK2/PKM/IRS1/CACNA1C/MAFA/SOCS3/MAPK3/PIK3R3/PKLR/PIK3CB/CACNA1D/CACNA1G/HK1/IRS4/MAPK1
KEGG_ARACHIDONIC_ACID_METABOLISM	KEGG_ARACHIDONIC_ACID_METABOLISM	KEGG_ARACHIDONIC_ACID_METABOLISM	57	-0.203480774474782	-0.960594388317772	0.526785714285714	0.730316558441559	0.478896103896104	3469	tags=26%, list=19%, signal=22%	GGT6/PTGES/PTGES2/CYP2C8/ALOX12B/PLA2G2C/CYP2E1/ALOX15B/ALOX15/CYP4A22/PTGS1/TBXAS1/ALOX5/PTGDS/PLA2G2D
KEGG_AMINOACYL_TRNA_BIOSYNTHESIS	KEGG_AMINOACYL_TRNA_BIOSYNTHESIS	KEGG_AMINOACYL_TRNA_BIOSYNTHESIS	41	0.281148763729189	0.966604181384737	0.53558926487748	0.73693861257578	0.483238434475921	7159	tags=46%, list=38%, signal=29%	GARS1/EARS2/RARS2/IARS2/VARS1/RARS1/TARS1/MARS1/HARS2/MTFMT/HARS1/EPRS1/TARS2/LARS1/DARS2/YARS2/FARSB/TARS3/YARS1
KEGG_HOMOLOGOUS_RECOMBINATION	KEGG_HOMOLOGOUS_RECOMBINATION	KEGG_HOMOLOGOUS_RECOMBINATION	28	0.300836092472182	0.954625434690152	0.549313358302122	0.750181675890212	0.491922410419811	7516	tags=57%, list=40%, signal=34%	SEM1/RAD50/RAD51D/POLD2/RAD54B/RPA3/RAD51C/EME1/TOP3B/SSBP1/RPA4/BLM/RPA1/NBN/RAD54L/XRCC2
KEGG_LIMONENE_AND_PINENE_DEGRADATION	KEGG_LIMONENE_AND_PINENE_DEGRADATION	KEGG_LIMONENE_AND_PINENE_DEGRADATION	10	-0.312844085734139	-0.908495843085474	0.554054054054054	0.751051051051051	0.492492492492492	12867	tags=100%, list=69%, signal=31%	HADHA/EHHADH/ALDH7A1/ALDH2/ECHS1/ALDH1B1/ALDH9A1/ALDH3A2/NAA80
KEGG_FATTY_ACID_METABOLISM	KEGG_FATTY_ACID_METABOLISM	KEGG_FATTY_ACID_METABOLISM	42	-0.217308032393607	-0.95647948206427	0.574324324324324	0.758762016935125	0.497548863564016	3331	tags=29%, list=18%, signal=24%	ACADSB/ECI2/ACAA2/ECI1/ADH1A/ACADM/CYP4A22/GCDH/ADH1B/ACSL5/ADH1C/ACAA1
KEGG_ADIPOCYTOKINE_SIGNALING_PATHWAY	KEGG_ADIPOCYTOKINE_SIGNALING_PATHWAY	KEGG_ADIPOCYTOKINE_SIGNALING_PATHWAY	66	0.257403274431711	0.951297160913854	0.576327433628319	0.758762016935125	0.497548863564016	6340	tags=42%, list=34%, signal=28%	PRKAB2/TNFRSF1A/IRS1/SLC2A1/ADIPOR2/PTPN11/ACSL1/SOCS3/STAT3/PCK1/PRKAG1/ADIPOR1/CAMKK2/IKBKG/PPARGC1A/NFKBIB/CPT1A/CPT1C/IRS4/LEP/RELA/ACSL4/CHUK/AKT3/ACSL6/ACACB/AKT2/NFKBIA
KEGG_ETHER_LIPID_METABOLISM	KEGG_ETHER_LIPID_METABOLISM	KEGG_ETHER_LIPID_METABOLISM	33	0.286212316003483	0.94726813335747	0.570048309178744	0.758762016935125	0.497548863564016	5186	tags=30%, list=28%, signal=22%	PLA2G1B/LPCAT2/AGPS/PLA2G12A/PLA2G5/LPCAT1/PLD2/PLA2G4E/PAFAH1B1/PAFAH1B3
KEGG_SPHINGOLIPID_METABOLISM	KEGG_SPHINGOLIPID_METABOLISM	KEGG_SPHINGOLIPID_METABOLISM	38	0.276441210546081	0.937864091686963	0.566037735849057	0.758762016935125	0.497548863564016	4761	tags=32%, list=25%, signal=24%	SPHK1/GLA/DEGS1/SGPP2/ASAH1/UGT8/KDSR/SMPD4/NEU2/SGMS2/CERK/SMPD1
KEGG_INOSITOL_PHOSPHATE_METABOLISM	KEGG_INOSITOL_PHOSPHATE_METABOLISM	KEGG_INOSITOL_PHOSPHATE_METABOLISM	54	0.256368074606894	0.919935056834947	0.626712328767123	0.808551694288651	0.530197832320427	6931	tags=48%, list=37%, signal=30%	OCRL/CDIPT/TPI1/INPP5A/PIP4K2C/PIP5K1A/IMPA2/PLCB1/PI4KB/PLCG1/PLCZ1/INPP5J/PIK3CB/PLCB3/PIK3C2G/PIP5K1C/PIP4K2B/PI4KA/IPPK/MINPP1/MIOX/PIK3CA/ITPKB/IMPA1/ITPK1/PLCD3
KEGG_CARDIAC_MUSCLE_CONTRACTION	KEGG_CARDIAC_MUSCLE_CONTRACTION	KEGG_CARDIAC_MUSCLE_CONTRACTION	73	0.245153486239102	0.918876867248732	0.625135427952329	0.808551694288651	0.530197832320427	4656	tags=26%, list=25%, signal=20%	CACNA2D3/CACNB3/TNNI3/CACNG8/TPM4/ATP2A2/CACNA1C/SLC9A6/ATP1B3/SLC9A1/COX7B2/TPM2/ATP1B1/TPM3/CACNA1D/UQCRQ/MYL3/COX6C/CACNG4
KEGG_PROXIMAL_TUBULE_BICARBONATE_RECLAMATION	KEGG_PROXIMAL_TUBULE_BICARBONATE_RECLAMATION	KEGG_PROXIMAL_TUBULE_BICARBONATE_RECLAMATION	23	0.296897451615009	0.903514160011767	0.627400768245839	0.808551694288651	0.530197832320427	4589	tags=35%, list=25%, signal=26%	ATP1B3/SLC25A10/CA2/ATP1B1/PCK1/GLS2/CA4/GLS
KEGG_TYROSINE_METABOLISM	KEGG_TYROSINE_METABOLISM	KEGG_TYROSINE_METABOLISM	42	-0.206448909212972	-0.90868314245786	0.635135135135135	0.809643817204301	0.530913978494624	1466	tags=31%, list=8%, signal=29%	IL4I1/MAOA/HGD/MAOB/NAA80/ALDH3A1/ADH1A/DBH/ALDH3B1/ADH1B/ADH1C/AOX1/HEMK1
KEGG_STARCH_AND_SUCROSE_METABOLISM	KEGG_STARCH_AND_SUCROSE_METABOLISM	KEGG_STARCH_AND_SUCROSE_METABOLISM	50	0.256198855812503	0.906879023957057	0.637096774193548	0.809643817204301	0.530913978494624	5179	tags=30%, list=28%, signal=22%	ENPP1/HK2/PYGL/GAA/PGM1/GPI/ENPP3/UGT2A1/UGP2/UXS1/GYS1/PGM2L1/MGAM/HK1/PYGB
KEGG_TAURINE_AND_HYPOTAURINE_METABOLISM	KEGG_TAURINE_AND_HYPOTAURINE_METABOLISM	KEGG_TAURINE_AND_HYPOTAURINE_METABOLISM	10	0.353126087659394	0.874413281104589	0.648725212464589	0.818735957800137	0.536876037901729	3694	tags=20%, list=20%, signal=16%	GGT7/ADO
KEGG_ACUTE_MYELOID_LEUKEMIA	KEGG_ACUTE_MYELOID_LEUKEMIA	KEGG_ACUTE_MYELOID_LEUKEMIA	57	0.245035465664561	0.887793051861567	0.665168539325843	0.833738648607049	0.546713867939049	6476	tags=49%, list=35%, signal=32%	TCF7L1/EIF4EBP1/PPARD/MAPK3/HRAS/KRAS/STAT3/RUNX1/RUNX1T1/LEF1/PIK3R3/MAP2K2/BRAF/RARA/PIK3CB/IKBKG/MAP2K1/JUP/RPS6KB1/RELA/MAPK1/CHUK/BAD/AKT3/AKT2/RAF1/PIK3CA/TCF7L2
KEGG_RNA_DEGRADATION	KEGG_RNA_DEGRADATION	KEGG_RNA_DEGRADATION	54	0.246668241915468	0.885128787950029	0.678082191780822	0.844143136706738	0.553536483086385	9146	tags=54%, list=49%, signal=28%	ENO2/EDC3/PARN/CNOT3/ENO1/LSM5/CNOT2/CNOT7/LSM1/LSM4/PATL1/CNOT6/EXOSC4/LSM7/HSPA9/PNPT1/MPHOSPH6/C1D/XRN2/HSPD1/TENT4A/PAPOLG/PAPOLB/LSM3/LSM8/CNOT1/LSM2/LSM6/DCP1B
KEGG_ASCORBATE_AND_ALDARATE_METABOLISM	KEGG_ASCORBATE_AND_ALDARATE_METABOLISM	KEGG_ASCORBATE_AND_ALDARATE_METABOLISM	25	-0.222292134202633	-0.864105727740966	0.693396226415094	0.857375063742988	0.562213156552779	11154	tags=40%, list=60%, signal=16%	UGT2A3/ALDH3A2/UGT1A10/UGT1A9/UGT1A8/UGT2B10/UGT2B15/UGT2B11/UGT2B17/UGT2B28
KEGG_NUCLEOTIDE_EXCISION_REPAIR	KEGG_NUCLEOTIDE_EXCISION_REPAIR	KEGG_NUCLEOTIDE_EXCISION_REPAIR	44	0.243357629033534	0.848221914533541	0.705813953488372	0.8668721710629	0.568440767910098	8186	tags=50%, list=44%, signal=28%	CETN2/POLD2/GTF2H5/RFC5/CDK7/RPA3/ERCC4/RAD23A/GTF2H3/CUL4B/ERCC1/POLE/RPA4/RAD23B/RPA1/RFC4/RFC1/ERCC2/DDB1/GTF2H2/RBX1/MNAT1
KEGG_NITROGEN_METABOLISM	KEGG_NITROGEN_METABOLISM	KEGG_NITROGEN_METABOLISM	23	0.275355610444611	0.837958331141209	0.725992317541613	0.885710627400768	0.580793854033291	4589	tags=30%, list=25%, signal=23%	CA14/CA2/CPS1/CA12/GLS2/CA4/GLS
KEGG_PEROXISOME	KEGG_PEROXISOME	KEGG_PEROXISOME	78	0.224233812763185	0.848453723232561	0.747854077253219	0.888683741151552	0.58274343682069	6192	tags=35%, list=33%, signal=23%	PHYH/PEX5/AGPS/DECR2/PEX26/MVK/ACSL1/FAR2/ACOX1/PEX19/PXMP4/PIPOX/PECR/SLC25A17/NUDT12/PXMP2/PEX10/PEX16/SOD1/PEX11A/ACSL4/IDH2/XDH/PRDX5/PMVK/ACSL6/SOD2
KEGG_ALDOSTERONE_REGULATED_SODIUM_REABSORPTION	KEGG_ALDOSTERONE_REGULATED_SODIUM_REABSORPTION	KEGG_ALDOSTERONE_REGULATED_SODIUM_REABSORPTION	42	0.239784946403089	0.827754445102264	0.741217798594848	0.888683741151552	0.58274343682069	7412	tags=50%, list=40%, signal=30%	PRKCA/IRS1/ATP1B3/MAPK3/KRAS/ATP1B1/NEDD4L/PIK3R3/PIK3CB/SLC9A3R2/SFN/IRS4/MAPK1/FXYD4/PIK3CA/ATP1A1/SCNN1A/SCNN1B/ATP1B2/SCNN1G/INS
KEGG_MISMATCH_REPAIR	KEGG_MISMATCH_REPAIR	KEGG_MISMATCH_REPAIR	23	0.271663685993572	0.82672311844045	0.743918053777209	0.888683741151552	0.58274343682069	7372	tags=52%, list=39%, signal=32%	POLD2/RFC5/RPA3/EXO1/MSH3/MSH6/PMS2/SSBP1/RPA4/RPA1/RFC4/RFC1
KEGG_BUTANOATE_METABOLISM	KEGG_BUTANOATE_METABOLISM	KEGG_BUTANOATE_METABOLISM	34	-0.194432047062809	-0.818048970396858	0.740112994350282	0.888683741151552	0.58274343682069	3062	tags=24%, list=16%, signal=20%	ACSM3/HMGCL/HMGCS2/ABAT/ACSM5/ACSM1/PDHB/OXCT2
KEGG_DRUG_METABOLISM_OTHER_ENZYMES	KEGG_DRUG_METABOLISM_OTHER_ENZYMES	KEGG_DRUG_METABOLISM_OTHER_ENZYMES	51	-0.183302420134555	-0.850887154343334	0.763358778625954	0.901255848313223	0.590987441516868	4038	tags=33%, list=22%, signal=26%	UGT1A9/CYP3A43/UGT1A8/CES5A/UGT2B10/TPMT/UGT2B15/DPYS/CYP2A13/UGT2B11/UPP2/NAT1/UPB1/UGT2B17/UGT2B28/NAT2/CYP3A5
KEGG_PRIMARY_BILE_ACID_BIOSYNTHESIS	KEGG_PRIMARY_BILE_ACID_BIOSYNTHESIS	KEGG_PRIMARY_BILE_ACID_BIOSYNTHESIS	16	-0.228282108651474	-0.788341250046152	0.772357723577236	0.90603502188868	0.594121325828643	11699	tags=94%, list=62%, signal=35%	HSD17B4/CYP8B1/AMACR/CYP39A1/SCP2/ACOX2/CYP46A1/SLC27A5/CYP7A1/AKR1C4/BAAT/CH25H/HSD3B7/AKR1D1/CYP27A1
KEGG_VALINE_LEUCINE_AND_ISOLEUCINE_BIOSYNTHESIS	KEGG_VALINE_LEUCINE_AND_ISOLEUCINE_BIOSYNTHESIS	KEGG_VALINE_LEUCINE_AND_ISOLEUCINE_BIOSYNTHESIS	11	0.300080613210374	0.764225846858739	0.796657381615599	0.928587903411813	0.60891010059791	4125	tags=27%, list=22%, signal=21%	BCAT1/IARS2/VARS1
KEGG_RETINOL_METABOLISM	KEGG_RETINOL_METABOLISM	KEGG_RETINOL_METABOLISM	64	-0.165363858802853	-0.802355961915106	0.80952380952381	0.932232615268329	0.61130007558579	3421	tags=28%, list=18%, signal=23%	UGT1A9/CYP3A43/UGT1A8/UGT2B10/UGT2B15/CYP2C8/CYP2A13/UGT2B11/DHRS4/ADH1A/DHRS4L2/CYP4A22/DHRS9/UGT2B17/ADH1B/ADH1C/UGT2B28/CYP3A5
KEGG_BETA_ALANINE_METABOLISM	KEGG_BETA_ALANINE_METABOLISM	KEGG_BETA_ALANINE_METABOLISM	22	-0.205394309735653	-0.772320721575904	0.821917808219178	0.932232615268329	0.61130007558579	3153	tags=23%, list=17%, signal=19%	HIBCH/DPYS/ACADM/ABAT/UPB1
KEGG_NON_HOMOLOGOUS_END_JOINING	KEGG_NON_HOMOLOGOUS_END_JOINING	KEGG_NON_HOMOLOGOUS_END_JOINING	13	0.283136542253545	0.753231515839951	0.817320703653586	0.932232615268329	0.61130007558579	6271	tags=46%, list=34%, signal=31%	RAD50/DNTT/XRCC6/XRCC4/PRKDC/FEN1
KEGG_GLYOXYLATE_AND_DICARBOXYLATE_METABOLISM	KEGG_GLYOXYLATE_AND_DICARBOXYLATE_METABOLISM	KEGG_GLYOXYLATE_AND_DICARBOXYLATE_METABOLISM	15	0.271032807130844	0.749933372387911	0.817218543046358	0.932232615268329	0.61130007558579	5737	tags=33%, list=31%, signal=23%	MTHFD1L/PGP/CS/MDH2/AFMID
KEGG_NICOTINATE_AND_NICOTINAMIDE_METABOLISM	KEGG_NICOTINATE_AND_NICOTINAMIDE_METABOLISM	KEGG_NICOTINATE_AND_NICOTINAMIDE_METABOLISM	24	0.243798329347656	0.745789672946059	0.825255102040816	0.932232615268329	0.61130007558579	3817	tags=25%, list=20%, signal=20%	ENPP1/NMNAT2/NAMPT/ENPP3/NNT/NUDT12
KEGG_PANTOTHENATE_AND_COA_BIOSYNTHESIS	KEGG_PANTOTHENATE_AND_COA_BIOSYNTHESIS	KEGG_PANTOTHENATE_AND_COA_BIOSYNTHESIS	16	0.271102730995597	0.755277216929967	0.834656084656085	0.937067874184439	0.614470737170124	4431	tags=25%, list=24%, signal=19%	ENPP1/ENPP3/BCAT1/PANK3
KEGG_OXIDATIVE_PHOSPHORYLATION	KEGG_OXIDATIVE_PHOSPHORYLATION	KEGG_OXIDATIVE_PHOSPHORYLATION	116	0.198021628770186	0.780240922685269	0.854889589905363	0.947591820064763	0.621371685288369	8308	tags=42%, list=44%, signal=24%	ATP6AP1/ATP6V0A1/NDUFA4/COX7B2/NDUFAB1/ATP6V1E1/NDUFA4L2/COX11/ATP6V1E2/NDUFB10/NDUFS6/NDUFC1/ATP6V0C/SDHC/UQCRQ/COX6C/ATP6V0E2/ATP6V0A2/NDUFA9/ATP6V1H/NDUFS4/ATP5PD/NDUFS2/COX7A2L/ATP5MC2/NDUFB9/NDUFB7/NDUFB2/NDUFA6/NDUFB4/ATP6V1C1/COX7A2/NDUFS5/ATP4B/COX7A1/ATP6V0B/ATP5PF/UQCRH/ATP6V0D2/COX6B1/NDUFA11/UQCR11/ATP5F1B/COX8A/ATP6V1F/UQCRC1/NDUFC2/ATP5MC3/NDUFV2
KEGG_CYSTEINE_AND_METHIONINE_METABOLISM	KEGG_CYSTEINE_AND_METHIONINE_METABOLISM	KEGG_CYSTEINE_AND_METHIONINE_METABOLISM	34	0.221027490133727	0.732659082345842	0.854545454545454	0.947591820064763	0.621371685288369	718	tags=9%, list=4%, signal=9%	LDHA/DNMT3B/SMS
KEGG_ALANINE_ASPARTATE_AND_GLUTAMATE_METABOLISM	KEGG_ALANINE_ASPARTATE_AND_GLUTAMATE_METABOLISM	KEGG_ALANINE_ASPARTATE_AND_GLUTAMATE_METABOLISM	32	0.221653943122081	0.72838759324151	0.85956416464891	0.947591820064763	0.621371685288369	4589	tags=25%, list=25%, signal=19%	CPS1/CAD/AGXT2/GPT2/GFPT1/GLS2/PPAT/GLS
KEGG_LINOLEIC_ACID_METABOLISM	KEGG_LINOLEIC_ACID_METABOLISM	KEGG_LINOLEIC_ACID_METABOLISM	29	0.22293849442483	0.71472736308367	0.870324189526185	0.953125	0.625	2297	tags=14%, list=12%, signal=12%	PLA2G1B/CYP1A2/PLA2G12A/PLA2G5
KEGG_DNA_REPLICATION	KEGG_DNA_REPLICATION	KEGG_DNA_REPLICATION	36	0.211918648597624	0.713507420910283	0.875	0.953125	0.625	10334	tags=69%, list=55%, signal=31%	RNASEH1/MCM2/POLD2/RNASEH2A/RFC5/RPA3/POLA1/POLE/SSBP1/FEN1/RPA4/RPA1/RFC4/RFC1/MCM4/RFC2/MCM6/MCM7/PRIM2/POLA2/MCM3/LIG1/PRIM1/POLD1/POLD3
KEGG_STEROID_HORMONE_BIOSYNTHESIS	KEGG_STEROID_HORMONE_BIOSYNTHESIS	KEGG_STEROID_HORMONE_BIOSYNTHESIS	55	-0.164462324506109	-0.769579144806304	0.896551724137931	0.955310350474943	0.62643301670488	4038	tags=31%, list=22%, signal=24%	UGT1A9/CYP3A43/UGT1A8/AKR1C3/UGT2B10/UGT2B15/CYP17A1/HSD3B2/HSD11B1/UGT2B11/SRD5A2/HSD17B3/AKR1D1/UGT2B17/UGT2B28/HSD17B8/CYP3A5
KEGG_PARKINSONS_DISEASE	KEGG_PARKINSONS_DISEASE	KEGG_PARKINSONS_DISEASE	113	0.193617506447191	0.761179740439755	0.883034773445732	0.955310350474943	0.62643301670488	8710	tags=47%, list=47%, signal=25%	SEPTIN5/UCHL1/NDUFA4/COX7B2/NDUFAB1/NDUFA4L2/GPR37/NDUFB10/UBA1/NDUFS6/NDUFC1/SDHC/UQCRQ/UBE2L3/TH/COX6C/SNCA/NDUFA9/SLC25A5/VDAC1/PRKN/NDUFS4/ATP5PD/NDUFS2/COX7A2L/CYCS/ATP5MC2/VDAC2/UBB/NDUFB9/NDUFB7/NDUFB2/NDUFA6/NDUFB4/SNCAIP/COX7A2/NDUFS5/PINK1/COX7A1/ATP5PF/UQCRH/COX6B1/UQCR11/ATP5F1B/COX8A/UQCRC1/NDUFC2/ATP5MC3/NDUFV2/UBE2J2/UBE2G2/NDUFS8/ATP5PO
KEGG_PHOSPHATIDYLINOSITOL_SIGNALING_SYSTEM	KEGG_PHOSPHATIDYLINOSITOL_SIGNALING_SYSTEM	KEGG_PHOSPHATIDYLINOSITOL_SIGNALING_SYSTEM	76	0.196879548620196	0.741293339515299	0.892857142857143	0.955310350474943	0.62643301670488	786	tags=11%, list=4%, signal=10%	OCRL/CDIPT/INPP5A/DGKI/PIP4K2C/PRKCA/PIP5K1A/IMPA2
KEGG_FOLATE_BIOSYNTHESIS	KEGG_FOLATE_BIOSYNTHESIS	KEGG_FOLATE_BIOSYNTHESIS	11	-0.216433963517958	-0.651486336110229	0.897887323943662	0.955310350474943	0.62643301670488	4508	tags=45%, list=24%, signal=35%	FPGS/ALPG/ALPL/ALPP/GCH1
KEGG_CITRATE_CYCLE_TCA_CYCLE	KEGG_CITRATE_CYCLE_TCA_CYCLE	KEGG_CITRATE_CYCLE_TCA_CYCLE	30	-0.164620334454631	-0.671796915999741	0.93010752688172	0.983870967741935	0.645161290322581	2559	tags=17%, list=14%, signal=14%	DLST/SDHB/PDHB/SDHD/PCK2
KEGG_TASTE_TRANSDUCTION	KEGG_TASTE_TRANSDUCTION	KEGG_TASTE_TRANSDUCTION	51	-0.141820349541028	-0.658327989125081	0.977099236641221	0.995539114350996	0.652812534000653	2951	tags=18%, list=16%, signal=15%	TAS2R16/ADCY4/TAS2R39/GNAT3/TAS1R1/PRKACB/TAS2R60/TAS1R3/PLCB2
KEGG_REGULATION_OF_AUTOPHAGY	KEGG_REGULATION_OF_AUTOPHAGY	KEGG_REGULATION_OF_AUTOPHAGY	35	-0.152897680696185	-0.641735590020783	0.975609756097561	0.995539114350996	0.652812534000653	2668	tags=20%, list=14%, signal=17%	IFNA16/ATG4C/IFNA13/IFNA7/ATG3/IFNA21/IFNG
KEGG_PORPHYRIN_AND_CHLOROPHYLL_METABOLISM	KEGG_PORPHYRIN_AND_CHLOROPHYLL_METABOLISM	KEGG_PORPHYRIN_AND_CHLOROPHYLL_METABOLISM	41	0.172604584022441	0.593423604035371	0.968494749124854	0.995539114350996	0.652812534000653	3074	tags=15%, list=16%, signal=12%	FECH/FTH1/MMAB/EARS2/HMOX2/UGT2A1
KEGG_SELENOAMINO_ACID_METABOLISM	KEGG_SELENOAMINO_ACID_METABOLISM	KEGG_SELENOAMINO_ACID_METABOLISM	26	-0.148684413758334	-0.577434738609204	0.99009900990099	0.995539114350996	0.652812534000653	3469	tags=27%, list=19%, signal=22%	GGT6/MARS2/SCLY/AHCYL2/MAT2B/CTH/HEMK1
KEGG_PHENYLALANINE_METABOLISM	KEGG_PHENYLALANINE_METABOLISM	KEGG_PHENYLALANINE_METABOLISM	18	0.200417768845576	0.574354942416135	0.964705882352941	0.995539114350996	0.652812534000653	307	tags=6%, list=2%, signal=5%	PAH
KEGG_PROPANOATE_METABOLISM	KEGG_PROPANOATE_METABOLISM	KEGG_PROPANOATE_METABOLISM	32	0.171541231486653	0.56370982164495	0.970944309927361	0.995539114350996	0.652812534000653	2606	tags=12%, list=14%, signal=11%	LDHA/ACACA/ACSS2/LDHB
KEGG_SNARE_INTERACTIONS_IN_VESICULAR_TRANSPORT	KEGG_SNARE_INTERACTIONS_IN_VESICULAR_TRANSPORT	KEGG_SNARE_INTERACTIONS_IN_VESICULAR_TRANSPORT	38	0.16059682675822	0.544846395216822	0.97877358490566	0.995539114350996	0.652812534000653	9002	tags=58%, list=48%, signal=30%	STX3/YKT6/VAMP7/GOSR2/STX2/STX6/SNAP47/USE1/GOSR1/SNAP29/STX5/STX1A/TSNARE1/SNAP25/STX12/BNIP1/STX10/BET1L/STX19/VTI1A/VAMP4/VAMP3
KEGG_OTHER_GLYCAN_DEGRADATION	KEGG_OTHER_GLYCAN_DEGRADATION	KEGG_OTHER_GLYCAN_DEGRADATION	15	-0.158848222454807	-0.525376281810634	0.987854251012146	0.995539114350996	0.652812534000653	4384	tags=40%, list=23%, signal=31%	AGA/MAN2B1/NEU3/MAN2C1/NEU4/FUCA1
KEGG_ONE_CARBON_POOL_BY_FOLATE	KEGG_ONE_CARBON_POOL_BY_FOLATE	KEGG_ONE_CARBON_POOL_BY_FOLATE	17	0.175243645428324	0.494892178327173	0.989473684210526	0.995539114350996	0.652812534000653	8464	tags=47%, list=45%, signal=26%	MTHFD1L/SHMT2/MTR/MTFMT/MTHFD2/MTHFS/DHFR/TYMS
KEGG_PENTOSE_AND_GLUCURONATE_INTERCONVERSIONS	KEGG_PENTOSE_AND_GLUCURONATE_INTERCONVERSIONS	KEGG_PENTOSE_AND_GLUCURONATE_INTERCONVERSIONS	28	-0.0982852110169187	-0.397341415029629	1	1	0.655737704918033	4038	tags=25%, list=22%, signal=20%	UGT1A9/UGT1A8/UGT2B10/UGT2B15/UGT2B11/UGT2B17/UGT2B28
