# Supplementary material for: M6A-mediated molecular patterns and tumor microenvironment infiltration characterization in nasopharyngeal carcinoma
Source: Cancer Biol Ther. 2024 Mar 26;25(1):2333590. doi: 10.1080/15384047.2024.2333590 (PMC10978033; doi:10.1080/15384047.2024.2333590)
Supplement: Supplemental Material [file KCBT_A_2333590_SM2632.zip › Table S21 ID4_cor.csv]

	gene	mRNAs	cor	p.value
cor	ID4	A1BG	0.144359618608407	0.179631318001031
cor1	ID4	A1CF	-0.0493659386540539	0.647850192995979
cor2	ID4	A2M	0.0129067756760317	0.904998025621277
cor3	ID4	A2ML1	0.0204892248528342	0.849718490562376
cor4	ID4	A3GALT2	0.082961039363838	0.442224630779449
cor5	ID4	A4GALT	0.0263183881251076	0.807695203938311
cor6	ID4	A4GNT	-0.0391728102021198	0.717084196318404
cor7	ID4	AAAS	0.336518517556524	0.00134720726570884
cor8	ID4	AACS	-0.0890288585696911	0.409449353732127
cor9	ID4	AADAC	-0.192321502944664	0.072631757983496
cor10	ID4	AADACL2	-0.182016899289241	0.0896464848969088
cor11	ID4	AADACL3	-0.0197078986840109	0.85538595206966
cor12	ID4	AADACL4	0.110262664125192	0.306455226116336
cor13	ID4	AADAT	0.195653632571091	0.0677223139265197
cor14	ID4	AAGAB	0.338246512620427	0.00126753695284539
cor15	ID4	AAK1	0.332931284158539	0.00152725996162586
cor16	ID4	AAMDC	0.283547305703324	0.00742718109697798
cor17	ID4	AAMP	0.261301091741639	0.0139302337174622
cor18	ID4	AANAT	0.006382364888053	0.952939033345289
cor19	ID4	AAR2	0.390441302266827	0.000169427881581745
cor20	ID4	AARD	0.0567427462802104	0.59950905937446
cor21	ID4	AARS1	0.0375454638457052	0.728370304617195
cor22	ID4	AARS2	0.190667284610415	0.0751732014637955
cor23	ID4	AARSD1	0.216236019544132	0.0430239612851237
cor24	ID4	AASDH	0.233148060709967	0.0288103085728841
cor25	ID4	AASDHPPT	0.0869793985137713	0.420357411544761
cor26	ID4	AASS	0.324970683652638	0.00200687552656715
cor27	ID4	AATF	0.30844260080312	0.00345877371302339
cor28	ID4	AATK	0.0217924779456913	0.840282249750961
cor29	ID4	ABAT	-0.0957431123583745	0.37489113063041
cor30	ID4	ABCA1	0.102633802032353	0.34133033216597
cor31	ID4	ABCA10	0.199297247299979	0.0626645806022367
cor32	ID4	ABCA12	-0.00991008687463785	0.926985775602374
cor33	ID4	ABCA13	0.103228004839766	0.338527623730403
cor34	ID4	ABCA2	0.0708389518361145	0.511919778644353
cor35	ID4	ABCA3	0.0942016317795737	0.382664224341435
cor36	ID4	ABCA4	-0.020618553644423	0.848781113052495
cor37	ID4	ABCA5	0.242447207173522	0.0228515955743418
cor38	ID4	ABCA6	-0.110820587882331	0.303999152219476
cor39	ID4	ABCA7	-0.222767733837788	0.0369642667388996
cor40	ID4	ABCA8	-0.0748936545629519	0.487999485160724
cor41	ID4	ABCA9	-0.0356931070139464	0.741287570428959
cor42	ID4	ABCB1	-0.286768015135211	0.00675267450898394
cor43	ID4	ABCB10	0.0302721642756909	0.779491432272559
cor44	ID4	ABCB11	-0.102137765710477	0.343681155330911
cor45	ID4	ABCB4	-0.135772311750635	0.207202287185467
cor46	ID4	ABCB5	0.0121460674256457	0.910573498997722
cor47	ID4	ABCB6	0.359811420248764	0.000574982180018346
cor48	ID4	ABCB7	0.282704245197298	0.0076132633560773
cor49	ID4	ABCB8	0.240370690080668	0.0240819758233663
cor50	ID4	ABCB9	-0.00904352449777371	0.933355010849055
cor51	ID4	ABCC1	0.477410137607494	2.56227416630608e-06
cor52	ID4	ABCC10	0.342695813109538	0.00108167798390052
cor53	ID4	ABCC11	0.0425023653939677	0.694183247784771
cor54	ID4	ABCC12	-0.161464456507157	0.132866393102682
cor55	ID4	ABCC2	0.0426577013307727	0.693121312974963
cor56	ID4	ABCC3	-0.133322530246256	0.215593562516934
cor57	ID4	ABCC4	0.118832273383518	0.270149101542175
cor58	ID4	ABCC5	0.288860834957753	0.0063439257736156
cor59	ID4	ABCC6	0.244749418976978	0.0215505946923724
cor60	ID4	ABCC8	0.0470414582115201	0.663403168728254
cor61	ID4	ABCC9	0.198088752592233	0.0643069358697695
cor62	ID4	ABCD1	0.124221196890645	0.248865620412453
cor63	ID4	ABCD2	-0.311737462526262	0.00311056901330678
cor64	ID4	ABCD3	0.117082352742224	0.277316615826135
cor65	ID4	ABCD4	0.0472767086329647	0.661822482032368
cor66	ID4	ABCE1	0.108907081301993	0.312476401371652
cor67	ID4	ABCF1	0.487365268655308	1.46772803147233e-06
cor68	ID4	ABCF2	0.307270754465357	0.00359077399560687
cor69	ID4	ABCF3	0.382269779266995	0.000237515118038252
cor70	ID4	ABCG1	0.191736267452973	0.0735228620842558
cor71	ID4	ABCG2	-0.0596888635128917	0.58066197161425
cor72	ID4	ABCG4	0.118462723447632	0.271652249342329
cor73	ID4	ABCG5	0.386747829524945	0.000197591807119446
cor74	ID4	ABCG8	-0.0797995734846468	0.459868958948893
cor75	ID4	ABHD1	0.149356816339575	0.164874786741373
cor76	ID4	ABHD10	0.41335480056408	6.2618070875443e-05
cor77	ID4	ABHD11	-0.158459399626566	0.140330697959328
cor78	ID4	ABHD12	0.0183486264512422	0.865262950337887
cor79	ID4	ABHD12B	-0.0180298687402482	0.867582221775703
cor80	ID4	ABHD13	0.0646281912304183	0.549690788484147
cor81	ID4	ABHD14A	-0.142304573817965	0.185971741569522
cor82	ID4	ABHD14A-ACY1	-0.144727045627385	0.178514534976927
cor83	ID4	ABHD14B	-0.174647027047476	0.103643044729109
cor84	ID4	ABHD15	-0.223504489797995	0.0363279377618665
cor85	ID4	ABHD16A	0.333713985897579	0.00148621373583655
cor86	ID4	ABHD16B	NA	NA
cor87	ID4	ABHD17A	0.183370077789981	0.0872471652427329
cor88	ID4	ABHD17B	0.180263744836822	0.0928322728332931
cor89	ID4	ABHD17C	0.143195502728371	0.183203289897023
cor90	ID4	ABHD18	-0.0174737023982814	0.871631542330272
cor91	ID4	ABHD2	-0.0963946346057685	0.37163479062923
cor92	ID4	ABHD3	0.0410625124907217	0.704054469301787
cor93	ID4	ABHD4	-0.0931248544783612	0.388151124225281
cor94	ID4	ABHD5	0.22960814651718	0.0314007173405238
cor95	ID4	ABHD6	-0.0167494524411842	0.876909584533538
cor96	ID4	ABHD8	0.250329778104436	0.0186572247932612
cor97	ID4	ABI1	0.270071191027088	0.0109358049727283
cor98	ID4	ABI2	0.465706865719631	4.82560302608138e-06
cor99	ID4	ABI3	-0.263289891591871	0.0131950832249324
cor100	ID4	ABI3BP	-0.278940700011006	0.00849495482609645
cor101	ID4	ABITRAM	0.253330390309538	0.0172442985575036
cor102	ID4	ABL1	0.356325347724259	0.000655842331427757
cor103	ID4	ABL2	0.427308663721401	3.293736593382e-05
cor104	ID4	ABLIM1	-0.00517691004163596	0.961820123134532
cor105	ID4	ABLIM2	0.376157857255344	0.000304049184069204
cor106	ID4	ABLIM3	-0.103699490691426	0.336314099330067
cor107	ID4	ABO	0.00997961401848396	0.926474944712846
cor108	ID4	ABR	0.0457538900735894	0.672080492479237
cor109	ID4	ABRA	0.0255394976351407	0.813281642841251
cor110	ID4	ABRACL	0.325616972515636	0.00196339570682069
cor111	ID4	ABRAXAS1	0.199796612455681	0.0619959642712184
cor112	ID4	ABRAXAS2	0.208168849950646	0.0516243055324823
cor113	ID4	ABT1	0.318888652099117	0.00246060515541219
cor114	ID4	ABTB1	0.179227087937908	0.0947576566628948
cor115	ID4	ABTB2	0.508851203028962	4.14617551798819e-07
cor116	ID4	AC000093.1	0.374034576392024	0.000330913481941713
cor117	ID4	AC000120.3	0.146413261806609	0.173454381032459
cor118	ID4	AC000120.4	NA	NA
cor119	ID4	AC001226.2	-0.154738752216053	0.15000631362662
cor120	ID4	AC002094.3	NA	NA
cor121	ID4	AC002310.4	0.215630415663967	0.0436253481184433
cor122	ID4	AC002985.1	0.109789733884435	0.308547231859073
cor123	ID4	AC002996.1	-0.0311061230617489	0.773577407483372
cor124	ID4	AC003002.1	0.0362876825785984	0.737133334207457
cor125	ID4	AC003002.2	0.139308792589828	0.195503430619903
cor126	ID4	AC003002.3	0.0643837596819957	0.55120444428824
cor127	ID4	AC003005.1	0.288856764091964	0.00634469913634735
cor128	ID4	AC003006.1	0.0899298021165895	0.404707001889508
cor129	ID4	AC003688.2	-0.022337243818809	0.836344449716611
cor130	ID4	AC004076.1	0.166131126917856	0.121878660746845
cor131	ID4	AC004080.3	NA	NA
cor132	ID4	AC004223.3	-0.0470650449043438	0.66324461926347
cor133	ID4	AC004593.2	0.0490357676902039	0.650050367612805
cor134	ID4	AC004687.2	0.0373387978533533	0.729807799933308
cor135	ID4	AC004691.2	-0.243337773818176	0.022340590147577
cor136	ID4	AC004706.3	0.28962826086652	0.00619961433264661
cor137	ID4	AC004805.1	0.0646549326857891	0.549525312782219
cor138	ID4	AC004832.3	NA	NA
cor139	ID4	AC004922.1	0.102616700305884	0.341411212231978
cor140	ID4	AC004997.1	0.15095427295329	0.160352142839158
cor141	ID4	AC005020.2	-0.0631047849380971	0.559157233518872
cor142	ID4	AC005041.1	-0.0925998523182811	0.390843349353642
cor143	ID4	AC005154.5	0.0770661853344792	0.475430993435842
cor144	ID4	AC005258.1	NA	NA
cor145	ID4	AC005324.3	-0.0636270109907069	0.555903378086758
cor146	ID4	AC005324.4	0.0163040290498483	0.880158338531625
cor147	ID4	AC005520.3	0.112090323739113	0.298457573709397
cor148	ID4	AC005551.1	0.16931710763235	0.114787631189002
cor149	ID4	AC005670.2	NA	NA
cor150	ID4	AC005697.1	0.0494026408950142	0.647605804746009
cor151	ID4	AC005702.1	-0.0650393408796994	0.54714927092772
cor152	ID4	AC005726.1	0.237277253938623	0.0260193191650394
cor153	ID4	AC005832.4	0.121461622088111	0.259616073461123
cor154	ID4	AC005833.1	0.139912901022921	0.193553563021952
cor155	ID4	AC005837.2	NA	NA
cor156	ID4	AC005943.1	-0.0388429857826447	0.719366815790576
cor157	ID4	AC006030.1	0.207312660475762	0.0526147347222319
cor158	ID4	AC006059.2	-0.0157725761962789	0.884037149660578
cor159	ID4	AC006064.6	-0.161269059180029	0.133342371249993
cor160	ID4	AC006254.1	-0.0781125799884913	0.469440252053607
cor161	ID4	AC006486.1	0.108535613430884	0.314139647348883
cor162	ID4	AC006538.2	NA	NA
cor163	ID4	AC006978.2	-0.0585097266641389	0.588172480995544
cor164	ID4	AC007040.2	0.253487247030045	0.0171730451857813
cor165	ID4	AC007192.1	0.10392412560619	0.335262712071298
cor166	ID4	AC007244.1	-0.00964292365668913	0.928948954562928
cor167	ID4	AC007326.4	NA	NA
cor168	ID4	AC007375.2	NA	NA
cor169	ID4	AC007731.5	0.114868331890339	0.286565865229329
cor170	ID4	AC007846.2	NA	NA
cor171	ID4	AC007906.2	-0.244487356279308	0.0216954193873106
cor172	ID4	AC007998.2	0.154289332693465	0.151208066201536
cor173	ID4	AC008012.1	-0.124273729220885	0.248663982147545
cor174	ID4	AC008073.3	0.153477978268484	0.153395862647157
cor175	ID4	AC008162.2	NA	NA
cor176	ID4	AC008397.1	-0.103127444050651	0.339000921082562
cor177	ID4	AC008397.2	-0.0281289408019679	0.794746990331051
cor178	ID4	AC008403.1	0.27642965707944	0.00913198181189446
cor179	ID4	AC008481.3	NA	NA
cor180	ID4	AC008537.1	-0.104219904066602	0.333881518523362
cor181	ID4	AC008575.1	-0.1564477511413	0.145501732519546
cor182	ID4	AC008581.2	-0.0939175747353442	0.384107129908122
cor183	ID4	AC008676.3	-0.130769215245381	0.224592460899026
cor184	ID4	AC008687.1	NA	NA
cor185	ID4	AC008687.4	0.0350989478679486	0.745446311087698
cor186	ID4	AC008687.8	-0.00102512697502936	0.99243693028361
cor187	ID4	AC008695.1	NA	NA
cor188	ID4	AC008750.8	-0.101877183357625	0.344920171065259
cor189	ID4	AC008758.1	NA	NA
cor190	ID4	AC008758.5	0.179817291188236	0.0936576545741826
cor191	ID4	AC008758.6	0.173013530809535	0.10696492458359
cor192	ID4	AC008763.2	0.0459976544430541	0.670434347439564
cor193	ID4	AC008763.3	0.0255563998381563	0.813160314904613
cor194	ID4	AC008764.1	0.10470656929924	0.33161680211258
cor195	ID4	AC008764.4	-0.014935691021873	0.890150664890821
cor196	ID4	AC008770.1	-0.0220786032960206	0.8382135176346
cor197	ID4	AC008770.2	0.212334684407457	0.0470216316305338
cor198	ID4	AC008770.4	-0.104219904066602	0.333881518523362
cor199	ID4	AC008878.1	0.0873905785107716	0.418155600808805
cor200	ID4	AC008878.2	NA	NA
cor201	ID4	AC008878.3	-0.18863461043297	0.0783932226100237
cor202	ID4	AC008982.1	0.0634938485824359	0.556732215645546
cor203	ID4	AC009070.1	0.00311461077072495	0.977024147543081
cor204	ID4	AC009133.6	NA	NA
cor205	ID4	AC009163.3	-0.157415432239315	0.142996653218179
cor206	ID4	AC009163.5	-0.173325756982729	0.106323655910423
cor207	ID4	AC009412.1	NA	NA
cor208	ID4	AC009690.1	-0.061587637037921	0.56866137698072
cor209	ID4	AC009690.3	NA	NA
cor210	ID4	AC009779.4	0.286436982384261	0.00681941507233362
cor211	ID4	AC009879.2	0.0233413360204737	0.829097058679396
cor212	ID4	AC009879.3	0.0148508372489291	0.890770893287279
cor213	ID4	AC010132.3	0.0308987315733931	0.775046934348052
cor214	ID4	AC010197.2	0.0973237549865095	0.367020924259779
cor215	ID4	AC010255.3	-0.0733502806043935	0.497034022491738
cor216	ID4	AC010319.2	NA	NA
cor217	ID4	AC010323.1	0.113329432988187	0.293113956445238
cor218	ID4	AC010325.1	0.00109895103296768	0.991892297019093
cor219	ID4	AC010326.2	0.172060637826681	0.108940658360028
cor220	ID4	AC010327.2	NA	NA
cor221	ID4	AC010422.3	-0.058914615181932	0.585588574631227
cor222	ID4	AC010422.5	0.0427617685368776	0.692410201507735
cor223	ID4	AC010422.6	NA	NA
cor224	ID4	AC010422.8	0.0486452041834751	0.652656856519183
cor225	ID4	AC010463.1	-0.0401332710282337	0.710451315385029
cor226	ID4	AC010522.1	0.145743349244889	0.175451958997074
cor227	ID4	AC010531.1	0.0560114566089053	0.604229130718452
cor228	ID4	AC010542.3	-0.0977876477925326	0.364730492403573
cor229	ID4	AC010547.4	-0.0808856923896268	0.453764020970511
cor230	ID4	AC010615.4	NA	NA
cor231	ID4	AC010616.1	NA	NA
cor232	ID4	AC010619.2	NA	NA
cor233	ID4	AC010646.1	NA	NA
cor234	ID4	AC011005.1	0.100744403505493	0.350338779244359
cor235	ID4	AC011195.3	-0.0418293948292471	0.698790720537764
cor236	ID4	AC011330.3	NA	NA
cor237	ID4	AC011448.1	0.173156698454582	0.106670505618461
cor238	ID4	AC011452.2	NA	NA
cor239	ID4	AC011455.2	0.0421492992858512	0.69659913252916
cor240	ID4	AC011462.1	0.101758570128798	0.345485078452561
cor241	ID4	AC011473.4	NA	NA
cor242	ID4	AC011479.2	0.0791459309387633	0.463564659752144
cor243	ID4	AC011498.4	-0.0626689120215413	0.5618799806076
cor244	ID4	AC011499.1	0.371383940169524	0.000367508427706503
cor245	ID4	AC011511.1	0.192030249592311	0.0730741408102798
cor246	ID4	AC011511.4	0.196480571964897	0.0665464217202777
cor247	ID4	AC011530.1	-0.105376824358848	0.328513754052829
cor248	ID4	AC012184.2	0.128823720092327	0.231623890632623
cor249	ID4	AC012213.5	NA	NA
cor250	ID4	AC012254.2	0.251435739703395	0.0181252824166654
cor251	ID4	AC012309.1	-0.0398148910183554	0.712647669679811
cor252	ID4	AC012488.2	NA	NA
cor253	ID4	AC012531.3	NA	NA
cor254	ID4	AC012651.1	-0.0830777392465456	0.441580690791083
cor255	ID4	AC013271.1	0.20718018580185	0.0527693646463076
cor256	ID4	AC013394.1	0.00281834524572267	0.979209126708297
cor257	ID4	AC013470.2	-0.0673430830366969	0.533015311357268
cor258	ID4	AC013489.1	0.126658684754973	0.239627691824591
cor259	ID4	AC013717.1	0.181885016088159	0.0898830909509979
cor260	ID4	AC015688.4	-0.0752920528327931	0.48568157409303
cor261	ID4	AC015802.6	0.188014097373353	0.0793978720206872
cor262	ID4	AC015813.2	0.114514518434002	0.288062697360557
cor263	ID4	AC017083.3	-0.269926353473808	0.0109802821941157
cor264	ID4	AC018362.3	0.0632568404106475	0.558208878445944
cor265	ID4	AC018512.1	NA	NA
cor266	ID4	AC018523.2	0.12673277930626	0.23935064904029
cor267	ID4	AC018630.2	0.173344915170121	0.106284405404647
cor268	ID4	AC018709.1	-0.175189716517839	0.102557437686133
cor269	ID4	AC018755.2	-0.0304332677086792	0.778347976889048
cor270	ID4	AC018809.3	0.0847845701715593	0.432223023607468
cor271	ID4	AC019117.4	NA	NA
cor272	ID4	AC019257.8	0.0627544459481787	0.561345183670285
cor273	ID4	AC020636.2	0.0363346546707912	0.736805464780859
cor274	ID4	AC020907.6	NA	NA
cor275	ID4	AC020909.1	-0.0480439954203982	0.656677267007834
cor276	ID4	AC020915.5	0.124060526655149	0.249483028437805
cor277	ID4	AC020922.1	-0.115855729373579	0.282415950805852
cor278	ID4	AC021072.1	-0.0565682422565929	0.600633895664724
cor279	ID4	AC021087.5	0.261921133253601	0.0136973182252561
cor280	ID4	AC021660.3	-0.082282067983208	0.445981589720923
cor281	ID4	AC022137.3	0.148134343429925	0.168399013640384
cor282	ID4	AC022335.1	0.207321377369997	0.0526045730638848
cor283	ID4	AC022384.1	0.0871783948913677	0.419290979816364
cor284	ID4	AC022400.7	-0.0829215069612109	0.44244288683654
cor285	ID4	AC022414.1	-0.0143698805524281	0.894287618298335
cor286	ID4	AC022415.3	0.13948962201808	0.194918293739601
cor287	ID4	AC022506.1	NA	NA
cor288	ID4	AC022826.2	-0.0759544053683342	0.481840949021737
cor289	ID4	AC023055.1	0.232956831393247	0.028945473677122
cor290	ID4	AC023490.7	NA	NA
cor291	ID4	AC024558.2	0.245768267950749	0.0209953737776736
cor292	ID4	AC024592.3	0.143285316711705	0.182925877709505
cor293	ID4	AC025165.3	0.0534072789007245	0.621169086309151
cor294	ID4	AC025165.6	0.297083640118702	0.00494183068657688
cor295	ID4	AC025263.2	-0.161831447588502	0.131975915617918
cor296	ID4	AC025283.2	0.00629288816921728	0.953598061882718
cor297	ID4	AC025287.4	-0.096616953307877	0.370527586936718
cor298	ID4	AC026316.4	0.117996483095566	0.273556700022052
cor299	ID4	AC026464.1	-0.100242670908643	0.352755653376323
cor300	ID4	AC026464.3	NA	NA
cor301	ID4	AC026464.4	0.220320814214922	0.039144931578386
cor302	ID4	AC026464.6	NA	NA
cor303	ID4	AC026740.3	0.17360771959473	0.105747121059246
cor304	ID4	AC026786.1	NA	NA
cor305	ID4	AC026954.2	0.160756021326031	0.134598275975049
cor306	ID4	AC027644.4	0.0727414035671665	0.500622171679361
cor307	ID4	AC027796.3	0.119785770193349	0.266296664893237
cor308	ID4	AC034102.2	NA	NA
cor309	ID4	AC034228.3	-0.0714220685069073	0.508443138966179
cor310	ID4	AC036214.3	0.0306920720866211	0.77651206223159
cor311	ID4	AC037459.1	-0.00149721027749397	0.988954229846209
cor312	ID4	AC040162.1	-0.255762469848172	0.0161676900751463
cor313	ID4	AC046185.1	NA	NA
cor314	ID4	AC048338.1	0.14131591858465	0.189079288499563
cor315	ID4	AC048338.2	0.0238593259581037	0.825363822253375
cor316	ID4	AC053503.6	NA	NA
cor317	ID4	AC055811.2	0.0159429953835456	0.882793042449281
cor318	ID4	AC055839.2	-0.0358251699885177	0.740364215424931
cor319	ID4	AC058822.1	NA	NA
cor320	ID4	AC067752.1	0.0154667437975473	0.886270513441338
cor321	ID4	AC067968.1	NA	NA
cor322	ID4	AC068234.1	NA	NA
cor323	ID4	AC068533.4	0.0689890248901562	0.52302945425984
cor324	ID4	AC068547.1	NA	NA
cor325	ID4	AC068580.4	0.143383343481916	0.182623447590753
cor326	ID4	AC068631.3	NA	NA
cor327	ID4	AC068775.1	-0.308056662250018	0.00350175978382634
cor328	ID4	AC068831.8	0.104908110831741	0.33068178394505
cor329	ID4	AC068896.3	-0.0477435370266252	0.658690170763662
cor330	ID4	AC068946.1	0.110202115373821	0.306722546708966
cor331	ID4	AC068946.2	0.241177684695694	0.0235972705405646
cor332	ID4	AC069257.4	0.0102796555645371	0.924270819007988
cor333	ID4	AC069288.1	0.0282172183227124	0.794117058708728
cor334	ID4	AC069368.1	0.176903230640725	0.0991879457038366
cor335	ID4	AC069444.2	0.0941096292488834	0.383131205684743
cor336	ID4	AC069503.2	-0.0340496743440581	0.752808327250098
cor337	ID4	AC072022.2	-0.0131342703389944	0.903331525531305
cor338	ID4	AC073082.1	0.230591650671571	0.0306620506845428
cor339	ID4	AC073111.4	0.0852565398041449	0.429655517443043
cor340	ID4	AC073283.3	-0.104219904066602	0.333881518523362
cor341	ID4	AC073508.2	-0.0478078255547485	0.658259268481253
cor342	ID4	AC073585.1	0.0605135521904542	0.575435485398326
cor343	ID4	AC073610.2	0.165048453539569	0.124363459068012
cor344	ID4	AC073612.1	NA	NA
cor345	ID4	AC073896.1	0.310505375609596	0.00323692127377235
cor346	ID4	AC074143.1	-0.071816872662225	0.506096174984215
cor347	ID4	AC078815.1	NA	NA
cor348	ID4	AC078927.1	-0.114868348142071	0.286565796594
cor349	ID4	AC079447.1	0.177938671650726	0.0971942910506475
cor350	ID4	AC079594.2	-0.061820757382941	0.56719607923065
cor351	ID4	AC083800.1	NA	NA
cor352	ID4	AC083977.1	NA	NA
cor353	ID4	AC084337.2	-0.024663001195337	0.819579307034408
cor354	ID4	AC087289.3	0.124733962237167	0.246902239029166
cor355	ID4	AC087498.1	-0.117770524526699	0.27448289045645
cor356	ID4	AC087632.2	0.0420226882591416	0.697466217765697
cor357	ID4	AC087721.2	-0.059917450708549	0.579211108071142
cor358	ID4	AC090004.1	0.1301506836489	0.226811522401686
cor359	ID4	AC090227.2	0.0424421955478395	0.694594750128128
cor360	ID4	AC090360.1	0.332310781141337	0.00156052609337403
cor361	ID4	AC090517.4	0.146663304748187	0.172713086255618
cor362	ID4	AC090527.3	0.0606404150575718	0.574633430860999
cor363	ID4	AC091167.2	0.0641461162378796	0.552677992077285
cor364	ID4	AC091167.6	0.098689972192571	0.360300540397988
cor365	ID4	AC091167.7	0.0901478338340932	0.403564204194507
cor366	ID4	AC091551.1	0.122004811972013	0.257475391203898
cor367	ID4	AC091959.3	0.174448121157487	0.104043179516953
cor368	ID4	AC092017.3	NA	NA
cor369	ID4	AC092042.3	0.240555238517633	0.0239703889148259
cor370	ID4	AC092073.1	0.255086263306345	0.0164610382487009
cor371	ID4	AC092111.3	NA	NA
cor372	ID4	AC092143.1	NA	NA
cor373	ID4	AC092329.3	NA	NA
cor374	ID4	AC092442.1	NA	NA
cor375	ID4	AC092587.1	-0.163240881241432	0.128598210858553
cor376	ID4	AC092647.5	0.296434625498826	0.00504152023907695
cor377	ID4	AC092718.3	0.372721846790348	0.0003485965077827
cor378	ID4	AC092718.8	-0.0397635491876186	0.713002072746952
cor379	ID4	AC092835.1	0.225103436324682	0.0349784491356167
cor380	ID4	AC093155.3	-0.068420565805488	0.526467573892409
cor381	ID4	AC093227.2	-0.0908808485279082	0.399736104995901
cor382	ID4	AC093323.1	0.188389532734358	0.0787887973697978
cor383	ID4	AC093423.3	NA	NA
cor384	ID4	AC093512.2	0.414303782338199	5.99944763259251e-05
cor385	ID4	AC093525.1	0.138700313035691	0.197481668006728
cor386	ID4	AC093525.2	0.0400359634326474	0.711122345164042
cor387	ID4	AC093668.1	-0.115395750841607	0.284344179122739
cor388	ID4	AC093827.5	0.08893305005234	0.409955569947998
cor389	ID4	AC093884.1	0.0871701328865482	0.419335225194978
cor390	ID4	AC093899.2	-0.100242670908643	0.352755653376323
cor391	ID4	AC096887.1	-0.0249357599159163	0.817618278458864
cor392	ID4	AC097104.1	NA	NA
cor393	ID4	AC097625.2	0.388989079459549	0.000180026838354894
cor394	ID4	AC097634.4	-0.119758008444108	0.266408303661894
cor395	ID4	AC097636.1	0.188312898103883	0.0789128186261138
cor396	ID4	AC097637.1	0.098557302071628	0.360949793924229
cor397	ID4	AC098484.3	0.057312348389392	0.595843998966098
cor398	ID4	AC098582.1	-0.184224466243525	0.0857586606736181
cor399	ID4	AC098588.2	0.0728139361607185	0.500194026032704
cor400	ID4	AC098650.1	0.00757746064694314	0.944139924359705
cor401	ID4	AC098850.3	-0.141547879258328	0.188346833538743
cor402	ID4	AC099489.1	0.184885941857533	0.0846201515027907
cor403	ID4	AC099811.2	-0.124298719828903	0.24856809848112
cor404	ID4	AC099850.3	NA	NA
cor405	ID4	AC100868.1	0.145647998639941	0.17573764515924
cor406	ID4	AC104109.3	0.308751095153058	0.00342475336787941
cor407	ID4	AC104304.2	0.066361583793364	0.539014778468753
cor408	ID4	AC104389.5	0.0835000385514057	0.439254892704322
cor409	ID4	AC104389.6	0.121377122012639	0.259950168768209
cor410	ID4	AC104452.1	0.300321974773732	0.00447012557417599
cor411	ID4	AC104472.3	0.0857760761474874	0.42683934052358
cor412	ID4	AC104532.1	0.0394188921732788	0.715382748397283
cor413	ID4	AC104581.2	-0.0455731356614373	0.673302128889207
cor414	ID4	AC105052.1	-0.103476448588271	0.337360091176105
cor415	ID4	AC105052.3	0.165765230706994	0.122714111631347
cor416	ID4	AC106741.2	-0.216770274930808	0.0424991564435332
cor417	ID4	AC106886.6	-0.013483867276164	0.900771389505074
cor418	ID4	AC107871.1	0.235603149740147	0.0271218885552849
cor419	ID4	AC107959.5	0.0844010505972396	0.434315776574106
cor420	ID4	AC108488.2	0.307197786063962	0.00359914031002684
cor421	ID4	AC108941.2	0.197972613926971	0.0644665909876663
cor422	ID4	AC109583.1	0.22657898746543	0.0337706571148473
cor423	ID4	AC110275.1	NA	NA
cor424	ID4	AC112128.1	0.201426693187472	0.0598536576162575
cor425	ID4	AC112229.3	0.361067386344065	0.000548160030182415
cor426	ID4	AC112504.2	NA	NA
cor427	ID4	AC113189.9	NA	NA
cor428	ID4	AC113348.1	NA	NA
cor429	ID4	AC113348.2	-0.0558939186979748	0.604989299493673
cor430	ID4	AC113554.1	-0.0392941168988316	0.716245290505968
cor431	ID4	AC114490.2	-0.227059814193489	0.0333847318506387
cor432	ID4	AC114490.3	0.0877774964902698	0.416089816225742
cor433	ID4	AC116366.3	-0.0292646739451548	0.786652788177194
cor434	ID4	AC117378.1	-0.0553046125861842	0.608806930894785
cor435	ID4	AC117457.1	0.195899370662234	0.067371138591342
cor436	ID4	AC118281.1	NA	NA
cor437	ID4	AC118470.1	NA	NA
cor438	ID4	AC118549.1	0.259438389162036	0.0146507258485893
cor439	ID4	AC118553.2	0.1570018627743	0.144063270745133
cor440	ID4	AC119396.1	-0.184633895464649	0.0850525402043509
cor441	ID4	AC119674.2	-0.140189662152409	0.192664968743008
cor442	ID4	AC119676.1	NA	NA
cor443	ID4	AC120057.2	-0.0636636754426945	0.555675272893133
cor444	ID4	AC120114.4	0.0323089877736237	0.765070062008867
cor445	ID4	AC124312.1	-0.012846204641901	0.905441805122587
cor446	ID4	AC126283.2	-0.0471845071326065	0.662441823295702
cor447	ID4	AC127029.3	0.0216673180093964	0.841187517850186
cor448	ID4	AC129492.3	NA	NA
cor449	ID4	AC131160.1	0.222889284561285	0.0368586467931949
cor450	ID4	AC132217.2	NA	NA
cor451	ID4	AC134669.1	-0.149067993985596	0.165702459813337
cor452	ID4	AC134980.3	NA	NA
cor453	ID4	AC135050.2	-0.0506270960314675	0.639474079720917
cor454	ID4	AC135068.1	NA	NA
cor455	ID4	AC135068.3	NA	NA
cor456	ID4	AC135178.3	-0.0688242841034814	0.524024662793285
cor457	ID4	AC136428.1	-0.223442751912589	0.0363809057154733
cor458	ID4	AC137834.1	0.053403074384012	0.621196599755598
cor459	ID4	AC138647.1	-0.0371196713048786	0.731332985855307
cor460	ID4	AC138696.1	0.0762406363319002	0.480186286468402
cor461	ID4	AC138811.2	0.227302141750383	0.0331916419681538
cor462	ID4	AC138894.1	0.0469150321650733	0.664253255387343
cor463	ID4	AC138969.1	0.297146962882244	0.00493219863180279
cor464	ID4	AC139491.7	-0.117359407611092	0.276173425151209
cor465	ID4	AC139530.2	NA	NA
cor466	ID4	AC140504.1	0.178546506155581	0.0960387012384569
cor467	ID4	AC142391.1	-0.0447652155410048	0.678772810252002
cor468	ID4	AC144573.1	-0.0813808593128351	0.450995727314455
cor469	ID4	AC231656.1	0.0319704592039702	0.767461563500768
cor470	ID4	AC231657.3	-0.0645013771904581	0.550475840117063
cor471	ID4	AC233723.1	0.0935154314539751	0.386155454283619
cor472	ID4	AC233992.2	0.112560900563003	0.296420748787453
cor473	ID4	AC235565.2	0.012830334928909	0.905558080901394
cor474	ID4	AC236972.4	NA	NA
cor475	ID4	AC242842.3	-0.0242612472615244	0.822469777354708
cor476	ID4	AC243547.3	0.141886888560593	0.187280056576337
cor477	ID4	AC243967.1	-0.071042822834193	0.510702881626478
cor478	ID4	AC244197.3	0.183412050231436	0.0871735661540115
cor479	ID4	AC244517.10	-0.124387118659448	0.248229134789201
cor480	ID4	AC245033.1	NA	NA
cor481	ID4	AC245748.1	NA	NA
cor482	ID4	AC253536.7	0.156053275430596	0.146532348047532
cor483	ID4	AC253572.1	-0.0295836596406917	0.784383451769652
cor484	ID4	ACAA1	-0.115126788110871	0.285475715869655
cor485	ID4	ACAA2	-0.0399204289290276	0.711919352674642
cor486	ID4	ACACA	0.198133995686854	0.0642448273166668
cor487	ID4	ACACB	0.0121002222013173	0.910909654276055
cor488	ID4	ACAD10	0.228946740250369	0.0319058586449755
cor489	ID4	ACAD11	0.190789160602531	0.0749835567129417
cor490	ID4	ACAD8	0.065847709962209	0.542169065483882
cor491	ID4	ACAD9	0.35056111954654	0.000812606661753232
cor492	ID4	ACADL	0.0581521033736717	0.590459047767539
cor493	ID4	ACADM	0.0630387871941835	0.559569093984958
cor494	ID4	ACADS	0.0662740694204813	0.539551324705071
cor495	ID4	ACADSB	0.0413062205158677	0.702380174694292
cor496	ID4	ACADVL	0.270375238744404	0.0108429482882841
cor497	ID4	ACAN	0.343391981128656	0.00105495009353799
cor498	ID4	ACAP1	-0.368083821694702	0.000418255717699653
cor499	ID4	ACAP2	0.327922596388403	0.00181511653955364
cor500	ID4	ACAP3	-0.0168052728416049	0.876502593581128
cor501	ID4	ACAT1	0.0471942872760292	0.66237611678644
cor502	ID4	ACAT2	0.302131637817521	0.00422436520079684
cor503	ID4	ACBD3	0.257352534297198	0.0154956259013736
cor504	ID4	ACBD4	-0.0700820636350655	0.516450578301769
cor505	ID4	ACBD5	0.110013566162052	0.307555956634959
cor506	ID4	ACBD6	0.455717355041612	8.13466318350644e-06
cor507	ID4	ACBD7	0.164146038032775	0.126464065999089
cor508	ID4	ACCS	0.0368048391275456	0.733526137335576
cor509	ID4	ACCSL	0.105227166253969	0.32920500991732
cor510	ID4	ACD	0.177678774752744	0.097691717206386
cor511	ID4	ACE	0.0555650763086657	0.607118300345479
cor512	ID4	ACE2	-0.0147787694507072	0.891297715734689
cor513	ID4	ACER1	-0.121947086818697	0.257702309876087
cor514	ID4	ACER2	0.134732232223207	0.210735991915212
cor515	ID4	ACER3	0.0337003658387607	0.755264125427919
cor516	ID4	ACHE	-0.0608660284074088	0.573208339655355
cor517	ID4	ACIN1	0.133704318098707	0.214270238107268
cor518	ID4	ACKR1	-0.43219217836426	2.61281204901912e-05
cor519	ID4	ACKR2	0.0183134780210114	0.865518633700057
cor520	ID4	ACKR3	0.531514385447466	9.91526970713507e-08
cor521	ID4	ACKR4	0.0239551697937451	0.824673482914224
cor522	ID4	ACLY	0.302181610043048	0.00421775301080345
cor523	ID4	ACMSD	-0.123434299524659	0.251899466330081
cor524	ID4	ACO1	0.0265101199396063	0.806321510003554
cor525	ID4	ACO2	0.0343557598813285	0.750658423748542
cor526	ID4	ACOD1	-0.0485363055512289	0.653384354328761
cor527	ID4	ACOT1	0.0280726058522573	0.795149054598808
cor528	ID4	ACOT11	0.238105860084342	0.0254878330138702
cor529	ID4	ACOT12	-0.143800815302217	0.181339550005129
cor530	ID4	ACOT13	0.402197748357434	0.000102591288730729
cor531	ID4	ACOT2	-0.111315811066225	0.301829887527389
cor532	ID4	ACOT4	0.134400445216081	0.211872207528514
cor533	ID4	ACOT6	-0.0536087934508737	0.619851029559844
cor534	ID4	ACOT7	0.138121648150489	0.199376287480989
cor535	ID4	ACOT8	0.267516784191782	0.0117437295803127
cor536	ID4	ACOT9	0.171098772640529	0.11096363618365
cor537	ID4	ACOX1	0.432201869268718	2.61160226102811e-05
cor538	ID4	ACOX2	0.0564423353164041	0.60144606127183
cor539	ID4	ACOX3	0.135983852109888	0.206488772029365
cor540	ID4	ACOXL	-0.182434627182934	0.0889003072382375
cor541	ID4	ACP1	0.300118579702999	0.00449852802849332
cor542	ID4	ACP2	0.159839945353335	0.136863121876487
cor543	ID4	ACP3	0.0763246871263833	0.479700978848398
cor544	ID4	ACP4	-0.0483717002883988	0.654484615034516
cor545	ID4	ACP5	-0.140628629326438	0.191261628005379
cor546	ID4	ACP6	0.346567177373783	0.000940495048945947
cor547	ID4	ACP7	0.12732382445522	0.237148650151685
cor548	ID4	ACR	0.416417296142975	5.45144488485344e-05
cor549	ID4	ACRBP	-0.137301752468756	0.202083012778962
cor550	ID4	ACRV1	0.21177581010718	0.047618675319059
cor551	ID4	ACSBG1	-0.0714044258357006	0.508548148803097
cor552	ID4	ACSBG2	0.18550664248788	0.0835627791034637
cor553	ID4	ACSF2	-0.109497858358237	0.30984296155387
cor554	ID4	ACSF3	-0.173104741397936	0.106777280352669
cor555	ID4	ACSL1	0.0681805419722333	0.5279226689354
cor556	ID4	ACSL3	0.196192164251141	0.0669546415392752
cor557	ID4	ACSL4	0.385733913203627	0.000206046413570101
cor558	ID4	ACSL5	-0.295238744331833	0.00522989607875165
cor559	ID4	ACSL6	0.325104864590915	0.00199777759886421
cor560	ID4	ACSM1	-0.114962635265879	0.286167780922167
cor561	ID4	ACSM2A	0.0596449863875023	0.580940654838708
cor562	ID4	ACSM2B	0.15749947885785	0.142780622302107
cor563	ID4	ACSM3	0.152294217407749	0.156630143902406
cor564	ID4	ACSM4	-0.0177471670353503	0.869640088789867
cor565	ID4	ACSM5	-0.153954699011747	0.152107550200502
cor566	ID4	ACSM6	-0.0911091902637554	0.398548009371064
cor567	ID4	ACSS1	0.369188339906955	0.000400596538826824
cor568	ID4	ACSS2	0.285125635285144	0.00708955689848365
cor569	ID4	ACSS3	-0.0295298641686199	0.784766039255682
cor570	ID4	ACTA1	0.103740882088761	0.336120213463416
cor571	ID4	ACTA2	0.276274879314058	0.00917258326141551
cor572	ID4	ACTB	0.0182568068494702	0.86593091097401
cor573	ID4	ACTBL2	0.322855929519269	0.0021552821930892
cor574	ID4	ACTC1	0.10697504898482	0.32118944162394
cor575	ID4	ACTG1	0.490963721327867	1.19477918576432e-06
cor576	ID4	ACTG2	0.411448940168183	6.82123995198092e-05
cor577	ID4	ACTL10	-0.0880551454966542	0.414611081306693
cor578	ID4	ACTL6A	0.372658302819823	0.000349474107895687
cor579	ID4	ACTL6B	0.0932414307333977	0.387554827553331
cor580	ID4	ACTL7A	0.0898864616767917	0.404934394039788
cor581	ID4	ACTL7B	-0.0602846351215574	0.57688406210529
cor582	ID4	ACTL8	-0.0968172183136733	0.369531941075148
cor583	ID4	ACTL9	-0.104687632612139	0.331704741907271
cor584	ID4	ACTN1	0.291458409820394	0.00586711920459374
cor585	ID4	ACTN2	-0.122467003150487	0.255663419732071
cor586	ID4	ACTN3	-0.171825410118361	0.10943271785379
cor587	ID4	ACTN4	0.38459621307607	0.000215929853491118
cor588	ID4	ACTR10	-0.00837937820971111	0.938239347749875
cor589	ID4	ACTR1A	0.269812797500109	0.011015263709637
cor590	ID4	ACTR1B	0.123222717487416	0.252719514878804
cor591	ID4	ACTR2	0.0510014371706221	0.636996457751251
cor592	ID4	ACTR3	0.00666888594281927	0.950828916580297
cor593	ID4	ACTR3B	0.256820291722071	0.0157178457603081
cor594	ID4	ACTR3C	0.00765630244215895	0.943559661135666
cor595	ID4	ACTR5	0.165797817279979	0.122639528886853
cor596	ID4	ACTR6	0.293173540974483	0.00556995455743838
cor597	ID4	ACTR8	0.123505442670754	0.25162414008675
cor598	ID4	ACTRT1	-0.0356479856789087	0.741603132769444
cor599	ID4	ACTRT2	0.0415866820341095	0.700455135351665
cor600	ID4	ACTRT3	0.0729179283559113	0.499580513640296
cor601	ID4	ACVR1	0.414366912502042	5.98236231592037e-05
cor602	ID4	ACVR1B	0.364928397331366	0.000472713243049582
cor603	ID4	ACVR1C	-0.16749603656121	0.118800663149145
cor604	ID4	ACVR2A	0.536130841008547	7.31285960688621e-08
cor605	ID4	ACVR2B	0.27148161652382	0.0105108442345458
cor606	ID4	ACVRL1	-0.0356477917551909	0.741604489094145
cor607	ID4	ACY1	0.160543248401928	0.135121766751592
cor608	ID4	ACY3	-0.134341413228312	0.212074819422845
cor609	ID4	ACYP1	0.0333187049923677	0.757950155206665
cor610	ID4	ACYP2	0.0966736196424417	0.370245696342372
cor611	ID4	AD000671.1	-0.0282013700115155	0.794230139544548
cor612	ID4	AD000671.2	0.0212236498006318	0.844398175641508
cor613	ID4	ADA	0.320254918855703	0.0023513271632498
cor614	ID4	ADA2	-0.257378950965427	0.0154846676263093
cor615	ID4	ADAD1	-0.0395359139295512	0.714574128787848
cor616	ID4	ADAD2	0.0182418470729218	0.866039747881085
cor617	ID4	ADAL	0.283004108139431	0.00754661173626316
cor618	ID4	ADAM10	0.221595450041279	0.0379959654213143
cor619	ID4	ADAM11	0.0278452775560512	0.796772045701841
cor620	ID4	ADAM12	0.310891803643801	0.00319680677463958
cor621	ID4	ADAM15	0.24028118792531	0.0241362522918794
cor622	ID4	ADAM17	0.392775497281194	0.000153593175721492
cor623	ID4	ADAM18	0.0269643196746498	0.803069670558157
cor624	ID4	ADAM19	-0.117141454541589	0.277072483180607
cor625	ID4	ADAM2	0.0561772543150666	0.603157561790532
cor626	ID4	ADAM20	0.0779707576797386	0.470249792740097
cor627	ID4	ADAM21	0.0716111383645029	0.507318489797512
cor628	ID4	ADAM22	0.193505679362782	0.0708552510467847
cor629	ID4	ADAM23	0.341520067736363	0.00112821852182279
cor630	ID4	ADAM28	-0.104828553715105	0.331050675464692
cor631	ID4	ADAM29	-0.202768675473305	0.058135594400647
cor632	ID4	ADAM30	0.14131591858465	0.189079288499563
cor633	ID4	ADAM32	0.14931936561526	0.164981935733629
cor634	ID4	ADAM33	0.0522068213406104	0.629045637288092
cor635	ID4	ADAM7	-0.0987299352273283	0.360105112791923
cor636	ID4	ADAM8	-0.203692713907466	0.0569761680023016
cor637	ID4	ADAM9	0.318640326216607	0.00248095024622557
cor638	ID4	ADAMDEC1	-0.222900973994509	0.0368485027327188
cor639	ID4	ADAMTS1	0.406612315044419	8.45623668343285e-05
cor640	ID4	ADAMTS10	-0.0680950353733169	0.528441521107331
cor641	ID4	ADAMTS12	0.204791080509758	0.0556226601932738
cor642	ID4	ADAMTS13	0.335266010143335	0.00140776245882395
cor643	ID4	ADAMTS14	-0.0201287442876816	0.852332358343184
cor644	ID4	ADAMTS15	0.36662351652539	0.000442699730715137
cor645	ID4	ADAMTS16	0.361347646389545	0.000542333321846723
cor646	ID4	ADAMTS17	0.186650232119727	0.0816422028484282
cor647	ID4	ADAMTS18	0.222563769208173	0.0371420680689461
cor648	ID4	ADAMTS19	0.355330190705416	0.000680760218046773
cor649	ID4	ADAMTS2	0.220563148369971	0.0389242855170198
cor650	ID4	ADAMTS20	0.22908476300791	0.0317998840609524
cor651	ID4	ADAMTS3	0.238353684721414	0.0253306767625823
cor652	ID4	ADAMTS4	0.450344811495124	1.07003101748848e-05
cor653	ID4	ADAMTS5	0.252430292018394	0.0176581197203432
cor654	ID4	ADAMTS6	0.11870452604139	0.270668080014048
cor655	ID4	ADAMTS7	0.399866187815286	0.000113492866073055
cor656	ID4	ADAMTS8	0.162423502599427	0.130548922987502
cor657	ID4	ADAMTS9	0.389549912951659	0.0001758630833235
cor658	ID4	ADAMTSL1	0.276242927273799	0.00918098463375109
cor659	ID4	ADAMTSL2	0.258324070854745	0.0150969920182325
cor660	ID4	ADAMTSL3	-0.0550323010847573	0.610574565303918
cor661	ID4	ADAMTSL4	0.0771671440770517	0.47485120197114
cor662	ID4	ADAMTSL5	0.111579127584536	0.300680593854349
cor663	ID4	ADAP1	-0.0819177026587864	0.448005076339002
cor664	ID4	ADAP2	-0.129007910023767	0.230951682823763
cor665	ID4	ADAR	0.328602314842436	0.0017733747832945
cor666	ID4	ADARB1	0.447887875472524	1.21108952564826e-05
cor667	ID4	ADARB2	0.273035633329704	0.0100593955646218
cor668	ID4	ADAT1	-0.0489160769231093	0.65084869828084
cor669	ID4	ADAT2	0.212193063943434	0.0471723359952543
cor670	ID4	ADAT3	0.260988108944308	0.0140491031595434
cor671	ID4	ADCK1	0.0323638235226847	0.764682886646648
cor672	ID4	ADCK2	0.258203444163681	0.0151459992570788
cor673	ID4	ADCK5	0.0761686073341704	0.480602389607252
cor674	ID4	ADCY1	0.239248437749352	0.0247701139058545
cor675	ID4	ADCY10	0.120896448017397	0.261856212669454
cor676	ID4	ADCY2	0.368541986283122	0.000410845606834512
cor677	ID4	ADCY3	0.387412917323565	0.000192221081557672
cor678	ID4	ADCY4	-0.126187754485393	0.24139371319178
cor679	ID4	ADCY5	0.300930285999835	0.00438613009468737
cor680	ID4	ADCY6	0.209177595548839	0.0504771219270198
cor681	ID4	ADCY7	-0.220382182316101	0.0390889572870496
cor682	ID4	ADCY8	0.266245746691114	0.0121647749650631
cor683	ID4	ADCY9	0.18461271603342	0.0850889535779225
cor684	ID4	ADCYAP1	0.0639658450984009	0.553797058143408
cor685	ID4	ADCYAP1R1	0.168068216428057	0.117528296305349
cor686	ID4	ADD1	0.374588302437444	0.000323704892533267
cor687	ID4	ADD2	0.182601572560344	0.0886034751150744
cor688	ID4	ADD3	0.0365776637242494	0.735109992508318
cor689	ID4	ADGB	-0.0945236942470067	0.381032219129833
cor690	ID4	ADGRA1	0.112163993762645	0.298138098759549
cor691	ID4	ADGRA2	0.145829473691778	0.175194208626309
cor692	ID4	ADGRA3	0.480048713034336	2.21425903932684e-06
cor693	ID4	ADGRB1	0.113047924988447	0.294322376668253
cor694	ID4	ADGRB2	0.499589209234997	7.22610332677231e-07
cor695	ID4	ADGRB3	0.218774313289679	0.0405777355229174
cor696	ID4	ADGRD1	-0.0662548231899069	0.539669357616948
cor697	ID4	ADGRD2	0.015418374125818	0.886623818308857
cor698	ID4	ADGRE1	-0.133952392729827	0.213413470902309
cor699	ID4	ADGRE2	0.0136541079365757	0.899525064223477
cor700	ID4	ADGRE3	-0.139049457547604	0.196344806476409
cor701	ID4	ADGRE5	-0.232327838033393	0.0293938489698638
cor702	ID4	ADGRF1	-0.140153757669496	0.192780080356229
cor703	ID4	ADGRF2	0.137939520549879	0.199975286098454
cor704	ID4	ADGRF3	0.156237831510922	0.146049492068278
cor705	ID4	ADGRF4	0.00108860796536522	0.991968602260863
cor706	ID4	ADGRF5	0.119031019357689	0.269343022033793
cor707	ID4	ADGRG1	0.0622952419110919	0.564219168472051
cor708	ID4	ADGRG2	-0.104829457161134	0.331046484886521
cor709	ID4	ADGRG3	0.0795253878651544	0.461417230706908
cor710	ID4	ADGRG4	0.0609499835054522	0.572678456368675
cor711	ID4	ADGRG5	-0.481824441368618	2.00569464780151e-06
cor712	ID4	ADGRG6	0.0561061437263876	0.603617054541518
cor713	ID4	ADGRG7	-0.202568296459951	0.058389541570795
cor714	ID4	ADGRL1	0.354374176090431	0.00070550916576596
cor715	ID4	ADGRL2	0.407285235565468	8.20880010301115e-05
cor716	ID4	ADGRL3	0.410984123364021	6.96455239241174e-05
cor717	ID4	ADGRL4	0.0593063588708946	0.583093495533376
cor718	ID4	ADGRV1	0.409753786165946	7.35750808851434e-05
cor719	ID4	ADH1A	-0.0618439827599741	0.567050191553284
cor720	ID4	ADH1B	-0.163414497791573	0.128186747278431
cor721	ID4	ADH1C	-0.238087978491942	0.0254992044855258
cor722	ID4	ADH4	-0.0393327599040097	0.715978122420324
cor723	ID4	ADH5	0.325943156544567	0.00194177548160205
cor724	ID4	ADH6	0.218463930458797	0.0408704992300074
cor725	ID4	ADH7	-0.213098494584055	0.0462156733893975
cor726	ID4	ADHFE1	-0.140589203267634	0.191387366900061
cor727	ID4	ADI1	0.307725594076463	0.00353901422786681
cor728	ID4	ADIG	0.213975968845673	0.0453039181797412
cor729	ID4	ADIPOQ	-0.046664928922271	0.665936195334125
cor730	ID4	ADIPOR1	0.310475322663745	0.00324005982553111
cor731	ID4	ADIPOR2	0.356271051789985	0.00065718006731312
cor732	ID4	ADIRF	NA	NA
cor733	ID4	ADK	-0.00800434154602031	0.940998503750914
cor734	ID4	ADM	0.343011497487866	0.00106948262800947
cor735	ID4	ADM2	0.297421162022543	0.00489068229682226
cor736	ID4	ADM5	0.0884050466400809	0.412751892442678
cor737	ID4	ADNP	0.336991525325971	0.00132495971901977
cor738	ID4	ADNP2	0.317140654097103	0.00260706282321505
cor739	ID4	ADO	0.45169223503349	9.99368803734647e-06
cor740	ID4	ADORA1	0.125051257689022	0.245692665828838
cor741	ID4	ADORA2A	-0.238880432186902	0.0249993782974674
cor742	ID4	ADORA2B	0.27632855917662	0.00915848401662664
cor743	ID4	ADORA3	-0.189550889758187	0.0769283231219541
cor744	ID4	ADPGK	0.0205301220708835	0.84942204412796
cor745	ID4	ADPRH	-0.0667221293978314	0.536807065892901
cor746	ID4	ADPRHL1	0.117726087303794	0.274665283233351
cor747	ID4	ADPRM	0.186718746801794	0.0815282639645645
cor748	ID4	ADPRS	0.335351960778257	0.00140352951629508
cor749	ID4	ADRA1A	0.041821267022077	0.698846434409583
cor750	ID4	ADRA1B	0.102648207975741	0.341262210755342
cor751	ID4	ADRA1D	0.303711756998109	0.00401970088198542
cor752	ID4	ADRA2A	-0.0959581549706461	0.373814426828228
cor753	ID4	ADRA2B	0.43491748267087	2.29246287906139e-05
cor754	ID4	ADRA2C	0.237986399581343	0.0255638835920668
cor755	ID4	ADRB1	-0.212870416310613	0.0464551316957022
cor756	ID4	ADRB2	0.0983160627684039	0.36213220321298
cor757	ID4	ADRB3	-0.0312401043348758	0.77262847137287
cor758	ID4	ADRM1	0.388872398770088	0.000180904463974776
cor759	ID4	ADSL	0.318789524998752	0.00246870848620248
cor760	ID4	ADSS1	0.101031561588793	0.348960176751988
cor761	ID4	ADSS2	0.244678583254096	0.0215896591288617
cor762	ID4	ADTRP	-0.120451043217845	0.263630850693672
cor763	ID4	AEBP1	0.176808733716593	0.0993714763704383
cor764	ID4	AEBP2	0.289972385176632	0.006135851523543
cor765	ID4	AEN	0.139378831730534	0.195276644550518
cor766	ID4	AF196969.1	0.19714953715994	0.0656073012299201
cor767	ID4	AF241726.2	NA	NA
cor768	ID4	AFAP1	0.362822015797047	0.00051260338479726
cor769	ID4	AFAP1L1	0.354421150587033	0.00070427417655572
cor770	ID4	AFAP1L2	-0.115567875107106	0.283621612500442
cor771	ID4	AFDN	0.40758452862057	8.10092270054964e-05
cor772	ID4	AFF1	-0.0120295764435988	0.911427687504324
cor773	ID4	AFF2	0.124484017694279	0.247857942382981
cor774	ID4	AFF3	-0.134363280406966	0.211999750006596
cor775	ID4	AFF4	0.311273892113761	0.00315758093211227
cor776	ID4	AFG1L	0.197799056392106	0.0647057783648985
cor777	ID4	AFG3L2	0.153988257335762	0.152017166435655
cor778	ID4	AFM	0.0983497984712042	0.361966707950045
cor779	ID4	AFMID	0.266480305207781	0.0120861003383362
cor780	ID4	AFP	0.251474225188072	0.0181070091437205
cor781	ID4	AFTPH	0.19028098443467	0.0757768461152786
cor782	ID4	AGA	0.0403005871513568	0.709298024906005
cor783	ID4	AGAP1	0.388906928533911	0.000180644334100713
cor784	ID4	AGAP2	-0.334429777694438	0.00144955325016589
cor785	ID4	AGAP3	0.247891091764846	0.0198777744611826
cor786	ID4	AGAP4	0.260355813889998	0.0142919314211158
cor787	ID4	AGAP5	0.0172017404092345	0.873612846320097
cor788	ID4	AGAP6	0.0914653297116586	0.396699139540948
cor789	ID4	AGAP9	0.195150781090609	0.0684455313144225
cor790	ID4	AGBL1	-0.0272815514096815	0.800800433940527
cor791	ID4	AGBL2	-0.0483285987174668	0.654772838161686
cor792	ID4	AGBL3	0.0582977117061066	0.589527574102566
cor793	ID4	AGBL4	0.0883629785963362	0.412975162657541
cor794	ID4	AGBL5	0.439072073749755	1.87396826798797e-05
cor795	ID4	AGER	0.262673094388896	0.0134193879154687
cor796	ID4	AGFG1	0.333763373663465	0.00148365755931684
cor797	ID4	AGFG2	-0.220375960256296	0.0390946294291821
cor798	ID4	AGGF1	0.275231150314983	0.00945053119960758
cor799	ID4	AGK	0.33539600301822	0.00140136497081788
cor800	ID4	AGL	0.200679079915939	0.0608285863420506
cor801	ID4	AGMAT	-0.291731330969905	0.00581891319165828
cor802	ID4	AGMO	-0.140925492955268	0.190316777917602
cor803	ID4	AGO1	0.407384179719952	8.17298990182872e-05
cor804	ID4	AGO2	0.296986890573606	0.00495657957979611
cor805	ID4	AGO3	0.298751934432846	0.0046935697276184
cor806	ID4	AGO4	0.463291638366902	5.48325553734406e-06
cor807	ID4	AGPAT1	0.517381718658754	2.44936401999156e-07
cor808	ID4	AGPAT2	0.201649868337403	0.0595651051824627
cor809	ID4	AGPAT3	0.21282244086533	0.0465056312775068
cor810	ID4	AGPAT4	0.334903399394143	0.00142574808876253
cor811	ID4	AGPAT5	0.288102298926163	0.00648947588708421
cor812	ID4	AGPS	0.185561712537183	0.0834694764645493
cor813	ID4	AGR2	-0.164314742513533	0.126069313584481
cor814	ID4	AGR3	-0.199768696279525	0.0620331884769881
cor815	ID4	AGRN	0.321774448634264	0.0022349343551077
cor816	ID4	AGRP	-0.0325739723557191	0.763199637598346
cor817	ID4	AGT	0.0407078773625936	0.706493359912599
cor818	ID4	AGTPBP1	0.327094178649888	0.00186718811149211
cor819	ID4	AGTR1	0.0653303276279239	0.545353998489446
cor820	ID4	AGTR2	-0.0640179765782213	0.553473330440204
cor821	ID4	AGTRAP	0.222138314753532	0.0375152508478672
cor822	ID4	AGXT	-0.0857720620280517	0.426861058689953
cor823	ID4	AGXT2	0.359872146373133	0.000573658197943347
cor824	ID4	AHCTF1	0.174724258886994	0.103488003292453
cor825	ID4	AHCY	0.138351402360352	0.198622488435947
cor826	ID4	AHCYL1	0.329414485516545	0.00172463695320465
cor827	ID4	AHCYL2	-0.0422550843114837	0.695874970920728
cor828	ID4	AHDC1	0.408996343875965	7.60956802192422e-05
cor829	ID4	AHI1	0.391946207326384	0.000159055123427121
cor830	ID4	AHNAK	0.0959146070368149	0.374032316447152
cor831	ID4	AHNAK2	-0.0293351846641823	0.786151004945317
cor832	ID4	AHR	0.204854335481305	0.0555455200772544
cor833	ID4	AHRR	0.224550707603707	0.0354401091031285
cor834	ID4	AHSA1	0.105648307182176	0.327262163930816
cor835	ID4	AHSG	0.0875250370303666	0.417437044741811
cor836	ID4	AHSP	-0.00581742133307376	0.957100560122593
cor837	ID4	AICDA	-0.274356461672599	0.00968911907027045
cor838	ID4	AIDA	0.255074531790193	0.0164661678174114
cor839	ID4	AIF1	-0.183491481440281	0.0870344174799236
cor840	ID4	AIF1L	0.384486587053059	0.000216904937410375
cor841	ID4	AIFM1	0.20193511360952	0.059197951403034
cor842	ID4	AIFM2	0.315975642743614	0.00270897438973695
cor843	ID4	AIFM3	-0.16736011721348	0.119104463131092
cor844	ID4	AIG1	0.361092619497201	0.000547633086732677
cor845	ID4	AIM2	-0.369792302257936	0.000391232249328055
cor846	ID4	AIMP1	0.196247780041864	0.0668757642687591
cor847	ID4	AIMP2	0.207904362641603	0.0519286115080042
cor848	ID4	AIP	0.250563361443934	0.0185437723158727
cor849	ID4	AIPL1	0.0544831610516051	0.614145939410846
cor850	ID4	AIRE	-0.224366037857326	0.0355954860548407
cor851	ID4	AJAP1	0.382706984713526	0.000233312741012497
cor852	ID4	AJM1	-0.0570607012137476	0.597461965812193
cor853	ID4	AJUBA	0.0188565939467738	0.861569357053892
cor854	ID4	AK1	-0.00663547202337255	0.95107498000825
cor855	ID4	AK2	0.171390842507077	0.110346303454727
cor856	ID4	AK3	-0.166070323779975	0.122017189082933
cor857	ID4	AK4	0.421370595682243	4.34433882512659e-05
cor858	ID4	AK5	0.214138182722313	0.0451370092018841
cor859	ID4	AK6	0.0970146494962161	0.368551985003033
cor860	ID4	AK7	-0.115102653290239	0.285577398019666
cor861	ID4	AK8	-0.0935399410698701	0.386030426919087
cor862	ID4	AK9	0.0900446874030783	0.404104602053068
cor863	ID4	AKAIN1	0.349876610060007	0.000833332310721731
cor864	ID4	AKAP1	0.24212582383102	0.0230384381942469
cor865	ID4	AKAP10	0.081030329681982	0.452954435722958
cor866	ID4	AKAP11	-0.0276203278975813	0.798378905112278
cor867	ID4	AKAP12	0.108537612530791	0.314130681105007
cor868	ID4	AKAP13	0.0852140934560575	0.429886067954051
cor869	ID4	AKAP14	-0.119825682145332	0.266136221750575
cor870	ID4	AKAP17A	0.20907059032431	0.0505978085477867
cor871	ID4	AKAP3	0.184594557758323	0.0851201825978761
cor872	ID4	AKAP4	-0.0638998965252527	0.55420671812821
cor873	ID4	AKAP5	-0.272949215254806	0.0100840475113309
cor874	ID4	AKAP6	0.00798575029700835	0.941135298498842
cor875	ID4	AKAP7	0.19299295087195	0.0716201036022037
cor876	ID4	AKAP8	0.276334458721888	0.00915693563554369
cor877	ID4	AKAP8L	0.302623230815939	0.00415971862397272
cor878	ID4	AKAP9	0.175698213228275	0.101548314813174
cor879	ID4	AKIP1	0.18410344739954	0.0859682641015007
cor880	ID4	AKIRIN1	0.351993231488116	0.000770756869500214
cor881	ID4	AKIRIN2	0.347714227404537	0.000902009327631977
cor882	ID4	AKNA	-0.317383856214138	0.00258622781084413
cor883	ID4	AKNAD1	0.290200737071293	0.00609386107972257
cor884	ID4	AKR1A1	0.160995969091812	0.134009775741573
cor885	ID4	AKR1B1	0.346958838014271	0.00092718923822711
cor886	ID4	AKR1B10	-0.0177563985912977	0.869572875860916
cor887	ID4	AKR1B15	0.0140793038858599	0.896413290685097
cor888	ID4	AKR1C1	0.344370664554272	0.00101839019666816
cor889	ID4	AKR1C2	0.192220002820277	0.0727856807303224
cor890	ID4	AKR1C3	-0.0937697075894074	0.384859533474252
cor891	ID4	AKR1C4	0.0887459201975409	0.41094534730276
cor892	ID4	AKR1C8P	0.224411345537411	0.0355573124439146
cor893	ID4	AKR1D1	-0.28148958854861	0.00788858193595545
cor894	ID4	AKR1E2	0.372586228920541	0.000350471970799129
cor895	ID4	AKR7A2	0.211264281224501	0.0481706143869826
cor896	ID4	AKR7A3	0.191764077020516	0.0734803202195791
cor897	ID4	AKT1	0.215031178520927	0.0442272613916352
cor898	ID4	AKT1S1	0.277226542586106	0.00892542678930712
cor899	ID4	AKT2	0.313110349932089	0.00297499620956651
cor900	ID4	AKT3	0.115002276639588	0.286000551800013
cor901	ID4	AKTIP	-0.30156255940313	0.00430031820868455
cor902	ID4	AL020996.2	NA	NA
cor903	ID4	AL021546.1	0.0356199951272806	0.741798910050464
cor904	ID4	AL021997.3	0.30508243177943	0.00384937710146835
cor905	ID4	AL022238.4	0.223994562289694	0.0359097668091265
cor906	ID4	AL022312.1	NA	NA
cor907	ID4	AL022318.4	0.237462003482804	0.0259000084434363
cor908	ID4	AL024498.2	NA	NA
cor909	ID4	AL031315.1	-0.0113027081316681	0.916759797634977
cor910	ID4	AL031681.3	-0.151238411621067	0.159557447630693
cor911	ID4	AL031708.1	-0.0579601992311479	0.591687696770828
cor912	ID4	AL031777.2	0.0194660664311542	0.857141617303638
cor913	ID4	AL031847.2	0.107372118634334	0.3193861379277
cor914	ID4	AL033529.1	-0.0183713067531619	0.865097972347241
cor915	ID4	AL034430.1	NA	NA
cor916	ID4	AL034430.2	NA	NA
cor917	ID4	AL035078.4	NA	NA
cor918	ID4	AL035425.3	0.206005087801506	0.0541573869023445
cor919	ID4	AL035460.1	0.0729389778543829	0.499456377795938
cor920	ID4	AL035461.4	NA	NA
cor921	ID4	AL035699.1	NA	NA
cor922	ID4	AL049629.2	0.211260918058118	0.0481742606363202
cor923	ID4	AL049634.2	-0.0867132905438419	0.421785940787027
cor924	ID4	AL049650.2	-0.00363771734248871	0.973166623173229
cor925	ID4	AL049697.1	0.249161478285264	0.0192336696377444
cor926	ID4	AL049779.1	0.21580416576888	0.0434520986627117
cor927	ID4	AL049839.2	0.0378045044141323	0.726569835508713
cor928	ID4	AL049844.1	0.12323398514063	0.252675797752073
cor929	ID4	AL049844.3	0.0553204839131564	0.608703975639037
cor930	ID4	AL096711.2	0.0152474772764578	0.887872270899337
cor931	ID4	AL096814.1	NA	NA
cor932	ID4	AL109810.2	0.158574117583251	0.140040051184916
cor933	ID4	AL109811.3	-0.0427403583380193	0.692556479826132
cor934	ID4	AL109827.1	NA	NA
cor935	ID4	AL110118.2	0.175834747734676	0.101278686259857
cor936	ID4	AL117339.4	-0.0382344206336466	0.723584966611239
cor937	ID4	AL117348.2	0.0190582383973838	0.860103955734941
cor938	ID4	AL121594.1	0.271521359700682	0.0104990816656754
cor939	ID4	AL121753.1	-0.0566775838788283	0.599928980351217
cor940	ID4	AL121758.1	-0.0442340516789556	0.682378590766141
cor941	ID4	AL121845.2	-0.0546401564046846	0.61312398505095
cor942	ID4	AL121845.3	0.0822955606104075	0.44590675734245
cor943	ID4	AL121899.2	-0.0771119410494211	0.475168177716244
cor944	ID4	AL121900.1	0.183447241904986	0.0871118951544992
cor945	ID4	AL132671.2	0.172109061827144	0.108839576655389
cor946	ID4	AL132780.3	NA	NA
cor947	ID4	AL133352.1	-0.0708579416362419	0.511806366622174
cor948	ID4	AL133353.2	-0.103602299520839	0.336769640696463
cor949	ID4	AL133410.3	-0.161831447588502	0.131975915617918
cor950	ID4	AL133500.1	-0.0143117145525805	0.894713064207659
cor951	ID4	AL135905.2	0.152748574284382	0.155382791155849
cor952	ID4	AL136295.1	0.0566331997307888	0.600215076496681
cor953	ID4	AL136295.3	0.112955169835303	0.294721261344639
cor954	ID4	AL136295.4	-0.0447773989944211	0.678690187762728
cor955	ID4	AL136295.5	0.159029954816754	0.13888964710629
cor956	ID4	AL136531.2	0.00785481087242254	0.942098801261279
cor957	ID4	AL138752.2	0.031106627664388	0.773573832958656
cor958	ID4	AL138899.3	-0.022337243818809	0.836344449716611
cor959	ID4	AL139011.2	0.0624510531471498	0.563243224960327
cor960	ID4	AL139142.2	0.020653873557354	0.848525150119231
cor961	ID4	AL139260.3	-0.0926559369853608	0.390555215225124
cor962	ID4	AL139300.1	-0.0705440230607233	0.513682822185678
cor963	ID4	AL139353.1	-0.0891123070955013	0.409008740851096
cor964	ID4	AL157392.5	-0.000249912336243336	0.998156198575063
cor965	ID4	AL157935.3	-0.223285015128061	0.0365165295259424
cor966	ID4	AL159163.1	0.160828544035038	0.134420198879186
cor967	ID4	AL160269.1	0.161504418323642	0.132769207484653
cor968	ID4	AL160272.2	-0.0487582589633701	0.651901936781086
cor969	ID4	AL162231.1	0.110274909634021	0.306401181073176
cor970	ID4	AL162231.3	-0.0728818898678213	0.49979308186418
cor971	ID4	AL162377.3	0.0729897140775605	0.499157235683442
cor972	ID4	AL162417.1	0.0771020445702551	0.475225015348546
cor973	ID4	AL162596.1	NA	NA
cor974	ID4	AL163195.3	-0.111623971091707	0.300485151938763
cor975	ID4	AL163636.2	0.0533050274809299	0.621838344949044
cor976	ID4	AL353572.3	-0.0906006459557471	0.401196896095878
cor977	ID4	AL353579.1	NA	NA
cor978	ID4	AL353588.1	0.138901079684809	0.196827367902867
cor979	ID4	AL354761.1	-0.204589038556653	0.0558696400477993
cor980	ID4	AL355102.2	-0.115017790920653	0.285935121693765
cor981	ID4	AL355312.6	0.172778307561013	0.107450025437055
cor982	ID4	AL355315.1	-0.093639861488514	0.385520968678183
cor983	ID4	AL355385.2	0.0276620922315493	0.798080510652514
cor984	ID4	AL355916.3	0.183576466849586	0.0868857339713658
cor985	ID4	AL355987.1	-0.122063613870872	0.257244379890305
cor986	ID4	AL355987.3	0.0410294501585401	0.704281719110566
cor987	ID4	AL357075.4	NA	NA
cor988	ID4	AL357673.1	-0.00369893388040334	0.972715235042372
cor989	ID4	AL358113.1	0.152400778450478	0.156336932812895
cor990	ID4	AL358472.6	0.267142967786868	0.0118662219242698
cor991	ID4	AL358472.7	-0.0688242841034814	0.524024662793285
cor992	ID4	AL359092.3	NA	NA
cor993	ID4	AL359736.1	0.499111499460585	7.43285962770051e-07
cor994	ID4	AL359922.1	-0.00916530014654799	0.932459697111041
cor995	ID4	AL360181.3	-0.0414758893091644	0.701215372413513
cor996	ID4	AL365205.1	0.0689262124844555	0.523408795127414
cor997	ID4	AL365214.2	-0.123871021520403	0.25021259106733
cor998	ID4	AL365232.1	-0.0558565788006946	0.605230880978319
cor999	ID4	AL365273.2	-0.020539244535565	0.849355922136492
cor1000	ID4	AL391650.1	0.173252327181946	0.106474200434454
cor1001	ID4	AL391987.1	NA	NA
cor1002	ID4	AL391987.2	0.175175584026665	0.102585595453879
cor1003	ID4	AL441992.3	0.0133010626682416	0.902109962529702
cor1004	ID4	AL445238.1	0.153782731093936	0.152571347985875
cor1005	ID4	AL445423.3	-0.124650731662572	0.247220202539401
cor1006	ID4	AL445524.2	0.0177158994366622	0.869867748172223
cor1007	ID4	AL445685.3	NA	NA
cor1008	ID4	AL445989.1	0.270986283143973	0.0106584143753962
cor1009	ID4	AL451007.3	0.0075330766703865	0.944466596283897
cor1010	ID4	AL451062.4	-0.0385755502031287	0.721219468093518
cor1011	ID4	AL451136.1	0.0904052418247844	0.402217465238108
cor1012	ID4	AL512428.1	-0.0495000348446524	0.646957471134112
cor1013	ID4	AL512506.3	-0.119456964502909	0.2676209283455
cor1014	ID4	AL512785.2	0.158071162328402	0.141317709166716
cor1015	ID4	AL513165.2	-0.144823857922898	0.178221123603972
cor1016	ID4	AL583836.1	-0.100913536617757	0.349526386514264
cor1017	ID4	AL589666.1	-0.0227858957488755	0.833104420535366
cor1018	ID4	AL590132.1	-0.0656122103025532	0.543617637660541
cor1019	ID4	AL590560.2	0.0502392596885247	0.642045195153657
cor1020	ID4	AL590764.2	-0.250172943148545	0.01873373454737
cor1021	ID4	AL591806.4	0.403827326619852	9.55573612808516e-05
cor1022	ID4	AL592490.1	NA	NA
cor1023	ID4	AL603764.2	-0.180070038797283	0.0931896798270906
cor1024	ID4	AL603832.3	-0.146818199641939	0.172255043012542
cor1025	ID4	AL627230.1	0.0630340865416316	0.55959843403227
cor1026	ID4	AL627230.5	NA	NA
cor1027	ID4	AL645922.1	-0.101381483369507	0.347284837975384
cor1028	ID4	AL645941.2	0.0916767134665951	0.395604166404006
cor1029	ID4	AL662884.4	0.32099569533299	0.00229392093661902
cor1030	ID4	AL662899.3	0.0909003493437763	0.399634557732117
cor1031	ID4	AL662899.4	0.181738688181856	0.0901461892918979
cor1032	ID4	AL669918.1	0.0172868029712099	0.872993062224088
cor1033	ID4	AL672142.1	NA	NA
cor1034	ID4	AL691442.2	-0.0479368546965632	0.657394770303705
cor1035	ID4	AL713999.1	NA	NA
cor1036	ID4	AL772284.2	-0.00717258447447288	0.947120201585734
cor1037	ID4	AL807752.6	0.0230249633650982	0.831379079227485
cor1038	ID4	AL807752.7	-0.145532423050587	0.176084385490649
cor1039	ID4	AL845331.2	0.00698295929131102	0.948516277449998
cor1040	ID4	AL928654.3	-0.0215820859411415	0.84180411022708
cor1041	ID4	AL929554.2	NA	NA
cor1042	ID4	ALAD	0.0948493811422323	0.379386124436671
cor1043	ID4	ALAS1	0.192105088373153	0.0729602624446939
cor1044	ID4	ALAS2	0.0459242894400631	0.67092961953161
cor1045	ID4	ALB	0.393833895519756	0.000146874139482801
cor1046	ID4	ALCAM	0.288586500705722	0.00639622924184692
cor1047	ID4	ALDH16A1	0.155078592551394	0.149102339472802
cor1048	ID4	ALDH18A1	0.403457423435211	9.71135956580686e-05
cor1049	ID4	ALDH1A1	0.107057992608878	0.320812211862964
cor1050	ID4	ALDH1A2	0.0419764217571615	0.697783167035163
cor1051	ID4	ALDH1A3	0.0062896161196981	0.953622162309528
cor1052	ID4	ALDH1B1	0.0718735922370771	0.505759458815741
cor1053	ID4	ALDH1L1	-0.0202449990022415	0.851489212423991
cor1054	ID4	ALDH1L2	0.137581302164956	0.201157193546219
cor1055	ID4	ALDH2	0.328581106347872	0.00177466399027404
cor1056	ID4	ALDH3A1	-0.205469221358023	0.0548002137646941
cor1057	ID4	ALDH3A2	0.039202281862633	0.716880351895464
cor1058	ID4	ALDH3B1	-0.137569929109544	0.201194799677048
cor1059	ID4	ALDH3B2	0.182360182350266	0.0890329251026211
cor1060	ID4	ALDH4A1	0.038328655588045	0.722931251666227
cor1061	ID4	ALDH5A1	0.160610365828938	0.134956469392549
cor1062	ID4	ALDH6A1	0.100876331492655	0.349704992065617
cor1063	ID4	ALDH7A1	0.121633172309978	0.258938699201725
cor1064	ID4	ALDH8A1	0.403642864843608	9.63305031511548e-05
cor1065	ID4	ALDH9A1	0.386991624027317	0.000195607238362787
cor1066	ID4	ALDOA	0.255640424058195	0.0162202990287576
cor1067	ID4	ALDOB	-0.215170736493605	0.044086468607932
cor1068	ID4	ALDOC	0.338254842422153	0.00126716347698066
cor1069	ID4	ALG1	0.192984966929382	0.0716320658300907
cor1070	ID4	ALG10	0.297430944780358	0.00488920684963336
cor1071	ID4	ALG10B	0.315351179916313	0.00276505983353104
cor1072	ID4	ALG11	0.157743966293051	0.142153598249752
cor1073	ID4	ALG12	0.304028503401605	0.00397975489238774
cor1074	ID4	ALG13	0.167363545336115	0.119096793420508
cor1075	ID4	ALG14	0.352693014929703	0.000751030897904029
cor1076	ID4	ALG1L	0.223551351377915	0.0362877760373885
cor1077	ID4	ALG1L2	0.209080671410925	0.05058642839697
cor1078	ID4	ALG2	0.238311209008185	0.0253575537905578
cor1079	ID4	ALG3	0.415324984161393	5.7285658988413e-05
cor1080	ID4	ALG5	0.0178130483625024	0.869160441621979
cor1081	ID4	ALG6	0.404586411920833	9.24359593348865e-05
cor1082	ID4	ALG8	0.157968457450952	0.141579689168829
cor1083	ID4	ALG9	0.35821441400303	0.000610820134066981
cor1084	ID4	ALK	0.204848143650013	0.0555530672133009
cor1085	ID4	ALKAL1	0.065614443421168	0.543603892736751
cor1086	ID4	ALKAL2	0.369966975628011	0.000388561685417006
cor1087	ID4	ALKBH1	0.0678452217246963	0.529958844999959
cor1088	ID4	ALKBH2	0.355373759340823	0.000679651451024165
cor1089	ID4	ALKBH3	0.212188477367222	0.0471772234305122
cor1090	ID4	ALKBH4	0.364671067509064	0.000477429109968866
cor1091	ID4	ALKBH5	0.347571156480148	0.000906730076117793
cor1092	ID4	ALKBH6	0.116984007824545	0.277723169572862
cor1093	ID4	ALKBH7	0.171424922477366	0.110274444399237
cor1094	ID4	ALKBH8	-0.0328097706344631	0.761536368908823
cor1095	ID4	ALLC	-0.0932496336345512	0.387512889742845
cor1096	ID4	ALMS1	0.375904371430681	0.000307147401084433
cor1097	ID4	ALOX12	0.100267254451644	0.35263699217558
cor1098	ID4	ALOX12B	-0.312872170948092	0.00299812980343301
cor1099	ID4	ALOX15	-0.203000836377082	0.0578424970876743
cor1100	ID4	ALOX15B	0.0908344122133909	0.399977975769302
cor1101	ID4	ALOX5	-0.281912939029077	0.00779164504005788
cor1102	ID4	ALOX5AP	0.172814891138422	0.107374466925981
cor1103	ID4	ALOXE3	-0.221030479712549	0.0385017090147395
cor1104	ID4	ALPG	-0.0698132325456856	0.518064725199554
cor1105	ID4	ALPI	-0.136927700175283	0.203326575247408
cor1106	ID4	ALPK1	-0.0264149793075796	0.807003087521981
cor1107	ID4	ALPK2	-0.206509522976728	0.0535579264074736
cor1108	ID4	ALPK3	0.127611896735053	0.236080521151157
cor1109	ID4	ALPL	-0.228692514102998	0.032101833306066
cor1110	ID4	ALPP	-0.0471668916969778	0.662560176545968
cor1111	ID4	ALS2	0.478512395433335	2.41104745936042e-06
cor1112	ID4	ALS2CL	-0.109447371590468	0.310067446271787
cor1113	ID4	ALX1	0.15739404347352	0.143051669576396
cor1114	ID4	ALX3	0.33575965836985	0.00138360761758499
cor1115	ID4	ALX4	0.298780403022213	0.00468943131718667
cor1116	ID4	ALYREF	0.373134780839428	0.000342942668589703
cor1117	ID4	AMACR	0.0347641428525464	0.747792958878207
cor1118	ID4	AMBN	-0.0571787863340824	0.596702492559744
cor1119	ID4	AMBP	0.0317628453201724	0.768929309683793
cor1120	ID4	AMBRA1	0.212798505417192	0.0465308430123231
cor1121	ID4	AMD1	0.33431644459017	0.00145530269192111
cor1122	ID4	AMDHD1	0.0210652317667652	0.845545205047346
cor1123	ID4	AMDHD2	0.157118638826654	0.143761493856158
cor1124	ID4	AMELX	0.107810168094879	0.317404289185217
cor1125	ID4	AMELY	0.11279792080019	0.295398308584232
cor1126	ID4	AMER1	0.217927416059703	0.0413807043037502
cor1127	ID4	AMER2	-0.129471117063954	0.229267214472227
cor1128	ID4	AMER3	0.246113747513523	0.0208099063021325
cor1129	ID4	AMFR	0.0314536724464831	0.771116544181441
cor1130	ID4	AMH	0.0697136817518272	0.518663109291017
cor1131	ID4	AMHR2	-0.0756337770544723	0.483698070130649
cor1132	ID4	AMIGO1	0.194856201800493	0.0688720936722549
cor1133	ID4	AMIGO2	-0.114069201104122	0.289953992920689
cor1134	ID4	AMIGO3	0.021339837512668	0.843557121706112
cor1135	ID4	AMMECR1	0.0414216775004376	0.701587469948585
cor1136	ID4	AMMECR1L	0.375601315441585	0.000310889587277117
cor1137	ID4	AMN	0.137952883261803	0.19993129369913
cor1138	ID4	AMN1	0.298906201104943	0.0046711831782186
cor1139	ID4	AMOT	0.306761303834364	0.0036495506068487
cor1140	ID4	AMOTL1	0.28895722152948	0.00632563906500421
cor1141	ID4	AMOTL2	0.229094193670838	0.0317926539832756
cor1142	ID4	AMPD1	-0.218982839207905	0.0403820292268632
cor1143	ID4	AMPD2	0.144445365761637	0.179370236924985
cor1144	ID4	AMPD3	-0.0455445210265748	0.673495599882079
cor1145	ID4	AMPH	0.30179601576037	0.00426901363843007
cor1146	ID4	AMT	-0.24189073878544	0.0231759336050954
cor1147	ID4	AMTN	0.277610143488984	0.00882746622974622
cor1148	ID4	AMY1A	-0.120603062542202	0.263024242120003
cor1149	ID4	AMY1B	-0.216327722493799	0.0429334998463234
cor1150	ID4	AMY1C	-0.107368878132426	0.319400828371104
cor1151	ID4	AMY2A	-0.087555538477798	0.417274142341229
cor1152	ID4	AMY2B	0.0885087639762742	0.412201727587285
cor1153	ID4	AMZ1	-0.0268912297771553	0.803592732589517
cor1154	ID4	AMZ2	0.397745814858025	0.000124329294579345
cor1155	ID4	ANAPC1	0.129388713211777	0.229566249079284
cor1156	ID4	ANAPC10	0.459959892432298	6.5296911203805e-06
cor1157	ID4	ANAPC11	0.311357692044577	0.00314903573574177
cor1158	ID4	ANAPC13	0.332672355957067	0.00154106270152106
cor1159	ID4	ANAPC15	0.180123528780842	0.0930908772192458
cor1160	ID4	ANAPC16	0.107053123553382	0.320834348593002
cor1161	ID4	ANAPC2	0.219102995419806	0.0402696174014636
cor1162	ID4	ANAPC4	0.0629070680678922	0.56039152226735
cor1163	ID4	ANAPC5	0.176419562870272	0.100130125761316
cor1164	ID4	ANAPC7	0.301780066380176	0.00427114583967931
cor1165	ID4	ANG	-0.126709770458192	0.239436656366867
cor1166	ID4	ANGEL1	0.102094999048346	0.343884310288886
cor1167	ID4	ANGEL2	0.335833434731709	0.00138003007449909
cor1168	ID4	ANGPT1	-0.0430525128545642	0.690424901812418
cor1169	ID4	ANGPT2	0.469832778056304	3.87063894307416e-06
cor1170	ID4	ANGPT4	-0.176787954916429	0.0994118683580311
cor1171	ID4	ANGPTL1	-0.0909816792382015	0.399211210188089
cor1172	ID4	ANGPTL2	0.293536204932012	0.00550885560996581
cor1173	ID4	ANGPTL3	-0.037954558584243	0.725527557148573
cor1174	ID4	ANGPTL4	0.100968409752566	0.349263068412693
cor1175	ID4	ANGPTL5	-0.0608205483855679	0.573495482551736
cor1176	ID4	ANGPTL6	-0.293941837626272	0.00544122224739339
cor1177	ID4	ANGPTL7	-0.0166600272712804	0.877561657114637
cor1178	ID4	ANGPTL8	0.0987968001249848	0.359778275695069
cor1179	ID4	ANHX	0.0107613899817457	0.920733166461231
cor1180	ID4	ANK1	-0.00363291247825956	0.97320205282587
cor1181	ID4	ANK2	-0.0848971648432956	0.431609719060604
cor1182	ID4	ANK3	0.0316351164609351	0.769832705848696
cor1183	ID4	ANKAR	-0.131286557004838	0.222748171987893
cor1184	ID4	ANKDD1A	0.165779594904162	0.122681231186441
cor1185	ID4	ANKDD1B	-0.0884632499958324	0.412443102231442
cor1186	ID4	ANKEF1	0.246505150342176	0.0206014821212473
cor1187	ID4	ANKFN1	-0.0718580251347051	0.505851861496439
cor1188	ID4	ANKFY1	0.138925128578133	0.196749097085487
cor1189	ID4	ANKH	0.0879639667953681	0.415096354302626
cor1190	ID4	ANKHD1	0.0767216152845221	0.477412679477809
cor1191	ID4	ANKHD1-EIF4EBP3	0.118090512555988	0.273171898150097
cor1192	ID4	ANKIB1	0.301950231870121	0.00424844603636582
cor1193	ID4	ANKK1	-0.0269527450049182	0.803152497991713
cor1194	ID4	ANKLE1	-0.0815579800834946	0.450007796435875
cor1195	ID4	ANKLE2	0.207449329179109	0.0524555995069813
cor1196	ID4	ANKMY1	0.262801265598859	0.013372506566679
cor1197	ID4	ANKMY2	0.126428788717221	0.240488696709143
cor1198	ID4	ANKRA2	0.0909141924325867	0.399562481395724
cor1199	ID4	ANKRD1	0.0146052724837566	0.892566187968283
cor1200	ID4	ANKRD10	0.0771463203491439	0.47497075840376
cor1201	ID4	ANKRD11	0.099639724400695	0.355673754310529
cor1202	ID4	ANKRD12	-0.0842073762528434	0.435374781728698
cor1203	ID4	ANKRD13A	-0.104709519635042	0.331603102426043
cor1204	ID4	ANKRD13B	0.270343681526221	0.010852553788793
cor1205	ID4	ANKRD13C	0.219672500554865	0.0397403585798309
cor1206	ID4	ANKRD13D	0.363026591789261	0.0005085982344608
cor1207	ID4	ANKRD16	0.326592062092847	0.00189940187811715
cor1208	ID4	ANKRD17	0.190332321991534	0.0756964012788512
cor1209	ID4	ANKRD18A	-0.0719215400756272	0.505474906508224
cor1210	ID4	ANKRD18B	0.0206381555708561	0.848639056219553
cor1211	ID4	ANKRD2	-0.139535512940286	0.194769998583559
cor1212	ID4	ANKRD20A1	-0.0538595310839964	0.618212691248614
cor1213	ID4	ANKRD20A2P	0.227133533105391	0.0333258919544885
cor1214	ID4	ANKRD20A3P	-0.0818611132348922	0.44831980225346
cor1215	ID4	ANKRD20A4P	-0.21675571370945	0.0425133892542915
cor1216	ID4	ANKRD22	-0.337159967030126	0.00131711795916017
cor1217	ID4	ANKRD23	0.149598155681414	0.164185533289787
cor1218	ID4	ANKRD24	-0.0857313399066142	0.427081419195813
cor1219	ID4	ANKRD26	0.251129173664914	0.0182714102320546
cor1220	ID4	ANKRD27	0.164351999847901	0.125982262215123
cor1221	ID4	ANKRD28	0.161423588536753	0.132965838406684
cor1222	ID4	ANKRD29	-0.11266559036839	0.29596885926327
cor1223	ID4	ANKRD30A	-0.135026123332409	0.209733174543332
cor1224	ID4	ANKRD30B	0.107229308962049	0.320033961405206
cor1225	ID4	ANKRD30BL	-0.136154082423805	0.205915867645655
cor1226	ID4	ANKRD31	-0.00525173026093614	0.961268744601843
cor1227	ID4	ANKRD33	0.148033864550768	0.168691132440757
cor1228	ID4	ANKRD33B	0.158518403976374	0.140181149017532
cor1229	ID4	ANKRD34A	-0.053859234925015	0.618214625275829
cor1230	ID4	ANKRD34B	0.190960140054384	0.0747181518339192
cor1231	ID4	ANKRD34C	0.0818474038694994	0.448396066375672
cor1232	ID4	ANKRD35	-0.191401339649455	0.0740367759404318
cor1233	ID4	ANKRD36	0.160779754294017	0.134539980751386
cor1234	ID4	ANKRD36B	0.0981940755999128	0.3627310171146
cor1235	ID4	ANKRD36C	0.139259963854809	0.195661649779811
cor1236	ID4	ANKRD37	0.253004833346157	0.0173929987267492
cor1237	ID4	ANKRD39	0.235435215584347	0.0272346450617565
cor1238	ID4	ANKRD40	0.361403498045218	0.000541178941002265
cor1239	ID4	ANKRD40CL	-0.1291067246897	0.230591616958681
cor1240	ID4	ANKRD42	0.207392012448705	0.0525222901457953
cor1241	ID4	ANKRD44	-0.208295432444752	0.0514791855709483
cor1242	ID4	ANKRD45	-0.00109384121253151	0.991929994344976
cor1243	ID4	ANKRD46	0.321998676470418	0.00221820528938922
cor1244	ID4	ANKRD49	-0.0968748207828502	0.369245865083106
cor1245	ID4	ANKRD50	0.32672328280423	0.00189093524753269
cor1246	ID4	ANKRD52	0.288952359496361	0.00632656038507875
cor1247	ID4	ANKRD53	0.0893652433932093	0.407674917761214
cor1248	ID4	ANKRD54	0.363355861728893	0.000502211989873429
cor1249	ID4	ANKRD55	-0.0662600302270133	0.539637422746938
cor1250	ID4	ANKRD6	0.371061065948406	0.000372211364766014
cor1251	ID4	ANKRD60	NA	NA
cor1252	ID4	ANKRD61	0.0368677565700494	0.733087676820309
cor1253	ID4	ANKRD62	0.262676884202408	0.0134179996659923
cor1254	ID4	ANKRD63	0.144269527338629	0.179905924781191
cor1255	ID4	ANKRD65	0.0544382255874579	0.614438580523877
cor1256	ID4	ANKRD66	-0.109877172446775	0.30815975013635
cor1257	ID4	ANKRD7	0.398040625153202	0.000122767343539118
cor1258	ID4	ANKRD9	0.143551025045435	0.182106964531465
cor1259	ID4	ANKS1A	0.420685917557695	4.48376720440851e-05
cor1260	ID4	ANKS1B	0.205594150094717	0.0546497928962588
cor1261	ID4	ANKS3	0.356468055255624	0.000652338174611347
cor1262	ID4	ANKS4B	0.117412437344991	0.275954973065108
cor1263	ID4	ANKS6	0.125204140466518	0.245111315795144
cor1264	ID4	ANKUB1	-0.112058770037222	0.298594477103557
cor1265	ID4	ANKZF1	0.115888753767495	0.282277848573322
cor1266	ID4	ANLN	0.378236276749644	0.000279709243494122
cor1267	ID4	ANO1	0.550383755778143	2.77424273539699e-08
cor1268	ID4	ANO10	0.240822991338648	0.0238092759612571
cor1269	ID4	ANO2	0.528430004666844	1.21213239287928e-07
cor1270	ID4	ANO3	-0.306721208554152	0.00365421277967098
cor1271	ID4	ANO4	0.0462094304450498	0.669005480831589
cor1272	ID4	ANO5	0.0186316971746776	0.863204291061032
cor1273	ID4	ANO6	0.304713030303801	0.00389463400117971
cor1274	ID4	ANO7	0.433688764736394	2.43205745968062e-05
cor1275	ID4	ANO8	0.144549210372462	0.179054424316279
cor1276	ID4	ANO9	0.0554187222446001	0.60806688575567
cor1277	ID4	ANOS1	0.423859450079533	3.87081724551186e-05
cor1278	ID4	ANP32A	0.304819540864102	0.00388153649017236
cor1279	ID4	ANP32B	0.233908811616963	0.028277867297087
cor1280	ID4	ANP32D	-0.164053154081421	0.126681808809304
cor1281	ID4	ANP32E	0.336988461725504	0.00132510273515409
cor1282	ID4	ANPEP	0.254053472194052	0.0169179400772297
cor1283	ID4	ANTKMT	-0.192061929149249	0.0730259182138409
cor1284	ID4	ANTXR1	0.494774257704809	9.58400232558681e-07
cor1285	ID4	ANTXR2	0.248082269246731	0.0197796778251681
cor1286	ID4	ANTXRL	0.189532528082183	0.0769574620514592
cor1287	ID4	ANXA1	0.0686669298552941	0.524976138528763
cor1288	ID4	ANXA10	-0.0277064972945172	0.797763280709759
cor1289	ID4	ANXA11	0.0236015666796434	0.827221055187095
cor1290	ID4	ANXA13	-0.144245970689598	0.179977778212467
cor1291	ID4	ANXA2	0.289715997436348	0.00618330220187208
cor1292	ID4	ANXA2R	-0.2950516441181	0.00525992658834795
cor1293	ID4	ANXA3	-0.122854270611773	0.254151897486921
cor1294	ID4	ANXA4	0.0107768550637123	0.920619622634703
cor1295	ID4	ANXA5	0.405368761970948	8.93180820406901e-05
cor1296	ID4	ANXA6	-0.257132986109136	0.0155869595113223
cor1297	ID4	ANXA7	0.082286976513658	0.44595436537279
cor1298	ID4	ANXA8	0.057776724039619	0.592863457756298
cor1299	ID4	ANXA8L1	-0.0214847474550054	0.842508400358872
cor1300	ID4	ANXA9	-0.0444900275553657	0.680640015306031
cor1301	ID4	AOAH	-0.175435226059843	0.102069244444925
cor1302	ID4	AOC1	-0.170681334732445	0.11185059872688
cor1303	ID4	AOC2	0.0987810613364153	0.359855190765184
cor1304	ID4	AOC3	-0.0160069217776689	0.882326435169447
cor1305	ID4	AOPEP	0.250225055690992	0.0187082823112678
cor1306	ID4	AOX1	-0.328203843812971	0.00179773863391119
cor1307	ID4	AP000295.1	0.0265441860359072	0.80607749916379
cor1308	ID4	AP000311.1	0.0120245376964275	0.911464637189035
cor1309	ID4	AP000350.4	0.228380883763466	0.0323434406580596
cor1310	ID4	AP000471.1	0.0458199837986162	0.671634007336128
cor1311	ID4	AP000552.6	-0.065062944231186	0.547003540629591
cor1312	ID4	AP000646.1	0.172438059376032	0.108154745899425
cor1313	ID4	AP000721.1	NA	NA
cor1314	ID4	AP000781.2	-0.023586324016143	0.82733091299344
cor1315	ID4	AP000812.4	-0.0480412333434949	0.656695760267792
cor1316	ID4	AP000812.5	NA	NA
cor1317	ID4	AP000944.5	0.265077968960217	0.0125631364897676
cor1318	ID4	AP001054.1	-0.126235341208661	0.241214851939122
cor1319	ID4	AP001267.5	-0.0705567430112562	0.513606720068195
cor1320	ID4	AP001273.2	-0.0294588823381854	0.78527093241611
cor1321	ID4	AP001453.5	-0.0435511180844836	0.68702513066289
cor1322	ID4	AP001458.2	0.00139091310711318	0.989738400311724
cor1323	ID4	AP001781.2	NA	NA
cor1324	ID4	AP001931.1	-0.0487318901985995	0.652077982078508
cor1325	ID4	AP001931.2	-0.157840821087179	0.141905775180622
cor1326	ID4	AP002373.1	-0.147278348151222	0.170899593520305
cor1327	ID4	AP002495.1	0.160921880361304	0.134191278076731
cor1328	ID4	AP002512.3	NA	NA
cor1329	ID4	AP002748.5	0.23071133895608	0.0305731668327027
cor1330	ID4	AP002884.2	0.0585241000132188	0.588080664984265
cor1331	ID4	AP002990.1	-0.0742603959851531	0.491695863057361
cor1332	ID4	AP003071.5	0.30183796802294	0.00426340975492238
cor1333	ID4	AP003108.2	0.0384053814447168	0.722399145301793
cor1334	ID4	AP003419.1	0.196221017601812	0.0669137107969148
cor1335	ID4	AP006333.1	-0.0348582630275542	0.747133037646333
cor1336	ID4	AP1AR	0.33969901807765	0.00120390055238961
cor1337	ID4	AP1B1	0.149848960929807	0.163471507726504
cor1338	ID4	AP1G1	-0.133459585278252	0.21511784883552
cor1339	ID4	AP1G2	-0.230704470094296	0.0305782619540353
cor1340	ID4	AP1M1	0.266696325877485	0.0120140358635293
cor1341	ID4	AP1M2	0.170405037793857	0.112440683399839
cor1342	ID4	AP1S1	0.296850268408109	0.00497747341749788
cor1343	ID4	AP1S2	0.153790025791377	0.152551652725524
cor1344	ID4	AP1S3	0.128557046545656	0.232599542233268
cor1345	ID4	AP2A1	0.265357635864295	0.0124667151417
cor1346	ID4	AP2A2	0.149135947038754	0.16550745223945
cor1347	ID4	AP2B1	0.336777672322255	0.00133497655116465
cor1348	ID4	AP2M1	0.348256502835675	0.000884318918407956
cor1349	ID4	AP2S1	0.357992312368142	0.000615962848214849
cor1350	ID4	AP3B1	0.162365810945172	0.130687454214593
cor1351	ID4	AP3B2	0.0536515257570899	0.619571682096749
cor1352	ID4	AP3D1	0.272392658008416	0.0102440830315057
cor1353	ID4	AP3M1	0.173050796048295	0.106888229172259
cor1354	ID4	AP3M2	0.392012133051736	0.000158614434626111
cor1355	ID4	AP3S1	0.0250761224281766	0.81660956290089
cor1356	ID4	AP3S2	0.308385253021801	0.00346513115164385
cor1357	ID4	AP4B1	0.1400273512089	0.193185741054033
cor1358	ID4	AP4E1	0.172721704880285	0.107567012255957
cor1359	ID4	AP4M1	0.429616863625062	2.95353347207601e-05
cor1360	ID4	AP4S1	-0.232935694606893	0.0289604464838501
cor1361	ID4	AP5B1	0.301632861611979	0.00429086981591036
cor1362	ID4	AP5M1	-0.1680547644399	0.117558088639351
cor1363	ID4	AP5S1	0.24786403857724	0.0198916895867109
cor1364	ID4	AP5Z1	0.274836079923503	0.00955764907912165
cor1365	ID4	APAF1	0.0291708295895941	0.787320758152935
cor1366	ID4	APBA1	0.36110016214307	0.000547475663816705
cor1367	ID4	APBA2	0.0411327235586818	0.703571968414939
cor1368	ID4	APBA3	0.221390617248543	0.0381786800982193
cor1369	ID4	APBB1	-0.119956027924367	0.26561269660304
cor1370	ID4	APBB1IP	-0.313699488020736	0.00291846083523625
cor1371	ID4	APBB2	0.420291177710348	4.56603549713179e-05
cor1372	ID4	APBB3	0.258084168641579	0.0151945928181881
cor1373	ID4	APC	-0.00126615988612305	0.990658736249525
cor1374	ID4	APC2	0.0243989638896007	0.821478688646427
cor1375	ID4	APCDD1	0.41977664191725	4.67538223495907e-05
cor1376	ID4	APCDD1L	0.298675547320427	0.00470468999232546
cor1377	ID4	APCS	-0.0430757577797754	0.69026626774654
cor1378	ID4	APEH	0.101686487271362	0.345828663156155
cor1379	ID4	APELA	-0.110879943942164	0.30373861498509
cor1380	ID4	APEX1	0.1067355988511	0.322280063339301
cor1381	ID4	APEX2	0.368191079568809	0.000416510077184336
cor1382	ID4	APH1A	0.445549503730262	1.36137123359613e-05
cor1383	ID4	APH1B	0.0862243668091697	0.424417873352591
cor1384	ID4	API5	0.133877578587913	0.21367159784431
cor1385	ID4	APIP	0.186029178183736	0.0826808051910744
cor1386	ID4	APLF	0.444190716279906	1.45654762516892e-05
cor1387	ID4	APLN	0.502245176485619	6.17229733571348e-07
cor1388	ID4	APLNR	0.108639763090955	0.313672741609648
cor1389	ID4	APLP1	-0.040025262053645	0.711196154934595
cor1390	ID4	APLP2	0.451044948803754	1.03274919608772e-05
cor1391	ID4	APMAP	0.463842730450861	5.32616875499873e-06
cor1392	ID4	APOA1	-0.161475475827691	0.132839589132706
cor1393	ID4	APOA2	0.0289375872936225	0.788981606609377
cor1394	ID4	APOA4	-0.116335381066954	0.280414549844677
cor1395	ID4	APOA5	-0.150263361345887	0.162296780671001
cor1396	ID4	APOB	-0.0631269962220461	0.559018656005693
cor1397	ID4	APOBEC1	-0.0695717637482159	0.519516762151363
cor1398	ID4	APOBEC2	-0.0141082048800908	0.896201836591085
cor1399	ID4	APOBEC3A	0.0588548523311438	0.585969641646734
cor1400	ID4	APOBEC3B	-0.0840920114230425	0.436006287905929
cor1401	ID4	APOBEC3C	-0.0954340565871646	0.376441845943685
cor1402	ID4	APOBEC3D	-0.212678626201054	0.0466572845445632
cor1403	ID4	APOBEC3F	-0.00262677465383113	0.980622055948179
cor1404	ID4	APOBEC3G	-0.0671500004738632	0.534192912078624
cor1405	ID4	APOBEC3H	-0.260575338997374	0.014207215402948
cor1406	ID4	APOBEC4	-0.130777649464563	0.224562307768091
cor1407	ID4	APOBR	-0.105804552289063	0.326543223561019
cor1408	ID4	APOC1	-0.173360177341613	0.106253144973359
cor1409	ID4	APOC2	-0.0189493408284948	0.860895283508759
cor1410	ID4	APOC3	-0.125336267403513	0.244609656032855
cor1411	ID4	APOC4	0.0505375256087816	0.640067499992865
cor1412	ID4	APOC4-APOC2	0.0431181638788357	0.689976903453239
cor1413	ID4	APOD	0.0339988743989621	0.753165322020333
cor1414	ID4	APOE	-0.114857921495898	0.286609833296924
cor1415	ID4	APOF	-0.0760881449672665	0.481067439465302
cor1416	ID4	APOH	-0.0674527085263969	0.53234728566388
cor1417	ID4	APOL1	-0.0721985974029852	0.503832299298154
cor1418	ID4	APOL2	-0.0686766226259344	0.524917504040117
cor1419	ID4	APOL3	-0.248503651282996	0.0195649244794312
cor1420	ID4	APOL4	-0.125565937994785	0.243739328339958
cor1421	ID4	APOL5	-0.00351908855542962	0.974041371924741
cor1422	ID4	APOL6	-0.149453129615169	0.164599464520676
cor1423	ID4	APOLD1	0.488923348158412	1.34301138979809e-06
cor1424	ID4	APOM	-0.00198967642840317	0.985321380360634
cor1425	ID4	APOO	0.38910173941077	0.000179183188012775
cor1426	ID4	APOOL	0.258258453235001	0.0151236335711524
cor1427	ID4	APP	0.314477643016033	0.00284526378012855
cor1428	ID4	APPBP2	0.305794383707915	0.00376347493258948
cor1429	ID4	APPL1	0.181784558624356	0.0900636485605955
cor1430	ID4	APPL2	0.522011023634966	1.82963162165674e-07
cor1431	ID4	APRT	-0.0443688306337796	0.68146297165793
cor1432	ID4	APTX	0.196036891041342	0.0671752566012049
cor1433	ID4	AQP1	0.284648854517432	0.00719008990806905
cor1434	ID4	AQP10	0.183896459956555	0.0863277066188302
cor1435	ID4	AQP11	0.164911312513602	0.124680956027603
cor1436	ID4	AQP12A	0.0256416184673534	0.812548662954757
cor1437	ID4	AQP12B	0.036747823589258	0.733923542298424
cor1438	ID4	AQP2	-0.123829863931394	0.25037123408629
cor1439	ID4	AQP3	-0.19948166844793	0.0624169741188825
cor1440	ID4	AQP4	-0.127859630283784	0.235164639585611
cor1441	ID4	AQP5	-0.172245715203573	0.108554715349777
cor1442	ID4	AQP6	0.0428308792728712	0.691938101490971
cor1443	ID4	AQP7	-0.174333862719323	0.10427357543618
cor1444	ID4	AQP8	0.107860725860082	0.317176063780523
cor1445	ID4	AQP9	0.161664900707878	0.132379464981217
cor1446	ID4	AQR	0.219885042168123	0.0395443288076889
cor1447	ID4	AR	-0.272041010518955	0.0103463387296261
cor1448	ID4	ARAF	0.205331249252534	0.0549667335227455
cor1449	ID4	ARAP1	0.0742641905393315	0.491673670078843
cor1450	ID4	ARAP2	-0.113066146703655	0.294244057728721
cor1451	ID4	ARAP3	0.148098005541252	0.168504614450285
cor1452	ID4	ARC	0.317915046925867	0.00254124016167048
cor1453	ID4	ARCN1	0.177894949458156	0.0972778330833887
cor1454	ID4	AREG	0.373048869252987	0.000344111969652825
cor1455	ID4	AREL1	0.238181076246792	0.0254400478564653
cor1456	ID4	ARF1	0.333877742571499	0.0014777534062208
cor1457	ID4	ARF3	0.367196661075137	0.000432953826644907
cor1458	ID4	ARF4	0.153560464286695	0.153172367284336
cor1459	ID4	ARF5	0.399614247414101	0.00011473299602755
cor1460	ID4	ARF6	-0.12332201062544	0.25233444776198
cor1461	ID4	ARFGAP1	0.331369447313299	0.00161224495007079
cor1462	ID4	ARFGAP2	0.22645765004736	0.0338686360393525
cor1463	ID4	ARFGAP3	0.211857400506129	0.0475311242428549
cor1464	ID4	ARFGEF1	0.305214993863745	0.00383325117274042
cor1465	ID4	ARFGEF2	0.169796294970403	0.113749276150121
cor1466	ID4	ARFGEF3	0.300990127210355	0.00437794364615033
cor1467	ID4	ARFIP1	0.133639954499342	0.214492926142884
cor1468	ID4	ARFIP2	0.177373697079585	0.098278163999515
cor1469	ID4	ARFRP1	0.16236724505151	0.130684009230834
cor1470	ID4	ARG1	-0.00518861620176564	0.961733854816594
cor1471	ID4	ARG2	0.240836440267528	0.0238012078339995
cor1472	ID4	ARGFX	-0.0577199307697864	0.593227618227538
cor1473	ID4	ARGLU1	-0.0708528540427134	0.511836749789795
cor1474	ID4	ARHGAP1	0.0606115800946401	0.574815686104813
cor1475	ID4	ARHGAP10	0.441370197701323	1.67434783377504e-05
cor1476	ID4	ARHGAP11A	0.151743341245847	0.15815245905053
cor1477	ID4	ARHGAP11B	-0.192361765668399	0.0725707729889032
cor1478	ID4	ARHGAP12	0.0468496057254718	0.664693348466186
cor1479	ID4	ARHGAP15	-0.341494103959476	0.00112926648480989
cor1480	ID4	ARHGAP17	0.208466676699559	0.051283397321043
cor1481	ID4	ARHGAP18	-0.140286401882972	0.192355063216782
cor1482	ID4	ARHGAP19	0.176803633549896	0.0993813894121535
cor1483	ID4	ARHGAP19-SLIT1	-0.0939200110349923	0.384094740510424
cor1484	ID4	ARHGAP20	-0.0656619551367825	0.54331149672071
cor1485	ID4	ARHGAP21	0.458512785809799	7.0403177155149e-06
cor1486	ID4	ARHGAP22	-0.0505354758371153	0.640081082750787
cor1487	ID4	ARHGAP23	-0.0493676251560424	0.647838962311871
cor1488	ID4	ARHGAP24	0.368241900208362	0.00041568529837898
cor1489	ID4	ARHGAP25	-0.294532230652887	0.005344098621092
cor1490	ID4	ARHGAP26	0.0384307014981896	0.722223575521679
cor1491	ID4	ARHGAP27	-0.244810075618566	0.0215171918700043
cor1492	ID4	ARHGAP28	0.0783803621585393	0.467913781891419
cor1493	ID4	ARHGAP29	0.151587864806819	0.158584094684488
cor1494	ID4	ARHGAP30	-0.283325154419333	0.00747582182649198
cor1495	ID4	ARHGAP31	-0.0893443828092794	0.407784826575672
cor1496	ID4	ARHGAP32	0.0179055611345733	0.868486984836645
cor1497	ID4	ARHGAP33	0.347786045726247	0.000899648065556061
cor1498	ID4	ARHGAP35	0.343149381827267	0.00106419526358753
cor1499	ID4	ARHGAP36	-0.051337913118917	0.634772847431007
cor1500	ID4	ARHGAP39	0.522446814799189	1.77967307520893e-07
cor1501	ID4	ARHGAP4	-0.274375600399873	0.00968384270153796
cor1502	ID4	ARHGAP40	0.351382743922989	0.000788350377700448
cor1503	ID4	ARHGAP42	-0.171351246551032	0.110429838830033
cor1504	ID4	ARHGAP44	0.0988948265295758	0.359299451452567
cor1505	ID4	ARHGAP45	-0.302046397123757	0.00423566533622127
cor1506	ID4	ARHGAP5	-0.107732516359189	0.317755026810135
cor1507	ID4	ARHGAP6	-0.0764097445295152	0.479210126813853
cor1508	ID4	ARHGAP8	0.198161629081837	0.0642069168426015
cor1509	ID4	ARHGAP9	-0.363371099658798	0.0005019182334443
cor1510	ID4	ARHGDIA	0.305309799279451	0.0038217552810036
cor1511	ID4	ARHGDIB	-0.196284260842388	0.0668240660901246
cor1512	ID4	ARHGDIG	0.197187075665331	0.0655549228519175
cor1513	ID4	ARHGEF1	-0.141517573414725	0.188442412398988
cor1514	ID4	ARHGEF10	0.253604182250535	0.0171200916766078
cor1515	ID4	ARHGEF10L	0.287816856996337	0.00654500676148139
cor1516	ID4	ARHGEF11	0.437803026379899	1.99353263891493e-05
cor1517	ID4	ARHGEF12	0.148498798727788	0.16734257541237
cor1518	ID4	ARHGEF15	0.136907622810124	0.203393478270722
cor1519	ID4	ARHGEF16	0.240582368326644	0.0239540221168445
cor1520	ID4	ARHGEF17	0.275448029560535	0.00939217579277415
cor1521	ID4	ARHGEF18	0.160675416134941	0.134796409503915
cor1522	ID4	ARHGEF19	0.382239128559635	0.000237812330784464
cor1523	ID4	ARHGEF2	0.26977251249793	0.011027697071161
cor1524	ID4	ARHGEF25	0.428270154842956	3.14780679172247e-05
cor1525	ID4	ARHGEF26	0.476534213613694	2.68877887859635e-06
cor1526	ID4	ARHGEF28	0.337067057143437	0.00132143813631716
cor1527	ID4	ARHGEF3	-0.326687557783024	0.00189323691965387
cor1528	ID4	ARHGEF33	0.302761847363787	0.00414165003940089
cor1529	ID4	ARHGEF35	0.147426257377757	0.17046557170417
cor1530	ID4	ARHGEF37	0.186345533685586	0.0821504498854262
cor1531	ID4	ARHGEF38	-0.372950252065259	0.000345458716224943
cor1532	ID4	ARHGEF39	0.0324627773753337	0.763984355591577
cor1533	ID4	ARHGEF4	0.364974301708352	0.000471876492320147
cor1534	ID4	ARHGEF40	0.46010824841108	6.47935666199557e-06
cor1535	ID4	ARHGEF5	0.272364834696664	0.0102521414629919
cor1536	ID4	ARHGEF6	-0.143998206863521	0.180734786640092
cor1537	ID4	ARHGEF7	0.167635631377081	0.118489269533134
cor1538	ID4	ARHGEF9	0.150589283705437	0.161377273373028
cor1539	ID4	ARID1A	0.285479890675778	0.0070156642113565
cor1540	ID4	ARID1B	0.548992172609725	3.05569824491645e-08
cor1541	ID4	ARID2	0.278400923276887	0.00862849706488736
cor1542	ID4	ARID3A	0.268653107628451	0.0113781186004041
cor1543	ID4	ARID3B	0.182051073650535	0.0895852545663999
cor1544	ID4	ARID3C	0.0386407047193313	0.72076796347058
cor1545	ID4	ARID4A	-0.225964705314569	0.0342691436207821
cor1546	ID4	ARID4B	0.335574222477928	0.00139263685217763
cor1547	ID4	ARID5A	0.217139495900906	0.0421395835928444
cor1548	ID4	ARID5B	0.286456597619539	0.00681544421380597
cor1549	ID4	ARIH1	0.343648758520742	0.00104524418525292
cor1550	ID4	ARIH2	0.125942407729809	0.242317338227468
cor1551	ID4	ARIH2OS	-0.0495305259742856	0.646754551358925
cor1552	ID4	ARL1	0.229290857685976	0.0316421954822936
cor1553	ID4	ARL10	0.262663240262136	0.0134229981718111
cor1554	ID4	ARL11	-0.140782775184034	0.190770594085195
cor1555	ID4	ARL13A	0.013474430143735	0.900840485445765
cor1556	ID4	ARL13B	0.46382575402741	5.33094398230106e-06
cor1557	ID4	ARL14	-0.36532721753817	0.000465488686279875
cor1558	ID4	ARL14EP	-0.0363293911473006	0.736842202307647
cor1559	ID4	ARL14EPL	-0.240441245362977	0.0240392625532015
cor1560	ID4	ARL15	0.393335313006272	0.000150004681976493
cor1561	ID4	ARL16	0.399866883378687	0.000113489459548307
cor1562	ID4	ARL17A	0.0689223526074102	0.523432110476467
cor1563	ID4	ARL17B	0.0323690076136469	0.764646286645801
cor1564	ID4	ARL2	0.162938113832516	0.129318167793289
cor1565	ID4	ARL2-SNX15	-0.0438748034069051	0.684821381059034
cor1566	ID4	ARL2BP	-0.0167721759384448	0.876743901853968
cor1567	ID4	ARL3	0.345434524031887	0.0009799582288633
cor1568	ID4	ARL4A	0.151995395862175	0.157454559923749
cor1569	ID4	ARL4C	0.0764107949219534	0.479204066859047
cor1570	ID4	ARL4D	0.235961742320752	0.026882442202337
cor1571	ID4	ARL5A	0.0264665214978295	0.806633826766339
cor1572	ID4	ARL5B	0.368598591711448	0.000409938509181118
cor1573	ID4	ARL5C	0.299741625377962	0.0045515915708543
cor1574	ID4	ARL6	0.360931376885249	0.000551008312111422
cor1575	ID4	ARL6IP1	0.377515591623337	0.000287938165419345
cor1576	ID4	ARL6IP4	0.108514438046696	0.314234632074127
cor1577	ID4	ARL6IP5	-0.221664595157774	0.0379344518609762
cor1578	ID4	ARL6IP6	0.194707191336036	0.0690886824949726
cor1579	ID4	ARL8A	0.510906067839426	3.6572197993612e-07
cor1580	ID4	ARL8B	0.325620682054396	0.00196314861465353
cor1581	ID4	ARL9	0.316532317564077	0.00265984040106154
cor1582	ID4	ARMC1	0.331886003674923	0.00158367553029496
cor1583	ID4	ARMC10	0.284642223930255	0.00719149683693808
cor1584	ID4	ARMC12	0.30081713322233	0.00440164698081309
cor1585	ID4	ARMC2	0.307976842316985	0.00351070954656846
cor1586	ID4	ARMC3	-0.121546838801534	0.259279440668477
cor1587	ID4	ARMC4	-0.0351316937399299	0.745216919454813
cor1588	ID4	ARMC5	0.368764789862782	0.000407285804051731
cor1589	ID4	ARMC6	0.182321182158004	0.0891024634817377
cor1590	ID4	ARMC7	0.372032545787484	0.000358225452590274
cor1591	ID4	ARMC8	0.264934843116233	0.0126127327318416
cor1592	ID4	ARMC9	0.454769596372102	8.5406014985579e-06
cor1593	ID4	ARMCX1	0.385049609504021	0.00021193984079451
cor1594	ID4	ARMCX2	0.0143890555953708	0.894147372053465
cor1595	ID4	ARMCX3	0.0815513762086033	0.450044609392871
cor1596	ID4	ARMCX4	0.272346628146952	0.0102574176034292
cor1597	ID4	ARMCX5	0.192806322445988	0.071900147173399
cor1598	ID4	ARMCX5-GPRASP2	0.13724102296221	0.202284540966947
cor1599	ID4	ARMCX6	0.078485543847909	0.467314942148929
cor1600	ID4	ARMH1	-0.097252777918628	0.367372142804092
cor1601	ID4	ARMH2	-0.117740561620351	0.274605864410242
cor1602	ID4	ARMH3	0.116822483962439	0.278391767263887
cor1603	ID4	ARMH4	0.23371335102159	0.0284138665947432
cor1604	ID4	ARMS2	0.0328503393054039	0.761250315379779
cor1605	ID4	ARMT1	0.473209093977056	3.22464627862501e-06
cor1606	ID4	ARNT	0.318914338248204	0.00245850929712235
cor1607	ID4	ARNT2	0.266447499654153	0.0120970771212356
cor1608	ID4	ARNTL	-0.0850465030663646	0.430797036927785
cor1609	ID4	ARNTL2	0.282453595401108	0.00766937338943934
cor1610	ID4	ARPC1A	0.22535166536473	0.0347727660829196
cor1611	ID4	ARPC1B	-0.183764722927304	0.086557093899056
cor1612	ID4	ARPC2	0.185910330095271	0.0828807515901164
cor1613	ID4	ARPC3	0.0985617438880934	0.360928045155787
cor1614	ID4	ARPC4	0.0794800710735635	0.461673400830257
cor1615	ID4	ARPC4-TTLL3	0.0354311270022213	0.743120358950295
cor1616	ID4	ARPC5	0.0923542928883734	0.392106400040414
cor1617	ID4	ARPC5L	0.0582815434456222	0.589630971511855
cor1618	ID4	ARPIN	0.196611591159675	0.0663616401280007
cor1619	ID4	ARPIN-AP3S2	-0.101418090955574	0.347109860902233
cor1620	ID4	ARPP19	0.251239647325412	0.0182186354869442
cor1621	ID4	ARPP21	0.0120620054633803	0.911189886457288
cor1622	ID4	ARR3	0.0749770644362685	0.487513715548063
cor1623	ID4	ARRB1	0.114492800052892	0.288154746896561
cor1624	ID4	ARRB2	-0.0446546848636414	0.679522550853897
cor1625	ID4	ARRDC1	0.0981673320120342	0.362862378115803
cor1626	ID4	ARRDC2	-0.0243496321862149	0.821833676096537
cor1627	ID4	ARRDC3	0.328883299319693	0.00175637414290693
cor1628	ID4	ARRDC4	0.372983688458534	0.000345001556869588
cor1629	ID4	ARRDC5	-0.186089851971308	0.082578877657346
cor1630	ID4	ARSA	0.14533915447348	0.176665333129994
cor1631	ID4	ARSB	0.219109169882831	0.0402638479486266
cor1632	ID4	ARSD	0.315867161088806	0.0027186436521846
cor1633	ID4	ARSF	0.107197507025448	0.320178338472741
cor1634	ID4	ARSG	0.0463245749761079	0.668229086602753
cor1635	ID4	ARSH	0.316141104155699	0.00269428580691936
cor1636	ID4	ARSI	0.253824626396406	0.0170206473267765
cor1637	ID4	ARSJ	0.396744658167909	0.000129771977142765
cor1638	ID4	ARSK	0.255404685910074	0.0163223346481873
cor1639	ID4	ARSL	0.396489111149493	0.000131196134135911
cor1640	ID4	ART1	-0.136722854138545	0.204009915062316
cor1641	ID4	ART3	0.31695134275866	0.00262338524636112
cor1642	ID4	ART4	-0.17309965145469	0.106787744951769
cor1643	ID4	ART5	0.221799097697298	0.0378150327348363
cor1644	ID4	ARTN	0.261902132407324	0.013704405292703
cor1645	ID4	ARV1	0.0944722863551079	0.381292439253796
cor1646	ID4	ARVCF	0.439893973934871	1.80014844985827e-05
cor1647	ID4	ARX	-0.153095628826116	0.154435018920094
cor1648	ID4	AS3MT	0.385750920639882	0.000205901885149182
cor1649	ID4	ASAH1	0.420713858715188	4.47799659723617e-05
cor1650	ID4	ASAH2	0.297757992724011	0.00484010818812191
cor1651	ID4	ASAH2B	0.352744542562603	0.000749596765692706
cor1652	ID4	ASAP1	0.387440548122203	0.000192000900262805
cor1653	ID4	ASAP2	0.315032071232848	0.0027941205910408
cor1654	ID4	ASAP3	0.47295049343012	3.27028637020545e-06
cor1655	ID4	ASB1	0.453922704582735	8.91935187092943e-06
cor1656	ID4	ASB10	-0.0585385449083559	0.587988398499914
cor1657	ID4	ASB11	0.0479556613840585	0.657268802628855
cor1658	ID4	ASB12	0.00838385071557444	0.938206447719977
cor1659	ID4	ASB13	0.231878705637995	0.0297175912178368
cor1660	ID4	ASB14	-0.0400350286240875	0.711128792638752
cor1661	ID4	ASB15	0.235623783174247	0.0271080619336797
cor1662	ID4	ASB16	0.0508257019446496	0.638159088222748
cor1663	ID4	ASB17	-0.21857873747005	0.0407620050639983
cor1664	ID4	ASB18	0.326644760054967	0.00189599759600477
cor1665	ID4	ASB2	-0.280103570032992	0.00821341100230836
cor1666	ID4	ASB3	0.331059093551235	0.00162963311514347
cor1667	ID4	ASB4	-0.0139879557213427	0.897081686900469
cor1668	ID4	ASB5	-0.0925427260110005	0.3911369652606
cor1669	ID4	ASB6	0.309185871646164	0.00337731483888831
cor1670	ID4	ASB7	0.214387994755847	0.0448809630052307
cor1671	ID4	ASB8	0.246481221856033	0.0206141726569317
cor1672	ID4	ASB9	0.00982850863233444	0.927585186192291
cor1673	ID4	ASCC1	0.303105254528619	0.00409718809906686
cor1674	ID4	ASCC2	0.32145267819011	0.00225913926576975
cor1675	ID4	ASCC3	0.136569165332441	0.204523677847843
cor1676	ID4	ASCL1	0.229560778450346	0.0314366686973765
cor1677	ID4	ASCL2	-0.184843931230948	0.0846920996717899
cor1678	ID4	ASCL3	-0.199445285824575	0.0624657589006957
cor1679	ID4	ASCL4	0.11220618387929	0.29795523961432
cor1680	ID4	ASCL5	0.369969602963506	0.000388521644395106
cor1681	ID4	ASDURF	0.0504117381071212	0.640901246890657
cor1682	ID4	ASF1A	0.281719306296959	0.00783585132205111
cor1683	ID4	ASF1B	0.162787879151113	0.129676553653664
cor1684	ID4	ASGR1	0.307083723646846	0.00361225322324205
cor1685	ID4	ASGR2	-0.0479701220755297	0.657171951051298
cor1686	ID4	ASH1L	0.264903116560653	0.0126237497062952
cor1687	ID4	ASH2L	0.321060415835269	0.00228896584911211
cor1688	ID4	ASIC1	0.298776540764692	0.00468999257395223
cor1689	ID4	ASIC2	0.20373928066516	0.0569182427660198
cor1690	ID4	ASIC3	0.0642611570614635	0.551964425242992
cor1691	ID4	ASIC4	0.210420629692166	0.0490924424855277
cor1692	ID4	ASIC5	-0.180792650514497	0.0918618929996645
cor1693	ID4	ASIP	-0.115314414637892	0.284686048734636
cor1694	ID4	ASL	-0.00515199407097234	0.962003742353535
cor1695	ID4	ASMT	0.0500573359066113	0.643252693841915
cor1696	ID4	ASMTL	0.139369986344373	0.195305275366438
cor1697	ID4	ASNS	0.318836899969965	0.00246483274260926
cor1698	ID4	ASNSD1	0.311821442734537	0.00310211974435858
cor1699	ID4	ASPA	-0.210905209219566	0.048561198197776
cor1700	ID4	ASPDH	-0.0321765255232395	0.766005567778796
cor1701	ID4	ASPG	-0.0809321865282636	0.453503689685657
cor1702	ID4	ASPH	0.329657276826263	0.0017103039827421
cor1703	ID4	ASPHD1	0.121912426007306	0.25783862764668
cor1704	ID4	ASPHD2	-0.00844060354189711	0.937788979437086
cor1705	ID4	ASPM	0.225114563240939	0.0349692075555034
cor1706	ID4	ASPN	0.278559329876016	0.00858911703215703
cor1707	ID4	ASPRV1	0.209567876395627	0.0500389474616738
cor1708	ID4	ASPSCR1	0.429113906961541	3.02474057773133e-05
cor1709	ID4	ASRGL1	-0.215188711527978	0.0440683615795184
cor1710	ID4	ASS1	0.162014214240797	0.131534143557054
cor1711	ID4	ASTE1	0.270155245531928	0.0109100654117028
cor1712	ID4	ASTL	0.168871776154034	0.115759177660716
cor1713	ID4	ASTN1	0.295397704139989	0.00520450190332871
cor1714	ID4	ASTN2	0.0423854421072914	0.694982968684043
cor1715	ID4	ASXL1	0.362360601315331	0.000521743113698711
cor1716	ID4	ASXL2	0.140045698254222	0.193126823952126
cor1717	ID4	ASXL3	0.186926237136387	0.0811839836986474
cor1718	ID4	ASZ1	0.135380108190099	0.208529817159223
cor1719	ID4	ATAD1	0.162653944161761	0.129996694792041
cor1720	ID4	ATAD2	0.146005563913479	0.174668075840769
cor1721	ID4	ATAD2B	0.228698439652205	0.0320972539836194
cor1722	ID4	ATAD3A	0.268610632119374	0.011391604337837
cor1723	ID4	ATAD3B	0.103012066908949	0.339544466358775
cor1724	ID4	ATAD3C	0.0498901861424537	0.644362948278107
cor1725	ID4	ATAD5	0.239668718382411	0.0245104732376475
cor1726	ID4	ATAT1	0.438177647842638	1.95751511306289e-05
cor1727	ID4	ATCAY	0.2929748690987	0.00560367935129031
cor1728	ID4	ATE1	-0.0085784561888254	0.936775018927053
cor1729	ID4	ATF1	0.294344734882753	0.00537477494772597
cor1730	ID4	ATF2	0.263086586570342	0.0132686546968177
cor1731	ID4	ATF3	0.295913421965541	0.00512286670879599
cor1732	ID4	ATF4	0.295830069992245	0.00513598333289451
cor1733	ID4	ATF5	0.0170104552605299	0.875006868803829
cor1734	ID4	ATF6	0.40736207399411	8.18097787542527e-05
cor1735	ID4	ATF6B	0.39531202369582	0.000137944729917364
cor1736	ID4	ATF7	0.42483959019704	3.6979096933251e-05
cor1737	ID4	ATF7-NPFF	0.301905671551482	0.00425437989964362
cor1738	ID4	ATF7IP	0.199686838560305	0.0621424445958062
cor1739	ID4	ATF7IP2	-0.194616404281073	0.069220912017551
cor1740	ID4	ATG10	0.22772643370144	0.0328558215440586
cor1741	ID4	ATG101	0.389637060874905	0.000175224121265603
cor1742	ID4	ATG12	0.072860554054405	0.49991895054211
cor1743	ID4	ATG13	0.226067666143556	0.0341851631349719
cor1744	ID4	ATG14	-0.0319168314940489	0.76784061146557
cor1745	ID4	ATG16L1	0.30982745743373	0.00330838465077341
cor1746	ID4	ATG16L2	-0.135737722000336	0.207319123692066
cor1747	ID4	ATG2A	0.219531532641812	0.0398708213625303
cor1748	ID4	ATG2B	0.0484796354690378	0.653763067217066
cor1749	ID4	ATG3	0.0677325165879798	0.530644107269834
cor1750	ID4	ATG4A	0.0246327826406495	0.819796635087321
cor1751	ID4	ATG4B	0.33097144067087	0.00163457464447823
cor1752	ID4	ATG4C	0.195470459917212	0.0679850403935316
cor1753	ID4	ATG4D	0.153153156007794	0.154278335577994
cor1754	ID4	ATG5	0.424769055091234	3.7101082231744e-05
cor1755	ID4	ATG7	0.0246785877679881	0.819467215680729
cor1756	ID4	ATG9A	0.320735516627351	0.00231393810048643
cor1757	ID4	ATG9B	-0.114461442963185	0.288287682776492
cor1758	ID4	ATIC	0.230798498963268	0.0305085762697714
cor1759	ID4	ATL1	0.343148221540303	0.00106423965710074
cor1760	ID4	ATL2	0.29094116457129	0.00595945120536761
cor1761	ID4	ATL3	-0.180565575254038	0.0922775210826731
cor1762	ID4	ATM	-0.189307175115206	0.0773158046271282
cor1763	ID4	ATMIN	0.207471655174419	0.052429641019492
cor1764	ID4	ATN1	0.387082484045608	0.000194872325540902
cor1765	ID4	ATOH1	-0.0572289251691745	0.596380151533008
cor1766	ID4	ATOH7	0.374838163802461	0.000320499626751664
cor1767	ID4	ATOH8	0.185810451902647	0.0830490811312036
cor1768	ID4	ATOX1	0.0896074975843355	0.406399816383364
cor1769	ID4	ATP10A	0.0259987460795776	0.809986625342771
cor1770	ID4	ATP10B	-0.206100877380914	0.0540431313546112
cor1771	ID4	ATP10D	-0.0679507782063537	0.529317448371579
cor1772	ID4	ATP11A	-0.00359234075979353	0.973501218784289
cor1773	ID4	ATP11B	0.287408076191348	0.00662526348228252
cor1774	ID4	ATP11C	0.0592766765664757	0.58328237630298
cor1775	ID4	ATP12A	-0.0830639047130241	0.441657000993401
cor1776	ID4	ATP13A1	0.253368149103325	0.0172271230954796
cor1777	ID4	ATP13A2	0.165236704028911	0.1239286473861
cor1778	ID4	ATP13A3	0.105795796902678	0.326583483583636
cor1779	ID4	ATP13A4	-0.134281108596196	0.212281941314048
cor1780	ID4	ATP13A5	0.0575358211045122	0.594408827425882
cor1781	ID4	ATP1A1	0.37008594028568	0.000386752437018729
cor1782	ID4	ATP1A2	-0.0397819742266474	0.712874881137258
cor1783	ID4	ATP1A3	-0.189460816148526	0.077071349456477
cor1784	ID4	ATP1A4	-0.0836446581999786	0.438459996799212
cor1785	ID4	ATP1B1	0.33339178145652	0.00150298822525994
cor1786	ID4	ATP1B2	0.0918671422663557	0.394619278242438
cor1787	ID4	ATP1B3	0.487314082880403	1.47200514547389e-06
cor1788	ID4	ATP1B4	0.116346635330972	0.280367704086056
cor1789	ID4	ATP23	0.424463114586544	3.76345403269994e-05
cor1790	ID4	ATP2A1	0.0333200246099593	0.757940863112853
cor1791	ID4	ATP2A2	0.333485332264836	0.00149810025223246
cor1792	ID4	ATP2A3	-0.378226275786143	0.0002798219397695
cor1793	ID4	ATP2B1	0.0730751120689786	0.498653938109341
cor1794	ID4	ATP2B2	0.0652407977656824	0.545906056102885
cor1795	ID4	ATP2B3	0.213488890515244	0.0458081684798384
cor1796	ID4	ATP2B4	0.418413945077218	4.97687269835871e-05
cor1797	ID4	ATP2C1	0.321201440196658	0.0022782021797753
cor1798	ID4	ATP2C2	-0.157823893008952	0.14194906565061
cor1799	ID4	ATP4A	-0.159088435006963	0.138742578689493
cor1800	ID4	ATP4B	0.204152617973398	0.0564061919259903
cor1801	ID4	ATP5F1A	0.0781577319688873	0.469182677477335
cor1802	ID4	ATP5F1B	0.113295183831312	0.293260801631505
cor1803	ID4	ATP5F1C	0.0677081367983041	0.530792397751825
cor1804	ID4	ATP5F1D	0.220040237398235	0.0394017002175258
cor1805	ID4	ATP5F1E	0.118795717010974	0.270297544684796
cor1806	ID4	ATP5IF1	0.0780531952118298	0.469779136134706
cor1807	ID4	ATP5MC1	-0.0184532529225887	0.864501938770341
cor1808	ID4	ATP5MC2	0.358435108411908	0.000605748909520294
cor1809	ID4	ATP5MC3	0.168258606025303	0.117107261402414
cor1810	ID4	ATP5MD	0.0333195194069408	0.757944420498353
cor1811	ID4	ATP5ME	0.138970580263413	0.196601228753218
cor1812	ID4	ATP5MF	0.0300913222168444	0.780775544016802
cor1813	ID4	ATP5MF-PTCD1	-0.18132128334606	0.0909000319032621
cor1814	ID4	ATP5MG	-0.0253068871056494	0.814951821214553
cor1815	ID4	ATP5MGL	0.1663708630321	0.121333644609458
cor1816	ID4	ATP5MPL	-0.0857902344330994	0.426762742971531
cor1817	ID4	ATP5PB	0.0350106562479123	0.746064922666795
cor1818	ID4	ATP5PD	0.264699434275845	0.0126946774450077
cor1819	ID4	ATP5PF	0.176536691956169	0.0999013186887637
cor1820	ID4	ATP5PO	0.189926398105022	0.0763343482657373
cor1821	ID4	ATP6AP1	0.465039895677486	4.99938498352358e-06
cor1822	ID4	ATP6AP1L	0.398175221256771	0.000122060291514746
cor1823	ID4	ATP6AP2	0.3936656831949	0.000147923506681434
cor1824	ID4	ATP6V0A1	0.384464369606946	0.000217103047833333
cor1825	ID4	ATP6V0A2	0.315269813612167	0.00277244386702668
cor1826	ID4	ATP6V0A4	-0.0199856345809995	0.853370499678337
cor1827	ID4	ATP6V0B	0.270073687734498	0.0109350396561009
cor1828	ID4	ATP6V0C	0.161793511496142	0.13206775373822
cor1829	ID4	ATP6V0D1	-0.106559859812787	0.323082009245072
cor1830	ID4	ATP6V0D2	0.0155462627812586	0.885689734060771
cor1831	ID4	ATP6V0E1	0.117980448107572	0.27362235719007
cor1832	ID4	ATP6V0E2	0.219261596037491	0.0401216382924067
cor1833	ID4	ATP6V1A	0.0697973944895114	0.518159901785072
cor1834	ID4	ATP6V1B1	0.0122015896813506	0.91016640896643
cor1835	ID4	ATP6V1B2	0.22848685096149	0.0322611130071308
cor1836	ID4	ATP6V1C1	0.247434683487616	0.0201136544030799
cor1837	ID4	ATP6V1C2	-0.00763331099678622	0.943728871535184
cor1838	ID4	ATP6V1D	0.0119145141245157	0.912271498844634
cor1839	ID4	ATP6V1E1	0.392852732225203	0.000153093413373087
cor1840	ID4	ATP6V1E2	0.387794597286979	0.000189200120939078
cor1841	ID4	ATP6V1F	0.152917036876398	0.154922195837563
cor1842	ID4	ATP6V1FNB	0.0289273867989919	0.789054262839601
cor1843	ID4	ATP6V1G1	0.212299491470087	0.0470590447296218
cor1844	ID4	ATP6V1G2	0.234002350206985	0.0282129793788194
cor1845	ID4	ATP6V1G2-DDX39B	-0.0310357458925881	0.774075994318843
cor1846	ID4	ATP6V1G3	-0.0996213297862202	0.355763013843066
cor1847	ID4	ATP6V1H	0.419653598319452	4.70188979342141e-05
cor1848	ID4	ATP7A	0.203354152441158	0.0573987607790648
cor1849	ID4	ATP7B	0.195738087660772	0.0676014557796749
cor1850	ID4	ATP8A1	-0.424081120164861	3.83106518394635e-05
cor1851	ID4	ATP8A2	0.422026132583511	4.21463988670087e-05
cor1852	ID4	ATP8B1	-0.0237973682872759	0.82581015861273
cor1853	ID4	ATP8B2	0.228320648168973	0.0323903174551333
cor1854	ID4	ATP8B3	0.152701688481744	0.155511163602951
cor1855	ID4	ATP8B4	0.0238789660053351	0.8252223490457
cor1856	ID4	ATP9A	0.277040124577971	0.00897337599961938
cor1857	ID4	ATP9B	0.353565393148478	0.000727084959187735
cor1858	ID4	ATPAF1	0.261221262891343	0.0139604691856148
cor1859	ID4	ATPAF2	0.0193929153779344	0.857672820004792
cor1860	ID4	ATPSCKMT	0.288258363844975	0.00645929085847322
cor1861	ID4	ATR	0.119401491556924	0.267844783041351
cor1862	ID4	ATRAID	0.351599748921565	0.000782055043666289
cor1863	ID4	ATRIP	0.304827763585425	0.00388052698548437
cor1864	ID4	ATRN	0.307633674678969	0.00354942036960826
cor1865	ID4	ATRNL1	0.515467029617903	2.75997782615217e-07
cor1866	ID4	ATRX	0.244096782850525	0.0219128074566894
cor1867	ID4	ATXN1	0.43157494878993	2.69095299636938e-05
cor1868	ID4	ATXN10	0.394097130557088	0.000145245797038949
cor1869	ID4	ATXN1L	-0.0279217129802585	0.796226244740506
cor1870	ID4	ATXN2	0.312320883680567	0.00305229417187674
cor1871	ID4	ATXN2L	0.289452739022377	0.0062323619307231
cor1872	ID4	ATXN3	0.0944556268449886	0.381376790533121
cor1873	ID4	ATXN3L	0.178443465549732	0.096233833682091
cor1874	ID4	ATXN7	-0.0929880479927562	0.388851599991929
cor1875	ID4	ATXN7L1	0.0521881474729459	0.629168493179671
cor1876	ID4	ATXN7L2	0.295942008026217	0.0051183751376054
cor1877	ID4	ATXN7L3	0.383099685519042	0.000229596676918712
cor1878	ID4	ATXN7L3B	0.330261714883122	0.00167508781853158
cor1879	ID4	AUH	0.0387190013061723	0.720225514064756
cor1880	ID4	AUNIP	0.291601628545459	0.00584177859252748
cor1881	ID4	AUP1	0.188948420247532	0.077889029067289
cor1882	ID4	AURKA	0.264098377046741	0.0129060058029629
cor1883	ID4	AURKAIP1	0.234270359401535	0.0280277584016164
cor1884	ID4	AURKB	0.237692390107972	0.0257518768116849
cor1885	ID4	AURKC	0.0377569257563474	0.726900421490883
cor1886	ID4	AUTS2	0.434027621693491	2.39278689707975e-05
cor1887	ID4	AVEN	0.302813529373284	0.00413493124473397
cor1888	ID4	AVIL	0.301805325227299	0.00426776953578041
cor1889	ID4	AVL9	0.201238836892241	0.0600974267474627
cor1890	ID4	AVP	-0.0586424480450017	0.58732491309316
cor1891	ID4	AVPI1	0.242039602586782	0.0230887858245272
cor1892	ID4	AVPR1A	0.260723620878106	0.014150239157575
cor1893	ID4	AVPR1B	0.12186807835651	0.258013114499491
cor1894	ID4	AVPR2	-0.287657124895816	0.00657626445156716
cor1895	ID4	AWAT1	-0.0545965796210015	0.613407572253543
cor1896	ID4	AWAT2	0.039211652970049	0.716815539610796
cor1897	ID4	AXDND1	0.0759410655508703	0.481918138943715
cor1898	ID4	AXIN1	0.464717441012434	5.08549713303843e-06
cor1899	ID4	AXIN2	0.0890646923091948	0.409260115613161
cor1900	ID4	AXL	0.0512452054553216	0.635385186576944
cor1901	ID4	AZGP1	-0.00275157590650636	0.979701577035254
cor1902	ID4	AZI2	0.189842924630966	0.0764660670264864
cor1903	ID4	AZIN1	0.294948431647215	0.00527655810550663
cor1904	ID4	AZIN2	0.292767779110665	0.00563902565520344
cor1905	ID4	AZU1	0.244194244507907	0.0218583879808349
cor1906	ID4	B2M	-0.256600858618235	0.0158102612444362
cor1907	ID4	B3GALNT1	0.383208847047261	0.00022857343451398
cor1908	ID4	B3GALNT2	0.430386304514009	2.8476206471486e-05
cor1909	ID4	B3GALT1	0.279379975379585	0.00838762034278702
cor1910	ID4	B3GALT2	0.235476121683614	0.0272071428166126
cor1911	ID4	B3GALT4	0.0174010473757752	0.872160773504662
cor1912	ID4	B3GALT5	-0.0170644966199134	0.874612994553114
cor1913	ID4	B3GALT6	0.342870547239824	0.00107491222203755
cor1914	ID4	B3GAT1	-0.177993244302879	0.0970900956138587
cor1915	ID4	B3GAT2	0.00704695654705837	0.948045093430191
cor1916	ID4	B3GAT3	0.204905918456602	0.0554826789291389
cor1917	ID4	B3GLCT	0.337718331574598	0.00129142338250059
cor1918	ID4	B3GNT10	0.0782088796070031	0.468890992783455
cor1919	ID4	B3GNT2	0.139211759030359	0.195817937717836
cor1920	ID4	B3GNT3	-0.185914988089362	0.0828729078817619
cor1921	ID4	B3GNT4	0.2337309108004	0.0284016261082807
cor1922	ID4	B3GNT5	0.306935996252785	0.00362929978342336
cor1923	ID4	B3GNT6	-0.136289138783638	0.205462147745378
cor1924	ID4	B3GNT7	-0.0824495019951539	0.445053470119802
cor1925	ID4	B3GNT8	0.0284213565368559	0.792660872992457
cor1926	ID4	B3GNT9	0.217560685793269	0.041732491216327
cor1927	ID4	B3GNTL1	0.221724614061551	0.0378811247344764
cor1928	ID4	B4GALNT1	0.0294985969652612	0.784988431657518
cor1929	ID4	B4GALNT2	0.252677982108097	0.0175433999306327
cor1930	ID4	B4GALNT3	0.531715088817934	9.78582031099547e-08
cor1931	ID4	B4GALNT4	0.373875650841752	0.000333009513575196
cor1932	ID4	B4GALT1	0.295978588051819	0.00511263261854017
cor1933	ID4	B4GALT2	0.478345804461245	2.43335036683414e-06
cor1934	ID4	B4GALT3	0.368949925500711	0.00040434938692676
cor1935	ID4	B4GALT4	0.176631634297305	0.0997161533126064
cor1936	ID4	B4GALT5	0.35221272295835	0.000764519420519733
cor1937	ID4	B4GALT6	0.152524594332397	0.155996757626278
cor1938	ID4	B4GALT7	0.269898278756258	0.0109889217226895
cor1939	ID4	B4GAT1	0.500400991123894	6.88718614590631e-07
cor1940	ID4	B9D1	0.222454596804985	0.0372375300610365
cor1941	ID4	B9D2	0.252709349263721	0.0175289178533587
cor1942	ID4	BAALC	0.131457739187473	0.222140270469844
cor1943	ID4	BAAT	0.0635616686776116	0.556310011752477
cor1944	ID4	BABAM1	0.323241908170506	0.00212747954310585
cor1945	ID4	BABAM2	0.426854108029905	3.36490232024499e-05
cor1946	ID4	BACE1	0.377836542600823	0.000284246351877627
cor1947	ID4	BACE2	0.372379058941925	0.000353354833228711
cor1948	ID4	BACH1	0.143483980061206	0.182313344762292
cor1949	ID4	BACH2	0.161079303100323	0.133805847328907
cor1950	ID4	BAD	0.167655386813319	0.118445251994594
cor1951	ID4	BAG1	-0.120461440959981	0.263589329997692
cor1952	ID4	BAG2	0.32547645813231	0.00197277603879235
cor1953	ID4	BAG3	0.312575026919488	0.00302721643576593
cor1954	ID4	BAG4	0.37752631732112	0.000287814081271149
cor1955	ID4	BAG5	0.140312771797435	0.192270649727003
cor1956	ID4	BAG6	0.516972455801161	2.5128318129274e-07
cor1957	ID4	BAHCC1	0.38454081329991	0.000216422108061019
cor1958	ID4	BAHD1	0.045705074090534	0.672410333704604
cor1959	ID4	BAIAP2	0.226370536024316	0.0339391270238363
cor1960	ID4	BAIAP2L1	0.356007077638304	0.000663719412492083
cor1961	ID4	BAIAP2L2	0.219313301090296	0.0400734939844783
cor1962	ID4	BAIAP3	-0.085324894837597	0.42928439033887
cor1963	ID4	BAK1	0.0905281188229302	0.401575517032554
cor1964	ID4	BAMBI	0.533943137598593	8.45259682878812e-08
cor1965	ID4	BANF1	0.370716048121446	0.0003772978737271
cor1966	ID4	BANF2	0.263749396137445	0.0130301031967409
cor1967	ID4	BANK1	-0.342206883517864	0.00110081560717499
cor1968	ID4	BANP	0.178886788643847	0.0953965030193529
cor1969	ID4	BAP1	0.247844733575486	0.0199016244487352
cor1970	ID4	BARD1	0.23965123589019	0.0245212271948753
cor1971	ID4	BARHL1	0.153573462436819	0.153137171079401
cor1972	ID4	BARHL2	0.288884812018459	0.00633937242224901
cor1973	ID4	BARX1	0.186533071552543	0.081837333153503
cor1974	ID4	BARX2	0.233037723962306	0.02888823172056
cor1975	ID4	BASP1	0.0474049868313781	0.660961182368808
cor1976	ID4	BATF	-0.0581104394403037	0.590725699278183
cor1977	ID4	BATF2	-0.204948630723989	0.0554306886115982
cor1978	ID4	BATF3	0.0343592169279394	0.7506341527445
cor1979	ID4	BAX	0.251931200447829	0.0178912414799879
cor1980	ID4	BAZ1A	-0.0115674416049672	0.91481734561497
cor1981	ID4	BAZ1B	0.116772529700475	0.278598761240076
cor1982	ID4	BAZ2A	0.252414956235957	0.0176652438044669
cor1983	ID4	BAZ2B	0.27861341962694	0.00857570646422502
cor1984	ID4	BBC3	0.249463385704172	0.0190832608341853
cor1985	ID4	BBIP1	0.0346525335531673	0.74857574001002
cor1986	ID4	BBOF1	0.131433792796912	0.222225238508318
cor1987	ID4	BBOX1	0.00763022282023965	0.943751599813112
cor1988	ID4	BBS1	0.282213119634668	0.00772354779347519
cor1989	ID4	BBS10	0.183422723964555	0.0871548575109524
cor1990	ID4	BBS12	0.186804912951853	0.0813851509425736
cor1991	ID4	BBS2	0.0821078027716798	0.446948725127859
cor1992	ID4	BBS4	0.188390184093965	0.0787877439134532
cor1993	ID4	BBS5	0.343537411393557	0.00104944297549197
cor1994	ID4	BBS7	0.383763521330977	0.000223438759711752
cor1995	ID4	BBS9	0.396988996238946	0.000128423682727934
cor1996	ID4	BBX	0.220938184114727	0.0385848608370704
cor1997	ID4	BCAM	0.353892977371832	0.000718274512723173
cor1998	ID4	BCAN	0.302143036367711	0.00422285616282625
[truncated: 17,928 more rows]
