# Supplementary material for: M6A-mediated molecular patterns and tumor microenvironment infiltration characterization in nasopharyngeal carcinoma
Source: Cancer Biol Ther. 2024 Mar 26;25(1):2333590. doi: 10.1080/15384047.2024.2333590 (PMC10978033; doi:10.1080/15384047.2024.2333590)
Supplement: Supplemental Material [file KCBT_A_2333590_SM2632.zip › Table S22 ID4_GSEA_KEGG_result (1).csv]

	ID	Description	setSize	enrichmentScore	NES	pvalue	p.adjust	qvalue	rank	leading_edge	core_enrichment
KEGG_GRAFT_VERSUS_HOST_DISEASE	KEGG_GRAFT_VERSUS_HOST_DISEASE	KEGG_GRAFT_VERSUS_HOST_DISEASE	37	-0.781109927430467	-4.60866076102819	1e-10	3.32e-09	2.46315789473684e-09	1908	tags=76%, list=10%, signal=68%	HLA-DRB1/HLA-DRB5/HLA-C/HLA-DOA/HLA-DQA1/FAS/HLA-DRA/HLA-E/HLA-DQB1/HLA-DMA/HLA-DPB1/HLA-DMB/HLA-DOB/HLA-DPA1/HLA-F/KIR2DL1/CD28/CD80/KIR3DL1/CD86/KIR2DL3/GZMB/FASLG/KLRC1/IFNG/PRF1/KLRD1/KIR3DL2
KEGG_ALLOGRAFT_REJECTION	KEGG_ALLOGRAFT_REJECTION	KEGG_ALLOGRAFT_REJECTION	35	-0.778862514525831	-4.46350322821714	1e-10	3.32e-09	2.46315789473684e-09	1908	tags=74%, list=10%, signal=67%	HLA-DRB1/HLA-DRB5/HLA-C/HLA-DOA/HLA-DQA1/FAS/HLA-DRA/HLA-E/HLA-DQB1/IL12B/IL10/HLA-DMA/HLA-DPB1/HLA-DMB/HLA-DOB/HLA-DPA1/HLA-F/IL12A/CD28/CD80/CD86/CD40LG/GZMB/FASLG/IFNG/PRF1
KEGG_AUTOIMMUNE_THYROID_DISEASE	KEGG_AUTOIMMUNE_THYROID_DISEASE	KEGG_AUTOIMMUNE_THYROID_DISEASE	50	-0.700140758572119	-4.14863749234786	1e-10	3.32e-09	2.46315789473684e-09	2413	tags=56%, list=13%, signal=49%	CTLA4/IL2/HLA-DRB1/IFNA7/HLA-DRB5/HLA-C/HLA-DOA/HLA-DQA1/FAS/HLA-DRA/HLA-E/IFNA13/HLA-DQB1/IL10/HLA-DMA/HLA-DPB1/HLA-DMB/HLA-DOB/HLA-DPA1/HLA-F/CD28/CD80/CD86/CD40LG/GZMB/FASLG/TSHR/PRF1
KEGG_PRIMARY_IMMUNODEFICIENCY	KEGG_PRIMARY_IMMUNODEFICIENCY	KEGG_PRIMARY_IMMUNODEFICIENCY	35	-0.695521737474132	-3.98589412458882	1e-10	3.32e-09	2.46315789473684e-09	1522	tags=57%, list=8%, signal=53%	CIITA/LCK/IL7R/AIRE/ICOS/TNFRSF13C/CD4/CD8A/AICDA/CD8B/IL2RG/CD40LG/PTPRC/TNFRSF13B/CD3D/CD3E/BTK/CD19/CD79A/ZAP70
KEGG_INTESTINAL_IMMUNE_NETWORK_FOR_IGA_PRODUCTION	KEGG_INTESTINAL_IMMUNE_NETWORK_FOR_IGA_PRODUCTION	KEGG_INTESTINAL_IMMUNE_NETWORK_FOR_IGA_PRODUCTION	46	-0.673964863776087	-3.89186423230183	1e-10	3.32e-09	2.46315789473684e-09	2523	tags=70%, list=13%, signal=60%	IL15/IL2/CCL28/HLA-DRB1/TGFB1/HLA-DRB5/HLA-DOA/CCR9/HLA-DQA1/HLA-DRA/HLA-DQB1/IL10/HLA-DMA/HLA-DPB1/HLA-DMB/TNFSF13B/HLA-DOB/HLA-DPA1/PIGR/ICOS/TNFRSF13C/CD28/CD80/MAP3K14/AICDA/ITGB7/CD86/ITGA4/CD40LG/TNFRSF13B/CCL25/TNFRSF17
KEGG_TYPE_I_DIABETES_MELLITUS	KEGG_TYPE_I_DIABETES_MELLITUS	KEGG_TYPE_I_DIABETES_MELLITUS	41	-0.587647573707462	-3.15868426632861	1.61892540511241e-10	4.47902695414433e-09	3.32305741049389e-09	1908	tags=63%, list=10%, signal=57%	HLA-DRB1/HLA-DRB5/HLA-C/HLA-DOA/HLA-DQA1/FAS/HLA-DRA/HLA-E/HLA-DQB1/IL12B/HLA-DMA/HLA-DPB1/HLA-DMB/LTA/HLA-DOB/PTPRN2/HLA-DPA1/HLA-F/IL12A/CD28/CD80/CD86/GZMB/FASLG/IFNG/PRF1
KEGG_SPLICEOSOME	KEGG_SPLICEOSOME	KEGG_SPLICEOSOME	126	0.502248333032626	1.7961181365445	2.73648931384764e-09	6.48938894426726e-08	4.81457518376201e-08	7501	tags=79%, list=40%, signal=47%	PUF60/SF3B4/ISY1/DHX16/RBM8A/SNRPC/SF3B5/LSM2/XAB2/SF3A2/SNRNP40/RBM22/WBP11/DHX8/MAGOH/ALYREF/EIF4A3/PPIE/PRPF40B/SF3B6/ZMAT2/SNRPE/TRA2B/NCBP2/DDX42/HNRNPA1/USP39/PRPF6/PRPF3/SNRNP200/CHERP/PRPF31/DDX23/HSPA1L/SRSF3/SF3B2/HNRNPM/TXNL4A/HSPA1B/SRSF4/PQBP1/EFTUD2/PRPF38A/PPIL1/RBMX/SRSF2/SART1/SNRPF/LSM4/CDC40/CDC5L/SYF2/SMNDC1/BCAS2/LSM7/LSM5/PPIH/PRPF4/THOC3/SF3A1/HNRNPK/CTNNBL1/SNRPD1/CRNKL1/S…
KEGG_BASAL_CELL_CARCINOMA	KEGG_BASAL_CELL_CARCINOMA	KEGG_BASAL_CELL_CARCINOMA	55	0.584766766059919	1.9877349882499	9.60563965784539e-08	1.99317022900292e-06	1.4787629473262e-06	4172	tags=55%, list=22%, signal=43%	TCF7L1/FZD1/FZD9/WNT5A/WNT2B/LEF1/WNT3/SMO/FZD7/WNT6/DVL3/BMP2/AXIN1/FZD3/GLI3/DVL2/FZD2/PTCH1/TP53/WNT9A/WNT11/BMP4/GSK3B/DVL1/FZD6/TCF7L2/CTNNB1/GLI2/WNT10A/WNT2
KEGG_ASTHMA	KEGG_ASTHMA	KEGG_ASTHMA	28	-0.551205981177389	-2.85330643773297	1.17803380491358e-06	2.1728179068406e-05	1.61204625935543e-05	1908	tags=57%, list=10%, signal=51%	HLA-DRB1/FCER1G/HLA-DRB5/HLA-DOA/HLA-DQA1/IL9/HLA-DRA/HLA-DQB1/IL10/HLA-DMA/HLA-DPB1/HLA-DMB/HLA-DOB/HLA-DPA1/CCL11/CD40LG
KEGG_WNT_SIGNALING_PATHWAY	KEGG_WNT_SIGNALING_PATHWAY	KEGG_WNT_SIGNALING_PATHWAY	150	0.445743054649388	1.61624622423255	3.25026056170167e-06	5.39543253242477e-05	4.00295248125363e-05	5638	tags=49%, list=30%, signal=35%	TCF7L1/SFRP1/PPP2CB/FZD1/FZD9/DKK1/CSNK1E/WNT5A/PRICKLE2/RAC3/WNT2B/LEF1/WNT3/JUN/FZD7/WNT6/DVL3/AXIN1/FZD3/CSNK2B/DVL2/PRKX/CTBP2/SENP2/FZD2/LRP6/MAP3K7/PRKACA/BTRC/VANGL1/TP53/WNT9A/RUVBL1/TBL1X/NKD2/PPP2R1A/CTBP1/CACYBP/WNT11/SMAD4/LRP5/PPP2R5D/CAMK2G/SMAD2/GSK3B/DVL1/SKP1/FZD6/FOSL1/TCF7L2/CXXC4/CTNNB1/CTNNBIP1/PPARD/PLCB4/CSNK2A1/VANGL2/CCND2/WNT10A/PPP2R5B/WNT2/PRKCA/WIF1/RAC1/NFATC4/TBL1XR…
KEGG_VASOPRESSIN_REGULATED_WATER_REABSORPTION	KEGG_VASOPRESSIN_REGULATED_WATER_REABSORPTION	KEGG_VASOPRESSIN_REGULATED_WATER_REABSORPTION	44	0.545164753652096	1.81168506600852	4.35454815025318e-05	0.00065714090267457	0.000487542711559446	2246	tags=41%, list=12%, signal=36%	DCTN6/GNAS/DYNLL2/DYNC2LI1/PRKX/DYNC1I1/CREB3L4/CREB5/DCTN1/DCTN2/RAB5B/PRKACA/RAB5C/ADCY3/DYNC1I2/DCTN4/CREB1/DCTN5
KEGG_HEDGEHOG_SIGNALING_PATHWAY	KEGG_HEDGEHOG_SIGNALING_PATHWAY	KEGG_HEDGEHOG_SIGNALING_PATHWAY	56	0.497819756370394	1.7000969992676	0.000177129069113025	0.0023016274235395	0.00170761197561269	5124	tags=50%, list=27%, signal=36%	BMP7/CSNK1E/WNT5A/WNT2B/WNT3/SMO/WNT6/BMP2/GLI3/PRKX/CSNK1D/RAB23/PRKACA/BTRC/PTCH1/WNT9A/CSNK1G1/WNT11/CSNK1G2/BMP4/GSK3B/GLI2/WNT10A/WNT2/BMP8A/STK36/WNT5B/CSNK1G3
KEGG_PATHWAYS_IN_CANCER	KEGG_PATHWAYS_IN_CANCER	KEGG_PATHWAYS_IN_CANCER	325	0.357598554362627	1.34373132842766	0.000180247930759117	0.0023016274235395	0.00170761197561269	5573	tags=41%, list=30%, signal=29%	TCF7L1/LAMC1/FZD1/NKX3-1/FZD9/WNT5A/RAC3/COL4A2/LAMB1/WNT2B/DAPK3/LEF1/WNT3/JUN/SMO/GSTP1/FZD7/WNT6/DVL3/BMP2/AXIN1/FZD3/IGF1R/CXCL8/GLI3/DVL2/HDAC2/COL4A1/FGF3/CTBP2/E2F3/FZD2/RXRB/ITGA6/CTNNA1/LAMC2/TGFB2/BCR/PDGFA/TGFA/LAMA1/PTCH1/STAT3/ITGB1/TP53/WNT9A/EGF/FGFR1/BRAF/CDK2/FGF12/CTBP1/VEGFA/ELOB/COL4A6/WNT11/RELA/SMAD4/KRAS/ABL1/FGFR2/EGFR/TGFBR1/SMAD2/HDAC1/CDK6/PIK3CB/RET/BMP4/FN1/HSP90B1/LA…
KEGG_GLYCOSAMINOGLYCAN_BIOSYNTHESIS_CHONDROITIN_SULFATE	KEGG_GLYCOSAMINOGLYCAN_BIOSYNTHESIS_CHONDROITIN_SULFATE	KEGG_GLYCOSAMINOGLYCAN_BIOSYNTHESIS_CHONDROITIN_SULFATE	22	0.614251534603085	1.82434317765697	0.000486138324173622	0.00552405978438257	0.00409838297256031	5549	tags=68%, list=30%, signal=48%	UST/CHPF/CHST7/CSGALNACT2/CHSY1/CHST3/B3GALT6/CHPF2/CHST14/CHST15/CSGALNACT1/XYLT1/B4GALT7/CHST11/XYLT2
KEGG_ENDOCYTOSIS	KEGG_ENDOCYTOSIS	KEGG_ENDOCYTOSIS	181	0.385962765362353	1.41589142211082	0.000499162028709268	0.00552405978438257	0.00409838297256031	4047	tags=36%, list=22%, signal=29%	VPS37A/PSD3/RAB11FIP3/ASAP3/SH3GL2/MVB12B/GRK4/CHMP6/VTA1/IGF1R/HGS/RAB22A/STAM/DNAJC6/PARD3/SNF8/PIP5K1C/RAB5B/PIP5K1A/GIT1/NEDD4/VPS37D/NEDD4L/CHMP2A/RNF41/VPS28/EGF/CHMP3/RAB5C/STAMBP/AGAP1/ASAP1/SMURF2/RAB11FIP5/VPS25/PARD6B/CHMP1B/CXCR4/AP2S1/FGFR2/EGFR/AP2M1/RET/VPS45/SH3GL1/AP2B1/RAB11B/MVB12A/ARFGAP1/SRC/ACAP2/PRKCZ/TFRC/CLTB/GRK7/HSPA1L/PIP4K2B/HSPA1B/DNM3/ASAP2/CHMP4B/PARD6G/SH3GLB1/DNM…
KEGG_UBIQUITIN_MEDIATED_PROTEOLYSIS	KEGG_UBIQUITIN_MEDIATED_PROTEOLYSIS	KEGG_UBIQUITIN_MEDIATED_PROTEOLYSIS	133	0.397180689156371	1.42847477833313	0.00104110963561083	0.0108015124694624	0.00801380443200442	8903	tags=71%, list=48%, signal=38%	KLHL13/MID1/CUL7/COP1/UBE2O/ANAPC10/PRKN/BTRC/NEDD4/NEDD4L/UBE2Q1/CDC34/FZR1/RHOBTB2/UBE2I/SMURF2/UBOX5/UBE2Q2/ELOB/TRIM37/RNF7/UBE2M/UBE2A/UBE2N/PIAS4/UBE2Z/SKP1/ANAPC13/UBE2D2/HERC2/ELOC/FBXW8/UBA2/UBE4B/ANAPC11/CUL4B/UBE2C/UBE2QL1/ANAPC7/UBE2S/UBE3A/UBE2H/UBE2G1/UBE2L3/CDC27/UBE2F/STUB1/UBE2B/PIAS2/CDC20/KEAP1/RCHY1/UBA1/UBE2W/UBE2D4/CUL1/UBE2D3/PRPF19/MGRN1/UBE2J2/UBE3B/CDC23/SAE1/SKP2/RBX1/U…
KEGG_NEUROTROPHIN_SIGNALING_PATHWAY	KEGG_NEUROTROPHIN_SIGNALING_PATHWAY	KEGG_NEUROTROPHIN_SIGNALING_PATHWAY	126	0.403212621963938	1.44195103410337	0.0011332409245506	0.0110657643220823	0.00820985685278144	6134	tags=49%, list=33%, signal=33%	NTRK2/JUN/NTF3/SHC4/MAPK7/MAPKAPK2/KIDINS220/YWHAQ/SHC2/FOXO3/MAGED1/SHC3/MAP2K7/TP53/SHC1/BRAF/SORT1/NTRK3/YWHAE/YWHAZ/BEX3/RELA/KRAS/ABL1/CAMK2G/NGF/PIK3CB/GAB1/MAP2K5/GSK3B/PIK3CA/PLCG1/IKBKB/IRS1/TP73/CRKL/PRDM4/BCL2/CRK/AKT2/ARHGDIA/PIK3R3/MAP2K2/PTPN11/ATF4/NFKBIB/MAPK11/NFKBIA/BDNF/RIPK2/RAC1/CALM2/MAPK12/YWHAG/MAPK9/YWHAB/NTF4/RAF1/IRS4/BAX/YWHAH/MAPK1
KEGG_MELANOGENESIS	KEGG_MELANOGENESIS	KEGG_MELANOGENESIS	101	0.412825647720215	1.46470623497631	0.00213166769989895	0.0196587132324014	0.0145850947887823	4255	tags=39%, list=23%, signal=30%	TCF7L1/FZD1/FZD9/WNT5A/WNT2B/LEF1/GNAS/WNT3/FZD7/WNT6/DVL3/FZD3/DVL2/PRKX/CREB3L4/FZD2/PRKACA/WNT9A/ADCY3/TYRP1/WNT11/ADCY2/CREB1/KRAS/CAMK2G/GSK3B/DVL1/FZD6/TCF7L2/CTNNB1/PLCB4/GNAI3/KITLG/EDN1/WNT10A/MAP2K2/ADCY5/WNT2/PRKCA
KEGG_TGF_BETA_SIGNALING_PATHWAY	KEGG_TGF_BETA_SIGNALING_PATHWAY	KEGG_TGF_BETA_SIGNALING_PATHWAY	85	0.421409317633893	1.47814624572692	0.00303658626889154	0.0265301747703155	0.0196831353717623	6576	tags=55%, list=35%, signal=36%	ID4/ID1/ID3/BMP7/PPP2CB/ACVR2A/ZFYVE9/BMPR1A/BMP2/THBS3/SMAD6/INHBC/ACVR1/TGFB2/SMAD7/PPP2R1A/SMURF2/NODAL/SMAD4/TGFBR1/SP1/SMAD2/BMP4/BMPR2/SMAD9/SKP1/TNF/RPS6KB2/INHBA/FST/BMP8A/SMAD5/PPP2R1B/ACVR2B/ROCK2/CUL1/LEFTY1/PPP2CA/BMP8B/RPS6KB1/THBS4/RBX1/MAPK1/THBS1/SMURF1/THBS2/INHBB
KEGG_CELL_CYCLE	KEGG_CELL_CYCLE	KEGG_CELL_CYCLE	124	0.394338847632047	1.40862940685142	0.00372202708033771	0.030892824766803	0.0229198509683954	8641	tags=66%, list=46%, signal=36%	ANAPC10/HDAC2/YWHAQ/E2F3/TGFB2/ORC3/FZR1/MAD2L2/TP53/CDK2/YWHAE/YWHAZ/SMAD4/TFDP2/ABL1/SMAD2/HDAC1/CDK6/ORC4/GSK3B/SKP1/ANAPC13/ESPL1/ANAPC11/CCND2/ANAPC7/CDK4/STAG2/CDC27/CDC7/CDC25C/CDC20/TTK/ZBTB17/CDK7/CCNE1/MCM2/CDKN1C/YWHAG/CDKN1B/ORC2/YWHAB/CUL1/PKMYT1/PRKDC/CDC25B/ORC1/CDC23/CDC45/SKP2/RBX1/MCM7/CDKN1A/MCM3/YWHAH/E2F1/CDC14A/MCM4/PTTG1/CCNB1/CCNB2/CDC6/STAG1/CREBBP/ANAPC2/RAD21/MDM2/SMC1A…
KEGG_FOCAL_ADHESION	KEGG_FOCAL_ADHESION	KEGG_FOCAL_ADHESION	198	0.35401155849653	1.30671397575194	0.00524251498949909	0.0414408327741357	0.0307455766301451	7720	tags=55%, list=41%, signal=32%	LAMC1/ITGB5/PAK5/RAC3/COL4A2/LAMB1/ACTG1/PARVA/JUN/THBS3/IGF1R/SHC4/PPP1CB/CAV1/ITGB6/COL4A1/CAV2/PIP5K1C/SHC2/SHC3/ITGA6/LAMC2/PDGFA/LAMA1/ITGB1/SHC1/EGF/BRAF/ACTN4/VEGFA/DOCK1/COL4A6/IBSP/PAK6/COL5A1/EGFR/ITGB4/PIK3CB/FN1/LAMB3/ARHGAP35/GSK3B/PIK3CA/ITGA7/LAMA4/SRC/CRKL/PTK2/BCL2/FLNA/COL2A1/CTNNB1/CRK/AKT2/PGF/COL5A2/ELK1/PIK3R3/CCND2/ITGAV/PRKCA/COL11A1/FLT1/ACTN1/COL1A1/TNN/CAV3/RAC1/PPP1CA/…
KEGG_ERBB_SIGNALING_PATHWAY	KEGG_ERBB_SIGNALING_PATHWAY	KEGG_ERBB_SIGNALING_PATHWAY	87	0.401090796466037	1.40882327654351	0.00834499542491505	0.0629667836607227	0.0467160030964144	6431	tags=55%, list=34%, signal=36%	PAK5/JUN/SHC4/ABL2/NCK2/SHC2/SHC3/TGFA/MAP2K7/SHC1/EGF/BRAF/AREG/EIF4EBP1/PAK6/KRAS/ABL1/EGFR/CAMK2G/PIK3CB/GAB1/GSK3B/PIK3CA/PLCG1/SRC/CRKL/PTK2/CRK/AKT2/RPS6KB2/ELK1/PIK3R3/MAP2K2/MAP2K4/PRKCA/ERBB4/BTC/CDKN1B/MAPK9/PAK3/RAF1/RPS6KB1/PAK4/NCK1/CDKN1A/MAPK1/HRAS/ERBB2
KEGG_GLYCOSYLPHOSPHATIDYLINOSITOL_GPI_ANCHOR_BIOSYNTHESIS	KEGG_GLYCOSYLPHOSPHATIDYLINOSITOL_GPI_ANCHOR_BIOSYNTHESIS	KEGG_GLYCOSYLPHOSPHATIDYLINOSITOL_GPI_ANCHOR_BIOSYNTHESIS	24	0.537277912536902	1.62154358645947	0.0100106511303573	0.0692403369849711	0.0513704465899913	4335	tags=58%, list=23%, signal=45%	GPAA1/PIGQ/PIGX/DPM2/PGAP1/PIGU/PIGC/PIGS/PIGM/PIGF/PIGZ/PIGT/PIGA/PIGP
KEGG_LYSINE_DEGRADATION	KEGG_LYSINE_DEGRADATION	KEGG_LYSINE_DEGRADATION	44	0.452227593050082	1.50283739232462	0.00977681140204452	0.0692403369849711	0.0513704465899913	8416	tags=70%, list=45%, signal=39%	PLOD1/PLOD2/ALDH9A1/EHHADH/KMT5B/EHMT2/SETMAR/SETDB1/PLOD3/SETD1A/SUV39H2/ALDH2/AASS/KMT5C/ACAT2/SETD1B/NSD3/DOT1L/SUV39H1/KMT5A/NSD2/ASH1L/HADHA/AASDH/NSD1/SETD7/PIPOX/HADH/AADAT/EHMT1/TMLHE
KEGG_ASCORBATE_AND_ALDARATE_METABOLISM	KEGG_ASCORBATE_AND_ALDARATE_METABOLISM	KEGG_ASCORBATE_AND_ALDARATE_METABOLISM	25	-0.309133743798673	-1.538118761423	0.0139891269662397	0.0829355384427067	0.0615311223703023	1510	tags=44%, list=8%, signal=41%	UGT1A4/UGT1A9/UGT1A8/UGT2B10/UGT1A6/UGT2B7/UGT1A5/UGT2A3/UGT2B28/UGT2B11/UGT2B15
KEGG_GLYCOSAMINOGLYCAN_BIOSYNTHESIS_HEPARAN_SULFATE	KEGG_GLYCOSAMINOGLYCAN_BIOSYNTHESIS_HEPARAN_SULFATE	KEGG_GLYCOSAMINOGLYCAN_BIOSYNTHESIS_HEPARAN_SULFATE	26	0.501947810362981	1.53330310960191	0.0137651270967015	0.0829355384427067	0.0615311223703023	5549	tags=58%, list=30%, signal=41%	EXTL3/HS6ST1/EXT1/NDST1/EXTL2/HS2ST1/GLCE/EXT2/B3GALT6/HS3ST5/HS6ST2/XYLT1/HS6ST3/B4GALT7/XYLT2
KEGG_VIBRIO_CHOLERAE_INFECTION	KEGG_VIBRIO_CHOLERAE_INFECTION	KEGG_VIBRIO_CHOLERAE_INFECTION	54	0.429590987939244	1.45795601837144	0.013373981330234	0.0829355384427067	0.0615311223703023	3598	tags=37%, list=19%, signal=30%	ACTG1/GNAS/SEC61A1/ATP6AP1/SLC12A2/PRKX/PRKACA/ATP6V1H/ATP6V1E1/ATP6V1E2/ADCY3/ATP6V0A1/KDELR2/SEC61A2/KDELR1/PLCG1/ARF1/PDIA4/KDELR3/ATP6V0A2
KEGG_ARRHYTHMOGENIC_RIGHT_VENTRICULAR_CARDIOMYOPATHY_ARVC	KEGG_ARRHYTHMOGENIC_RIGHT_VENTRICULAR_CARDIOMYOPATHY_ARVC	KEGG_ARRHYTHMOGENIC_RIGHT_VENTRICULAR_CARDIOMYOPATHY_ARVC	74	0.399719192663865	1.38658523143104	0.0126925893969484	0.0829355384427067	0.0615311223703023	4978	tags=41%, list=27%, signal=30%	TCF7L1/ITGB5/LEF1/ACTG1/ITGB6/CACNB3/CACNG4/LMNA/ITGA6/CTNNA1/DMD/CACNG8/CACNA2D3/ITGB1/EMD/ACTN4/DAG1/DSP/ITGB4/SGCB/ITGA7/ATP2A2/CACNA1D/TCF7L2/CTNNB1/ITGAV/ACTN1/DSG2/CDH2/ITGA2B
KEGG_CHRONIC_MYELOID_LEUKEMIA	KEGG_CHRONIC_MYELOID_LEUKEMIA	KEGG_CHRONIC_MYELOID_LEUKEMIA	73	0.400421260613198	1.38810987993807	0.015246100786935	0.0872707838148691	0.0647475060642973	4527	tags=42%, list=24%, signal=32%	SHC4/HDAC2/CTBP2/E2F3/SHC2/SHC3/TGFB2/BCR/TP53/SHC1/BRAF/CTBP1/RELA/SMAD4/KRAS/ABL1/TGFBR1/HDAC1/CDK6/PIK3CB/PIK3CA/IKBKB/CRKL/CRK/AKT2/PIK3R3/MAP2K2/CDK4/PTPN11/NFKBIA/RUNX1
KEGG_PYRIMIDINE_METABOLISM	KEGG_PYRIMIDINE_METABOLISM	KEGG_PYRIMIDINE_METABOLISM	97	0.380494397195787	1.34641181706348	0.0179271473105936	0.0991968817852847	0.0735956573803317	8856	tags=63%, list=47%, signal=33%	POLR2F/NME7/ENTPD4/NME4/CANT1/POLR3H/POLR3D/UCK1/UCK2/POLR2K/POLR1C/UMPS/ENTPD6/POLR3C/NT5C/POLR3F/POLE/POLR2H/TXNRD2/CTPS2/POLR2I/POLD2/POLR3A/POLR2B/POLR3B/POLR2A/PRIM2/ITPA/POLA1/NME3/NME1/POLR2D/CTPS1/UPP1/CAD/TXNRD1/POLR2E/NME2/DUT/POLR2J/POLR1A/UCKL1/NT5C2/RRM2/TK1/PNPT1/TYMS/DTYMK/POLR1D/ENTPD3/POLD1/POLR3K/NT5C1B/POLD3/POLR1B/POLR2J3/NT5M/POLE3/RRM1/POLA2/NME1-NME2
KEGG_INSULIN_SIGNALING_PATHWAY	KEGG_INSULIN_SIGNALING_PATHWAY	KEGG_INSULIN_SIGNALING_PATHWAY	136	0.359659423946486	1.29449689914298	0.0190940415993888	0.102245513080598	0.0758574827547874	7819	tags=54%, list=42%, signal=32%	PRKAR2B/SHC4/PPP1CB/PPP1R3B/PRKX/RHOQ/SHC2/PRKACA/SHC3/SHC1/BRAF/EXOC7/PRKAG3/EIF4EBP1/FLOT1/PDE3B/PRKAG1/KRAS/RHEB/PIK3CB/GSK3B/PIK3CA/IKBKB/IRS1/TSC2/CRKL/EIF4E2/PRKCZ/PRKAB2/PHKA2/PYGB/PTPRF/RPTOR/CRK/AKT2/RPS6KB2/PRKAR1B/INPP5K/ELK1/INSR/PIK3R3/PRKCI/MAP2K2/PCK1/HK2/PKLR/PPP1CA/CALM2/PHKG2/MAPK9/PRKAR1A/RAF1/IRS4/RPS6KB1/SOCS2/PPP1CC/FASN/MAPK1/SOCS1/EIF4E/HRAS/SORBS1/PHKA1/PRKAA2/NRAS/PRKAA1…
KEGG_TRYPTOPHAN_METABOLISM	KEGG_TRYPTOPHAN_METABOLISM	KEGG_TRYPTOPHAN_METABOLISM	40	-0.258602605229235	-1.43076105965278	0.0206407033352287	0.105124114481176	0.077993160395039	1437	tags=22%, list=8%, signal=21%	MAOB/AOC1/KMO/HAAO/WARS1/KYNU/IDO2/AOX1/IDO1
KEGG_AXON_GUIDANCE	KEGG_AXON_GUIDANCE	KEGG_AXON_GUIDANCE	129	0.361179476072612	1.29565020143562	0.0208981673366194	0.105124114481176	0.077993160395039	7739	tags=54%, list=41%, signal=32%	PAK5/RAC3/EFNB3/EPHB3/SEMA6D/EFNA4/SEMA3B/SEMA6C/EPHB4/PLXNB3/SEMA4C/NCK2/SEMA4F/ITGB1/EPHA2/EFNA3/EFNA2/EPHA8/PLXNA3/ABLIM2/SRGAP3/CXCR4/RHOD/PAK6/LIMK2/KRAS/ABL1/EFNB1/GSK3B/RND1/NTNG1/PTK2/CFL1/GNAI3/NGEF/EPHA7/RAC1/NFATC4/EPHB2/NTN3/PLXNB1/MET/CDK5/PAK3/ROCK2/EFNA1/SEMA6A/NTN1/SEMA3C/DPYSL2/PAK4/NCK1/UNC5D/EFNB2/SRGAP1/MAPK1/SLIT2/HRAS/SRGAP2/L1CAM/ROBO3/UNC5B/CHP1/NRAS/NRP1/LRRC4C/PLXNB2/SEM…
KEGG_SMALL_CELL_LUNG_CANCER	KEGG_SMALL_CELL_LUNG_CANCER	KEGG_SMALL_CELL_LUNG_CANCER	84	0.384502695721122	1.34784207671231	0.0222343253247297	0.108555823644268	0.0805391969966989	6325	tags=48%, list=34%, signal=32%	LAMC1/COL4A2/LAMB1/COL4A1/E2F3/RXRB/ITGA6/LAMC2/LAMA1/ITGB1/TP53/CDK2/COL4A6/RELA/CDK6/PIK3CB/FN1/LAMB3/PIK3CA/PIAS4/IKBKB/LAMA4/PTK2/BCL2/AKT2/PIK3R3/ITGAV/CDK4/NFKBIA/CKS1B/PIAS2/CCNE1/LAMA5/ITGA2B/CDKN1B/LAMB4/LAMB2/SKP2/E2F1/RXRG
KEGG_ECM_RECEPTOR_INTERACTION	KEGG_ECM_RECEPTOR_INTERACTION	KEGG_ECM_RECEPTOR_INTERACTION	83	0.391293840755512	1.37082627361811	0.0243518488749369	0.115497340378272	0.0856892125824848	8470	tags=65%, list=45%, signal=36%	LAMC1/ITGB5/SV2A/COL4A2/LAMB1/CD44/THBS3/ITGB6/COL4A1/ITGA6/LAMC2/LAMA1/ITGB1/SDC1/DAG1/COL4A6/IBSP/COL5A1/ITGB4/FN1/LAMB3/ITGA7/LAMA4/AGRN/COL2A1/COL5A2/ITGAV/COL11A1/COL1A1/TNN/LAMA5/ITGA2B/COL3A1/COL1A2/LAMB4/THBS4/LAMB2/THBS1/THBS2/CD47/SV2C/SV2B/SDC2/ITGA2/ITGA5/SDC4/COL6A1/COL6A3/COL6A2/VWF/SPP1/LAMC3/HSPG2/ITGA11
KEGG_BASAL_TRANSCRIPTION_FACTORS	KEGG_BASAL_TRANSCRIPTION_FACTORS	KEGG_BASAL_TRANSCRIPTION_FACTORS	35	0.453943289172281	1.45528083649605	0.0267489711934156	0.120008897786676	0.0890364048258785	7890	tags=74%, list=42%, signal=43%	STON1/TBP/TAF11/TAF9B/GTF2E2/GTF2F1/TAF4/TAF13/TAF1/GTF2IRD1/TBPL1/TAF7L/TAF5L/TAF6/GTF2A2/GTF2H4/TAF12/GTF2F2/TAF6L/GTF2H3/TAF7/GTF2E1/TAF2/GTF2A1L/GTF2H1/TAF5
KEGG_PROTEASOME	KEGG_PROTEASOME	KEGG_PROTEASOME	44	0.431388442622465	1.43358497392247	0.026352451626764	0.120008897786676	0.0890364048258785	5381	tags=55%, list=29%, signal=39%	PSMB1/PSMD11/PSMD2/PSMB4/SEM1/PSMD3/PSMC5/PSMD1/PSMA7/PSMC4/PSMD4/PSMD14/PSMB2/PSMB6/PSMC2/PSMD8/PSMC3/PSMD12/PSME4/PSME3/PSMB7/PSMF1/PSMD13/PSMB3
KEGG_CIRCADIAN_RHYTHM_MAMMAL	KEGG_CIRCADIAN_RHYTHM_MAMMAL	KEGG_CIRCADIAN_RHYTHM_MAMMAL	12	0.582848346357834	1.52863599643283	0.028184892897407	0.123123479499199	0.0913471598060005	4223	tags=58%, list=23%, signal=45%	CSNK1E/CRY1/CSNK1D/BHLHE40/NPAS2/PER1/NR1D1
KEGG_N_GLYCAN_BIOSYNTHESIS	KEGG_N_GLYCAN_BIOSYNTHESIS	KEGG_N_GLYCAN_BIOSYNTHESIS	46	0.419597113521735	1.40146462746166	0.0293819655521783	0.125061699529785	0.0927851543753	4573	tags=46%, list=24%, signal=35%	B4GALT2/RPN1/RPN2/MOGS/MGAT5B/ALG3/ALG6/DPM2/MAN1B1/MGAT5/B4GALT3/MGAT4B/ALG9/ALG14/DDOST/STT3B/ALG10B/ALG12/ALG10/B4GALT1/STT3A
KEGG_RNA_POLYMERASE	KEGG_RNA_POLYMERASE	KEGG_RNA_POLYMERASE	28	0.478019070713673	1.47608594630135	0.0303030303030303	0.125757575757576	0.0933014354066986	8345	tags=75%, list=45%, signal=42%	POLR2F/POLR3H/POLR3D/POLR2K/POLR1C/POLR3C/POLR3F/POLR2H/POLR2I/POLR3A/POLR2B/POLR3B/POLR2A/POLR2D/POLR2E/POLR2J/POLR1A/POLR1D/POLR3K/POLR1B/POLR2J3
KEGG_STEROID_HORMONE_BIOSYNTHESIS	KEGG_STEROID_HORMONE_BIOSYNTHESIS	KEGG_STEROID_HORMONE_BIOSYNTHESIS	55	-0.222277170578483	-1.31545469003077	0.0314040486133459	0.127148099263791	0.0943330856934909	3719	tags=44%, list=20%, signal=35%	UGT1A4/UGT1A9/CYP3A4/HSD17B3/SRD5A1/SULT2B1/UGT1A8/STS/UGT2B10/CYP17A1/UGT1A6/CYP19A1/AKR1C3/SRD5A2/CYP3A5/HSD17B8/UGT2B7/UGT1A5/CYP11B1/UGT2A3/UGT2B28/UGT2B11/UGT2B15/AKR1D1
KEGG_NOTCH_SIGNALING_PATHWAY	KEGG_NOTCH_SIGNALING_PATHWAY	KEGG_NOTCH_SIGNALING_PATHWAY	47	0.407735683235482	1.36532224775342	0.0384615384615385	0.152014652014652	0.112781954887218	4487	tags=43%, list=24%, signal=32%	NCSTN/RFNG/DVL3/APH1A/DVL2/HDAC2/CTBP2/ADAM17/HES1/DTX3/CIR1/CTBP1/MAML2/HDAC1/DVL1/JAG1/NOTCH1/NCOR2/DTX4/MAML1
KEGG_RNA_DEGRADATION	KEGG_RNA_DEGRADATION	KEGG_RNA_DEGRADATION	54	0.401044781860206	1.36107523147632	0.0393939393939394	0.152078928823115	0.112829642817403	8296	tags=61%, list=44%, signal=34%	CNOT7/PAPOLG/LSM2/EXOSC4/CNOT3/PARN/EDC3/CNOT6/LSM1/TENT4A/LSM4/ENO2/LSM7/LSM5/CNOT8/ENO1/LSM8/EXOSC10/EXOSC5/XRN2/EXOSC1/CNOT2/CNOT9/ENO3/PNPT1/EXOSC9/HSPA9/EXOSC7/C1D/HSPD1/EXOSC2/CNOT10/CNOT4
KEGG_THYROID_CANCER	KEGG_THYROID_CANCER	KEGG_THYROID_CANCER	29	0.456089293966643	1.42221820193184	0.0425311203319502	0.155780780780781	0.115576102418208	7092	tags=62%, list=38%, signal=39%	TCF7L1/LEF1/RXRB/TP53/BRAF/KRAS/RET/TCF7L2/CTNNB1/MAP2K2/TPR/TFG/MAPK1/RXRG/HRAS/TPM3/CCDC6/NRAS
KEGG_BLADDER_CANCER	KEGG_BLADDER_CANCER	KEGG_BLADDER_CANCER	42	0.41906113707526	1.38723089862122	0.0425531914893617	0.155780780780781	0.115576102418208	7131	tags=57%, list=38%, signal=35%	DAPK3/CXCL8/E2F3/TP53/EGF/BRAF/VEGFA/KRAS/EGFR/PGF/MAP2K2/CDK4/MMP2/DAPK2/MMP1/RAF1/CDKN1A/E2F1/MAPK1/THBS1/HRAS/ERBB2/NRAS/MDM2
KEGG_ENDOMETRIAL_CANCER	KEGG_ENDOMETRIAL_CANCER	KEGG_ENDOMETRIAL_CANCER	52	0.401281010445801	1.35852416014076	0.0435222672064777	0.155780780780781	0.115576102418208	4060	tags=37%, list=22%, signal=29%	TCF7L1/LEF1/AXIN1/FOXO3/CTNNA1/TP53/EGF/BRAF/KRAS/EGFR/PIK3CB/GSK3B/PIK3CA/TCF7L2/CTNNB1/AKT2/ELK1/PIK3R3/MAP2K2
KEGG_OOCYTE_MEIOSIS	KEGG_OOCYTE_MEIOSIS	KEGG_OOCYTE_MEIOSIS	112	0.359330690365008	1.27971954443845	0.045045045045045	0.155780780780781	0.115576102418208	8806	tags=61%, list=47%, signal=32%	PPP2CB/ANAPC10/IGF1R/PPP1CB/PRKX/YWHAQ/PRKACA/BTRC/MAD2L2/PPP2R1A/FBXO5/ADCY3/CDK2/YWHAE/YWHAZ/ADCY2/PPP2R5D/CAMK2G/SKP1/ANAPC13/ESPL1/ANAPC11/PPP2R5B/ANAPC7/ADCY5/CDC27/CDC25C/CDC20/PPP1CA/CALM2/MAPK12/CCNE1/PPP2R1B/SPDYA/YWHAG/ADCY8/YWHAB/AURKA/CUL1/PPP2CA/PKMYT1/CDC23/RBX1/PPP1CC/YWHAH/MAPK1/ADCY1/SLK/PTTG1/CCNB1/CCNB2/CHP1/CPEB1/ANAPC2/SMC1A/ADCY6/PLK1/PPP3R1/CALM3/CAMK2A/MAD2L1/ADCY9/CDC26/S…
KEGG_MAPK_SIGNALING_PATHWAY	KEGG_MAPK_SIGNALING_PATHWAY	KEGG_MAPK_SIGNALING_PATHWAY	267	0.319376714344389	1.19037550252464	0.044955044955045	0.155780780780781	0.115576102418208	4377	tags=31%, list=23%, signal=24%	MAPK8IP2/DUSP9/RAC3/NTRK2/JUN/GNA12/MAP4K3/NTF3/PLA2G1B/MAPK7/MAPKAPK2/FGF3/PRKX/CACNB3/CACNG4/PTPRR/NR4A1/MAP3K7/DUSP8/PRKACA/TGFB2/PDGFA/DDIT3/CACNG8/CACNA2D3/DAXX/PLA2G6/MAP2K7/TP53/EGF/JUND/FGFR1/MAP3K4/STMN1/DUSP6/BRAF/DUSP4/DUSP16/MAP3K20/STK3/CACNA1H/FGF12/MAP4K4/RELA/KRAS/FGFR2/EGFR/DUSP7/SRF/TGFBR1/MAPKAPK5/NGF/TAB2/MAP3K11/MAP2K5/TNFRSF1A/PLA2G12A/MAP3K12/MAP3K13/MAP2K3/RRAS2/IKBKB/CRKL…
KEGG_ADHERENS_JUNCTION	KEGG_ADHERENS_JUNCTION	KEGG_ADHERENS_JUNCTION	73	0.380378465085807	1.31862904755034	0.0471887550200803	0.159863945578231	0.118605463745422	6493	tags=53%, list=35%, signal=35%	TCF7L1/WASF1/RAC3/LEF1/ACTG1/IGF1R/CSNK2B/SNAI2/PARD3/MAP3K7/CTNNA1/AFDN/FGFR1/ACTN4/SMAD4/EGFR/TGFBR1/SMAD2/SRC/TCF7L2/PTPRF/CTNNB1/CSNK2A1/INSR/YES1/WASF2/ACP1/ACTN1/RAC1/NECTIN2/MET/NECTIN1/MAPK1/WASL/NLK/ERBB2/SSX2IP/TJP1/SORBS1
KEGG_PROSTATE_CANCER	KEGG_PROSTATE_CANCER	KEGG_PROSTATE_CANCER	89	0.362376851955553	1.27569270239275	0.0581745235707121	0.193139418254764	0.143293037005754	7670	tags=58%, list=41%, signal=35%	TCF7L1/NKX3-1/LEF1/GSTP1/IGF1R/CREB3L4/CREB5/E2F3/PDGFA/TGFA/TP53/EGF/FGFR1/BRAF/CDK2/RELA/CREB1/KRAS/FGFR2/EGFR/PIK3CB/HSP90B1/GSK3B/PIK3CA/IKBKB/BCL2/TCF7L2/HSP90AB1/CTNNB1/AKT2/PIK3R3/MAP2K2/ATF4/NFKBIA/CCNE1/CDKN1B/PDGFB/RAF1/CDKN1A/E2F1/MAPK1/HRAS/ERBB2/CREBBP/NRAS/MDM2/PDGFC/AKT1/HSP90AA1/PDGFD/ARAF/EP300
KEGG_RENAL_CELL_CARCINOMA	KEGG_RENAL_CELL_CARCINOMA	KEGG_RENAL_CELL_CARCINOMA	70	0.372401865588344	1.28789574178463	0.0653266331658292	0.210481825866441	0.15615962984384	7670	tags=56%, list=41%, signal=33%	PAK5/JUN/TGFB2/TGFA/BRAF/VEGFA/ELOB/PAK6/KRAS/PIK3CB/GAB1/SLC2A1/PIK3CA/CRKL/ELOC/FLCN/ARNT/CRK/AKT2/PGF/PIK3R3/MAP2K2/PTPN11/RAC1/MET/PAK3/ARNT2/PDGFB/RAF1/PAK4/RBX1/MAPK1/HRAS/CREBBP/NRAS/AKT1/TGFB3/ARAF/EP300
KEGG_PURINE_METABOLISM	KEGG_PURINE_METABOLISM	KEGG_PURINE_METABOLISM	158	0.333288089327523	1.21244244496277	0.0659340659340659	0.210481825866441	0.15615962984384	8856	tags=58%, list=47%, signal=31%	POLR2F/NME7/PDE9A/ENTPD4/NME4/PDE10A/CANT1/AK4/PRUNE1/POLR3H/POLR3D/ADCY3/GMPR/POLR2K/ADCY2/POLR1C/PDE3B/DGUOK/PAPSS1/ENTPD6/POLR3C/PDE6D/NT5C/POLR3F/IMPDH1/ENPP1/POLE/GMPS/POLR2H/POLR2I/POLD2/PDE4D/ADA/ADSL/PKM/ADCY5/POLR3A/PDE4B/GUCY1A2/ENPP3/POLR2B/POLR3B/PKLR/POLR2A/PRIM2/ITPA/GUCY2F/POLA1/NME3/PDE8A/ADCY8/NME1/POLR2D/PFAS/POLR2E/NME2/GUK1/ADSS2/POLR2J/ADCY1/POLR1A/ATIC/PDE5A/PAPSS2/NUDT9/AK5…
KEGG_HYPERTROPHIC_CARDIOMYOPATHY_HCM	KEGG_HYPERTROPHIC_CARDIOMYOPATHY_HCM	KEGG_HYPERTROPHIC_CARDIOMYOPATHY_HCM	83	0.357269829304317	1.2516293837792	0.0754527162977867	0.236323601989294	0.175332031913427	3261	tags=29%, list=17%, signal=24%	ITGB5/ACTG1/ITGB6/CACNB3/CACNG4/LMNA/ITGA6/TGFB2/DMD/CACNG8/CACNA2D3/ITGB1/EMD/DAG1/PRKAG3/TPM1/PRKAG1/ITGB4/SGCB/ITGA7/ATP2A2/TPM4/PRKAB2/CACNA1D
KEGG_HISTIDINE_METABOLISM	KEGG_HISTIDINE_METABOLISM	KEGG_HISTIDINE_METABOLISM	29	-0.240391594560601	-1.25017150460575	0.0784561064189047	0.241179882695152	0.178934979551888	1725	tags=31%, list=9%, signal=28%	ACY3/ALDH3B1/HAL/MAOB/AOC1/ALDH3A1/ASPA/HNMT/UROC1
KEGG_HOMOLOGOUS_RECOMBINATION	KEGG_HOMOLOGOUS_RECOMBINATION	KEGG_HOMOLOGOUS_RECOMBINATION	28	0.431984302058662	1.3339341385263	0.0825496342737722	0.249149805262658	0.184847984880983	8900	tags=75%, list=48%, signal=39%	SEM1/POLD2/MUS81/RPA1/RAD54B/TOP3A/RAD51D/RAD54L/RAD52/BLM/NBN/EME1/RAD51C/SSBP1/POLD1/POLD3/RAD51/RPA3/TOP3B/RAD50/RPA4
KEGG_HUNTINGTONS_DISEASE	KEGG_HUNTINGTONS_DISEASE	KEGG_HUNTINGTONS_DISEASE	171	0.322337443852303	1.17756414817808	0.0939060939060939	0.278364492650207	0.206522800507763	8714	tags=56%, list=47%, signal=30%	DNAL4/POLR2F/TBP/HDAC2/CREB3L4/CREB5/HIP1/DCTN1/DCTN2/IFT57/TP53/SDHC/TAF4/NRF1/POLR2K/DCTN4/CREB1/ATP5MC2/AP2S1/SP1/AP2M1/HDAC1/TBPL1/DLG4/NDUFB10/NDUFS2/NDUFS6/AP2B1/NDUFS5/SIN3A/POLR2H/CLTB/NDUFV1/POLR2I/PLCB4/NDUFB4/SOD1/HTT/BDNF/SOD2/NDUFB9/POLR2B/UCP1/POLR2A/NDUFA10/NDUFV2/UQCRH/AP2A1/RCOR1/ATP5PD/NDUFAB1/POLR2D/UQCR11/UQCRC1/COX7A2L/UQCRHL/POLR2E/BAX/CLTC/NDUFA9/BBC3/NDUFA4L2/NDUFA5/NDUFC1…
KEGG_GLYCEROLIPID_METABOLISM	KEGG_GLYCEROLIPID_METABOLISM	KEGG_GLYCEROLIPID_METABOLISM	46	0.385692764031667	1.28822327046418	0.0972644376899696	0.28326134485149	0.210155848748411	3174	tags=28%, list=17%, signal=24%	DGAT1/AGPAT1/LCLAT1/GPAT4/GPAT3/GLA/ALDH9A1/MBOAT2/AKR1B1/AGK/AGPAT4/DGKI/ALDH2
KEGG_NUCLEOTIDE_EXCISION_REPAIR	KEGG_NUCLEOTIDE_EXCISION_REPAIR	KEGG_NUCLEOTIDE_EXCISION_REPAIR	44	0.384696963320118	1.27842040175373	0.102330293819656	0.28791235210276	0.213606500925954	8900	tags=70%, list=48%, signal=37%	GTF2H5/CETN2/ERCC2/ERCC1/ERCC3/POLE/POLD2/CUL4B/RFC5/RPA1/RAD23A/CDK7/RFC4/GTF2H4/ERCC4/RFC1/RAD23B/RBX1/LIG1/GTF2H3/ERCC8/POLD1/GTF2H1/POLD3/ERCC6/DDB1/XPC/RFC2/POLE3/RPA3/RPA4
KEGG_DILATED_CARDIOMYOPATHY	KEGG_DILATED_CARDIOMYOPATHY	KEGG_DILATED_CARDIOMYOPATHY	90	0.345839366259985	1.21865857390936	0.101303911735206	0.28791235210276	0.213606500925954	4100	tags=32%, list=22%, signal=25%	ITGB5/ACTG1/GNAS/ITGB6/PRKX/CACNB3/CACNG4/LMNA/PRKACA/ITGA6/TGFB2/DMD/CACNG8/CACNA2D3/ITGB1/EMD/ADCY3/DAG1/TPM1/ADCY2/ITGB4/SGCB/ITGA7/ATP2A2/TPM4/CACNA1D/TNF/ITGAV/ADCY5
KEGG_PENTOSE_AND_GLUCURONATE_INTERCONVERSIONS	KEGG_PENTOSE_AND_GLUCURONATE_INTERCONVERSIONS	KEGG_PENTOSE_AND_GLUCURONATE_INTERCONVERSIONS	28	-0.247258808153593	-1.27993014078667	0.106692170675621	0.295181672202553	0.218999718755223	1510	tags=21%, list=8%, signal=20%	UGT2B7/UGT1A5/UGT2A3/UGT2B28/UGT2B11/UGT2B15
KEGG_GALACTOSE_METABOLISM	KEGG_GALACTOSE_METABOLISM	KEGG_GALACTOSE_METABOLISM	25	0.428597182100059	1.30006668387736	0.11864406779661	0.322737994171822	0.239444168155379	5685	tags=44%, list=30%, signal=31%	B4GALT2/GLA/GAA/AKR1B1/GALK1/PFKM/B4GALT1/HK2/UGP2/PGM1/PFKL
KEGG_ARACHIDONIC_ACID_METABOLISM	KEGG_ARACHIDONIC_ACID_METABOLISM	KEGG_ARACHIDONIC_ACID_METABOLISM	57	-0.180950703984215	-1.05446820466394	0.120540696618391	0.322737994171822	0.239444168155379	1507	tags=28%, list=8%, signal=26%	CYP2C9/AKR1C3/PLA2G12B/EPHX2/CYP2C18/CYP2B6/CYP2C19/CYP4F3/TBXAS1/GGT6/PLA2G2C/ALOX15/ALOX5/PTGDS/PLA2G2D/ALOX12B
KEGG_GLIOMA	KEGG_GLIOMA	KEGG_GLIOMA	65	0.353439339722238	1.21777094501396	0.131526104417671	0.34496875	0.2559375	6335	tags=46%, list=34%, signal=31%	IGF1R/SHC4/E2F3/SHC2/SHC3/PDGFA/TGFA/TP53/SHC1/EGF/BRAF/KRAS/EGFR/CAMK2G/CDK6/PIK3CB/PIK3CA/PLCG1/AKT2/PIK3R3/MAP2K2/CDK4/PRKCA/CALM2/PDGFB/RAF1/CDKN1A/E2F1/MAPK1/HRAS
KEGG_TIGHT_JUNCTION	KEGG_TIGHT_JUNCTION	KEGG_TIGHT_JUNCTION	129	0.325518510099494	1.16772450020566	0.133	0.34496875	0.2559375	5798	tags=36%, list=31%, signal=25%	F11R/PPP2CB/MYH10/ACTG1/TJAP1/CSNK2B/PPP2R2A/PARD3/MPDZ/CTNNA1/AFDN/CASK/CTTN/CLDN6/EPB41L2/PPP2R1A/ACTN4/MAP3K20/PARD6B/LLGL1/RAB13/KRAS/SPTAN1/RRAS2/SRC/PRKCZ/CTNNB1/CLDN2/PARD6G/AKT2/GNAI3/CSNK2A1/YES1/PRKCI/CDK4/EXOC3/PRKCA/PATJ/ACTN1/AMOTL1/PPP2R2D/PPP2R1B/CRB3/ASH1L/MYH9/PPP2CA/CLDN20
KEGG_PYRUVATE_METABOLISM	KEGG_PYRUVATE_METABOLISM	KEGG_PYRUVATE_METABOLISM	40	0.380035365245496	1.24840822697036	0.135437881873727	0.345887513708288	0.256619144602851	4639	tags=38%, list=25%, signal=28%	PC/GLO1/ALDH9A1/ACSS1/HAGH/AKR1B1/LDHB/ALDH2/LDHA/PKM/ACAT2/PCK1/PDHA2/PKLR/ACSS2
KEGG_DNA_REPLICATION	KEGG_DNA_REPLICATION	KEGG_DNA_REPLICATION	36	0.389674236785732	1.25934162064675	0.141393442622951	0.350318081722535	0.259906249597569	10132	tags=83%, list=54%, signal=38%	POLE/RNASEH1/POLD2/RFC5/RPA1/RFC4/PRIM2/MCM2/POLA1/RFC1/MCM7/LIG1/MCM3/MCM4/SSBP1/RNASEH2A/POLD1/MCM6/POLD3/RFC2/POLE3/RPA3/POLA2/RPA4/RNASEH2C/DNA2/FEN1/PCNA/MCM5/PRIM1
KEGG_MTOR_SIGNALING_PATHWAY	KEGG_MTOR_SIGNALING_PATHWAY	KEGG_MTOR_SIGNALING_PATHWAY	52	0.361283608730104	1.22311422256793	0.140688259109312	0.350318081722535	0.259906249597569	7188	tags=52%, list=38%, signal=32%	DDIT4/BRAF/MLST8/VEGFA/EIF4EBP1/RHEB/STK11/PIK3CB/PIK3CA/TSC2/EIF4E2/RPTOR/AKT2/PGF/RPS6KB2/STRADA/PIK3R3/ULK2/ULK1/RPS6KB1/MAPK1/EIF4E/CAB39/EIF4B/PRKAA2/PRKAA1/AKT1
KEGG_AMINOACYL_TRNA_BIOSYNTHESIS	KEGG_AMINOACYL_TRNA_BIOSYNTHESIS	KEGG_AMINOACYL_TRNA_BIOSYNTHESIS	41	0.378085998267346	1.24779381155471	0.144162436548223	0.351925948044192	0.261099149785482	9918	tags=78%, list=53%, signal=37%	RARS2/VARS1/HARS2/SARS1/FARS2/DARS1/PARS2/FARSB/HARS1/TARS2/MARS1/EARS2/YARS1/MTFMT/LARS1/TARS1/RARS1/TARS3/IARS2/WARS2/FARSA/VARS2/SARS2/AARS2/NARS1/GARS1/DARS2/EPRS1/CARS1/IARS1/YARS2/PSTK
KEGG_PROTEIN_EXPORT	KEGG_PROTEIN_EXPORT	KEGG_PROTEIN_EXPORT	23	0.418292954201718	1.2526854998605	0.154171066525871	0.369790169588962	0.274352884222629	7829	tags=65%, list=42%, signal=38%	SEC61A1/SEC63/SRP68/SRPRB/SRP14/SEC61A2/SRP9/SEC11A/IMMP2L/HSPA5/SRP72/SEC62/SEC61B/SEC61G/IMMP1L
KEGG_PROGESTERONE_MEDIATED_OOCYTE_MATURATION	KEGG_PROGESTERONE_MEDIATED_OOCYTE_MATURATION	KEGG_PROGESTERONE_MEDIATED_OOCYTE_MATURATION	85	0.334096754771694	1.17188643703498	0.155935613682093	0.369790169588962	0.274352884222629	8813	tags=62%, list=47%, signal=33%	ANAPC10/IGF1R/PRKX/PRKACA/FZR1/MAD2L2/BRAF/ADCY3/CDK2/ADCY2/PDE3B/KRAS/PIK3CB/PIK3CA/ANAPC13/HSP90AB1/AKT2/GNAI3/ANAPC11/PIK3R3/ANAPC7/ADCY5/MAPK11/CDC27/CDC25C/MAPK12/SPDYA/MAPK9/ADCY8/RAF1/PKMYT1/CDC25B/CDC23/MAPK1/ADCY1/CCNB1/CCNB2/MAPK14/CPEB1/ANAPC2/AKT1/HSP90AA1/MAPK8/ADCY6/ARAF/PLK1/MAD2L1/ADCY9/CDC26/INS/ANAPC5/RPS6KA3/CCNA2
KEGG_RIBOFLAVIN_METABOLISM	KEGG_RIBOFLAVIN_METABOLISM	KEGG_RIBOFLAVIN_METABOLISM	16	0.439769296790654	1.24167668175408	0.184581976112921	0.42508432573828	0.31537644965998	6436	tags=56%, list=34%, signal=37%	FLAD1/ACP6/ENPP1/MTMR7/ACP1/ENPP3/MTMR2/MTMR6/MTMR1
KEGG_MELANOMA	KEGG_MELANOMA	KEGG_MELANOMA	71	0.336040275633792	1.16332842496763	0.186934673366834	0.42508432573828	0.31537644965998	8230	tags=54%, list=44%, signal=30%	IGF1R/FGF3/E2F3/PDGFA/TP53/EGF/FGFR1/BRAF/FGF12/KRAS/EGFR/CDK6/PIK3CB/PIK3CA/FGF9/FGF19/AKT2/PIK3R3/MAP2K2/CDK4/MET/PDGFB/RAF1/CDKN1A/E2F1/MAPK1/HRAS/MITF/NRAS/MDM2/PDGFC/AKT1/PDGFD/ARAF/FGF23/FGF8/PDGFRB/FGF13
KEGG_GAP_JUNCTION	KEGG_GAP_JUNCTION	KEGG_GAP_JUNCTION	89	0.325868852740895	1.14717183267999	0.186559679037111	0.42508432573828	0.31537644965998	7509	tags=49%, list=40%, signal=30%	GNAS/TUBA1A/GNA11/TUBB/MAPK7/PRKX/CSNK1D/PRKACA/PDGFA/EGF/ADCY3/ADCY2/TUBA1C/KRAS/EGFR/MAP2K5/SRC/TUBB3/PLCB4/GNAI3/MAP2K2/ADCY5/PRKCA/GUCY1A2/TUBB2B/TUBA1B/DRD2/ADCY8/PDGFB/RAF1/TUBB6/MAPK1/PRKG1/ADCY1/HRAS/HTR2B/TJP1/TUBB4B/TUBA3E/NRAS/PDGFC/ADCY6/TUBB2A/PDGFD
KEGG_COLORECTAL_CANCER	KEGG_COLORECTAL_CANCER	KEGG_COLORECTAL_CANCER	62	0.34198627539184	1.17373125703129	0.196374622356495	0.431123125033127	0.319856725611134	9015	tags=65%, list=48%, signal=34%	TCF7L1/RAC3/LEF1/JUN/AXIN1/TGFB2/TP53/BRAF/SMAD4/KRAS/TGFBR1/SMAD2/PIK3CB/GSK3B/PIK3CA/BCL2/TCF7L2/CTNNB1/AKT2/PIK3R3/MSH6/RAC1/BIRC5/MAPK9/RAF1/BAX/MAPK1/FOS/MSH2/AKT1/MAPK8/TGFB3/ARAF/RALGDS/CASP3/APPL1/CASP9/MSH3/BAD/MAPK3
KEGG_P53_SIGNALING_PATHWAY	KEGG_P53_SIGNALING_PATHWAY	KEGG_P53_SIGNALING_PATHWAY	68	0.337628002199749	1.16411534014079	0.197381671701913	0.431123125033127	0.319856725611134	8466	tags=56%, list=45%, signal=31%	COP1/PERP/TNFRSF10B/TP53/CDK2/SESN2/PMAIP1/CDK6/TSC2/TP73/IGFBP3/EI24/GTSE1/PPM1D/CCND2/RPRM/CDK4/CCNE1/RCHY1/SESN1/BID/MDM4/BAX/BBC3/CDKN1A/THBS1/CCNB1/CCNB2/SERPINE1/MDM2/ZMAT3/RRM2/SIAH1/CHEK1/CHEK2/SERPINB5/CASP3/CASP9
KEGG_CYTOSOLIC_DNA_SENSING_PATHWAY	KEGG_CYTOSOLIC_DNA_SENSING_PATHWAY	KEGG_CYTOSOLIC_DNA_SENSING_PATHWAY	53	-0.191221748621431	-1.14635189092152	0.19514739162811	0.431123125033127	0.319856725611134	1277	tags=19%, list=7%, signal=18%	CASP1/IFNA13/CCL4L2/CCL4/IL18/CCL5/AIM2/RIPK3/ZBP1/IL33
KEGG_BASE_EXCISION_REPAIR	KEGG_BASE_EXCISION_REPAIR	KEGG_BASE_EXCISION_REPAIR	33	0.375839429339484	1.19749897850268	0.213552361396304	0.454483230663929	0.337187939046796	8016	tags=61%, list=43%, signal=35%	APEX2/LIG3/POLB/SMUG1/NEIL2/POLE/HMGB1/POLD2/POLL/UNG/LIG1/TDG/MPG/PARP1/NTHL1/POLD1/MUTYH/POLD3/MBD4/XRCC1
KEGG_LYSOSOME	KEGG_LYSOSOME	KEGG_LYSOSOME	120	0.316686950402068	1.13055011955768	0.212787212787213	0.454483230663929	0.337187939046796	5277	tags=35%, list=28%, signal=25%	SLC11A2/LAPTM4B/ATP6AP1/PPT2/LAMP2/SGSH/ENTPD4/AP4M1/HGSNAT/ASAH1/ATP6V1H/LAPTM4A/GNPTG/IGF2R/AP3M2/GLA/ATP6V0A1/CD63/SORT1/GAA/SCARB2/MCOLN1/NPC1/LAMP1/CD164/MANBA/CLTB/ATP6V0A2/CTNS/AP3S2/NAGPA/GGA1/SMPD1/NEU1/AP1S1/HEXB/PPT1/GNS/AP3D1/M6PR/ATP6V0B/AP1M1
KEGG_MISMATCH_REPAIR	KEGG_MISMATCH_REPAIR	KEGG_MISMATCH_REPAIR	23	0.399242117276351	1.19563288413534	0.228088701161563	0.46744104188666	0.346801533929862	8900	tags=74%, list=48%, signal=39%	POLD2/MSH6/RFC5/RPA1/RFC4/EXO1/PMS2/RFC1/LIG1/SSBP1/MSH2/POLD1/POLD3/RFC2/RPA3/MSH3/RPA4
KEGG_EPITHELIAL_CELL_SIGNALING_IN_HELICOBACTER_PYLORI_INFECTION	KEGG_EPITHELIAL_CELL_SIGNALING_IN_HELICOBACTER_PYLORI_INFECTION	KEGG_EPITHELIAL_CELL_SIGNALING_IN_HELICOBACTER_PYLORI_INFECTION	68	0.332834414350727	1.14758741854364	0.225579053373615	0.46744104188666	0.346801533929862	7359	tags=53%, list=39%, signal=32%	F11R/JUN/ATP6AP1/CXCL8/ATP6V1H/GIT1/ATP6V1E1/ADAM17/ATP6V1E2/CXCL1/ATP6V0A1/RELA/EGFR/PLCG1/IKBKB/SRC/ATP6V0A2/MAP2K4/PTPN11/MAPK11/NFKBIA/RAC1/MAPK12/MET/ATP6V0B/MAPK9/PTPRZ1/ATP6V1C1/TJP1/ATP6V1G2/ATP6V1B2/MAPK14/ADAM10/ATP6V0E2/ATP6V1G1/MAPK8
KEGG_PANCREATIC_CANCER	KEGG_PANCREATIC_CANCER	KEGG_PANCREATIC_CANCER	70	0.329966605364652	1.14113978808587	0.223115577889447	0.46744104188666	0.346801533929862	4104	tags=34%, list=22%, signal=27%	RAC3/E2F3/TGFB2/TGFA/STAT3/TP53/EGF/BRAF/VEGFA/RELA/SMAD4/KRAS/EGFR/TGFBR1/SMAD2/CDK6/PIK3CB/PIK3CA/IKBKB/RALBP1/AKT2/PGF/PIK3R3/CDK4
KEGG_GLYCEROPHOSPHOLIPID_METABOLISM	KEGG_GLYCEROPHOSPHOLIPID_METABOLISM	KEGG_GLYCEROPHOSPHOLIPID_METABOLISM	76	0.324751035856294	1.13019524844019	0.232160804020101	0.469984066674838	0.348688242238148	8359	tags=55%, list=45%, signal=31%	AGPAT1/PCYT1B/ETNK2/LCLAT1/PHOSPHO1/CDIPT/PLA2G1B/MBOAT7/GPAT4/PEMT/GPAT3/PLA2G6/MBOAT2/PTDSS2/CHPT1/LPGAT1/PLA2G12A/AGPAT4/DGKI/PTDSS1/CDS2/PCYT1A/LYPLA2/DGKD/LCAT/LPCAT2/GPAM/ETNK1/LYPLA1/PLPP2/PLD2/LPCAT3/AGPAT3/PCYT2/PISD/DGKE/AGPAT2/LPCAT1/GNPAT/CHKA/ADPRM/PLA2G2A
KEGG_BIOSYNTHESIS_OF_UNSATURATED_FATTY_ACIDS	KEGG_BIOSYNTHESIS_OF_UNSATURATED_FATTY_ACIDS	KEGG_BIOSYNTHESIS_OF_UNSATURATED_FATTY_ACIDS	22	0.399256644198192	1.18580271101455	0.238600212089077	0.477200424178155	0.354042166321142	10104	tags=82%, list=54%, signal=38%	HACD1/SCD5/ACOX1/ELOVL5/TECR/YOD1/HSD17B12/ELOVL2/HADHA/FADS2/SCD/ELOVL6/HACD2/PECR/FADS1/ACOT7/ACOX3/ACOT4
KEGG_TAURINE_AND_HYPOTAURINE_METABOLISM	KEGG_TAURINE_AND_HYPOTAURINE_METABOLISM	KEGG_TAURINE_AND_HYPOTAURINE_METABOLISM	10	0.469656365940178	1.17087409823949	0.254672897196262	0.49736118746564	0.368999739590868	3293	tags=30%, list=18%, signal=25%	ADO/GGT7/CSAD
KEGG_DRUG_METABOLISM_OTHER_ENZYMES	KEGG_DRUG_METABOLISM_OTHER_ENZYMES	KEGG_DRUG_METABOLISM_OTHER_ENZYMES	51	-0.190233296642734	-1.14631052102341	0.253549998467989	0.49736118746564	0.368999739590868	2079	tags=24%, list=11%, signal=21%	NAT1/CYP3A5/CYP2A13/UGT2B7/UGT1A5/NAT2/UGT2A3/UGT2B28/UGT2B11/UGT2B15/CES5A/UPB1
KEGG_LIMONENE_AND_PINENE_DEGRADATION	KEGG_LIMONENE_AND_PINENE_DEGRADATION	KEGG_LIMONENE_AND_PINENE_DEGRADATION	10	0.464764195110201	1.15867769992704	0.267523364485981	0.516382308193871	0.383111794918725	5703	tags=50%, list=30%, signal=35%	ALDH9A1/EHHADH/ALDH2/YOD1/HADHA
KEGG_PEROXISOME	KEGG_PEROXISOME	KEGG_PEROXISOME	78	0.317224191627632	1.10713060539325	0.274371859296482	0.523514122335817	0.388402995011354	8532	tags=54%, list=46%, signal=29%	PEX19/ACOX1/PHYH/PEX7/DECR2/PEX26/PEX5/SLC25A17/ACSL4/EHHADH/PEX14/ACSL6/PEX10/PXMP2/PRDX1/FAR2/SOD1/MPV17/PEX3/PEX12/PMVK/SOD2/PEX11A/PEX13/ACOT8/SCP2/PXMP4/PEX11B/PEX2/NUDT12/PIPOX/IDH2/PEX16/PEX1/GNPAT/ACSL3/PEX11G/NUDT19/PECR/AGPS/ECH1/PEX6
KEGG_SPHINGOLIPID_METABOLISM	KEGG_SPHINGOLIPID_METABOLISM	KEGG_SPHINGOLIPID_METABOLISM	38	0.348679555791175	1.13797796519284	0.283384301732926	0.534565841905291	0.396602431851104	5410	tags=37%, list=29%, signal=26%	SMPD2/ASAH1/SPHK1/CERK/GLA/SMPD4/SGPP2/KDSR/SMPD1/NEU1/ASAH2/SPTLC1/DEGS1/SPHK2
KEGG_PRIMARY_BILE_ACID_BIOSYNTHESIS	KEGG_PRIMARY_BILE_ACID_BIOSYNTHESIS	KEGG_PRIMARY_BILE_ACID_BIOSYNTHESIS	16	-0.282040314388066	-1.14748997635912	0.295124065157659	0.550456121530016	0.408391669112313	13445	tags=19%, list=72%, signal=5%	CH25H/HSD3B7/AKR1D1
KEGG_FRUCTOSE_AND_MANNOSE_METABOLISM	KEGG_FRUCTOSE_AND_MANNOSE_METABOLISM	KEGG_FRUCTOSE_AND_MANNOSE_METABOLISM	33	0.348461348877894	1.1102669830632	0.318275154004107	0.5793777423215	0.429849054227111	6436	tags=42%, list=34%, signal=28%	PMM1/PFKFB4/AKR1B1/ALDOC/MPI/TPI1/MTMR7/PFKM/HK2/MTMR2/ALDOA/PFKL/MTMR6/MTMR1
KEGG_SNARE_INTERACTIONS_IN_VESICULAR_TRANSPORT	KEGG_SNARE_INTERACTIONS_IN_VESICULAR_TRANSPORT	KEGG_SNARE_INTERACTIONS_IN_VESICULAR_TRANSPORT	38	0.33875270466607	1.10557991472932	0.321100917431193	0.5793777423215	0.429849054227111	4247	tags=34%, list=23%, signal=27%	USE1/TSNARE1/STX6/SNAP29/GOSR2/VAMP4/STX3/VAMP7/SNAP47/YKT6/STX18/STX10/SNAP25
KEGG_PORPHYRIN_AND_CHLOROPHYLL_METABOLISM	KEGG_PORPHYRIN_AND_CHLOROPHYLL_METABOLISM	KEGG_PORPHYRIN_AND_CHLOROPHYLL_METABOLISM	41	-0.201520951163618	-1.08320205214184	0.317448682137896	0.5793777423215	0.429849054227111	1510	tags=22%, list=8%, signal=20%	UGT2B7/UGT1A5/CP/UGT2A3/UGT2B28/UGT2B11/BLVRB/UGT2B15/BLVRA
KEGG_NON_HOMOLOGOUS_END_JOINING	KEGG_NON_HOMOLOGOUS_END_JOINING	KEGG_NON_HOMOLOGOUS_END_JOINING	13	0.417581301884449	1.12096001486824	0.331843575418994	0.586868686868687	0.435406698564593	9513	tags=69%, list=51%, signal=34%	XRCC5/XRCC6/XRCC4/DNTT/POLL/PRKDC/POLM/RAD50/FEN1
KEGG_INOSITOL_PHOSPHATE_METABOLISM	KEGG_INOSITOL_PHOSPHATE_METABOLISM	KEGG_INOSITOL_PHOSPHATE_METABOLISM	54	0.323282049567934	1.09716223810934	0.332323232323232	0.586868686868687	0.435406698564593	5390	tags=39%, list=29%, signal=28%	INPP5A/CDIPT/OCRL/PIP5K1C/PIP5K1A/PI4KB/IMPA2/PIP4K2C/PIK3CB/PLCD4/PIK3CA/PLCG1/TPI1/PIP4K2B/PLCB4/INPP5K/PI4KA/PIK3C3/ITPKB/MINPP1/INPP5J
KEGG_ALZHEIMERS_DISEASE	KEGG_ALZHEIMERS_DISEASE	KEGG_ALZHEIMERS_DISEASE	157	0.290044677044552	1.05471358552751	0.340659340659341	0.595257374204743	0.441630391768896	9022	tags=53%, list=48%, signal=28%	NCSTN/APH1A/ATF6/SDHC/HSD17B10/ADAM17/BACE1/BACE2/ATP5MC2/GAPDH/NDUFB10/TNFRSF1A/GSK3B/NDUFS2/NDUFS6/CDK5R1/ATP2A2/NDUFS5/CACNA1D/NDUFV1/APP/TNF/FADD/PLCB4/NDUFB4/LPL/NDUFB9/NDUFA10/CALM2/NDUFV2/UQCRH/CDK5/ATP5PD/LRP1/SNCA/NDUFAB1/CACNA1C/BID/UQCR11/UQCRC1/COX7A2L/UQCRHL/CACNA1S/NDUFA9/NDUFA4L2/NDUFA5/NDUFC1/NDUFA4/MAPK1/NDUFB7/NDUFA6/MAPT/CHP1/ADAM10/ATP5F1D/IDE/COX6C/NDUFS8/NDUFS3/COX5B/EIF2AK3…
KEGG_GLUTATHIONE_METABOLISM	KEGG_GLUTATHIONE_METABOLISM	KEGG_GLUTATHIONE_METABOLISM	47	0.32330010366255	1.0825857102542	0.357287449392713	0.617809547908232	0.458362188365651	9463	tags=64%, list=51%, signal=32%	MGST3/GSTP1/GSTA4/SMS/GPX4/GGT7/GCLM/TXNDC12/GSS/GCLC/GPX7/GSTO1/PGD/GGCT/ANPEP/ODC1/OPLAH/GPX2/G6PD/GSR/RRM2/IDH2/GSTZ1/GSTM3/GPX6/RRM1/SRM/IDH1/GSTM2/GPX5
KEGG_TYROSINE_METABOLISM	KEGG_TYROSINE_METABOLISM	KEGG_TYROSINE_METABOLISM	42	-0.173802863054786	-0.976739171057362	0.364053752994488	0.623019824712217	0.462227771029355	1672	tags=21%, list=9%, signal=20%	ALDH3B1/DBH/MAOB/ADH1B/ALDH3A1/ADH7/HGD/ADH1C/AOX1
KEGG_NON_SMALL_CELL_LUNG_CANCER	KEGG_NON_SMALL_CELL_LUNG_CANCER	KEGG_NON_SMALL_CELL_LUNG_CANCER	54	0.317640824685426	1.0780169161651	0.374747474747475	0.62510460251046	0.463774499009029	6431	tags=44%, list=34%, signal=29%	E2F3/RXRB/FOXO3/TGFA/TP53/EGF/BRAF/KRAS/EGFR/CDK6/PIK3CB/PIK3CA/PLCG1/AKT2/PIK3R3/MAP2K2/CDK4/PRKCA/RAF1/E2F1/MAPK1/RXRG/HRAS/ERBB2
KEGG_GLYCOSPHINGOLIPID_BIOSYNTHESIS_LACTO_AND_NEOLACTO_SERIES	KEGG_GLYCOSPHINGOLIPID_BIOSYNTHESIS_LACTO_AND_NEOLACTO_SERIES	KEGG_GLYCOSPHINGOLIPID_BIOSYNTHESIS_LACTO_AND_NEOLACTO_SERIES	26	0.352750715851555	1.07754981367158	0.376445846477392	0.62510460251046	0.463774499009029	7779	tags=54%, list=42%, signal=32%	ST3GAL4/B4GAT1/B4GALT2/FUT5/B4GALT3/ST3GAL6/B3GNT5/B4GALT1/B3GALT1/ST3GAL3/B3GALT2/B3GNT4/GCNT2/FUT1
KEGG_PENTOSE_PHOSPHATE_PATHWAY	KEGG_PENTOSE_PHOSPHATE_PATHWAY	KEGG_PENTOSE_PHOSPHATE_PATHWAY	27	0.347296956153597	1.06882050104303	0.376569037656904	0.62510460251046	0.463774499009029	7769	tags=56%, list=42%, signal=33%	ALDOC/DERA/PFKM/PGM1/PGD/RBKS/ALDOA/PFKL/GPI/TALDO1/G6PD/PGLS/PGM2/PRPS1L1/H6PD
KEGG_STEROID_BIOSYNTHESIS	KEGG_STEROID_BIOSYNTHESIS	KEGG_STEROID_BIOSYNTHESIS	17	0.375758363145435	1.06462948782923	0.406724511930586	0.657057505601195	0.487480838017374	9493	tags=65%, list=51%, signal=32%	LSS/DHCR7/NSDHL/SOAT1/SQLE/FDFT1/EBP/HSD17B7/MSMO1/CEL/SC5D
KEGG_AMINO_SUGAR_AND_NUCLEOTIDE_SUGAR_METABOLISM	KEGG_AMINO_SUGAR_AND_NUCLEOTIDE_SUGAR_METABOLISM	KEGG_AMINO_SUGAR_AND_NUCLEOTIDE_SUGAR_METABOLISM	43	0.31681910310158	1.05062642333645	0.407106598984772	0.657057505601195	0.487480838017374	7726	tags=49%, list=41%, signal=29%	UXS1/CYB5R3/PMM1/PGM3/GALK1/MPI/CMAS/HK2/HEXB/GFPT1/GNPDA1/UGP2/PGM1/GFPT2/GNPDA2/GPI/HEXA/UAP1/NAGK/PGM2/HK1
KEGG_FOLATE_BIOSYNTHESIS	KEGG_FOLATE_BIOSYNTHESIS	KEGG_FOLATE_BIOSYNTHESIS	11	-0.299728263659411	-1.0465395408158	0.407692307692308	0.657057505601195	0.487480838017374	1680	tags=45%, list=9%, signal=41%	ALPP/ALPG/ALPI/ALPL/GCH1
KEGG_GLYOXYLATE_AND_DICARBOXYLATE_METABOLISM	KEGG_GLYOXYLATE_AND_DICARBOXYLATE_METABOLISM	KEGG_GLYOXYLATE_AND_DICARBOXYLATE_METABOLISM	15	0.377080964655374	1.04993973070411	0.424642464246425	0.677794702547178	0.502866076081292	7350	tags=47%, list=39%, signal=28%	MTHFD2L/MTHFD1L/PGP/AFMID/CS/MDH1/MDH2
KEGG_TYPE_II_DIABETES_MELLITUS	KEGG_TYPE_II_DIABETES_MELLITUS	KEGG_TYPE_II_DIABETES_MELLITUS	47	0.308061452195996	1.03155836403827	0.442307692307692	0.693061655325806	0.514192857787694	6141	tags=43%, list=33%, signal=29%	PIK3CB/PIK3CA/IKBKB/IRS1/PRKCZ/CACNA1D/PKM/TNF/INSR/CACNA1E/PIK3R3/HK2/PKLR/MAFA/MAPK9/CACNA1C/IRS4/SOCS2/MAPK1/SOCS1
KEGG_REGULATION_OF_ACTIN_CYTOSKELETON	KEGG_REGULATION_OF_ACTIN_CYTOSKELETON	KEGG_REGULATION_OF_ACTIN_CYTOSKELETON	211	0.274627647457112	1.01581976394337	0.442557442557443	0.693061655325806	0.514192857787694	7554	tags=44%, list=40%, signal=27%	ITGB5/WASF1/PAK5/RAC3/MYH10/ACTG1/PFN2/GNA12/ABI2/FGD1/CHRM3/CYFIP1/PPP1CB/ITGB6/FGF3/PIP5K1C/ITGA6/PIP5K1A/GIT1/PDGFA/ITGB1/EGF/FGFR1/ENAH/TIAM2/BRAF/IQGAP3/ACTN4/FGF12/DOCK1/TIAM1/ARHGEF4/PAK6/LIMK2/KRAS/FGFR2/EGFR/ITGB4/PIP4K2C/PIK3CB/FN1/ARHGAP35/PIK3CA/RRAS2/ITGA7/CRKL/PTK2/FGF9/PIP4K2B/FGF19/CFL1/CRK/PIK3R3/WASF2/ITGAV/MAP2K2/ACTN1/BDKRB2/RAC1/PPP1CA/SLC9A1/ITGA2B/SSH3/NCKAP1/PAK3/ROCK2/PDG…
KEGG_PATHOGENIC_ESCHERICHIA_COLI_INFECTION	KEGG_PATHOGENIC_ESCHERICHIA_COLI_INFECTION	KEGG_PATHOGENIC_ESCHERICHIA_COLI_INFECTION	55	0.301457673445508	1.02471275688511	0.472194135490394	0.725779874920421	0.538466996611853	6790	tags=45%, list=36%, signal=29%	ACTG1/TUBA1A/TUBB/YWHAQ/NCK2/ITGB1/CTTN/YWHAZ/TUBA1C/ABL1/TUBB3/CTNNB1/KRT18/PRKCA/TUBB2B/TUBA1B/ARHGEF2/ROCK2/NCL/TUBB6/NCK1/WASL/TUBB4B/TUBA3E/ARPC1A
KEGG_GNRH_SIGNALING_PATHWAY	KEGG_GNRH_SIGNALING_PATHWAY	KEGG_GNRH_SIGNALING_PATHWAY	101	0.285304741486768	1.01226180115434	0.469469469469469	0.725779874920421	0.538466996611853	9015	tags=53%, list=48%, signal=28%	GNAS/JUN/GNA11/PLA2G1B/MAPK7/PRKX/PRKACA/PLA2G6/MAP2K7/MAP3K4/ADCY3/ADCY2/KRAS/EGFR/CAMK2G/PLA2G12A/MAP2K3/SRC/CACNA1D/PLCB4/ELK1/MAP2K2/ADCY5/MAP2K4/PRKCA/ATF4/MAPK11/CALM2/MAPK12/MMP2/MAPK9/ADCY8/CACNA1C/RAF1/CACNA1S/MAPK1/ADCY1/HRAS/PLD2/MAPK14/NRAS/MMP14/MAPK8/ADCY6/GNRH1/CALM3/CAMK2A/ADCY9/PLA2G2A/PLCB1/MAP3K3/GNRHR/MAP3K2/MAPK3
KEGG_PHOSPHATIDYLINOSITOL_SIGNALING_SYSTEM	KEGG_PHOSPHATIDYLINOSITOL_SIGNALING_SYSTEM	KEGG_PHOSPHATIDYLINOSITOL_SIGNALING_SYSTEM	76	0.288873315777934	1.0053339723229	0.479396984924623	0.730090821077866	0.541665352353268	4871	tags=32%, list=26%, signal=23%	INPP5A/CDIPT/OCRL/PIP5K1C/PIP5K1A/PI4KB/IMPA2/PIP4K2C/PIK3CB/PLCD4/PIK3CA/PLCG1/DGKI/PIP4K2B/CDS2/PLCB4/INPP5K/PIK3R3/PRKCA/PI4KA/PIK3C3/ITPKB/DGKD/CALM2
KEGG_VASCULAR_SMOOTH_MUSCLE_CONTRACTION	KEGG_VASCULAR_SMOOTH_MUSCLE_CONTRACTION	KEGG_VASCULAR_SMOOTH_MUSCLE_CONTRACTION	114	0.281641207699264	1.00213105646053	0.491	0.732676180667942	0.543583469487313	6306	tags=39%, list=34%, signal=26%	MYL6B/GNAS/GNA12/GNA11/PLA2G1B/PPP1CB/PRKX/ARHGEF11/CALD1/PRKACA/ACTG2/PLA2G6/BRAF/ADCY3/ADCY2/PLA2G12A/MYL6/CACNA1D/PLCB4/ADRA1D/KCNMB4/MAP2K2/ADCY5/PRKCA/PPP1R14A/GUCY1A2/PPP1CA/CALM2/ADORA2B/ACTA2/ROCK2/ADCY8/KCNMA1/EDNRA/CACNA1C/AVPR1A/RAF1/CACNA1S/KCNMB1/PPP1CC/MYLK2/MAPK1/PRKG1/ADCY1
KEGG_VALINE_LEUCINE_AND_ISOLEUCINE_BIOSYNTHESIS	KEGG_VALINE_LEUCINE_AND_ISOLEUCINE_BIOSYNTHESIS	KEGG_VALINE_LEUCINE_AND_ISOLEUCINE_BIOSYNTHESIS	11	0.391529861756939	0.999341117233974	0.487385321100917	0.732676180667942	0.543583469487313	9924	tags=73%, list=53%, signal=34%	VARS1/PDHA2/LARS1/IARS2/VARS2/BCAT1/IARS1/PDHA1
KEGG_PROPANOATE_METABOLISM	KEGG_PROPANOATE_METABOLISM	KEGG_PROPANOATE_METABOLISM	32	0.313963298319719	0.996311258746109	0.494335736354274	0.732676180667942	0.543583469487313	4639	tags=28%, list=25%, signal=21%	ALDH9A1/EHHADH/ACSS1/LDHB/ALDH2/LDHA/MMUT/ACAT2/ACSS2
KEGG_PARKINSONS_DISEASE	KEGG_PARKINSONS_DISEASE	KEGG_PARKINSONS_DISEASE	113	0.279989818041927	0.996420499028914	0.508	0.745265852877978	0.55292393650427	10385	tags=63%, list=55%, signal=28%	PRKN/SDHC/SEPTIN5/ATP5MC2/NDUFB10/NDUFS2/NDUFS6/NDUFS5/NDUFV1/NDUFB4/UBE2G1/UBE2L3/NDUFB9/UBB/UCHL1/NDUFA10/NDUFV2/UBA1/UQCRH/ATP5PD/SNCA/NDUFAB1/UQCR11/UBE2J2/UQCRC1/COX7A2L/UQCRHL/NDUFA9/NDUFA4L2/NDUFA5/NDUFC1/NDUFA4/NDUFB7/VDAC3/NDUFA6/UBE2G2/ATP5F1D/COX6C/NDUFS8/NDUFS3/COX5B/NDUFB2/COX6B1/COX7A2/VDAC2/SLC25A5/ATP5PO/CASP3/PINK1/CASP9/NDUFS4/NDUFA7/ATP5PF/UQCRQ/NDUFC2/PARK7/COX6A1/ATP5MC3/NDUF…
KEGG_OXIDATIVE_PHOSPHORYLATION	KEGG_OXIDATIVE_PHOSPHORYLATION	KEGG_OXIDATIVE_PHOSPHORYLATION	116	0.278588015468632	0.992465139928584	0.514485514485514	0.745265852877978	0.55292393650427	9180	tags=51%, list=49%, signal=26%	ATP6AP1/ATP6V1H/SDHC/ATP6V1E1/ATP6V1E2/ATP6V0A1/ATP5MC2/NDUFB10/NDUFS2/NDUFS6/NDUFS5/NDUFV1/NDUFA11/ATP6V0A2/NDUFB4/NDUFB9/NDUFA10/NDUFV2/UQCRH/ATP6V0B/ATP5PD/NDUFAB1/UQCR11/UQCRC1/COX7A2L/UQCRHL/NDUFA9/NDUFA4L2/ATP6V1C1/NDUFA5/NDUFC1/NDUFA4/NDUFB7/ATP6V1G2/NDUFA6/ATP6V1B2/COX11/ATP5F1D/ATP6V0E2/COX6C/NDUFS8/ATP6V1G1/NDUFS3/COX5B/NDUFB2/ATP4B/COX6B1/COX7A2/ATP5PO/NDUFS4/NDUFA7/ATP5PF/UQCRQ/NDUFC2…
KEGG_SELENOAMINO_ACID_METABOLISM	KEGG_SELENOAMINO_ACID_METABOLISM	KEGG_SELENOAMINO_ACID_METABOLISM	26	0.324191186614535	0.9903088414354	0.516298633017876	0.745265852877978	0.55292393650427	3141	tags=27%, list=17%, signal=22%	LCMT1/SEPHS2/PAPSS1/SEPHS1/BUD23/GGT7/AHCYL1
KEGG_RIBOSOME	KEGG_RIBOSOME	KEGG_RIBOSOME	87	0.281803456128774	0.989828916301856	0.530653266331658	0.759383122509097	0.563397751005481	9931	tags=63%, list=53%, signal=30%	RPS10/RPL3L/RPL24/UBA52/RPL26L1/RPL37A/RPS20/RPL38/RPL7/RPL36A/RPL6/RSL24D1/RPL30/RPS2/RPS26/RPL23/RPL35A/RPS12/RPS18/RPL8/MRPL13/RPS27/RPLP0/RPS24/RPL22/RPS27A/RPL39/RPL37/RPL34/RPL4/RPS19/RPS9/RPL19/RPS4X/RPL12/RPS7/RPL10A/RPS28/RPL27/RPS11/RPL11/RPS21/RPL7A/RPL9/RPL26/RPL5/RPLP1/RPS15/RPL17/RPL3/RPS5/RPS8/RPL41/RPL31/RPS17
KEGG_GLYCOSPHINGOLIPID_BIOSYNTHESIS_GLOBO_SERIES	KEGG_GLYCOSPHINGOLIPID_BIOSYNTHESIS_GLOBO_SERIES	KEGG_GLYCOSPHINGOLIPID_BIOSYNTHESIS_GLOBO_SERIES	14	0.352964263702166	0.968147473414476	0.545654565456546	0.774176562955441	0.574373226796364	7779	tags=43%, list=42%, signal=25%	GLA/B3GALNT1/HEXB/ST3GAL2/HEXA/FUT1
KEGG_ACUTE_MYELOID_LEUKEMIA	KEGG_ACUTE_MYELOID_LEUKEMIA	KEGG_ACUTE_MYELOID_LEUKEMIA	57	0.28578121876554	0.974316836659901	0.553535353535354	0.777471552001082	0.576817828688184	9140	tags=60%, list=49%, signal=31%	TCF7L1/LEF1/STAT3/BRAF/EIF4EBP1/RELA/KRAS/PIK3CB/PIK3CA/IKBKB/TCF7L2/PPARD/AKT2/RPS6KB2/PIK3R3/MAP2K2/RUNX1/CEBPA/RAF1/RPS6KB1/MAPK1/RARA/HRAS/NRAS/JUP/AKT1/ARAF/CHUK/MTOR/PML/BAD/NFKB1/MAPK3/IKBKG
KEGG_GLYCOLYSIS_GLUCONEOGENESIS	KEGG_GLYCOLYSIS_GLUCONEOGENESIS	KEGG_GLYCOLYSIS_GLUCONEOGENESIS	60	0.284386757436028	0.97383967199851	0.557344064386318	0.777471552001082	0.576817828688184	5685	tags=38%, list=30%, signal=27%	BPGM/ALDH9A1/ACSS1/GAPDH/ALDOC/LDHB/ALDH2/LDHA/TPI1/ADH5/PKM/PCK1/PFKM/ENO2/HK2/PDHA2/PKLR/ACSS2/PGM1/PGK1/ENO1/ALDOA/PFKL
KEGG_ADIPOCYTOKINE_SIGNALING_PATHWAY	KEGG_ADIPOCYTOKINE_SIGNALING_PATHWAY	KEGG_ADIPOCYTOKINE_SIGNALING_PATHWAY	66	0.2786112218966	0.96199950771607	0.570281124497992	0.788888888888889	0.585288522511097	4347	tags=33%, list=23%, signal=26%	RXRB/STAT3/ACSL4/PRKAG3/RELA/PRKAG1/ADIPOR2/STK11/TNFRSF1A/SLC2A1/IKBKB/IRS1/PRKAB2/ACSL6/TNF/AKT2/ADIPOR1/PCK1/CPT1C/PTPN11/NFKBIB/NFKBIA
KEGG_PANTOTHENATE_AND_COA_BIOSYNTHESIS	KEGG_PANTOTHENATE_AND_COA_BIOSYNTHESIS	KEGG_PANTOTHENATE_AND_COA_BIOSYNTHESIS	16	-0.226710933628639	-0.922380633542817	0.641975308641975	0.880726456484032	0.653424194094051	411	tags=19%, list=2%, signal=18%	VNN1/UPB1/VNN2
KEGG_ARGININE_AND_PROLINE_METABOLISM	KEGG_ARGININE_AND_PROLINE_METABOLISM	KEGG_ARGININE_AND_PROLINE_METABOLISM	54	0.270442693603232	0.917834786653344	0.65050505050505	0.883456491015546	0.655449647741401	8252	tags=48%, list=44%, signal=27%	ALDH18A1/SMS/ALDH9A1/OAT/P4HA2/P4HA1/SAT2/AMD1/ALDH2/PYCR2/GAMT/P4HA3/AZIN2/CKB/ODC1/ARG2/CKM/GLUL/PYCR1/GLS/CPS1/GLUD2/NAGS/OTC/PYCR3/GLS2
KEGG_LONG_TERM_POTENTIATION	KEGG_LONG_TERM_POTENTIATION	KEGG_LONG_TERM_POTENTIATION	70	0.264491138161638	0.914702750051976	0.675376884422111	0.883456491015546	0.655449647741401	8134	tags=43%, list=43%, signal=24%	PPP1CB/PRKX/PRKACA/BRAF/KRAS/CAMK2G/PLCB4/MAP2K2/PRKCA/ATF4/RAPGEF3/PPP1CA/CALM2/ADCY8/CACNA1C/RAF1/PPP1CC/MAPK1/ADCY1/HRAS/CHP1/CREBBP/NRAS/ARAF/EP300/PPP3R1/PPP1R12A/GRIN2B/CALM3/CAMK2A
KEGG_GLYCOSPHINGOLIPID_BIOSYNTHESIS_GANGLIO_SERIES	KEGG_GLYCOSPHINGOLIPID_BIOSYNTHESIS_GANGLIO_SERIES	KEGG_GLYCOSPHINGOLIPID_BIOSYNTHESIS_GANGLIO_SERIES	15	-0.222331548996699	-0.897999580768622	0.655913978494624	0.883456491015546	0.655449647741401	407	tags=27%, list=2%, signal=26%	ST8SIA5/ST6GALNAC6/ST3GAL5/ST6GALNAC4
KEGG_CYSTEINE_AND_METHIONINE_METABOLISM	KEGG_CYSTEINE_AND_METHIONINE_METABOLISM	KEGG_CYSTEINE_AND_METHIONINE_METABOLISM	34	0.278936104757191	0.893833352108524	0.675897435897436	0.883456491015546	0.655449647741401	7057	tags=38%, list=38%, signal=24%	SMS/DNMT3A/LDHB/AMD1/AHCYL1/LDHA/ADI1/ENOPH1/DNMT3B/MAT2A/TRDMT1/MPST/MTR
KEGG_ALPHA_LINOLENIC_ACID_METABOLISM	KEGG_ALPHA_LINOLENIC_ACID_METABOLISM	KEGG_ALPHA_LINOLENIC_ACID_METABOLISM	19	0.301726835373259	0.876332034304536	0.667022411953042	0.883456491015546	0.655449647741401	2758	tags=21%, list=15%, signal=18%	PLA2G1B/ACOX1/PLA2G6/PLA2G12A
KEGG_TERPENOID_BACKBONE_BIOSYNTHESIS	KEGG_TERPENOID_BACKBONE_BIOSYNTHESIS	KEGG_TERPENOID_BACKBONE_BIOSYNTHESIS	15	0.313197176400153	0.87206247429488	0.661166116611661	0.883456491015546	0.655449647741401	4615	tags=33%, list=25%, signal=25%	GGPS1/FDPS/ACAT2/PMVK/PDSS2
KEGG_ONE_CARBON_POOL_BY_FOLATE	KEGG_ONE_CARBON_POOL_BY_FOLATE	KEGG_ONE_CARBON_POOL_BY_FOLATE	17	0.305754233196317	0.86628803139486	0.683297180043384	0.886151030368764	0.657448766982532	10287	tags=71%, list=55%, signal=32%	MTHFD2L/MTHFD1L/MTFMT/MTHFS/SHMT2/ATIC/MTR/TYMS/GART/SHMT1/MTHFD2/FTCD
KEGG_AMYOTROPHIC_LATERAL_SCLEROSIS_ALS	KEGG_AMYOTROPHIC_LATERAL_SCLEROSIS_ALS	KEGG_AMYOTROPHIC_LATERAL_SCLEROSIS_ALS	52	0.260345261854431	0.881390643964171	0.709514170040486	0.90599501712862	0.672171318985723	5822	tags=31%, list=31%, signal=21%	ALS2/DAXX/TP53/TNFRSF1A/DERL1/MAP2K3/SLC1A2/BCL2/TNF/CCS/SOD1/MAPK11/RAC1/MAPK12/BID/BAX
KEGG_GLYCOSAMINOGLYCAN_BIOSYNTHESIS_KERATAN_SULFATE	KEGG_GLYCOSAMINOGLYCAN_BIOSYNTHESIS_KERATAN_SULFATE	KEGG_GLYCOSAMINOGLYCAN_BIOSYNTHESIS_KERATAN_SULFATE	15	0.303007229094322	0.843689706817869	0.707370737073707	0.90599501712862	0.672171318985723	5963	tags=40%, list=32%, signal=27%	B4GAT1/B4GALT2/B4GALT3/B4GALT1/ST3GAL3/ST3GAL2
KEGG_OTHER_GLYCAN_DEGRADATION	KEGG_OTHER_GLYCAN_DEGRADATION	KEGG_OTHER_GLYCAN_DEGRADATION	15	0.299572386998772	0.834125773543992	0.721672167216722	0.914485341663937	0.678470418355616	4383	tags=27%, list=23%, signal=20%	ENGASE/MANBA/NEU1/HEXB
KEGG_GLYCINE_SERINE_AND_THREONINE_METABOLISM	KEGG_GLYCINE_SERINE_AND_THREONINE_METABOLISM	KEGG_GLYCINE_SERINE_AND_THREONINE_METABOLISM	31	-0.164116742700587	-0.892256241099886	0.736842105263158	0.924487097139835	0.685890871054919	3393	tags=35%, list=18%, signal=29%	SDS/DMGDH/BHMT/GLYCTK/AGXT/SARDH/GATM/MAOB/CTH/AMT/GLDC
KEGG_LONG_TERM_DEPRESSION	KEGG_LONG_TERM_DEPRESSION	KEGG_LONG_TERM_DEPRESSION	70	0.253774206767806	0.877639857562677	0.74070351758794	0.924487097139835	0.685890871054919	6335	tags=34%, list=34%, signal=23%	PPP2CB/GNAS/GNA12/GNA11/IGF1R/PLA2G1B/PLA2G6/BRAF/PPP2R1A/GNAZ/KRAS/PLA2G12A/PLCB4/GNAI3/MAP2K2/PRKCA/GUCY1A2/PPP2R1B/RAF1/GRID2/PPP2CA/MAPK1/PRKG1/HRAS
KEGG_SULFUR_METABOLISM	KEGG_SULFUR_METABOLISM	KEGG_SULFUR_METABOLISM	12	0.308420541914993	0.80889436395712	0.753100338218715	0.932945195106766	0.692166061049408	11630	tags=75%, list=62%, signal=28%	PAPSS1/CHST11/PAPSS2/SUOX/SULT1A3/SULT1E1/SULT1A1/BPNT1/SULT1A2
KEGG_CARDIAC_MUSCLE_CONTRACTION	KEGG_CARDIAC_MUSCLE_CONTRACTION	KEGG_CARDIAC_MUSCLE_CONTRACTION	73	0.241239910493581	0.836288019968532	0.812248995983936	0.950433101657149	0.705140601736756	8948	tags=44%, list=48%, signal=23%	ATP1B3/CACNB3/CACNG4/CACNG8/CACNA2D3/SLC9A6/ATP1A1/TPM1/ATP2A2/ATP1B1/TPM4/CACNA1D/SLC9A1/UQCRH/CACNA1C/UQCR11/UQCRC1/COX7A2L/UQCRHL/CACNA1S/TPM3/COX6C/COX5B/MYL3/COX6B1/TPM2/COX7A2/CACNA2D2/UQCRQ/CACNB2/COX6A1/CACNG1
KEGG_ALDOSTERONE_REGULATED_SODIUM_REABSORPTION	KEGG_ALDOSTERONE_REGULATED_SODIUM_REABSORPTION	KEGG_ALDOSTERONE_REGULATED_SODIUM_REABSORPTION	42	0.241857413183657	0.800627991826196	0.821681864235056	0.950433101657149	0.705140601736756	4255	tags=26%, list=23%, signal=20%	ATP1B3/NEDD4L/ATP1A1/KRAS/PIK3CB/PIK3CA/ATP1B1/IRS1/INSR/PIK3R3/PRKCA
KEGG_DORSO_VENTRAL_AXIS_FORMATION	KEGG_DORSO_VENTRAL_AXIS_FORMATION	KEGG_DORSO_VENTRAL_AXIS_FORMATION	24	0.264073225310662	0.796992087086327	0.78609062170706	0.950433101657149	0.705140601736756	10739	tags=67%, list=57%, signal=28%	FMN2/KRAS/EGFR/NOTCH1/ETS2/MAPK1/ETV6/SPIRE1/CPEB1/NOTCH3/MAPK3/SPIRE2/NOTCH2/GRB2/NOTCH4/ETV7
KEGG_PROXIMAL_TUBULE_BICARBONATE_RECLAMATION	KEGG_PROXIMAL_TUBULE_BICARBONATE_RECLAMATION	KEGG_PROXIMAL_TUBULE_BICARBONATE_RECLAMATION	23	0.263364879806739	0.788713658196851	0.787750791974657	0.950433101657149	0.705140601736756	4660	tags=30%, list=25%, signal=23%	ATP1B3/ATP1A1/ATP1B1/PCK1/SLC25A10/SLC38A3/AQP1
KEGG_GLYCOSAMINOGLYCAN_DEGRADATION	KEGG_GLYCOSAMINOGLYCAN_DEGRADATION	KEGG_GLYCOSAMINOGLYCAN_DEGRADATION	21	0.267674377510007	0.786630178079753	0.783582089552239	0.950433101657149	0.705140601736756	8883	tags=57%, list=47%, signal=30%	SGSH/HGSNAT/HYAL2/HEXB/GNS/GUSB/HEXA/ARSB/IDUA/GALNS/HYAL3/NAGLU
KEGG_PRION_DISEASES	KEGG_PRION_DISEASES	KEGG_PRION_DISEASES	35	0.244827580560342	0.78488413582415	0.818930041152263	0.950433101657149	0.705140601736756	6852	tags=43%, list=37%, signal=27%	LAMC1/PRKX/PRKACA/EGR1/SOD1/ELK1/NOTCH1/MAP2K2/PRNP/NCAM1/BAX/HSPA5/MAPK1/NCAM2/C5
KEGG_O_GLYCAN_BIOSYNTHESIS	KEGG_O_GLYCAN_BIOSYNTHESIS	KEGG_O_GLYCAN_BIOSYNTHESIS	30	0.250894095718384	0.784616233567765	0.810613943808533	0.950433101657149	0.705140601736756	8758	tags=50%, list=47%, signal=27%	GALNT2/B4GALT5/GALNT1/ST3GAL2/GALNT18/GALNT15/GALNT10/GALNT17/C1GALT1/GALNT11/GALNT7/GALNT13/C1GALT1C1/GALNT14/GALNT16
KEGG_FATTY_ACID_METABOLISM	KEGG_FATTY_ACID_METABOLISM	KEGG_FATTY_ACID_METABOLISM	42	0.23570330771041	0.780255868261016	0.837892603850051	0.950433101657149	0.705140601736756	5729	tags=29%, list=31%, signal=20%	ACOX1/ALDH9A1/ACSL4/EHHADH/ALDH2/ADH5/ACSL6/ACAT2/CPT1C/ACADVL/HADHA/HADHB
KEGG_REGULATION_OF_AUTOPHAGY	KEGG_REGULATION_OF_AUTOPHAGY	KEGG_REGULATION_OF_AUTOPHAGY	35	0.242097815931397	0.776132879340345	0.825102880658436	0.950433101657149	0.705140601736756	8571	tags=40%, list=46%, signal=22%	GABARAPL1/ATG5/PIK3R4/ATG4B/PIK3C3/ULK2/ULK1/GABARAP/PRKAA2/PRKAA1/ATG4C/IFNA4/ULK3/INS
KEGG_CITRATE_CYCLE_TCA_CYCLE	KEGG_CITRATE_CYCLE_TCA_CYCLE	KEGG_CITRATE_CYCLE_TCA_CYCLE	30	0.247990835442746	0.775536924084551	0.822060353798127	0.950433101657149	0.705140601736756	7357	tags=37%, list=39%, signal=22%	PC/SDHC/ACLY/PCK1/IDH3G/PDHA2/IDH3B/CS/MDH1/MDH2/IDH2
KEGG_ALANINE_ASPARTATE_AND_GLUTAMATE_METABOLISM	KEGG_ALANINE_ASPARTATE_AND_GLUTAMATE_METABOLISM	KEGG_ALANINE_ASPARTATE_AND_GLUTAMATE_METABOLISM	32	0.240240826552998	0.762365033066637	0.832131822863028	0.950433101657149	0.705140601736756	9218	tags=50%, list=49%, signal=25%	AGXT2/ASNS/ADSL/GFPT1/GFPT2/NIT2/CAD/ADSS2/GLUL/GLS/CPS1/GLUD2/PPAT/GLS2/ASS1/ALDH5A1
KEGG_BETA_ALANINE_METABOLISM	KEGG_BETA_ALANINE_METABOLISM	KEGG_BETA_ALANINE_METABOLISM	22	0.25396360318461	0.75427856625936	0.826086956521739	0.950433101657149	0.705140601736756	3174	tags=18%, list=17%, signal=15%	SMS/ALDH9A1/EHHADH/ALDH2
KEGG_RENIN_ANGIOTENSIN_SYSTEM	KEGG_RENIN_ANGIOTENSIN_SYSTEM	KEGG_RENIN_ANGIOTENSIN_SYSTEM	17	0.257966330519524	0.73089141659873	0.841648590021692	0.950433101657149	0.705140601736756	6399	tags=24%, list=34%, signal=16%	ENPEP/THOP1/ANPEP/NLN
KEGG_PPAR_SIGNALING_PATHWAY	KEGG_PPAR_SIGNALING_PATHWAY	KEGG_PPAR_SIGNALING_PATHWAY	68	0.22789666928882	0.785770158155159	0.86404833836858	0.962631034692512	0.714190431572758	6740	tags=34%, list=36%, signal=22%	SLC27A1/SCD5/ACOX1/RXRB/FABP7/ACSL4/EHHADH/PLTP/ACSL6/UBC/PPARD/LPL/PCK1/CPT1C/UCP1/SCP2/MMP1/FADS2/OLR1/SLC27A4/RXRG/SORBS1/SCD
KEGG_NOD_LIKE_RECEPTOR_SIGNALING_PATHWAY	KEGG_NOD_LIKE_RECEPTOR_SIGNALING_PATHWAY	KEGG_NOD_LIKE_RECEPTOR_SIGNALING_PATHWAY	62	0.227402440128795	0.780468021994552	0.861027190332326	0.962631034692512	0.714190431572758	5243	tags=32%, list=28%, signal=23%	CXCL8/MAP3K7/TNFAIP3/CXCL1/RELA/TAB2/HSP90B1/IKBKB/CCL2/HSP90AB1/TNF/PYCARD/NFKBIB/MAPK11/NFKBIA/CXCL2/RIPK2/TAB1/MAPK12/MAPK9
KEGG_FC_GAMMA_R_MEDIATED_PHAGOCYTOSIS	KEGG_FC_GAMMA_R_MEDIATED_PHAGOCYTOSIS	KEGG_FC_GAMMA_R_MEDIATED_PHAGOCYTOSIS	95	0.225055914068989	0.7950212576872	0.88877755511022	0.983580494321977	0.72973315051155	4255	tags=28%, list=23%, signal=22%	WASF1/ASAP3/MYO10/PIP5K1C/PIP5K1A/PLA2G6/SPHK1/ASAP1/LIMK2/PIK3CB/PIK3CA/MARCKS/PLCG1/CRKL/PIP4K2B/CFL1/DNM3/ASAP2/CRK/AKT2/RPS6KB2/MARCKSL1/PIK3R3/DNM1L/WASF2/AMPH/PRKCA
KEGG_VEGF_SIGNALING_PATHWAY	KEGG_VEGF_SIGNALING_PATHWAY	KEGG_VEGF_SIGNALING_PATHWAY	76	0.224120747852694	0.779982744726534	0.89748743718593	0.98664181836334	0.732004392825052	4885	tags=29%, list=26%, signal=21%	RAC3/PLA2G1B/MAPKAPK2/SHC2/PLA2G6/SPHK1/VEGFA/KRAS/PIK3CB/PLA2G12A/PIK3CA/PLCG1/SRC/PTK2/AKT2/PIK3R3/MAP2K2/PRKCA/MAPK11/RAC1/NFATC4/MAPK12
KEGG_RIG_I_LIKE_RECEPTOR_SIGNALING_PATHWAY	KEGG_RIG_I_LIKE_RECEPTOR_SIGNALING_PATHWAY	KEGG_RIG_I_LIKE_RECEPTOR_SIGNALING_PATHWAY	70	0.211753371472945	0.732317130038248	0.922613065326633	1	0.741915028535193	9140	tags=47%, list=49%, signal=24%	CXCL8/ATG5/MAP3K7/RELA/SIKE1/IKBKB/PIN1/OTUD5/TNF/FADD/NFKBIB/MAPK11/NFKBIA/MAPK12/RIPK1/MAPK9/TANK/DDX3X/MAPK14/MAPK8/TBK1/DHX58/TRAF6/AZI2/IFNA4/IKBKE/CHUK/NLRX1/MAVS/TKFC/NFKB1/TRAF2/IKBKG
KEGG_APOPTOSIS	KEGG_APOPTOSIS	KEGG_APOPTOSIS	87	0.198389137485852	0.696837816190398	0.961809045226131	1	0.741915028535193	3946	tags=22%, list=21%, signal=17%	PRKAR2B/PRKX/PRKACA/TNFRSF10B/TP53/TNFRSF10A/CASP6/RELA/NGF/PIK3CB/TNFRSF1A/PIK3CA/IKBKB/BCL2/TNF/FADD/AKT2/PRKAR1B/PIK3R3
KEGG_ETHER_LIPID_METABOLISM	KEGG_ETHER_LIPID_METABOLISM	KEGG_ETHER_LIPID_METABOLISM	33	0.198827640482298	0.633504304734841	0.939425051334702	1	0.741915028535193	10147	tags=55%, list=54%, signal=25%	PLA2G1B/PLA2G6/CHPT1/PLA2G12A/PAFAH1B3/PAFAH1B1/PAFAH1B2/LPCAT2/PLPP2/PLD2/LPCAT1/AGPS/PLA2G2A/ENPP6/PLA2G5/PLA2G4E/JMJD7-PLA2G4B/PLA2G4B
KEGG_PHENYLALANINE_METABOLISM	KEGG_PHENYLALANINE_METABOLISM	KEGG_PHENYLALANINE_METABOLISM	18	-0.148630177585259	-0.632412933482135	0.931506849315068	1	0.741915028535193	10287	tags=33%, list=55%, signal=15%	HPD/TAT/GOT2/ALDH3B1/MAOB/ALDH3A1
KEGG_STARCH_AND_SUCROSE_METABOLISM	KEGG_STARCH_AND_SUCROSE_METABOLISM	KEGG_STARCH_AND_SUCROSE_METABOLISM	50	0.182862847992158	0.616755025607223	0.957403651115619	1	0.741915028535193	7819	tags=34%, list=42%, signal=20%	UXS1/GAA/ENPP1/PYGB/HK2/ENPP3/PGM2L1/UGP2/PGM1/GUSB/GPI/GYS2/GYS1/PGM2/AGL/HK1/PYGL
KEGG_NITROGEN_METABOLISM	KEGG_NITROGEN_METABOLISM	KEGG_NITROGEN_METABOLISM	23	0.203072168994282	0.608151676878791	0.95142555438226	1	0.741915028535193	10614	tags=61%, list=57%, signal=26%	CA14/ASNS/CA5B/GLUL/GLS/CA3/CPS1/GLUD2/GLS2/CA4/GLUD1/CA12/CA13/CA2
KEGG_LINOLEIC_ACID_METABOLISM	KEGG_LINOLEIC_ACID_METABOLISM	KEGG_LINOLEIC_ACID_METABOLISM	29	0.188666300742546	0.588316039329837	0.951244813278008	1	0.741915028535193	2758	tags=14%, list=15%, signal=12%	PLA2G1B/PLA2G6/CYP1A2/PLA2G12A
KEGG_CALCIUM_SIGNALING_PATHWAY	KEGG_CALCIUM_SIGNALING_PATHWAY	KEGG_CALCIUM_SIGNALING_PATHWAY	177	0.150546142853366	0.551397888945491	1	1	0.741915028535193	8213	tags=37%, list=44%, signal=21%	GNAS/CHRM3/GNA11/PRKX/PRKACA/ATP2B4/SPHK1/ADCY3/CACNA1H/ADCY2/EGFR/CAMK2G/PLCD4/P2RX4/HTR7/PLCG1/ATP2A2/CACNA1D/PHKA2/PLCB4/CACNA1E/ADRA1D/PRKCA/CCKBR/BDKRB2/ITPKB/CALM2/ERBB4/TRHR/ADORA2B/PHKG2/ADCY8/EDNRA/SPHK2/CACNA1C/AVPR1A/TACR3/CACNA1S/MYLK2/GNA15/ADCY1/HTR2B/ERBB2/VDAC3/PLN/CHP1/BDKRB1/PHKA1/TRPC1/OXTR/MYLK/P2RX2/ATP2B3/TBXA2R/RYR1/HRH1/PPP3R1/CACNA1G/PLCD3/VDAC2/CALM3/SLC25A5/CAMK2A/PDGFR…
KEGG_MATURITY_ONSET_DIABETES_OF_THE_YOUNG	KEGG_MATURITY_ONSET_DIABETES_OF_THE_YOUNG	KEGG_MATURITY_ONSET_DIABETES_OF_THE_YOUNG	25	0.179170554796205	0.543479235866719	0.984110169491525	1	0.741915028535193	4943	tags=24%, list=26%, signal=18%	HES1/FOXA2/NKX6-1/PKLR/MAFA/PAX6
KEGG_TASTE_TRANSDUCTION	KEGG_TASTE_TRANSDUCTION	KEGG_TASTE_TRANSDUCTION	51	0.16078814650808	0.542634106915437	0.988843813387424	1	0.741915028535193	9013	tags=41%, list=48%, signal=21%	GNAS/PRKX/PRKACA/GNB1/GNG13/TAS2R31/ADCY8/TAS2R8/TAS2R14/TAS2R5/TAS2R9/SCNN1G/TAS2R19/TAS2R38/ADCY6/ASIC2/TAS2R13/GNB3/TAS2R10/TAS2R20/TAS2R3
KEGG_BUTANOATE_METABOLISM	KEGG_BUTANOATE_METABOLISM	KEGG_BUTANOATE_METABOLISM	34	0.16510501603101	0.529068727253477	0.978461538461538	1	0.741915028535193	5703	tags=24%, list=30%, signal=16%	ALDH9A1/EHHADH/ALDH2/ACAT2/BDH2/PDHA2/BDH1/HADHA
KEGG_NICOTINATE_AND_NICOTINAMIDE_METABOLISM	KEGG_NICOTINATE_AND_NICOTINAMIDE_METABOLISM	KEGG_NICOTINATE_AND_NICOTINAMIDE_METABOLISM	24	0.17345832411256	0.523509763605646	0.981032665964173	1	0.741915028535193	450	tags=8%, list=2%, signal=8%	NNT/NMNAT2
KEGG_TOLL_LIKE_RECEPTOR_SIGNALING_PATHWAY	KEGG_TOLL_LIKE_RECEPTOR_SIGNALING_PATHWAY	KEGG_TOLL_LIKE_RECEPTOR_SIGNALING_PATHWAY	102	0.146416850071266	0.51968348088027	0.998998998998999	1	0.741915028535193	5243	tags=24%, list=28%, signal=17%	JUN/CXCL8/MAP3K7/MAP2K7/TICAM1/RELA/PIK3CB/TAB2/PIK3CA/MAP2K3/IKBKB/TNF/FADD/AKT2/PIK3R3/MAP2K2/MAP2K4/MAPK11/NFKBIA/RAC1/TAB1/MAPK12/RIPK1/MAPK9
KEGG_VALINE_LEUCINE_AND_ISOLEUCINE_DEGRADATION	KEGG_VALINE_LEUCINE_AND_ISOLEUCINE_DEGRADATION	KEGG_VALINE_LEUCINE_AND_ISOLEUCINE_DEGRADATION	44	0.132876241225036	0.441572754368429	0.994934143870314	1	0.741915028535193	13005	tags=80%, list=69%, signal=24%	HSD17B10/ALDH9A1/EHHADH/ALDH2/MMUT/ACAT2/HADHA/HADHB/DBT/OXCT1/BCKDHB/HADH/BCAT1/MCCC1/HIBADH/HMGCS1/ECHS1/BCKDHA/IVD/ALDH7A1/HIBCH/ALDH6A1/PCCB/MCCC2/HMGCL/ALDH1B1/ACADS/ACAD8/ACADM/IL4I1/ACAT1/DLD/ACADSB/ALDH3A2/AUH
KEGG_ABC_TRANSPORTERS	KEGG_ABC_TRANSPORTERS	KEGG_ABC_TRANSPORTERS	44	0.118408677949516	0.39349431908404	1	1	0.741915028535193	8208	tags=30%, list=44%, signal=17%	ABCC1/ABCG5/ABCB6/ABCC10/ABCC5/ABCB7/ABCC6/ABCA5/ABCB8/ABCA10/ABCC9/ABCG1/CFTR
