# Supplementary material for: M6A-mediated molecular patterns and tumor microenvironment infiltration characterization in nasopharyngeal carcinoma
Source: Cancer Biol Ther. 2024 Mar 26;25(1):2333590. doi: 10.1080/15384047.2024.2333590 (PMC10978033; doi:10.1080/15384047.2024.2333590)
Supplement: Supplemental Material [file KCBT_A_2333590_SM2632.zip › Table S23 REEP2_cor.csv]

	gene	mRNAs	cor	p.value
cor	REEP2	A1BG	0.233295867185447	0.0287062018288933
cor1	REEP2	A1CF	0.18780869551345	0.0797326869799779
cor2	REEP2	A2M	0.024993374764461	0.817204193200514
cor3	REEP2	A2ML1	0.0943298386291898	0.382014050972163
cor4	REEP2	A3GALT2	0.0678189747283604	0.53011839077178
cor5	REEP2	A4GALT	-0.161476213536783	0.13283779483754
cor6	REEP2	A4GNT	-0.0399209589853723	0.711915695407341
cor7	REEP2	AAAS	0.406963192812282	8.32636604980418e-05
cor8	REEP2	AACS	-0.115956649328089	0.28199406256994
cor9	REEP2	AADAC	-0.146233323418391	0.173989282455241
cor10	REEP2	AADACL2	-0.135116201068907	0.209426491382696
cor11	REEP2	AADACL3	0.0524481859610231	0.627458601634826
cor12	REEP2	AADACL4	0.0888718279166869	0.410279236035832
cor13	REEP2	AADAT	0.44976879235588	1.10164622042064e-05
cor14	REEP2	AAGAB	0.415414184439663	5.70545342738067e-05
cor15	REEP2	AAK1	0.371765641371964	0.000362019046759107
cor16	REEP2	AAMDC	0.33565811335601	0.00138854545117622
cor17	REEP2	AAMP	0.310226700332369	0.00326612912425768
cor18	REEP2	AANAT	0.0754143718067704	0.484971089388456
cor19	REEP2	AAR2	0.413634386065654	6.18342389158213e-05
cor20	REEP2	AARD	0.28505757119427	0.00710383246170782
cor21	REEP2	AARS1	-0.00685099071617704	0.949487960461781
cor22	REEP2	AARS2	0.221790349134556	0.0378227906500963
cor23	REEP2	AARSD1	0.409917178605504	7.30416184165117e-05
cor24	REEP2	AASDH	0.272782034153148	0.0101318882763804
cor25	REEP2	AASDHPPT	-0.0136851268498185	0.899298002085369
cor26	REEP2	AASS	0.454752630078058	8.54803872633751e-06
cor27	REEP2	AATF	0.345116345921082	0.000991311800391191
cor28	REEP2	AATK	0.112500261029084	0.296682704317926
cor29	REEP2	ABAT	-0.124621074556129	0.247333568823854
cor30	REEP2	ABCA1	0.157157004774438	0.143662451199169
cor31	REEP2	ABCA10	0.263022211537948	0.013292024699458
cor32	REEP2	ABCA12	0.0903113739292462	0.402708267858708
cor33	REEP2	ABCA13	0.178236428164879	0.0966268514961591
cor34	REEP2	ABCA2	0.184902971743579	0.0845909996489706
cor35	REEP2	ABCA3	0.0229563992573725	0.831873822351332
cor36	REEP2	ABCA4	-0.228454278546431	0.0322864002508911
cor37	REEP2	ABCA5	0.341948384186163	0.00111105757818406
cor38	REEP2	ABCA6	-0.0533882565061793	0.621293568886562
cor39	REEP2	ABCA7	-0.0771391110268151	0.475012153471385
cor40	REEP2	ABCA8	-0.0776747739554848	0.471941744817354
cor41	REEP2	ABCA9	-0.0385406530768632	0.721461335787673
cor42	REEP2	ABCB1	-0.315807539614901	0.0027239710553861
cor43	REEP2	ABCB10	0.196400790145563	0.0666591449834268
cor44	REEP2	ABCB11	-0.105655639935546	0.327228400711969
cor45	REEP2	ABCB4	-0.126619695256123	0.239773564436301
cor46	REEP2	ABCB5	-0.0735898320157433	0.495626030880565
cor47	REEP2	ABCB6	0.55148304299541	2.56955416540443e-08
cor48	REEP2	ABCB7	0.277007176516501	0.00898187414220884
cor49	REEP2	ABCB8	0.424784495024902	3.70743479611097e-05
cor50	REEP2	ABCB9	0.181877223397241	0.0898970869245307
cor51	REEP2	ABCC1	0.472951047704315	3.27018789953203e-06
cor52	REEP2	ABCC10	0.260818389743643	0.0141139287426614
cor53	REEP2	ABCC11	0.296223344199204	0.00507435651926118
cor54	REEP2	ABCC12	0.0404005199824268	0.70860951144193
cor55	REEP2	ABCC2	-0.052292325779732	0.628483230108321
cor56	REEP2	ABCC3	-0.0261847395283837	0.808653096110833
cor57	REEP2	ABCC4	-0.00786018700975153	0.942059239922036
cor58	REEP2	ABCC5	0.258862748710172	0.0148798129989588
cor59	REEP2	ABCC6	0.330143252129242	0.00168193769810748
cor60	REEP2	ABCC8	0.238875015892669	0.0250027660361756
cor61	REEP2	ABCC9	-0.138778640007348	0.19722621399402
cor62	REEP2	ABCD1	0.126389281594073	0.240636873818596
cor63	REEP2	ABCD2	-0.388250953566504	0.000185645660455682
cor64	REEP2	ABCD3	0.0941820295915622	0.382763691298202
cor65	REEP2	ABCD4	0.168464801907295	0.11665258519192
cor66	REEP2	ABCE1	0.00495488705113961	0.963456399246892
cor67	REEP2	ABCF1	0.440297633253147	1.76489821086039e-05
cor68	REEP2	ABCF2	0.410827004486461	7.0136246819284e-05
cor69	REEP2	ABCF3	0.371023281577849	0.000372765323373619
cor70	REEP2	ABCG1	0.1435070449789	0.182242326302543
cor71	REEP2	ABCG2	0.0218900864652581	0.839576401971501
cor72	REEP2	ABCG4	0.177162730292504	0.0986853156685674
cor73	REEP2	ABCG5	0.54139560178539	5.13888128621363e-08
cor74	REEP2	ABCG8	0.107189615101163	0.320214173363111
cor75	REEP2	ABHD1	0.443948841242218	1.47412991528628e-05
cor76	REEP2	ABHD10	0.371100018682391	0.000371641068194369
cor77	REEP2	ABHD11	-0.0466425096270032	0.66608713524489
cor78	REEP2	ABHD12	0.298273462103336	0.00476361179647072
cor79	REEP2	ABHD12B	0.037671591457897	0.727493466299537
cor80	REEP2	ABHD13	-0.0578119336456815	0.592637743067517
cor81	REEP2	ABHD14A	-0.0998843697344346	0.354487937236873
cor82	REEP2	ABHD14A-ACY1	0.0851453457927498	0.430259625729871
cor83	REEP2	ABHD14B	-0.212026176030405	0.0473504405682614
cor84	REEP2	ABHD15	-0.14469680597502	0.178606255353254
cor85	REEP2	ABHD16A	0.394658002075867	0.000141831851987168
cor86	REEP2	ABHD16B	NA	NA
cor87	REEP2	ABHD17A	0.294115391265737	0.0054125103436148
cor88	REEP2	ABHD17B	0.0871890415932911	0.419233967686125
cor89	REEP2	ABHD17C	0.150752156263255	0.160919220678422
cor90	REEP2	ABHD18	-0.0463909984347582	0.667781366319894
cor91	REEP2	ABHD2	-0.0210122567280324	0.84592884392473
cor92	REEP2	ABHD3	0.0719089430412852	0.505549657125893
cor93	REEP2	ABHD4	-0.0286059232110817	0.791344908673195
cor94	REEP2	ABHD5	0.152077095029088	0.157228840660939
cor95	REEP2	ABHD6	0.129207328323669	0.230225435264154
cor96	REEP2	ABHD8	0.407930743187778	7.97777545154379e-05
cor97	REEP2	ABI1	0.0901449188999197	0.403579470081976
cor98	REEP2	ABI2	0.550638549492236	2.72546061458827e-08
cor99	REEP2	ABI3	-0.318932079848349	0.00245706261047375
cor100	REEP2	ABI3BP	-0.354515948725698	0.000701787881169523
cor101	REEP2	ABITRAM	0.2216794526708	0.0379212450403939
cor102	REEP2	ABL1	0.274742863488774	0.0095830779616012
cor103	REEP2	ABL2	0.484744241936802	1.70252972030668e-06
cor104	REEP2	ABLIM1	0.0825422844440145	0.444539625072395
cor105	REEP2	ABLIM2	0.296139652883394	0.00508741582800768
cor106	REEP2	ABLIM3	-0.0960711697209607	0.37324932400164
cor107	REEP2	ABO	-0.156450910398021	0.145493500646687
cor108	REEP2	ABR	0.108302750608133	0.315185201313947
cor109	REEP2	ABRA	0.049073116768037	0.649801332077628
cor110	REEP2	ABRACL	0.27118765068517	0.0105982058656512
cor111	REEP2	ABRAXAS1	0.0949406419083639	0.378925643947912
cor112	REEP2	ABRAXAS2	0.137142742960648	0.202610983600576
cor113	REEP2	ABT1	0.259126403221771	0.0147745046202753
cor114	REEP2	ABTB1	0.216315369428156	0.0429456764581081
cor115	REEP2	ABTB2	0.466570775301389	4.60894692276768e-06
cor116	REEP2	AC000093.1	0.670506941867469	8.93390005822469e-13
cor117	REEP2	AC000120.3	0.0140812565991704	0.896399003432325
cor118	REEP2	AC000120.4	NA	NA
cor119	REEP2	AC001226.2	-0.124545722591895	0.247621767618015
cor120	REEP2	AC002094.3	NA	NA
cor121	REEP2	AC002310.4	0.163006439272746	0.12915542720879
cor122	REEP2	AC002985.1	0.029599451405578	0.784271152187671
cor123	REEP2	AC002996.1	-0.0903577627355513	0.402465672839875
cor124	REEP2	AC003002.1	-0.0545618026633979	0.613633933099632
cor125	REEP2	AC003002.2	0.316657255599708	0.00264892350187257
cor126	REEP2	AC003002.3	0.0954968274059494	0.376126573410426
cor127	REEP2	AC003005.1	0.247897159361482	0.0198746546678904
cor128	REEP2	AC003006.1	0.219461757079741	0.0399355291174258
cor129	REEP2	AC003688.2	0.0796889108226769	0.460493504939844
cor130	REEP2	AC004076.1	0.21607870781264	0.0431795118657818
cor131	REEP2	AC004080.3	NA	NA
cor132	REEP2	AC004223.3	-0.0377631025268669	0.726857501237021
cor133	REEP2	AC004593.2	0.137493299910043	0.201448313036236
cor134	REEP2	AC004687.2	0.17446196514616	0.104015290875979
cor135	REEP2	AC004691.2	-0.13054822852307	0.225383522424927
cor136	REEP2	AC004706.3	0.412361935256976	6.54769050002212e-05
cor137	REEP2	AC004805.1	0.0493814776469945	0.647746719358074
cor138	REEP2	AC004832.3	NA	NA
cor139	REEP2	AC004922.1	0.195439415548406	0.0680296491581056
cor140	REEP2	AC004997.1	0.141376278659576	0.188888493115099
cor141	REEP2	AC005020.2	-0.155557018179783	0.147836660704358
cor142	REEP2	AC005041.1	-0.0739890823669262	0.49328404676215
cor143	REEP2	AC005154.5	0.000735753085029038	0.99457180260833
cor144	REEP2	AC005258.1	NA	NA
cor145	REEP2	AC005324.3	-0.0129584035050099	0.904619792375655
cor146	REEP2	AC005324.4	0.122972933494449	0.253689976273209
cor147	REEP2	AC005520.3	0.0183180771720004	0.865485176898685
cor148	REEP2	AC005551.1	0.0541670544092983	0.616205855152921
cor149	REEP2	AC005670.2	NA	NA
cor150	REEP2	AC005697.1	0.0964276757861846	0.371470109723029
cor151	REEP2	AC005702.1	0.0643710368799057	0.551283286034149
cor152	REEP2	AC005726.1	0.436598696317181	2.11356544280298e-05
cor153	REEP2	AC005832.4	0.02946623132437	0.785218655016577
cor154	REEP2	AC005833.1	0.117513180866527	0.275540286551344
cor155	REEP2	AC005837.2	NA	NA
cor156	REEP2	AC005943.1	-0.0947610410743281	0.37983218969561
cor157	REEP2	AC006030.1	0.298359485760546	0.00475095095872766
cor158	REEP2	AC006059.2	0.160295228203098	0.135733926462621
cor159	REEP2	AC006064.6	0.00524417924620694	0.961324390067811
cor160	REEP2	AC006254.1	0.0485652433743774	0.653191003452193
cor161	REEP2	AC006486.1	0.195103364956747	0.0685140473064213
cor162	REEP2	AC006538.2	NA	NA
cor163	REEP2	AC006978.2	0.0498092482299886	0.64490084041919
cor164	REEP2	AC007040.2	0.444468347105695	1.4366083745141e-05
cor165	REEP2	AC007192.1	0.199631170824858	0.0622168340563411
cor166	REEP2	AC007244.1	0.074876243229817	0.488100919137204
cor167	REEP2	AC007326.4	NA	NA
cor168	REEP2	AC007375.2	NA	NA
cor169	REEP2	AC007731.5	-0.0476775127986726	0.659132822717303
cor170	REEP2	AC007846.2	NA	NA
cor171	REEP2	AC007906.2	-0.149879164808043	0.163385674716444
cor172	REEP2	AC007998.2	0.123504083135335	0.251629399598727
cor173	REEP2	AC008012.1	0.0801305767799358	0.458003661443387
cor174	REEP2	AC008073.3	0.135689940501539	0.207480596230245
cor175	REEP2	AC008162.2	NA	NA
cor176	REEP2	AC008397.1	-0.175567871195717	0.101806238055448
cor177	REEP2	AC008397.2	0.0987227193325937	0.36014039518989
cor178	REEP2	AC008403.1	0.179014685394842	0.0951560052291776
cor179	REEP2	AC008481.3	NA	NA
cor180	REEP2	AC008537.1	-0.118405105400613	0.271887117342789
cor181	REEP2	AC008575.1	-0.131502668674379	0.221980910614579
cor182	REEP2	AC008581.2	0.0410540368577456	0.704112723032392
cor183	REEP2	AC008676.3	-0.0555169761760141	0.607429986956021
cor184	REEP2	AC008687.1	NA	NA
cor185	REEP2	AC008687.4	0.190986492837303	0.074677312546122
cor186	REEP2	AC008687.8	0.142665552194654	0.184846407184999
cor187	REEP2	AC008695.1	NA	NA
cor188	REEP2	AC008750.8	-0.00818576810877779	0.939663654181966
cor189	REEP2	AC008758.1	NA	NA
cor190	REEP2	AC008758.5	0.189130146202454	0.0775982408861061
cor191	REEP2	AC008758.6	0.26916174448375	0.0112177076431923
cor192	REEP2	AC008763.2	0.0739879274399639	0.493290813102046
cor193	REEP2	AC008763.3	-0.107484344318283	0.318877643679759
cor194	REEP2	AC008764.1	0.110590162046238	0.305011963954069
cor195	REEP2	AC008764.4	-0.0699551102983115	0.51721252700501
cor196	REEP2	AC008770.1	-0.066634876683076	0.537340926485487
cor197	REEP2	AC008770.2	0.125109866358918	0.245469689098582
cor198	REEP2	AC008770.4	-0.118405105400613	0.271887117342789
cor199	REEP2	AC008878.1	0.166848750923329	0.120252803897838
cor200	REEP2	AC008878.2	NA	NA
cor201	REEP2	AC008878.3	-0.122447403391126	0.255740081290887
cor202	REEP2	AC008982.1	0.0729422548836012	0.499437053520107
cor203	REEP2	AC009070.1	-0.0700402431657489	0.516701513296795
cor204	REEP2	AC009133.6	NA	NA
cor205	REEP2	AC009163.3	-0.0871404650743996	0.419494126973748
cor206	REEP2	AC009163.5	-0.100726322040789	0.350425699038965
cor207	REEP2	AC009412.1	NA	NA
cor208	REEP2	AC009690.1	0.0168988905131143	0.875820091802906
cor209	REEP2	AC009690.3	NA	NA
cor210	REEP2	AC009779.4	0.295860673920055	0.00513116390760479
cor211	REEP2	AC009879.2	-0.0338952935845539	0.753893393022634
cor212	REEP2	AC009879.3	0.0312798967863548	0.772346701505236
cor213	REEP2	AC010132.3	0.0960769293104286	0.373220538495705
cor214	REEP2	AC010197.2	0.119871163329549	0.265953470400484
cor215	REEP2	AC010255.3	-0.0693548511453847	0.520822890991439
cor216	REEP2	AC010319.2	NA	NA
cor217	REEP2	AC010323.1	0.0593321813676918	0.582929199110895
cor218	REEP2	AC010325.1	0.10916249990392	0.311336078503465
cor219	REEP2	AC010326.2	-0.119643823501203	0.266867810077405
cor220	REEP2	AC010327.2	NA	NA
cor221	REEP2	AC010422.3	0.0257527600068346	0.811751119605887
cor222	REEP2	AC010422.5	-0.0258970348845268	0.810716100195348
cor223	REEP2	AC010422.6	NA	NA
cor224	REEP2	AC010422.8	0.212191267549344	0.0471742501749811
cor225	REEP2	AC010463.1	-0.131496859700907	0.222001509863283
cor226	REEP2	AC010522.1	0.0956843305390408	0.375185774620952
cor227	REEP2	AC010531.1	0.244023910010453	0.0219535729500719
cor228	REEP2	AC010542.3	-0.0565206296654704	0.600940964522739
cor229	REEP2	AC010547.4	-0.122977104131582	0.253673751608698
cor230	REEP2	AC010615.4	NA	NA
cor231	REEP2	AC010616.1	NA	NA
cor232	REEP2	AC010619.2	NA	NA
cor233	REEP2	AC010646.1	NA	NA
cor234	REEP2	AC011005.1	0.0870465182071975	0.419997538882367
cor235	REEP2	AC011195.3	-0.085351020219389	0.429142593445509
cor236	REEP2	AC011330.3	NA	NA
cor237	REEP2	AC011448.1	0.395159946793591	0.000138839687212617
cor238	REEP2	AC011452.2	NA	NA
cor239	REEP2	AC011455.2	0.125135465841822	0.245372339613379
cor240	REEP2	AC011462.1	-0.017772556030483	0.869455239327402
cor241	REEP2	AC011473.4	NA	NA
cor242	REEP2	AC011479.2	0.162554209182067	0.130235479809035
cor243	REEP2	AC011498.4	-0.166701850452291	0.12058425791117
cor244	REEP2	AC011499.1	0.115397163540862	0.284338243725076
cor245	REEP2	AC011511.1	0.365517806269305	0.000462072063468088
cor246	REEP2	AC011511.4	0.195731893351911	0.0676103141212287
cor247	REEP2	AC011530.1	0.0343181598774573	0.750922419019984
cor248	REEP2	AC012184.2	-0.0120455312560889	0.911310690358937
cor249	REEP2	AC012213.5	NA	NA
cor250	REEP2	AC012254.2	0.139581614687297	0.194621104042247
cor251	REEP2	AC012309.1	-0.0298060188608816	0.782802601443122
cor252	REEP2	AC012488.2	NA	NA
cor253	REEP2	AC012531.3	NA	NA
cor254	REEP2	AC012651.1	-0.0600462948853996	0.578394059986459
cor255	REEP2	AC013271.1	0.282254887324419	0.00771411425901375
cor256	REEP2	AC013394.1	0.291540326922285	0.005852613195046
cor257	REEP2	AC013470.2	-0.103174380992386	0.338779956745827
cor258	REEP2	AC013489.1	0.0659632651942792	0.541458970864225
cor259	REEP2	AC013717.1	0.119318378971709	0.268180410857654
cor260	REEP2	AC015688.4	-0.00527505486673704	0.961096860456913
cor261	REEP2	AC015802.6	0.180542160367857	0.0923204628628377
cor262	REEP2	AC015813.2	0.328534806108892	0.00177748139756481
cor263	REEP2	AC017083.3	-0.178789081165728	0.0955805547355084
cor264	REEP2	AC018362.3	0.0878331883090336	0.415792961391372
cor265	REEP2	AC018512.1	NA	NA
cor266	REEP2	AC018523.2	0.0610360839329079	0.572135270216568
cor267	REEP2	AC018630.2	0.214866202451584	0.044394177809966
cor268	REEP2	AC018709.1	-0.0257276193623108	0.81193151022221
cor269	REEP2	AC018755.2	-0.211013608623465	0.0484430114188469
cor270	REEP2	AC018809.3	0.0682145294666298	0.527716504433812
cor271	REEP2	AC019117.4	NA	NA
cor272	REEP2	AC019257.8	0.153924010776574	0.152190239035918
cor273	REEP2	AC020636.2	0.197737596025805	0.064790651924846
cor274	REEP2	AC020907.6	NA	NA
cor275	REEP2	AC020909.1	-0.0562049015755055	0.602978956219295
cor276	REEP2	AC020915.5	0.111894061203076	0.299309774969162
cor277	REEP2	AC020922.1	-0.226935311933036	0.0334843035249423
cor278	REEP2	AC021072.1	0.15356971071955	0.153147329305264
cor279	REEP2	AC021087.5	0.188893499485038	0.0779770816708792
cor280	REEP2	AC021660.3	-0.0590790349354567	0.584540765543553
cor281	REEP2	AC022137.3	0.205036967638715	0.0553232895028187
cor282	REEP2	AC022335.1	0.200473147362863	0.0610993924161101
cor283	REEP2	AC022384.1	0.0517344107569463	0.632156732502975
cor284	REEP2	AC022400.7	0.0211965727587929	0.844594204687919
cor285	REEP2	AC022414.1	0.130503246326146	0.225544783391139
cor286	REEP2	AC022415.3	0.217472499366929	0.0418174541875842
cor287	REEP2	AC022506.1	NA	NA
cor288	REEP2	AC022826.2	-0.0278412938359152	0.796800494855372
cor289	REEP2	AC023055.1	0.308921502897394	0.00340608960781926
cor290	REEP2	AC023490.7	NA	NA
cor291	REEP2	AC024558.2	0.347858299675044	0.00089727816124638
cor292	REEP2	AC024592.3	0.227953216552461	0.0326775015140452
cor293	REEP2	AC025165.3	0.0905130058449646	0.40165443940005
cor294	REEP2	AC025165.6	0.611272497882515	2.52514909849641e-10
cor295	REEP2	AC025263.2	-0.12612896942466	0.241614791550548
cor296	REEP2	AC025283.2	-0.0372049082515311	0.73073958701386
cor297	REEP2	AC025287.4	-0.133915848751243	0.213539528859997
cor298	REEP2	AC026316.4	0.149549063390203	0.164325565429689
cor299	REEP2	AC026464.1	0.0824750900311299	0.444911725989013
cor300	REEP2	AC026464.3	NA	NA
cor301	REEP2	AC026464.4	-0.0365847091511724	0.735060855484811
cor302	REEP2	AC026464.6	NA	NA
cor303	REEP2	AC026740.3	0.288841842501857	0.00634753457816515
cor304	REEP2	AC026786.1	NA	NA
cor305	REEP2	AC026954.2	0.196442446352909	0.0666002699167616
cor306	REEP2	AC027644.4	0.0690386604743852	0.522729789845558
cor307	REEP2	AC027796.3	0.193004638344622	0.071602595327655
cor308	REEP2	AC034102.2	NA	NA
cor309	REEP2	AC034228.3	0.00243324832407899	0.982049470364798
cor310	REEP2	AC036214.3	0.142210636180903	0.186265402192903
cor311	REEP2	AC037459.1	0.0114240509702378	0.915869396931311
cor312	REEP2	AC040162.1	-0.166770403201941	0.120429493869605
cor313	REEP2	AC046185.1	NA	NA
cor314	REEP2	AC048338.1	0.360868089674407	0.000552338271049148
cor315	REEP2	AC048338.2	-0.0629674564275907	0.56001439782624
cor316	REEP2	AC053503.6	NA	NA
cor317	REEP2	AC055811.2	0.0638750211528166	0.554361277038892
cor318	REEP2	AC055839.2	0.0549818612001291	0.610902227187351
cor319	REEP2	AC058822.1	NA	NA
cor320	REEP2	AC067752.1	0.0299679455189186	0.781651946808403
cor321	REEP2	AC067968.1	NA	NA
cor322	REEP2	AC068234.1	NA	NA
cor323	REEP2	AC068533.4	0.072010487100911	0.504947258926526
cor324	REEP2	AC068547.1	NA	NA
cor325	REEP2	AC068580.4	0.0688145601791744	0.524083435370803
cor326	REEP2	AC068631.3	NA	NA
cor327	REEP2	AC068775.1	-0.280817429826278	0.0080446704431441
cor328	REEP2	AC068831.8	0.349812037493811	0.000835312099078732
cor329	REEP2	AC068896.3	-0.113043617912159	0.294340890962681
cor330	REEP2	AC068946.1	0.132931428498611	0.216955156141893
cor331	REEP2	AC068946.2	0.394154973292953	0.000144890233475531
cor332	REEP2	AC069257.4	-0.00944659267966617	0.930391912874419
cor333	REEP2	AC069288.1	-0.0639792012138892	0.553714110238656
cor334	REEP2	AC069368.1	0.116354456184066	0.280335152941118
cor335	REEP2	AC069444.2	0.0107065831685681	0.921135567996337
cor336	REEP2	AC069503.2	0.109624813599636	0.309278933010246
cor337	REEP2	AC072022.2	0.151314018129642	0.159346480858704
cor338	REEP2	AC073082.1	0.27897762449511	0.00848588631546557
cor339	REEP2	AC073111.4	0.162882053984987	0.129451810453347
cor340	REEP2	AC073283.3	-0.118405105400613	0.271887117342788
cor341	REEP2	AC073508.2	-0.145554445953187	0.176018275580998
cor342	REEP2	AC073585.1	0.054062542821306	0.61688756191
cor343	REEP2	AC073610.2	0.111309066778707	0.301859361897698
cor344	REEP2	AC073612.1	NA	NA
cor345	REEP2	AC073896.1	0.374625728614129	0.000323222913778429
cor346	REEP2	AC074143.1	-0.126129414098721	0.241613118698771
cor347	REEP2	AC078815.1	NA	NA
cor348	REEP2	AC078927.1	-0.213749752959825	0.0455375347074468
cor349	REEP2	AC079447.1	0.301351339141415	0.00432881711814442
cor350	REEP2	AC079594.2	0.113116583053272	0.294027348329524
cor351	REEP2	AC083800.1	NA	NA
cor352	REEP2	AC083977.1	NA	NA
cor353	REEP2	AC084337.2	-0.0494756611036432	0.647119697975074
cor354	REEP2	AC087289.3	0.0800815162435099	0.458279867950767
cor355	REEP2	AC087498.1	-0.0734216811965102	0.496614138202099
cor356	REEP2	AC087632.2	0.233474379062174	0.02858089233368
cor357	REEP2	AC087721.2	-0.0929405552992701	0.389094948471227
cor358	REEP2	AC090004.1	0.226388966056058	0.0339242035301213
cor359	REEP2	AC090227.2	-0.0189588526729671	0.860826158149674
cor360	REEP2	AC090360.1	0.367051781521926	0.000435398638085665
cor361	REEP2	AC090517.4	0.129275286503264	0.229978307971078
cor362	REEP2	AC090527.3	0.0652139526337289	0.546071641163512
cor363	REEP2	AC091167.2	0.0638927405525663	0.554251178428969
cor364	REEP2	AC091167.6	0.0233251195263067	0.829213995241013
cor365	REEP2	AC091167.7	-0.0115127628229178	0.915218504444533
cor366	REEP2	AC091551.1	-0.0134134732675304	0.901286811736835
cor367	REEP2	AC091959.3	-0.00419332888190332	0.969070075919617
cor368	REEP2	AC092017.3	NA	NA
cor369	REEP2	AC092042.3	0.0971812126892983	0.367726479984543
cor370	REEP2	AC092073.1	0.140223994455258	0.192554944042444
cor371	REEP2	AC092111.3	NA	NA
cor372	REEP2	AC092143.1	NA	NA
cor373	REEP2	AC092329.3	NA	NA
cor374	REEP2	AC092442.1	NA	NA
cor375	REEP2	AC092587.1	-0.0184584372283012	0.864464233385748
cor376	REEP2	AC092647.5	0.323114708583776	0.00213660603175678
cor377	REEP2	AC092718.3	0.337508601147805	0.00130102088704227
cor378	REEP2	AC092718.8	0.0621662617987693	0.565027656452874
cor379	REEP2	AC092835.1	0.382282444635209	0.000237392404913343
cor380	REEP2	AC093155.3	-0.0339928746333827	0.753207488580469
cor381	REEP2	AC093227.2	0.0462152909791626	0.668965956132823
cor382	REEP2	AC093323.1	0.171859753528558	0.109360769401672
cor383	REEP2	AC093423.3	NA	NA
cor384	REEP2	AC093512.2	0.357326189996909	0.000631625026791572
cor385	REEP2	AC093525.1	0.340119622654129	0.0011860224202238
cor386	REEP2	AC093525.2	0.143124765621882	0.183421994039726
cor387	REEP2	AC093668.1	-0.0471440971579631	0.662713339049954
cor388	REEP2	AC093827.5	0.210430886343111	0.0490811486924581
cor389	REEP2	AC093884.1	-0.0232856790796163	0.82949841440753
cor390	REEP2	AC093899.2	0.0824750900311299	0.444911725989013
cor391	REEP2	AC096887.1	0.0348030036228859	0.747520465528687
cor392	REEP2	AC097104.1	NA	NA
cor393	REEP2	AC097625.2	0.268075144384264	0.0115628180283311
cor394	REEP2	AC097634.4	-0.0417956593723142	0.699021978189917
cor395	REEP2	AC097636.1	0.104122627061386	0.334335373468453
cor396	REEP2	AC097637.1	0.116312804678807	0.280508539576842
cor397	REEP2	AC098484.3	0.198545769681266	0.063681788128913
cor398	REEP2	AC098582.1	-0.0989943254145094	0.358813837185102
cor399	REEP2	AC098588.2	0.211513623082053	0.0479009187914777
cor400	REEP2	AC098650.1	-0.017047604162386	0.874736110018249
cor401	REEP2	AC098850.3	-0.0114282111453425	0.915838871845833
cor402	REEP2	AC099489.1	0.0845032325363697	0.433757638663314
cor403	REEP2	AC099811.2	-0.17485288704779	0.103230186800198
cor404	REEP2	AC099850.3	NA	NA
cor405	REEP2	AC100868.1	0.135634782851602	0.207667107127575
cor406	REEP2	AC104109.3	0.418607816948328	4.93290215246596e-05
cor407	REEP2	AC104304.2	0.0292109217340333	0.787035369474529
cor408	REEP2	AC104389.5	0.0299501423109908	0.781778433899511
cor409	REEP2	AC104389.6	0.402146535916745	0.000102819931075694
cor410	REEP2	AC104452.1	0.345936879331224	0.000962273260910015
cor411	REEP2	AC104472.3	0.183372465475302	0.0872429770919802
cor412	REEP2	AC104532.1	0.0405010600659367	0.707917050131603
cor413	REEP2	AC104581.2	-0.0523069161028673	0.628387283106144
cor414	REEP2	AC105052.1	-0.0636481387782111	0.555771927628136
cor415	REEP2	AC105052.3	0.111850282799681	0.299500084696843
cor416	REEP2	AC106741.2	-0.086586321276859	0.422468525543853
cor417	REEP2	AC106886.6	0.173411500672353	0.106148075541064
cor418	REEP2	AC107871.1	0.206319832470666	0.0537827089713315
cor419	REEP2	AC107959.5	-0.0310367840938401	0.774068638519356
cor420	REEP2	AC108488.2	0.370222499217846	0.000384685145334063
cor421	REEP2	AC108941.2	0.100873874274735	0.349716790098296
cor422	REEP2	AC109583.1	0.380879329801676	0.000251348140289662
cor423	REEP2	AC110275.1	NA	NA
cor424	REEP2	AC112128.1	0.223384983102861	0.0364305269460286
cor425	REEP2	AC112229.3	0.380827298867824	0.000251879899080253
cor426	REEP2	AC112504.2	NA	NA
cor427	REEP2	AC113189.9	NA	NA
cor428	REEP2	AC113348.1	NA	NA
cor429	REEP2	AC113348.2	0.143580683859444	0.18201572205678
cor430	REEP2	AC113554.1	-0.0844932398749537	0.433812202574019
cor431	REEP2	AC114490.2	-0.0953642433576698	0.376792677769685
cor432	REEP2	AC114490.3	0.107888055298566	0.317052738590304
cor433	REEP2	AC116366.3	-0.113025645803184	0.294418153715363
cor434	REEP2	AC117378.1	-0.206184198787687	0.053943908340926
cor435	REEP2	AC117457.1	0.0770269735159734	0.475656284067538
cor436	REEP2	AC118281.1	NA	NA
cor437	REEP2	AC118470.1	NA	NA
cor438	REEP2	AC118549.1	0.0691954787521569	0.521783602007964
cor439	REEP2	AC118553.2	0.0710916280721533	0.510411785827376
cor440	REEP2	AC119396.1	-0.195705016594181	0.0676487608341941
cor441	REEP2	AC119674.2	-0.158417747421761	0.140436339747245
cor442	REEP2	AC119676.1	NA	NA
cor443	REEP2	AC120057.2	-0.109599477757981	0.309391440176725
cor444	REEP2	AC120114.4	0.200772244323335	0.060706394364656
cor445	REEP2	AC124312.1	0.233803997556544	0.0283507270745456
cor446	REEP2	AC126283.2	-0.0223947610605604	0.835928923845635
cor447	REEP2	AC127029.3	0.017653640010179	0.870321090587912
cor448	REEP2	AC129492.3	NA	NA
cor449	REEP2	AC131160.1	0.189462315070615	0.0770689676031624
cor450	REEP2	AC132217.2	NA	NA
cor451	REEP2	AC134669.1	-0.15645683207482	0.145478071856558
cor452	REEP2	AC134980.3	NA	NA
cor453	REEP2	AC135050.2	0.154427521097869	0.150837784207045
cor454	REEP2	AC135068.1	NA	NA
cor455	REEP2	AC135068.3	NA	NA
cor456	REEP2	AC135178.3	-0.0462888532626066	0.668469912995903
cor457	REEP2	AC136428.1	-0.337186374215891	0.00131589240145714
cor458	REEP2	AC137834.1	0.0396508088240447	0.713780511933737
cor459	REEP2	AC138647.1	-0.0666559009016164	0.537212264670286
cor460	REEP2	AC138696.1	0.0818691955780328	0.44827484420499
cor461	REEP2	AC138811.2	0.326969555849058	0.00187513707196399
cor462	REEP2	AC138894.1	0.205511914375688	0.0547487709880577
cor463	REEP2	AC138969.1	0.355380208391827	0.000679487470962631
cor464	REEP2	AC139491.7	-0.0631704189441361	0.558747786410135
cor465	REEP2	AC139530.2	NA	NA
cor466	REEP2	AC140504.1	0.0452764350985398	0.675309228041556
cor467	REEP2	AC142391.1	-0.0379305574927611	0.725694235570834
cor468	REEP2	AC144573.1	-0.0319314343330296	0.767737391199931
cor469	REEP2	AC231656.1	0.103707174969418	0.336278099239712
cor470	REEP2	AC231657.3	-0.129040407264101	0.230833224451811
cor471	REEP2	AC233723.1	0.289483069843924	0.00622669211462616
cor472	REEP2	AC233992.2	0.33526938391058	0.00140759608796135
cor473	REEP2	AC235565.2	-0.0747163518306118	0.48903292771928
cor474	REEP2	AC236972.4	NA	NA
cor475	REEP2	AC242842.3	-0.0347604491366709	0.747818860980475
cor476	REEP2	AC243547.3	-0.04475340948879	0.678852877001117
cor477	REEP2	AC243967.1	-0.096904127743649	0.369100367398709
cor478	REEP2	AC244197.3	0.198568804099525	0.0636504106611317
cor479	REEP2	AC244517.10	-0.101090529979673	0.348677497949636
cor480	REEP2	AC245033.1	NA	NA
cor481	REEP2	AC245748.1	NA	NA
cor482	REEP2	AC253536.7	0.308526419485444	0.00344950053305361
cor483	REEP2	AC253572.1	0.330525462780583	0.00165992757193099
cor484	REEP2	ACAA1	0.0254930933954157	0.813614765872009
cor485	REEP2	ACAA2	0.0480401096419806	0.656703283978484
cor486	REEP2	ACACA	0.207037183967392	0.0529367008900677
cor487	REEP2	ACACB	0.086124833235815	0.424954827093934
cor488	REEP2	ACAD10	0.217911922785742	0.0413955161898243
cor489	REEP2	ACAD11	0.315327808172827	0.00276717902259828
cor490	REEP2	ACAD8	0.188747199184276	0.0782120286069285
cor491	REEP2	ACAD9	0.398528582344255	0.000120221942803388
cor492	REEP2	ACADL	0.0913381914899432	0.397358583171001
cor493	REEP2	ACADM	-0.0140890215053731	0.896342190924684
cor494	REEP2	ACADS	0.0722328880649422	0.503629190751894
cor495	REEP2	ACADSB	-0.0988501648294912	0.359517559219355
cor496	REEP2	ACADVL	0.519744603463193	2.11165758756841e-07
cor497	REEP2	ACAN	0.314882743985322	0.0028078134814735
cor498	REEP2	ACAP1	-0.371445647908743	0.000366615837860714
cor499	REEP2	ACAP2	0.272463204764198	0.0102236754833363
cor500	REEP2	ACAP3	0.155474831052986	0.148053511698244
cor501	REEP2	ACAT1	0.104337879464829	0.333331617383428
cor502	REEP2	ACAT2	0.303188997995591	0.0040864103321759
cor503	REEP2	ACBD3	0.362860859637189	0.000511840693357701
cor504	REEP2	ACBD4	-0.0333864655089856	0.757473063632712
cor505	REEP2	ACBD5	-0.0536422335453198	0.619632422082951
cor506	REEP2	ACBD6	0.518191680707425	2.32821273501804e-07
cor507	REEP2	ACBD7	0.180681191471561	0.0920657174628984
cor508	REEP2	ACCS	0.195004580610996	0.0686569678984499
cor509	REEP2	ACCSL	0.132629846558565	0.218009235018616
cor510	REEP2	ACD	0.302111247677969	0.00422706582115412
cor511	REEP2	ACE	0.0625160634473303	0.562836261269276
cor512	REEP2	ACE2	-0.0520493786485067	0.630081772859902
cor513	REEP2	ACER1	-0.0778592241221149	0.470886972918182
cor514	REEP2	ACER2	0.162299519015401	0.130846775015488
cor515	REEP2	ACER3	0.195192223849639	0.0683856921329792
cor516	REEP2	ACHE	-0.103600622448957	0.336777504661857
cor517	REEP2	ACIN1	0.158948049343408	0.139095824643095
cor518	REEP2	ACKR1	-0.39134844546787	0.000163102909648277
cor519	REEP2	ACKR2	0.0206090491676903	0.84884999454332
cor520	REEP2	ACKR3	0.449371537628265	1.1239579160202e-05
cor521	REEP2	ACKR4	0.161913880672885	0.131776523926861
cor522	REEP2	ACLY	0.375904954732103	0.000307140238501986
cor523	REEP2	ACMSD	0.0306363537955171	0.776907215190747
cor524	REEP2	ACO1	0.126621916437875	0.239765252608975
cor525	REEP2	ACO2	-0.0677195517769053	0.53072296337981
cor526	REEP2	ACOD1	-0.119804558851626	0.266221127709354
cor527	REEP2	ACOT1	-0.112025942243942	0.298736952165909
cor528	REEP2	ACOT11	0.103454785233036	0.337461794296316
cor529	REEP2	ACOT12	0.0782411628166521	0.46870693888534
cor530	REEP2	ACOT13	0.29217671206681	0.00574099863912193
cor531	REEP2	ACOT2	-0.174246116848163	0.104450780322813
cor532	REEP2	ACOT4	-0.14831247239636	0.167882062494661
cor533	REEP2	ACOT6	-0.123840957974326	0.250328465011946
cor534	REEP2	ACOT7	0.0184639287120357	0.86442429423027
cor535	REEP2	ACOT8	0.309811221339125	0.00331011336875776
cor536	REEP2	ACOT9	0.199572597431793	0.0622951845062869
cor537	REEP2	ACOX1	0.281703433052291	0.00783948494751201
cor538	REEP2	ACOX2	0.106739768199107	0.322261052958157
cor539	REEP2	ACOX3	0.21153306946143	0.0478799375159721
cor540	REEP2	ACOXL	0.00821058631406388	0.939481066605201
cor541	REEP2	ACP1	0.330044829152781	0.00168764805704353
cor542	REEP2	ACP2	0.167806380163094	0.118109236257329
cor543	REEP2	ACP3	0.0272363354332463	0.801123774510089
cor544	REEP2	ACP4	0.0158806572554216	0.883248095246659
cor545	REEP2	ACP5	-0.20881324863304	0.050889025870163
cor546	REEP2	ACP6	0.440603320392828	1.73863453608325e-05
cor547	REEP2	ACP7	0.274585376738058	0.00962617404697231
cor548	REEP2	ACR	0.585450327413819	2.08587329914936e-09
cor549	REEP2	ACRBP	0.036349540210401	0.736701572193958
cor550	REEP2	ACRV1	0.27851992150594	0.00859889921298088
cor551	REEP2	ACSBG1	-0.106496780511513	0.323370169017691
cor552	REEP2	ACSBG2	0.304801981803633	0.00388369300314438
cor553	REEP2	ACSF2	-0.191170333163809	0.0743929106831199
cor554	REEP2	ACSF3	-0.107413529754245	0.319198443612201
cor555	REEP2	ACSL1	-0.0561266423210623	0.603484583648268
cor556	REEP2	ACSL3	0.214425294984617	0.0448428353888224
cor557	REEP2	ACSL4	0.424780523263757	3.70812233553448e-05
cor558	REEP2	ACSL5	-0.422985591143017	4.03130260400113e-05
cor559	REEP2	ACSL6	0.320689288360553	0.00231751112516373
cor560	REEP2	ACSM1	0.110645604430987	0.304768072244367
cor561	REEP2	ACSM2A	0.114739911450466	0.28710855900089
cor562	REEP2	ACSM2B	0.380990320528508	0.000250217263864152
cor563	REEP2	ACSM3	0.37415475181128	0.000329336576354406
cor564	REEP2	ACSM4	0.147648508088779	0.169814930087101
cor565	REEP2	ACSM5	-0.151716169061827	0.158227831709445
cor566	REEP2	ACSM6	0.0725078537189899	0.502002066306873
cor567	REEP2	ACSS1	0.430942608031604	2.77326663169993e-05
cor568	REEP2	ACSS2	0.540941578817929	5.29889507962888e-08
cor569	REEP2	ACSS3	-0.0391389285516145	0.717318567452705
cor570	REEP2	ACTA1	0.353436361599345	0.000730582278401948
cor571	REEP2	ACTA2	0.2913502031982	0.00588632940229051
cor572	REEP2	ACTB	0.0729574213983179	0.499347623354767
cor573	REEP2	ACTBL2	0.301168441293743	0.00435363038515731
cor574	REEP2	ACTC1	-0.0883840210369088	0.412863474083838
cor575	REEP2	ACTG1	0.372270643748675	0.000354872147149292
cor576	REEP2	ACTG2	0.477599431557653	2.53568307360417e-06
cor577	REEP2	ACTL10	-0.138683084578052	0.197537888455404
cor578	REEP2	ACTL6A	0.410333323322133	7.16991287787284e-05
cor579	REEP2	ACTL6B	0.130011251400223	0.227313867994886
cor580	REEP2	ACTL7A	-0.062744229932338	0.561409046115845
cor581	REEP2	ACTL7B	0.168782785206574	0.115954081645669
cor582	REEP2	ACTL8	0.00870912028174154	0.935814026019839
cor583	REEP2	ACTL9	-0.0152137707323612	0.888118539653295
cor584	REEP2	ACTN1	0.394060283302786	0.000145472720475796
cor585	REEP2	ACTN2	0.0426695960779937	0.693040020393248
cor586	REEP2	ACTN3	0.0185340046578946	0.863914666963947
cor587	REEP2	ACTN4	0.39046998494035	0.000169224472874464
cor588	REEP2	ACTR10	0.074070464801066	0.492807376647344
cor589	REEP2	ACTR1A	0.299861492889074	0.00453465784228678
cor590	REEP2	ACTR1B	0.0860973772369483	0.425103012542135
cor591	REEP2	ACTR2	0.104289233027465	0.333558296164094
cor592	REEP2	ACTR3	0.00361143603225474	0.973360414442823
cor593	REEP2	ACTR3B	0.351520958178379	0.000784335450396107
cor594	REEP2	ACTR3C	-0.00857109096167226	0.936829190540767
cor595	REEP2	ACTR5	0.482111977422082	1.9737185378472e-06
cor596	REEP2	ACTR6	0.295447943340905	0.0051964988737095
cor597	REEP2	ACTR8	0.131396727118762	0.222356802281289
cor598	REEP2	ACTRT1	0.112135385814124	0.298262132365966
cor599	REEP2	ACTRT2	-0.125536867487036	0.243849371599588
cor600	REEP2	ACTRT3	0.068933621397985	0.523364043509436
cor601	REEP2	ACVR1	0.550320698061539	2.78644341415349e-08
cor602	REEP2	ACVR1B	0.369224617505992	0.000400028308356121
cor603	REEP2	ACVR1C	-0.173039013770135	0.106912473593836
cor604	REEP2	ACVR2A	0.58309764302765	2.50543438981459e-09
cor605	REEP2	ACVR2B	0.299909374597727	0.00452790926065795
cor606	REEP2	ACVRL1	-0.0365941502559741	0.734995011920489
cor607	REEP2	ACY1	0.146021935971146	0.174619217380829
cor608	REEP2	ACY3	-0.295512714831167	0.00518619699288389
cor609	REEP2	ACYP1	0.0868510785093654	0.421045914219468
cor610	REEP2	ACYP2	0.222897487730745	0.0368515278590871
cor611	REEP2	AD000671.1	-0.0700642680068306	0.51655734966768
cor612	REEP2	AD000671.2	0.0336511029773553	0.75561066205313
cor613	REEP2	ADA	0.246199769932022	0.0207639447288995
cor614	REEP2	ADA2	-0.356246800159437	0.000657778380580545
cor615	REEP2	ADAD1	-0.0396533959230848	0.713762645487271
cor616	REEP2	ADAD2	0.00938322126427258	0.930857716995099
cor617	REEP2	ADAL	0.395451639327695	0.000137127808682504
cor618	REEP2	ADAM10	0.312993880405449	0.00298628847302114
cor619	REEP2	ADAM11	0.396120213226463	0.000133277521753871
cor620	REEP2	ADAM12	0.372695044158205	0.000348966429331913
cor621	REEP2	ADAM15	0.311816753568893	0.00310259098002301
cor622	REEP2	ADAM17	0.425700357600217	3.55202856229786e-05
cor623	REEP2	ADAM18	0.0971706842319207	0.367778626625048
cor624	REEP2	ADAM19	-0.178700826843641	0.0957470395149399
cor625	REEP2	ADAM2	-0.0911008820814	0.398591201405466
cor626	REEP2	ADAM20	0.162593698850837	0.130140893873455
cor627	REEP2	ADAM21	0.102304383971829	0.34289038505161
cor628	REEP2	ADAM22	0.335324918102899	0.00140486008369315
cor629	REEP2	ADAM23	0.28499943697054	0.00711604543158705
cor630	REEP2	ADAM28	-0.128066600916774	0.234401357249976
cor631	REEP2	ADAM29	-0.180155621761418	0.0930316371731922
cor632	REEP2	ADAM30	0.360868089674407	0.000552338271049148
cor633	REEP2	ADAM32	0.0199146568064748	0.8538854768041
cor634	REEP2	ADAM33	0.18140823041553	0.0907425942439851
cor635	REEP2	ADAM7	-0.0742873194468429	0.491538408865652
cor636	REEP2	ADAM8	-0.222890643701222	0.0368574672149788
cor637	REEP2	ADAM9	0.162697095585075	0.12989348538728
cor638	REEP2	ADAMDEC1	-0.296872432912714	0.00497407845783514
cor639	REEP2	ADAMTS1	0.41973974995533	4.68331530686573e-05
cor640	REEP2	ADAMTS10	0.0898983030874	0.404872258844224
cor641	REEP2	ADAMTS12	0.355229124737078	0.000683338582325642
cor642	REEP2	ADAMTS13	0.394181752304499	0.00014472589372446
cor643	REEP2	ADAMTS14	0.0170998055705977	0.874355665793267
cor644	REEP2	ADAMTS15	0.542916961782302	4.63556486699014e-08
cor645	REEP2	ADAMTS16	0.465585576226787	4.85677671621144e-06
cor646	REEP2	ADAMTS17	0.0847784067507375	0.4322566101441
cor647	REEP2	ADAMTS18	0.348769743310024	0.000867867319762266
cor648	REEP2	ADAMTS19	0.308891819153918	0.00340933413696387
cor649	REEP2	ADAMTS2	0.281216646596893	0.0079516401477861
cor650	REEP2	ADAMTS20	0.15025981044204	0.162306819988927
cor651	REEP2	ADAMTS3	0.308118682217982	0.00349481991741363
cor652	REEP2	ADAMTS4	0.583466157510568	2.43476684998207e-09
cor653	REEP2	ADAMTS5	0.168305244128314	0.11700430171857
cor654	REEP2	ADAMTS6	0.218497319450732	0.0408389214215954
cor655	REEP2	ADAMTS7	0.569896935870539	6.82312181786456e-09
cor656	REEP2	ADAMTS8	0.13364106069568	0.214489097491732
cor657	REEP2	ADAMTS9	0.518451086441137	2.29062937212918e-07
cor658	REEP2	ADAMTSL1	0.36419004234125	0.00048636023323832
cor659	REEP2	ADAMTSL2	0.319429318746947	0.00241682672094164
cor660	REEP2	ADAMTSL3	0.0392239928934145	0.716730197510913
cor661	REEP2	ADAMTSL4	0.0172717845778284	0.873102483908073
cor662	REEP2	ADAMTSL5	0.205714027193788	0.0545057726986771
cor663	REEP2	ADAP1	0.191888581132927	0.073290101677923
cor664	REEP2	ADAP2	-0.0982861427637023	0.362279018991762
cor665	REEP2	ADAR	0.307088189278917	0.00361173904076395
cor666	REEP2	ADARB1	0.601518290254328	5.73187716090295e-10
cor667	REEP2	ADARB2	0.312716486736246	0.00301333792765377
cor668	REEP2	ADAT1	0.0555567131606331	0.60717248811437
cor669	REEP2	ADAT2	0.135765521099447	0.207225220795599
cor670	REEP2	ADAT3	0.152760422099803	0.155350364571914
cor671	REEP2	ADCK1	0.0879181086713296	0.415340545851371
cor672	REEP2	ADCK2	0.333826008094108	0.00148042149514688
cor673	REEP2	ADCK5	0.218586401354131	0.040754771137021
cor674	REEP2	ADCY1	0.385197345181138	0.00021065449021047
cor675	REEP2	ADCY10	0.242495972469762	0.0228233582081938
cor676	REEP2	ADCY2	0.537001374805343	6.90132703307452e-08
cor677	REEP2	ADCY3	0.420858723975785	4.44818875660141e-05
cor678	REEP2	ADCY4	-0.109677630601801	0.309044477516715
cor679	REEP2	ADCY5	0.424810928552077	3.70286199660467e-05
cor680	REEP2	ADCY6	0.421124538525345	4.39397432339578e-05
cor681	REEP2	ADCY7	-0.251927278999546	0.0178930835950627
cor682	REEP2	ADCY8	0.205747446923022	0.0544656777663646
cor683	REEP2	ADCY9	-0.0222986727982631	0.836623126204081
cor684	REEP2	ADCYAP1	0.114706361470554	0.287250450549693
cor685	REEP2	ADCYAP1R1	0.0902037117875326	0.403271629801074
cor686	REEP2	ADD1	0.29428070611746	0.00538528646386287
cor687	REEP2	ADD2	0.369778070766332	0.000391450573741111
cor688	REEP2	ADD3	-0.0471057115823329	0.662971293143258
cor689	REEP2	ADGB	-0.103166854052171	0.33881538509431
cor690	REEP2	ADGRA1	-0.107072198971121	0.320747629497798
cor691	REEP2	ADGRA2	0.19208859942658	0.0729853405744383
cor692	REEP2	ADGRA3	0.467993308125533	4.27202071650769e-06
cor693	REEP2	ADGRB1	0.162161616706209	0.131178672655699
cor694	REEP2	ADGRB2	0.548348323167208	3.19493845635977e-08
cor695	REEP2	ADGRB3	0.285635052873341	0.00698351410488672
cor696	REEP2	ADGRD1	0.0974358050483083	0.366466881318373
cor697	REEP2	ADGRD2	-0.0540752892298849	0.616804402422094
cor698	REEP2	ADGRE1	-0.153468717965339	0.153420968584633
cor699	REEP2	ADGRE2	-0.0560230366991687	0.60415426004303
cor700	REEP2	ADGRE3	-0.268934438187609	0.0112891487069444
cor701	REEP2	ADGRE5	-0.281356395146428	0.00791929863557297
cor702	REEP2	ADGRF1	-0.145412810381637	0.176443764951084
cor703	REEP2	ADGRF2	-0.00624881485733606	0.953922689321049
cor704	REEP2	ADGRF3	0.128445704290229	0.233007745429971
cor705	REEP2	ADGRF4	-0.0757085481256373	0.483264645467881
cor706	REEP2	ADGRF5	0.0470025762490141	0.66366456513967
cor707	REEP2	ADGRG1	0.101795597456795	0.345308669923513
cor708	REEP2	ADGRG2	0.0972957802455732	0.367159328186018
cor709	REEP2	ADGRG3	-0.158629399053725	0.139900153887382
cor710	REEP2	ADGRG4	-0.0760121350686287	0.481506976322157
cor711	REEP2	ADGRG5	-0.44931395851267	1.1272267696309e-05
cor712	REEP2	ADGRG6	-0.0356849758861304	0.741344433447967
cor713	REEP2	ADGRG7	-0.286430025028585	0.00682082399235409
cor714	REEP2	ADGRL1	0.482581458990345	1.92254045083522e-06
cor715	REEP2	ADGRL2	0.363442688057517	0.000500540259235167
cor716	REEP2	ADGRL3	0.462132591486153	5.82796352913829e-06
cor717	REEP2	ADGRL4	0.0327642853734825	0.761857127851922
cor718	REEP2	ADGRV1	0.201046452386408	0.0603479094229586
cor719	REEP2	ADH1A	-0.189510474833121	0.0769924709769305
cor720	REEP2	ADH1B	-0.161071810528715	0.133824172904344
cor721	REEP2	ADH1C	-0.276093104000211	0.00922046876555625
cor722	REEP2	ADH4	-0.122799554044611	0.254365087268915
cor723	REEP2	ADH5	0.168957607896302	0.115571432605818
cor724	REEP2	ADH6	0.0669825818370145	0.535215033330026
cor725	REEP2	ADH7	-0.194978328872824	0.0686949892092803
cor726	REEP2	ADHFE1	-0.169705943034713	0.113944502564397
cor727	REEP2	ADI1	0.328179332583837	0.00179924715285465
cor728	REEP2	ADIG	0.310149759402242	0.00327423471530359
cor729	REEP2	ADIPOQ	-0.0488671321832731	0.6511752703831
cor730	REEP2	ADIPOR1	0.373170886985767	0.000342452335886307
cor731	REEP2	ADIPOR2	0.337640920190209	0.00129495831651161
cor732	REEP2	ADIRF	NA	NA
cor733	REEP2	ADK	-0.179957046436934	0.0933986624352685
cor734	REEP2	ADM	0.142898022728428	0.184124315738071
cor735	REEP2	ADM2	0.295625319457725	0.00516833041708677
cor736	REEP2	ADM5	0.322348990830458	0.00219229478662257
cor737	REEP2	ADNP	0.326264578807758	0.00192068116021618
cor738	REEP2	ADNP2	0.201485750828885	0.0597771889447335
cor739	REEP2	ADO	0.43080520778891	2.7914606705863e-05
cor740	REEP2	ADORA1	0.344551245451815	0.00101177164363054
cor741	REEP2	ADORA2A	-0.17592793500183	0.101094981771982
cor742	REEP2	ADORA2B	0.320482713799551	0.00233353818453488
cor743	REEP2	ADORA3	-0.0784306529395849	0.467627405071922
cor744	REEP2	ADPGK	0.199638335108782	0.0622072562820959
cor745	REEP2	ADPRH	-0.316355175066223	0.00267538808940931
cor746	REEP2	ADPRHL1	-0.0901306344565006	0.403654284471982
cor747	REEP2	ADPRM	0.220147776041094	0.0393031211724601
cor748	REEP2	ADPRS	0.232210337289023	0.0294782562606426
cor749	REEP2	ADRA1A	-0.0488294408032609	0.651426801958186
cor750	REEP2	ADRA1B	-0.0572378189596202	0.596322981765441
cor751	REEP2	ADRA1D	0.146669570419215	0.172694540548027
cor752	REEP2	ADRA2A	-0.125061320541451	0.245654371780006
cor753	REEP2	ADRA2B	0.566210587256598	8.95562859643425e-09
cor754	REEP2	ADRA2C	0.440933347523783	1.71069053804177e-05
cor755	REEP2	ADRB1	-0.25824270586596	0.0151300332434958
cor756	REEP2	ADRB2	-0.130894115774257	0.224146220273385
cor757	REEP2	ADRB3	0.0898801170263024	0.404967688501072
cor758	REEP2	ADRM1	0.291757331761303	0.00581433902910264
cor759	REEP2	ADSL	0.275481326251093	0.00938324471524118
cor760	REEP2	ADSS1	0.0302862510034844	0.779391430900542
cor761	REEP2	ADSS2	0.244887608552982	0.0214745599775147
cor762	REEP2	ADTRP	-0.176632216427367	0.099715018818563
cor763	REEP2	AEBP1	0.252535953927277	0.0176091027423401
cor764	REEP2	AEBP2	0.189996324955045	0.0762241456760319
cor765	REEP2	AEN	0.230746036273502	0.03054744032137
cor766	REEP2	AF196969.1	0.187923562476275	0.079545309600693
cor767	REEP2	AF241726.2	NA	NA
cor768	REEP2	AFAP1	0.359306819852719	0.000586092316523223
cor769	REEP2	AFAP1L1	0.102955239267122	0.339812384840388
cor770	REEP2	AFAP1L2	-0.150775306558751	0.160854192627298
cor771	REEP2	AFDN	0.473705282036495	3.13874988818522e-06
cor772	REEP2	AFF1	-0.0246575573728216	0.819618457317893
cor773	REEP2	AFF2	0.0177459063726786	0.869649267469393
cor774	REEP2	AFF3	-0.0541629899185743	0.616232360885693
cor775	REEP2	AFF4	0.361585246198045	0.00053743799144199
cor776	REEP2	AFG1L	0.0410917224165935	0.703853720123028
cor777	REEP2	AFG3L2	0.0591863122049705	0.583857574514689
cor778	REEP2	AFM	0.273300031245537	0.00998429953430257
cor779	REEP2	AFMID	0.258042234578881	0.0152117090188686
cor780	REEP2	AFP	0.268284418481813	0.0114956407652717
cor781	REEP2	AFTPH	0.210536918604763	0.0489645200475075
cor782	REEP2	AGA	-0.0794682752017912	0.461740094206185
cor783	REEP2	AGAP1	0.400147699033829	0.000112121876889848
cor784	REEP2	AGAP2	-0.344472929975824	0.00101463720203006
cor785	REEP2	AGAP3	0.235273959743573	0.0273432912936158
cor786	REEP2	AGAP4	0.241132209457979	0.0236243615032269
cor787	REEP2	AGAP5	0.0599563660298187	0.578964275671271
cor788	REEP2	AGAP6	0.189708111526451	0.0766791826953382
cor789	REEP2	AGAP9	0.221354019356475	0.0382114032578498
cor790	REEP2	AGBL1	0.0331986730832546	0.75879550402501
cor791	REEP2	AGBL2	0.0808003047608644	0.454242341409604
cor792	REEP2	AGBL3	0.046450543264633	0.667380109409345
cor793	REEP2	AGBL4	0.113193478363991	0.293697155365313
cor794	REEP2	AGBL5	0.596864552931461	8.39386774456405e-10
cor795	REEP2	AGER	0.450193733371867	1.07823968990572e-05
cor796	REEP2	AGFG1	0.328217133519339	0.00179692120980024
cor797	REEP2	AGFG2	-0.0597618200314685	0.580198728380034
cor798	REEP2	AGGF1	0.264771227560478	0.0126696376168711
cor799	REEP2	AGK	0.374950074086642	0.000319073505843407
cor800	REEP2	AGL	0.085351682337882	0.429139000109894
cor801	REEP2	AGMAT	-0.325384844807493	0.00197891362152497
cor802	REEP2	AGMO	-0.0401296109182293	0.710476551388676
cor803	REEP2	AGO1	0.538275872538199	6.33836001903973e-08
cor804	REEP2	AGO2	0.235788985214444	0.0269975741290088
cor805	REEP2	AGO3	0.358605195947305	0.000601866850010706
cor806	REEP2	AGO4	0.422921984063019	4.04322300399697e-05
cor807	REEP2	AGPAT1	0.546536753292432	3.6198824479944e-08
cor808	REEP2	AGPAT2	0.390679270026909	0.000167747103280567
cor809	REEP2	AGPAT3	0.262355103844476	0.0135363163520509
cor810	REEP2	AGPAT4	0.431328669731929	2.72273672907267e-05
cor811	REEP2	AGPAT5	0.266763158643484	0.0119918163838429
cor812	REEP2	AGPS	0.21927579303756	0.0401084141921406
cor813	REEP2	AGR2	-0.160201857018739	0.135964928187558
cor814	REEP2	AGR3	-0.156801093078745	0.144583221989631
cor815	REEP2	AGRN	0.361918286690933	0.000530644329014107
cor816	REEP2	AGRP	0.130338826119966	0.226134917590373
cor817	REEP2	AGT	0.0267276170530933	0.804763926965396
cor818	REEP2	AGTPBP1	0.140976894135499	0.190153523114342
cor819	REEP2	AGTR1	0.111261436969223	0.302067570694574
cor820	REEP2	AGTR2	0.0213032268804222	0.843822118097961
cor821	REEP2	AGTRAP	0.201567798824558	0.0596710841798013
cor822	REEP2	AGXT	-0.0915402670770458	0.39631075669465
cor823	REEP2	AGXT2	0.323865482586222	0.0020832445139407
cor824	REEP2	AHCTF1	0.327322812190366	0.00185268393961846
cor825	REEP2	AHCY	0.17474120338824	0.103454011770163
cor826	REEP2	AHCYL1	0.2031354339955	0.0576731242505046
cor827	REEP2	AHCYL2	0.0426231976972045	0.693357141695002
cor828	REEP2	AHDC1	0.419649986829679	4.7026699351096e-05
cor829	REEP2	AHI1	0.325795146750771	0.00195155915695344
cor830	REEP2	AHNAK	0.203919397281285	0.0566946454133622
cor831	REEP2	AHNAK2	0.0851934713725023	0.429998103814501
cor832	REEP2	AHR	-0.000489493623895617	0.996388626442077
cor833	REEP2	AHRR	0.259989113956636	0.0144344195844596
cor834	REEP2	AHSA1	0.0632195261149705	0.558441532896112
cor835	REEP2	AHSG	0.134625183148158	0.211102110836722
cor836	REEP2	AHSP	-0.0832356514683361	0.440710185071157
cor837	REEP2	AICDA	-0.193927731329819	0.0702306127899828
cor838	REEP2	AIDA	0.312522021600445	0.00303243147787748
cor839	REEP2	AIF1	-0.226478858114865	0.033851493507234
cor840	REEP2	AIF1L	0.429095524399156	3.02737323440335e-05
cor841	REEP2	AIFM1	0.274659955538325	0.00960574452369975
cor842	REEP2	AIFM2	0.232655673994314	0.029159425502897
cor843	REEP2	AIFM3	0.0020047044715318	0.985210525048984
cor844	REEP2	AIG1	0.316633403465743	0.0026510045533169
cor845	REEP2	AIM2	-0.405889309429661	8.72979328314971e-05
cor846	REEP2	AIMP1	0.105478719701011	0.328043639133184
cor847	REEP2	AIMP2	0.234877185342428	0.0276121834031505
cor848	REEP2	AIP	0.1343373490497	0.212088773714136
cor849	REEP2	AIPL1	0.179196442915151	0.0948150484410831
cor850	REEP2	AIRE	-0.02499474394969	0.817194353301001
cor851	REEP2	AJAP1	0.390551960691453	0.000168644369369198
cor852	REEP2	AJM1	0.0488968019355216	0.650977298183588
cor853	REEP2	AJUBA	-0.123273853505804	0.252521154903202
cor854	REEP2	AK1	0.179145311224768	0.0949108684139087
cor855	REEP2	AK2	0.0434143688925421	0.687956948400974
cor856	REEP2	AK3	0.000697167138650342	0.994856475834187
cor857	REEP2	AK4	0.531653197750947	9.82556639819937e-08
cor858	REEP2	AK5	0.306033370284903	0.00373502555378665
cor859	REEP2	AK6	0.157306568045853	0.143276840674344
cor860	REEP2	AK7	-0.0937977235141481	0.384716909992046
cor861	REEP2	AK8	-0.127467052304428	0.236617164056445
cor862	REEP2	AK9	-0.00265797892083943	0.980391904634576
cor863	REEP2	AKAIN1	0.176000709662125	0.100951699055802
cor864	REEP2	AKAP1	0.252194369765584	0.0177679891599829
cor865	REEP2	AKAP10	0.15301310973817	0.154659978558036
cor866	REEP2	AKAP11	-0.145507707931499	0.176158598743268
cor867	REEP2	AKAP12	0.185220506099756	0.0840489031252695
cor868	REEP2	AKAP13	0.139765835754969	0.194026945279122
cor869	REEP2	AKAP14	-0.0675991317361727	0.531455675484894
cor870	REEP2	AKAP17A	0.24496144652815	0.0214340269649202
cor871	REEP2	AKAP3	0.0894239355991725	0.407365777364288
cor872	REEP2	AKAP4	0.0465249776090034	0.666878647373729
cor873	REEP2	AKAP5	-0.30500187243092	0.00385920654613784
cor874	REEP2	AKAP6	0.0721049396072669	0.504387264306913
cor875	REEP2	AKAP7	0.214867119826619	0.0443932482034848
cor876	REEP2	AKAP8	0.240220613964993	0.0241730450301788
cor877	REEP2	AKAP8L	0.312996448634967	0.00298603905758558
cor878	REEP2	AKAP9	0.294458677068799	0.00535611421583571
cor879	REEP2	AKIP1	0.18742368847272	0.0803633036687918
cor880	REEP2	AKIRIN1	0.26317528887016	0.0132365116545651
cor881	REEP2	AKIRIN2	0.295943373380532	0.00511816069447466
cor882	REEP2	AKNA	-0.404526281967448	9.267972411128e-05
cor883	REEP2	AKNAD1	0.371308821480913	0.000368597697631629
cor884	REEP2	AKR1A1	-0.0607222529358936	0.574116309954524
cor885	REEP2	AKR1B1	0.416613471711339	5.40301621584349e-05
cor886	REEP2	AKR1B10	0.119077642292376	0.269154162496699
cor887	REEP2	AKR1B15	0.144292605843168	0.17983555011724
cor888	REEP2	AKR1C1	0.263332270185719	0.0131797920803982
cor889	REEP2	AKR1C2	0.218266313615602	0.041057812819239
cor890	REEP2	AKR1C3	0.111148640046737	0.302561025168307
cor891	REEP2	AKR1C4	0.285211257298881	0.00707163472677667
cor892	REEP2	AKR1C8P	0.393636641327689	0.000148105380372308
cor893	REEP2	AKR1D1	-0.204903217129548	0.0554859683859469
cor894	REEP2	AKR1E2	0.26272317811832	0.0134010517676379
cor895	REEP2	AKR7A2	0.212088631881155	0.0472837220754547
cor896	REEP2	AKR7A3	0.327197951899704	0.001860592238859
cor897	REEP2	AKT1	0.280575889417642	0.00810142073131864
cor898	REEP2	AKT1S1	0.304134472873982	0.0039664699784194
cor899	REEP2	AKT2	0.294369211552023	0.00537076145685908
cor900	REEP2	AKT3	0.162725154397206	0.129826407965843
cor901	REEP2	AKTIP	-0.229713497455157	0.031320882432346
cor902	REEP2	AL020996.2	NA	NA
cor903	REEP2	AL021546.1	0.172383947831566	0.108267151951622
cor904	REEP2	AL021997.3	0.338935180552711	0.00123699458510658
cor905	REEP2	AL022238.4	0.0989398813528475	0.359079506634486
cor906	REEP2	AL022312.1	NA	NA
cor907	REEP2	AL022318.4	-0.0773436583046814	0.473838423200575
cor908	REEP2	AL024498.2	NA	NA
cor909	REEP2	AL031315.1	0.0611086025256898	0.571677955151721
cor910	REEP2	AL031681.3	-0.154610849906568	0.150347594847198
cor911	REEP2	AL031708.1	-0.019944008115175	0.853672511829408
cor912	REEP2	AL031777.2	-0.19338348836984	0.0710369271506029
cor913	REEP2	AL031847.2	0.187173100271662	0.0807758850003078
cor914	REEP2	AL033529.1	0.0040592015876143	0.970058932718169
cor915	REEP2	AL034430.1	NA	NA
cor916	REEP2	AL034430.2	NA	NA
cor917	REEP2	AL035078.4	NA	NA
cor918	REEP2	AL035425.3	0.315171374201634	0.00278140094200818
cor919	REEP2	AL035460.1	0.0478058783650572	0.658272318138629
cor920	REEP2	AL035461.4	NA	NA
cor921	REEP2	AL035699.1	NA	NA
cor922	REEP2	AL049629.2	0.196754270469798	0.0661608863392536
cor923	REEP2	AL049634.2	-0.140053711895274	0.193101094150149
cor924	REEP2	AL049650.2	0.180142563386918	0.0930557378815741
cor925	REEP2	AL049697.1	0.162435582050438	0.130519931560928
cor926	REEP2	AL049779.1	0.132852571154979	0.217230427173074
cor927	REEP2	AL049839.2	0.195450488902802	0.0680137347465811
cor928	REEP2	AL049844.1	0.125242003619696	0.244967484479345
cor929	REEP2	AL049844.3	0.0633208796674893	0.5578097019429
cor930	REEP2	AL096711.2	0.0888724150435624	0.410276131334855
cor931	REEP2	AL096814.1	NA	NA
cor932	REEP2	AL109810.2	0.104890362839282	0.330764055424968
cor933	REEP2	AL109811.3	-0.00715208464095837	0.947271119720035
cor934	REEP2	AL109827.1	NA	NA
cor935	REEP2	AL110118.2	0.0993029271924694	0.357310255505338
cor936	REEP2	AL117339.4	0.0581120104281624	0.590715643880305
cor937	REEP2	AL117348.2	0.0458385076542587	0.671508892928388
cor938	REEP2	AL121594.1	0.352059266087579	0.000768875452783654
cor939	REEP2	AL121753.1	0.0227394666809424	0.833439589105207
cor940	REEP2	AL121758.1	0.204089306825701	0.0564843778776663
cor941	REEP2	AL121845.2	-0.0901027438154369	0.403800384471389
cor942	REEP2	AL121845.3	0.33916320001678	0.00122703003348305
cor943	REEP2	AL121899.2	-0.0945345185202776	0.380977441708912
cor944	REEP2	AL121900.1	0.19237490187607	0.0725508847978322
cor945	REEP2	AL132671.2	0.359756731107765	0.00057617693201733
cor946	REEP2	AL132780.3	NA	NA
cor947	REEP2	AL133352.1	-0.142003130462436	0.186915283584189
cor948	REEP2	AL133353.2	0.090617514425427	0.401108866061757
cor949	REEP2	AL133410.3	-0.12612896942466	0.241614791550547
cor950	REEP2	AL133500.1	0.0204262338104484	0.850175126500198
cor951	REEP2	AL135905.2	0.0472488605279101	0.662009521002281
cor952	REEP2	AL136295.1	0.0475792771347266	0.659791649707539
cor953	REEP2	AL136295.3	0.0134917559831539	0.900713631252198
cor954	REEP2	AL136295.4	-0.0240167069370433	0.824230316343078
cor955	REEP2	AL136295.5	0.169251140846556	0.114931147026997
cor956	REEP2	AL136531.2	0.112719034500961	0.295738344471692
cor957	REEP2	AL138752.2	-0.04776751576334	0.658529437110307
cor958	REEP2	AL138899.3	0.0796889108226769	0.460493504939844
cor959	REEP2	AL139011.2	0.131072960115383	0.223508335678511
cor960	REEP2	AL139142.2	0.268764039549447	0.011342963977085
cor961	REEP2	AL139260.3	-0.0702471719570529	0.515460486819232
cor962	REEP2	AL139300.1	-0.0803693222140815	0.456660856236187
cor963	REEP2	AL139353.1	-0.161672960551687	0.132359914080646
cor964	REEP2	AL157392.5	-0.0872221071534235	0.419056933148311
cor965	REEP2	AL157935.3	-0.190028365191773	0.0761736938433417
cor966	REEP2	AL159163.1	0.0506761690914908	0.639149057864318
cor967	REEP2	AL160269.1	0.162193420140933	0.131102072613236
cor968	REEP2	AL160272.2	0.0770587075213783	0.475473952606418
cor969	REEP2	AL162231.1	0.319324846026202	0.00242523101187168
cor970	REEP2	AL162231.3	0.0848226308908887	0.432015650947644
cor971	REEP2	AL162377.3	-0.00372879551077282	0.972495049520775
cor972	REEP2	AL162417.1	0.158722039837384	0.139665950654298
cor973	REEP2	AL162596.1	NA	NA
cor974	REEP2	AL163195.3	-0.0443283813403964	0.68173771508265
cor975	REEP2	AL163636.2	-0.0962788757754117	0.372212096330758
cor976	REEP2	AL353572.3	0.116805182827303	0.278463445816245
cor977	REEP2	AL353579.1	NA	NA
cor978	REEP2	AL353588.1	0.157314955104614	0.143255239917416
cor979	REEP2	AL354761.1	-0.161598567863298	0.132540453167728
cor980	REEP2	AL355102.2	-0.172779176001733	0.10744823130906
cor981	REEP2	AL355312.6	0.157671244010422	0.142339887802719
cor982	REEP2	AL355315.1	-0.0114119114987142	0.91595847041845
cor983	REEP2	AL355385.2	0.0120706934550688	0.911126178996463
cor984	REEP2	AL355916.3	0.15684768435489	0.144462434689565
cor985	REEP2	AL355987.1	-0.117454478537101	0.275781869775523
cor986	REEP2	AL355987.3	0.0847016285726088	0.43267512450174
cor987	REEP2	AL357075.4	NA	NA
cor988	REEP2	AL357673.1	-0.115075809209269	0.285690522774886
cor989	REEP2	AL358113.1	0.293002390580014	0.00559899677335409
cor990	REEP2	AL358472.6	0.290443720645006	0.00604945950165862
cor991	REEP2	AL358472.7	-0.0462888532626066	0.668469912995903
cor992	REEP2	AL359092.3	NA	NA
cor993	REEP2	AL359736.1	0.307797368117464	0.0035309076973756
cor994	REEP2	AL359922.1	-0.034591768788092	0.749002025869418
cor995	REEP2	AL360181.3	0.00434715246816431	0.96793606532329
cor996	REEP2	AL365205.1	0.191394734609254	0.074046939655925
cor997	REEP2	AL365214.2	-0.153642920218165	0.152949196716089
cor998	REEP2	AL365232.1	-0.170533798684761	0.112165390703879
cor999	REEP2	AL365273.2	-0.0575340964003315	0.594419897759723
cor1000	REEP2	AL391650.1	0.0323226659980998	0.764973479616856
cor1001	REEP2	AL391987.1	NA	NA
cor1002	REEP2	AL391987.2	0.330716318746637	0.0016490346148295
cor1003	REEP2	AL441992.3	0.0271009186105628	0.802092343615484
cor1004	REEP2	AL445238.1	0.0775099017789639	0.472885642319993
cor1005	REEP2	AL445423.3	-0.0906309734576081	0.401038636740014
cor1006	REEP2	AL445524.2	-0.13819381523267	0.199139294118815
cor1007	REEP2	AL445685.3	NA	NA
cor1008	REEP2	AL445989.1	0.2191202778205	0.040253470363306
cor1009	REEP2	AL451007.3	-0.0202111323210096	0.851734815864594
cor1010	REEP2	AL451062.4	0.0567882460528676	0.599215926300588
cor1011	REEP2	AL451136.1	0.24484986671367	0.0214953034933053
cor1012	REEP2	AL512428.1	-0.0512638896442219	0.635261756767258
cor1013	REEP2	AL512506.3	-0.0689214442480001	0.523437597441515
cor1014	REEP2	AL512785.2	0.121063873790414	0.26119123585566
cor1015	REEP2	AL513165.2	-0.00373493219789497	0.97244980075048
cor1016	REEP2	AL583836.1	-0.079783407698052	0.459960164608625
cor1017	REEP2	AL589666.1	-0.110072107011609	0.307297041640579
cor1018	REEP2	AL590132.1	0.0481058652565721	0.656263076748252
cor1019	REEP2	AL590560.2	0.147947047599454	0.168943833075287
cor1020	REEP2	AL590764.2	-0.177588808530126	0.0978643717426916
cor1021	REEP2	AL591806.4	0.47528922051416	2.87874963700344e-06
cor1022	REEP2	AL592490.1	NA	NA
cor1023	REEP2	AL603764.2	-0.168175330270354	0.117291277248857
cor1024	REEP2	AL603832.3	-0.15283501855388	0.155146315576492
cor1025	REEP2	AL627230.1	0.211328575844176	0.0481009517778489
cor1026	REEP2	AL627230.5	NA	NA
cor1027	REEP2	AL645922.1	-0.0911565131903775	0.398302042849846
cor1028	REEP2	AL645941.2	-0.0833421170716772	0.440123829460236
cor1029	REEP2	AL662884.4	0.349800829767029	0.000835656163019382
cor1030	REEP2	AL662899.3	0.106887159292937	0.321589476705498
cor1031	REEP2	AL662899.4	0.222614588988859	0.0370977003554196
cor1032	REEP2	AL669918.1	-0.0479073406801259	0.657592475218216
cor1033	REEP2	AL672142.1	NA	NA
cor1034	REEP2	AL691442.2	-0.033253328210546	0.758410549129079
cor1035	REEP2	AL713999.1	NA	NA
cor1036	REEP2	AL772284.2	-0.0360173364833893	0.739021286461854
cor1037	REEP2	AL807752.6	-0.0110878318687153	0.918336787570199
cor1038	REEP2	AL807752.7	-0.018727754164444	0.862505913898832
cor1039	REEP2	AL845331.2	-0.0890339804240103	0.409422302067752
cor1040	REEP2	AL928654.3	-0.0170696040742959	0.87457577103453
cor1041	REEP2	AL929554.2	NA	NA
cor1042	REEP2	ALAD	0.128933262275404	0.23122394816892
cor1043	REEP2	ALAS1	0.145446527073658	0.176342407932105
cor1044	REEP2	ALAS2	0.103621203192315	0.336681007428712
cor1045	REEP2	ALB	0.350006838682732	0.000829352515705404
cor1046	REEP2	ALCAM	0.337941542800139	0.00128127953587691
cor1047	REEP2	ALDH16A1	0.294227178809173	0.00539408795946531
cor1048	REEP2	ALDH18A1	0.533510788052705	8.69698789825227e-08
cor1049	REEP2	ALDH1A1	0.117106798738217	0.277215618949341
cor1050	REEP2	ALDH1A2	-0.015244428157979	0.887894548112701
cor1051	REEP2	ALDH1A3	0.0785111545841781	0.467169193616837
cor1052	REEP2	ALDH1B1	0.156809291798937	0.144561961399544
cor1053	REEP2	ALDH1L1	-0.143628311541101	0.181869269809255
cor1054	REEP2	ALDH1L2	0.0317731954772337	0.768856118938938
cor1055	REEP2	ALDH2	0.223268991150497	0.03653033076614
cor1056	REEP2	ALDH3A1	-0.21007000364086	0.0494798139523395
cor1057	REEP2	ALDH3A2	0.160043007208872	0.136358610082104
cor1058	REEP2	ALDH3B1	-0.207833093038781	0.0520108624416476
cor1059	REEP2	ALDH3B2	0.118603829928316	0.271077634703245
cor1060	REEP2	ALDH4A1	0.120826215581027	0.262135501702918
cor1061	REEP2	ALDH5A1	0.163196899362116	0.128702605882598
cor1062	REEP2	ALDH6A1	0.0872320442441666	0.419003737949271
cor1063	REEP2	ALDH7A1	0.0780701519259993	0.469682357713262
cor1064	REEP2	ALDH8A1	0.476052849447706	2.76078320640592e-06
cor1065	REEP2	ALDH9A1	0.5034201047406	5.7541119601704e-07
cor1066	REEP2	ALDOA	0.181227708746367	0.0910697112559976
cor1067	REEP2	ALDOB	-0.118240862008819	0.272557370848953
cor1068	REEP2	ALDOC	0.268964534364602	0.011279666914395
cor1069	REEP2	ALG1	0.251346704955786	0.0181676177747168
cor1070	REEP2	ALG10	0.296722776425955	0.00499704149667779
cor1071	REEP2	ALG10B	0.232352920693951	0.0293758571858136
cor1072	REEP2	ALG11	0.0697305987227033	0.518561399313832
cor1073	REEP2	ALG12	0.336231482729306	0.00136087221921941
cor1074	REEP2	ALG13	0.205864030550669	0.0543259971068994
cor1075	REEP2	ALG14	0.209235212372302	0.05041223658322
cor1076	REEP2	ALG1L	-0.0273983752824968	0.799965178872004
cor1077	REEP2	ALG1L2	0.0712495617548575	0.509470384744813
cor1078	REEP2	ALG2	0.246809646540581	0.0204405752849454
cor1079	REEP2	ALG3	0.407300825062218	8.20314824926171e-05
cor1080	REEP2	ALG5	-0.149533327647495	0.164370469174656
cor1081	REEP2	ALG6	0.370385492845735	0.000382230955212259
cor1082	REEP2	ALG8	0.25015249093273	0.0187437317221064
cor1083	REEP2	ALG9	0.373333417031199	0.000340253094353456
cor1084	REEP2	ALK	0.234660043447432	0.0277602856669648
cor1085	REEP2	ALKAL1	-0.0372337934239777	0.730538531374706
cor1086	REEP2	ALKAL2	0.371221578025578	0.000369866505615859
cor1087	REEP2	ALKBH1	0.0231052604149246	0.830799757303121
cor1088	REEP2	ALKBH2	0.384787778438154	0.000214235648203803
cor1089	REEP2	ALKBH3	0.235388763969139	0.0272659042767226
cor1090	REEP2	ALKBH4	0.3657674779214	0.000457631056316451
cor1091	REEP2	ALKBH5	0.531910955898221	9.66104045253794e-08
cor1092	REEP2	ALKBH6	0.339406926616396	0.00121645964235007
cor1093	REEP2	ALKBH7	0.185755231004022	0.0831422643302661
cor1094	REEP2	ALKBH8	-0.0515710000296163	0.63323438065631
cor1095	REEP2	ALLC	0.108054896026685	0.31630053323419
cor1096	REEP2	ALMS1	0.500412983376012	6.88229404050841e-07
cor1097	REEP2	ALOX12	0.211758219320763	0.0476375686619072
cor1098	REEP2	ALOX12B	-0.169621195118479	0.114127855658144
cor1099	REEP2	ALOX15	-0.170023994289715	0.113258426556918
cor1100	REEP2	ALOX15B	-0.0144470380667606	0.893723308111929
cor1101	REEP2	ALOX5	-0.254585588375387	0.01668118708711
cor1102	REEP2	ALOX5AP	0.0697269424384286	0.518583381149788
cor1103	REEP2	ALOXE3	-0.0600196261802304	0.578563132312319
cor1104	REEP2	ALPG	0.0164741757470725	0.878917114309972
cor1105	REEP2	ALPI	0.0722531115971037	0.503509423760255
cor1106	REEP2	ALPK1	-0.205563782903014	0.0546863254576077
cor1107	REEP2	ALPK2	-0.204164621353233	0.0563913783660649
cor1108	REEP2	ALPK3	0.1593332356416	0.138128222723926
cor1109	REEP2	ALPL	-0.171185631998418	0.11077976692341
cor1110	REEP2	ALPP	0.0331501952273805	0.759136999431285
cor1111	REEP2	ALS2	0.494183507963451	9.91894452630662e-07
cor1112	REEP2	ALS2CL	-0.00459804317677945	0.966086598999504
cor1113	REEP2	ALX1	0.295020110689406	0.005265002900089
cor1114	REEP2	ALX3	0.299612540525745	0.00456989034027397
cor1115	REEP2	ALX4	0.436007812262592	2.17489803365451e-05
cor1116	REEP2	ALYREF	0.388195978408319	0.000186070559371215
cor1117	REEP2	AMACR	0.0127347242016653	0.906258653015276
cor1118	REEP2	AMBN	-0.103483973149342	0.33732477009059
cor1119	REEP2	AMBP	0.137487759244247	0.201466652160195
cor1120	REEP2	AMBRA1	0.257486279712421	0.0154402139378386
cor1121	REEP2	AMD1	0.257634595060862	0.0153789659341965
cor1122	REEP2	AMDHD1	-0.0790416074419072	0.464156006214494
cor1123	REEP2	AMDHD2	0.29239817870622	0.00570260062677335
cor1124	REEP2	AMELX	0.361289525333284	0.000543537000575971
cor1125	REEP2	AMELY	0.0332075458799143	0.758733005864105
cor1126	REEP2	AMER1	0.250462841907113	0.0185925222049657
cor1127	REEP2	AMER2	-0.0426417089631739	0.693230615501443
cor1128	REEP2	AMER3	-0.100725692714395	0.350428724529239
cor1129	REEP2	AMFR	0.14386286122915	0.181149296439353
cor1130	REEP2	AMH	0.307690680846086	0.00354296351861142
cor1131	REEP2	AMHR2	-0.126699019029646	0.239476852663992
cor1132	REEP2	AMIGO1	0.301498556190035	0.00430893614749321
cor1133	REEP2	AMIGO2	-0.0758231945420373	0.482600478340997
cor1134	REEP2	AMIGO3	-0.00223025930143713	0.98354674044763
cor1135	REEP2	AMMECR1	0.146824687845401	0.172235876097463
cor1136	REEP2	AMMECR1L	0.406538674973896	8.48373076084298e-05
cor1137	REEP2	AMN	-0.00723123655396104	0.946688419983304
cor1138	REEP2	AMN1	0.119999704220879	0.265437429615518
cor1139	REEP2	AMOT	0.312871047709323	0.00299823928101894
cor1140	REEP2	AMOTL1	0.208533789581249	0.0512068325497285
cor1141	REEP2	AMOTL2	0.0484684797892043	0.653837628336709
cor1142	REEP2	AMPD1	-0.241633657464938	0.0233270947639527
cor1143	REEP2	AMPD2	0.173101390318094	0.106784169869581
cor1144	REEP2	AMPD3	-0.291110133491361	0.00592914856082277
cor1145	REEP2	AMPH	0.219446229669857	0.0399499406696096
cor1146	REEP2	AMT	-0.0689514353023852	0.523256451141565
cor1147	REEP2	AMTN	0.233933636153899	0.0282606341610526
cor1148	REEP2	AMY1A	0.0498925153334763	0.644347471791287
cor1149	REEP2	AMY1B	-0.0726207324155289	0.501334892497087
cor1150	REEP2	AMY1C	0.0845667580356355	0.433410855303732
cor1151	REEP2	AMY2A	0.0659203667562533	0.541722531380461
cor1152	REEP2	AMY2B	0.0693679781315004	0.520743800264739
cor1153	REEP2	AMZ1	-0.0764500174746872	0.47897781238004
cor1154	REEP2	AMZ2	0.430996559005893	2.76615296771542e-05
cor1155	REEP2	ANAPC1	0.165248032751995	0.123902518088094
cor1156	REEP2	ANAPC10	0.404945551690061	9.09923611553997e-05
cor1157	REEP2	ANAPC11	0.418039637069555	5.06280077748043e-05
cor1158	REEP2	ANAPC13	0.357806376127522	0.000620298562034843
cor1159	REEP2	ANAPC15	0.181747299201491	0.0901306897914918
cor1160	REEP2	ANAPC16	0.107563557956396	0.318519040562862
cor1161	REEP2	ANAPC2	0.293573388893575	0.00550262484197266
cor1162	REEP2	ANAPC4	0.106683401636881	0.322518120360306
cor1163	REEP2	ANAPC5	0.228562004128653	0.0322028322576944
cor1164	REEP2	ANAPC7	0.347034208229264	0.000924648444796378
cor1165	REEP2	ANG	-0.131603812135385	0.221622460519589
cor1166	REEP2	ANGEL1	0.0233251704567198	0.829213627977798
cor1167	REEP2	ANGEL2	0.384392664324545	0.000217743574654735
cor1168	REEP2	ANGPT1	-0.11619113185291	0.281015448239564
cor1169	REEP2	ANGPT2	0.22452081661081	0.0354652200774575
cor1170	REEP2	ANGPT4	-0.100935526284893	0.349420850481826
cor1171	REEP2	ANGPTL1	-0.157883815292658	0.141795870133314
cor1172	REEP2	ANGPTL2	0.271167267932231	0.0106042867227752
cor1173	REEP2	ANGPTL3	0.149936503301544	0.163222822724708
cor1174	REEP2	ANGPTL4	0.17326245046166	0.106453435999626
cor1175	REEP2	ANGPTL5	-0.0836952371053271	0.438182183797748
cor1176	REEP2	ANGPTL6	-0.276575788027742	0.00909379332993777
cor1177	REEP2	ANGPTL7	0.0272706780242888	0.800878186729414
cor1178	REEP2	ANGPTL8	0.119946489736693	0.265650982455673
cor1179	REEP2	ANHX	0.112105042947617	0.298393724937779
cor1180	REEP2	ANK1	-0.0845480422301192	0.433513007824423
cor1181	REEP2	ANK2	-0.133930832148846	0.213487837450455
cor1182	REEP2	ANK3	0.0598161804030431	0.579853673534269
cor1183	REEP2	ANKAR	-0.0677606415567338	0.530473062340931
cor1184	REEP2	ANKDD1A	0.149672680939594	0.163973124315487
cor1185	REEP2	ANKDD1B	-0.0985102221554416	0.361180364168671
cor1186	REEP2	ANKEF1	0.276242638589496	0.00918106057026906
cor1187	REEP2	ANKFN1	-0.00560289727090831	0.958681109325907
cor1188	REEP2	ANKFY1	0.158892835872014	0.139234942005799
cor1189	REEP2	ANKH	0.0513291496238998	0.634830720293839
cor1190	REEP2	ANKHD1	0.172240989610932	0.108564556418323
cor1191	REEP2	ANKHD1-EIF4EBP3	-0.00624103034069697	0.953980027924596
cor1192	REEP2	ANKIB1	0.442048916340442	1.61931424852345e-05
cor1193	REEP2	ANKK1	-0.108573399835503	0.313970197994505
cor1194	REEP2	ANKLE1	0.0725381523144223	0.501822940004886
cor1195	REEP2	ANKLE2	0.163196297105279	0.128704035843322
cor1196	REEP2	ANKMY1	0.201675073013098	0.0595325883842985
cor1197	REEP2	ANKMY2	0.0777552486239843	0.471481395977673
cor1198	REEP2	ANKRA2	0.115995270975282	0.281832718861249
cor1199	REEP2	ANKRD1	0.00169746310252638	0.987476963235068
cor1200	REEP2	ANKRD10	0.0643273568953187	0.551554007335488
cor1201	REEP2	ANKRD11	0.0369659206241351	0.732403759803675
cor1202	REEP2	ANKRD12	-0.138389412212978	0.198497979769798
cor1203	REEP2	ANKRD13A	-0.155399943470347	0.148251310620017
cor1204	REEP2	ANKRD13B	0.370733287300067	0.000377042213762641
cor1205	REEP2	ANKRD13C	0.16265167119552	0.130002132996977
cor1206	REEP2	ANKRD13D	0.263774038767751	0.0130213063964663
cor1207	REEP2	ANKRD16	0.382581525368056	0.000234511577648089
cor1208	REEP2	ANKRD17	0.236205003672668	0.026721029814306
cor1209	REEP2	ANKRD18A	0.0875946618804638	0.417065245632017
cor1210	REEP2	ANKRD18B	-0.105809532587655	0.326520323994011
cor1211	REEP2	ANKRD2	-0.110143641810374	0.306980849427596
cor1212	REEP2	ANKRD20A1	-0.0179390381237455	0.868243308524482
cor1213	REEP2	ANKRD20A2P	0.362132720034947	0.000526311819932851
cor1214	REEP2	ANKRD20A3P	-0.0327686569258519	0.761826298217291
cor1215	REEP2	ANKRD20A4P	-0.0761007055989923	0.480994826693171
cor1216	REEP2	ANKRD22	-0.438818325252498	1.89732505650016e-05
cor1217	REEP2	ANKRD23	0.250805467733016	0.0184268066259193
cor1218	REEP2	ANKRD24	-0.134356646131486	0.212022523296182
cor1219	REEP2	ANKRD26	0.297707513296041	0.00484765778617901
cor1220	REEP2	ANKRD27	0.17688923325947	0.0992151144525355
cor1221	REEP2	ANKRD28	0.0834140525781462	0.439727896184144
cor1222	REEP2	ANKRD29	-0.0550107841213995	0.610714332003418
cor1223	REEP2	ANKRD30A	0.0992324244579077	0.357653417706027
cor1224	REEP2	ANKRD30B	0.309117669063242	0.00338471734647912
cor1225	REEP2	ANKRD30BL	-0.137202759480974	0.202411590509382
cor1226	REEP2	ANKRD31	0.102391453799354	0.342477606506041
cor1227	REEP2	ANKRD33	-0.00680842500054356	0.949801387116965
cor1228	REEP2	ANKRD33B	0.0204818179953585	0.849772181936887
cor1229	REEP2	ANKRD34A	0.121219808206007	0.260572932644224
cor1230	REEP2	ANKRD34B	0.389057243085539	0.000179515960027882
cor1231	REEP2	ANKRD34C	0.0301595826479682	0.78029077548618
cor1232	REEP2	ANKRD35	-0.0347829240972015	0.747661260136083
cor1233	REEP2	ANKRD36	0.287130040062155	0.00668034634626143
cor1234	REEP2	ANKRD36B	0.20222127920236	0.0588314692993822
cor1235	REEP2	ANKRD36C	0.204084100445681	0.0564908114259242
cor1236	REEP2	ANKRD37	0.29054384211039	0.00603124726528141
cor1237	REEP2	ANKRD39	0.454473606752532	8.67122498077051e-06
cor1238	REEP2	ANKRD40	0.318807786955453	0.00246721382827341
cor1239	REEP2	ANKRD40CL	-0.0892400274859983	0.408334907163347
cor1240	REEP2	ANKRD42	0.27579752265697	0.0092988024833537
cor1241	REEP2	ANKRD44	-0.174457621774541	0.104024039946625
cor1242	REEP2	ANKRD45	-0.00319265555007447	0.976448589309899
cor1243	REEP2	ANKRD46	0.204168349046626	0.0563867786084997
cor1244	REEP2	ANKRD49	-0.111915762992409	0.299215464201402
cor1245	REEP2	ANKRD50	0.374603528387506	0.000323508731265602
cor1246	REEP2	ANKRD52	0.421721024494726	4.2745504115068e-05
cor1247	REEP2	ANKRD53	0.200277941221764	0.0613569979239923
cor1248	REEP2	ANKRD54	0.425591375457227	3.57019717551138e-05
cor1249	REEP2	ANKRD55	-0.102238934366485	0.343200872538963
cor1250	REEP2	ANKRD6	0.510581471747169	3.73064034203411e-07
cor1251	REEP2	ANKRD60	NA	NA
cor1252	REEP2	ANKRD61	0.191607678852734	0.0737198286811034
cor1253	REEP2	ANKRD62	0.340309473201705	0.00117803188365521
cor1254	REEP2	ANKRD63	0.207692574773196	0.0521733456135197
cor1255	REEP2	ANKRD65	0.0548941033115725	0.611472492547767
cor1256	REEP2	ANKRD66	-0.117164952357693	0.276975460398963
cor1257	REEP2	ANKRD7	0.602618272214843	5.23298536804901e-10
cor1258	REEP2	ANKRD9	0.102215744557603	0.343310925392079
cor1259	REEP2	ANKS1A	0.338147872477802	0.00127196718929334
cor1260	REEP2	ANKS1B	0.308463761136976	0.00345643056396363
cor1261	REEP2	ANKS3	0.514016934923558	3.01970980390079e-07
cor1262	REEP2	ANKS4B	0.0430973910194739	0.690118644572783
cor1263	REEP2	ANKS6	0.0414050189725932	0.701701824424631
cor1264	REEP2	ANKUB1	-0.0966724387288123	0.370251569543197
cor1265	REEP2	ANKZF1	0.288056401813733	0.00649837668527339
cor1266	REEP2	ANLN	0.377362279021182	0.000289717207713162
cor1267	REEP2	ANO1	0.537799236635446	6.54358064971984e-08
cor1268	REEP2	ANO10	0.380476442269867	0.000255492815952559
cor1269	REEP2	ANO2	0.603189815920199	4.99047095375375e-10
cor1270	REEP2	ANO3	-0.148628961211876	0.166966464344728
cor1271	REEP2	ANO4	-0.229753312273091	0.0312907553540226
cor1272	REEP2	ANO5	0.000500470867439189	0.996307639376744
cor1273	REEP2	ANO6	0.370201421781547	0.000385003561757106
cor1274	REEP2	ANO7	0.453654459818662	9.04256757069645e-06
cor1275	REEP2	ANO8	0.312623515798855	0.00302245279302134
cor1276	REEP2	ANO9	-0.0255194445855217	0.813425593995852
cor1277	REEP2	ANOS1	0.593410338267096	1.10975174093676e-09
cor1278	REEP2	ANP32A	0.334181505048237	0.00146217515891851
cor1279	REEP2	ANP32B	0.196969603533706	0.0658588377384807
cor1280	REEP2	ANP32D	-0.0378714504321167	0.726104765965432
cor1281	REEP2	ANP32E	0.438950785936519	1.8850986809332e-05
cor1282	REEP2	ANPEP	0.211522571862379	0.0478912627443385
cor1283	REEP2	ANTKMT	-0.155978707541853	0.146727780730847
cor1284	REEP2	ANTXR1	0.492879076578732	1.06981402710377e-06
cor1285	REEP2	ANTXR2	0.272553219087102	0.0101976880454447
cor1286	REEP2	ANTXRL	0.198694409336364	0.063479531972559
cor1287	REEP2	ANXA1	0.0114739800810799	0.915503052531941
cor1288	REEP2	ANXA10	-0.152580531024924	0.155843256664899
cor1289	REEP2	ANXA11	-0.0657043672990338	0.543050549312979
cor1290	REEP2	ANXA13	0.0309460122196942	0.774711845036648
cor1291	REEP2	ANXA2	0.232659177397788	0.0291569289083842
cor1292	REEP2	ANXA2R	-0.300825958471132	0.00440043500029693
cor1293	REEP2	ANXA3	-0.0867521583730923	0.421577115038295
cor1294	REEP2	ANXA4	0.0469968335372227	0.663703175763356
cor1295	REEP2	ANXA5	0.518702465173734	2.25475879105267e-07
cor1296	REEP2	ANXA6	-0.170849701889851	0.111492197190565
cor1297	REEP2	ANXA7	-0.0204296034607921	0.850150697911472
cor1298	REEP2	ANXA8	-0.240309677552748	0.0241189641370861
cor1299	REEP2	ANXA8L1	-0.227411354144036	0.0331049274705113
cor1300	REEP2	ANXA9	0.0832635588027229	0.440556443866027
cor1301	REEP2	AOAH	-0.182103123070597	0.0894920609955819
cor1302	REEP2	AOC1	-0.18235757192295	0.0890375782222317
cor1303	REEP2	AOC2	0.145001311401453	0.177684226787832
cor1304	REEP2	AOC3	0.01915686226561	0.859387403090719
cor1305	REEP2	AOPEP	0.0786402794658469	0.466434732161884
cor1306	REEP2	AOX1	-0.396254381299012	0.000132517010862515
cor1307	REEP2	AP000295.1	0.101516852446302	0.346638075359171
cor1308	REEP2	AP000311.1	-0.259234217735378	0.0147316277913521
cor1309	REEP2	AP000350.4	0.247699646339047	0.0199764264221924
cor1310	REEP2	AP000471.1	0.109814592521013	0.308437039265791
cor1311	REEP2	AP000552.6	-0.0613451389550263	0.57018750274706
cor1312	REEP2	AP000646.1	0.133752257576725	0.21410448144313
cor1313	REEP2	AP000721.1	NA	NA
cor1314	REEP2	AP000781.2	-0.0215900900378418	0.841746202314475
cor1315	REEP2	AP000812.4	-0.022718811961404	0.833588703809915
cor1316	REEP2	AP000812.5	NA	NA
cor1317	REEP2	AP000944.5	0.345390133952618	0.000981535070971909
cor1318	REEP2	AP001054.1	-0.0749836738709676	0.487475233920765
cor1319	REEP2	AP001267.5	0.00793693789485386	0.94149446915061
cor1320	REEP2	AP001273.2	0.00090060531289852	0.993355590282254
cor1321	REEP2	AP001453.5	-0.042469980734285	0.694404715887343
cor1322	REEP2	AP001458.2	0.0853375179989774	0.429215874121941
cor1323	REEP2	AP001781.2	NA	NA
cor1324	REEP2	AP001931.1	0.0235129606188551	0.827859708316594
cor1325	REEP2	AP001931.2	-0.00902008537590737	0.933527348502958
cor1326	REEP2	AP002373.1	-0.173373059889705	0.106226764131324
cor1327	REEP2	AP002495.1	0.0215026479155969	0.842378872728017
cor1328	REEP2	AP002512.3	NA	NA
cor1329	REEP2	AP002748.5	0.110728713453469	0.304402712916625
cor1330	REEP2	AP002884.2	-0.0123519829058287	0.909063840208106
cor1331	REEP2	AP002990.1	0.104073699737964	0.334563796079919
cor1332	REEP2	AP003071.5	0.19856231967676	0.0636592424679737
cor1333	REEP2	AP003108.2	0.168767162861533	0.115988323135132
cor1334	REEP2	AP003419.1	0.0622238782501119	0.564666430758744
cor1335	REEP2	AP006333.1	0.182294968832679	0.0891492266864619
cor1336	REEP2	AP1AR	0.215882651900595	0.0433740261151206
cor1337	REEP2	AP1B1	0.22020913974087	0.0392469622445844
cor1338	REEP2	AP1G1	-0.0846940901858696	0.432716228324433
cor1339	REEP2	AP1G2	-0.153474319685334	0.15340578119537
cor1340	REEP2	AP1M1	0.250640758616076	0.0185063112074221
cor1341	REEP2	AP1M2	0.119905579795879	0.265815235447577
cor1342	REEP2	AP1S1	0.419597850605318	4.71394566518683e-05
cor1343	REEP2	AP1S2	0.305908926482078	0.00374981550756957
cor1344	REEP2	AP1S3	0.0903318660343576	0.402601091677986
cor1345	REEP2	AP2A1	0.177893216559426	0.0972811453753427
cor1346	REEP2	AP2A2	0.212345916349151	0.047009696292803
cor1347	REEP2	AP2B1	0.336241025809182	0.00136041588809367
cor1348	REEP2	AP2M1	0.358707051468355	0.000599553013179545
cor1349	REEP2	AP2S1	0.394566790431077	0.000142381941318676
cor1350	REEP2	AP3B1	0.134447519888348	0.211710734521531
cor1351	REEP2	AP3B2	0.0034201116877175	0.974771234241407
cor1352	REEP2	AP3D1	0.260584391935611	0.0142037311858867
cor1353	REEP2	AP3M1	0.0495310852900956	0.646750829329198
cor1354	REEP2	AP3M2	0.402573772566055	0.000100926877953637
cor1355	REEP2	AP3S1	0.122852053624243	0.254160533063839
cor1356	REEP2	AP3S2	0.311832385558079	0.0031010202994126
cor1357	REEP2	AP4B1	0.210604941830214	0.0488898192895915
cor1358	REEP2	AP4E1	0.221013883117288	0.0385166503330746
cor1359	REEP2	AP4M1	0.546626384619583	3.5976487729918e-08
cor1360	REEP2	AP4S1	-0.286363504065649	0.00683430799677637
cor1361	REEP2	AP5B1	0.16736690575589	0.119089275550063
cor1362	REEP2	AP5M1	-0.181262194109735	0.0910071496618839
cor1363	REEP2	AP5S1	0.358509207906094	0.000604054865346681
cor1364	REEP2	AP5Z1	0.418695079883427	4.91322902062276e-05
cor1365	REEP2	APAF1	0.117381341091809	0.276083057745846
cor1366	REEP2	APBA1	0.466700492153136	4.5772172494489e-06
cor1367	REEP2	APBA2	0.169052188516083	0.115364823057776
cor1368	REEP2	APBA3	0.262701338702548	0.013409044717071
cor1369	REEP2	APBB1	-0.0881197297795512	0.414267549106263
cor1370	REEP2	APBB1IP	-0.368014779436441	0.000419382940340465
cor1371	REEP2	APBB2	0.563894323179679	1.06065500636667e-08
cor1372	REEP2	APBB3	0.31172573597583	0.00311175046291149
cor1373	REEP2	APC	0.102897820164873	0.340083227009688
cor1374	REEP2	APC2	0.0316028542254937	0.770060937656177
cor1375	REEP2	APCDD1	0.420509936073521	4.52027167515343e-05
cor1376	REEP2	APCDD1L	0.467705802345805	4.33818869984349e-06
cor1377	REEP2	APCS	-0.0426040029047983	0.693488348726487
cor1378	REEP2	APEH	0.113944321713029	0.290485835923614
cor1379	REEP2	APELA	-0.1881412355724	0.0791911939645017
cor1380	REEP2	APEX1	-0.0113981044910782	0.916059780727592
cor1381	REEP2	APEX2	0.336848268889826	0.00133166225874384
cor1382	REEP2	APH1A	0.547095755497353	3.48332620933278e-08
cor1383	REEP2	APH1B	0.187979441747613	0.0794542834732332
cor1384	REEP2	API5	0.158935104248607	0.139128432015499
cor1385	REEP2	APIP	0.146997745461226	0.17172522187871
cor1386	REEP2	APLF	0.419496583919792	4.73591904340626e-05
cor1387	REEP2	APLN	0.516369417377726	2.60919987972425e-07
cor1388	REEP2	APLNR	0.0825853125164432	0.444301441178012
cor1389	REEP2	APLP1	0.259943545089034	0.0144522119093967
cor1390	REEP2	APLP2	0.492945732800694	1.06569594584781e-06
cor1391	REEP2	APMAP	0.60764961342137	3.43499698103919e-10
cor1392	REEP2	APOA1	-0.0788846275280362	0.465046606810804
cor1393	REEP2	APOA2	-0.0931575232329453	0.387983965633814
cor1394	REEP2	APOA4	-0.0462282924207989	0.668878274839719
cor1395	REEP2	APOA5	0.0956260115239292	0.375478237675852
cor1396	REEP2	APOB	0.0217306406010823	0.840729486625348
cor1397	REEP2	APOBEC1	0.0541238624546458	0.616487547662564
cor1398	REEP2	APOBEC2	-0.0228978804974192	0.832296132290206
cor1399	REEP2	APOBEC3A	-0.107243404155599	0.319969984256277
cor1400	REEP2	APOBEC3B	-0.163142825217276	0.128831044478799
cor1401	REEP2	APOBEC3C	-0.153092161366017	0.154444466827511
cor1402	REEP2	APOBEC3D	-0.225743275178319	0.0344503410628094
cor1403	REEP2	APOBEC3F	-0.0247430895268351	0.819003387698058
cor1404	REEP2	APOBEC3G	-0.256988323747904	0.0156473940781485
cor1405	REEP2	APOBEC3H	-0.360083843723851	0.000569064439019102
cor1406	REEP2	APOBEC4	-0.100262289197974	0.352660956735834
cor1407	REEP2	APOBR	-0.20737714512687	0.0525396003245628
cor1408	REEP2	APOC1	-0.121643181468349	0.258899214739007
cor1409	REEP2	APOC2	-0.00786345632326506	0.942035182119203
cor1410	REEP2	APOC3	-0.0834156538886811	0.43971908485112
cor1411	REEP2	APOC4	-0.0941432021269503	0.382960758605604
cor1412	REEP2	APOC4-APOC2	0.0414785903950198	0.701196834614429
cor1413	REEP2	APOD	0.0338901004578092	0.75392990124836
cor1414	REEP2	APOE	-0.0936218022611969	0.385613016285258
cor1415	REEP2	APOF	-0.00845030169025314	0.937717642476451
cor1416	REEP2	APOH	0.0127364511699633	0.906245998297708
cor1417	REEP2	APOL1	-0.100850073525047	0.349831079343798
cor1418	REEP2	APOL2	-0.113491307245459	0.29242056766961
cor1419	REEP2	APOL3	-0.391113377489265	0.000164720608682487
cor1420	REEP2	APOL4	0.0143771111960639	0.894234732996475
cor1421	REEP2	APOL5	-0.0155969959833547	0.88531922765522
cor1422	REEP2	APOL6	-0.359164936551471	0.000589251429654059
cor1423	REEP2	APOLD1	0.247360747995106	0.0201520905509776
cor1424	REEP2	APOM	0.143138394834292	0.183379840630645
cor1425	REEP2	APOO	0.367706336965773	0.000424452859553
cor1426	REEP2	APOOL	0.267326291086513	0.0118060120806627
cor1427	REEP2	APP	0.334673011707869	0.00143728324813871
cor1428	REEP2	APPBP2	0.344491335308066	0.0010139630895188
cor1429	REEP2	APPL1	0.102380185201693	0.342531010811478
cor1430	REEP2	APPL2	0.550460965442355	2.75937319883945e-08
cor1431	REEP2	APRT	-0.0359012580928267	0.739832391009676
cor1432	REEP2	APTX	0.303421488000774	0.00405662129038345
cor1433	REEP2	AQP1	0.440538337769833	1.744186832696e-05
cor1434	REEP2	AQP10	0.201559308882339	0.0596820562796651
cor1435	REEP2	AQP11	0.411476062850039	6.81296270722399e-05
cor1436	REEP2	AQP12A	0.047185173359232	0.66243734726539
cor1437	REEP2	AQP12B	0.211289141297117	0.0481436688674211
cor1438	REEP2	AQP2	-0.0607729303159641	0.573796196007844
cor1439	REEP2	AQP3	-0.220614790018452	0.0388774000258372
cor1440	REEP2	AQP4	0.0954737148243812	0.376242639967101
cor1441	REEP2	AQP5	-0.12673960141773	0.239325152027553
cor1442	REEP2	AQP6	0.168669966088442	0.116201537138546
cor1443	REEP2	AQP7	-0.154293211709066	0.151197662933559
cor1444	REEP2	AQP8	0.00757841652972263	0.944132889037643
cor1445	REEP2	AQP9	0.106770120146281	0.322122683179992
cor1446	REEP2	AQR	0.197507534963157	0.065109155690641
cor1447	REEP2	AR	-0.121783355213351	0.258346683256024
cor1448	REEP2	ARAF	0.296594574309816	0.00501678744645826
cor1449	REEP2	ARAP1	0.144394205913642	0.17952597395064
cor1450	REEP2	ARAP2	-0.289074692500634	0.00630341519300025
cor1451	REEP2	ARAP3	0.332554631634608	0.00154737549563463
cor1452	REEP2	ARC	0.379318919814844	0.000267753561646463
cor1453	REEP2	ARCN1	0.133293713135037	0.215693680443822
cor1454	REEP2	AREG	0.3717922966853	0.000361638534789295
cor1455	REEP2	AREL1	0.288812677825155	0.00635307976544359
cor1456	REEP2	ARF1	0.361426975690235	0.000540694360379756
cor1457	REEP2	ARF3	0.357569153246331	0.000625870684499306
cor1458	REEP2	ARF4	0.222385846019496	0.0372977520125046
cor1459	REEP2	ARF5	0.513131090567225	3.18960783685818e-07
cor1460	REEP2	ARF6	-0.140911137410922	0.190362390536249
cor1461	REEP2	ARFGAP1	0.482321102798264	1.95076506373684e-06
cor1462	REEP2	ARFGAP2	0.260287758985345	0.0143182829415103
cor1463	REEP2	ARFGAP3	0.150330115270394	0.162108135828557
cor1464	REEP2	ARFGEF1	0.216362154595641	0.0428995747123288
cor1465	REEP2	ARFGEF2	0.0634827611713119	0.556801253259355
cor1466	REEP2	ARFGEF3	0.316395257207061	0.00267186297999053
cor1467	REEP2	ARFIP1	0.0145754972545281	0.892783908072316
cor1468	REEP2	ARFIP2	0.150037933850114	0.162935035611359
cor1469	REEP2	ARFRP1	0.338712028647337	0.00124681743947468
cor1470	REEP2	ARG1	-0.00622860641514745	0.95407153961984
cor1471	REEP2	ARG2	0.280350804939136	0.00815462125996637
cor1472	REEP2	ARGFX	-0.116448107431869	0.279945563341613
cor1473	REEP2	ARGLU1	-0.179171639965578	0.0948615192587772
cor1474	REEP2	ARHGAP1	0.0561905411325302	0.603071723979964
cor1475	REEP2	ARHGAP10	0.134323028818612	0.212137947189167
cor1476	REEP2	ARHGAP11A	0.249575095909294	0.0190278639671275
cor1477	REEP2	ARHGAP11B	-0.11417645377691	0.289497733900045
cor1478	REEP2	ARHGAP12	0.0329928224124802	0.760245907775161
cor1479	REEP2	ARHGAP15	-0.392003850577461	0.000158669737805698
cor1480	REEP2	ARHGAP17	0.241732879715387	0.0232686537688214
cor1481	REEP2	ARHGAP18	-0.201207911160815	0.0601376345141096
cor1482	REEP2	ARHGAP19	0.109970814698074	0.307745127797404
cor1483	REEP2	ARHGAP19-SLIT1	-0.012969302200548	0.904539949606509
cor1484	REEP2	ARHGAP20	-0.0346880459256143	0.748326643365601
cor1485	REEP2	ARHGAP21	0.467582489311836	4.36686308400354e-06
cor1486	REEP2	ARHGAP22	-0.193053761658159	0.0715290444221962
cor1487	REEP2	ARHGAP23	-0.223858644367092	0.036025337269443
cor1488	REEP2	ARHGAP24	0.203108446588014	0.0577070517371502
cor1489	REEP2	ARHGAP25	-0.357339136209936	0.000631317193379059
cor1490	REEP2	ARHGAP26	-0.130283887742928	0.22633234254284
cor1491	REEP2	ARHGAP27	-0.265784990166346	0.012320618864996
cor1492	REEP2	ARHGAP28	-0.107551236996421	0.318574800964914
cor1493	REEP2	ARHGAP29	-0.0672625587922621	0.533506267780574
cor1494	REEP2	ARHGAP30	-0.323453000779121	0.00211241125308937
cor1495	REEP2	ARHGAP31	-0.0816987338896451	0.449223570458484
cor1496	REEP2	ARHGAP32	0.124285296308371	0.248619598525826
cor1497	REEP2	ARHGAP33	0.507733307303897	4.4375730197717e-07
cor1498	REEP2	ARHGAP35	0.316995456334158	0.00261957359485126
cor1499	REEP2	ARHGAP36	-0.0288944502170866	0.789288876302825
cor1500	REEP2	ARHGAP39	0.421270595771262	4.36444779861916e-05
cor1501	REEP2	ARHGAP4	-0.236795464745465	0.0263326551096601
cor1502	REEP2	ARHGAP40	0.317350484215808	0.00258907789289594
cor1503	REEP2	ARHGAP42	-0.259539113481805	0.0146109562426822
cor1504	REEP2	ARHGAP44	0.265483490927075	0.0124235342963291
cor1505	REEP2	ARHGAP45	-0.355292082048452	0.000681731389387653
cor1506	REEP2	ARHGAP5	-0.153586074989419	0.15310302476733
cor1507	REEP2	ARHGAP6	-0.0593864739476711	0.582583830128211
cor1508	REEP2	ARHGAP8	0.229980491070812	0.0311193206150215
cor1509	REEP2	ARHGAP9	-0.393868325852794	0.000146660201719305
cor1510	REEP2	ARHGDIA	0.217005620504108	0.0422696673563554
cor1511	REEP2	ARHGDIB	-0.265538984685405	0.0124045357759989
cor1512	REEP2	ARHGDIG	0.380686772159728	0.000253321273080212
cor1513	REEP2	ARHGEF1	-0.146781155029216	0.172364507175988
cor1514	REEP2	ARHGEF10	0.445445642475933	1.36843530614792e-05
cor1515	REEP2	ARHGEF10L	0.197793805781005	0.0647130256621407
cor1516	REEP2	ARHGEF11	0.536788542800913	6.99985557553951e-08
cor1517	REEP2	ARHGEF12	0.181907023189637	0.0898435746523827
cor1518	REEP2	ARHGEF15	0.115870250556607	0.282355220218589
cor1519	REEP2	ARHGEF16	0.187526613053439	0.0801943313289236
cor1520	REEP2	ARHGEF17	0.310654285790012	0.00322141008683245
cor1521	REEP2	ARHGEF18	0.0750790862590999	0.486919900894257
cor1522	REEP2	ARHGEF19	0.339026087349208	0.0012330131518297
cor1523	REEP2	ARHGEF2	0.315148473501792	0.00278348841271786
cor1524	REEP2	ARHGEF25	0.699653819220757	3.36349386341547e-14
cor1525	REEP2	ARHGEF26	0.50825188740267	4.30006329808914e-07
cor1526	REEP2	ARHGEF28	0.336468694703709	0.00134957024201252
cor1527	REEP2	ARHGEF3	-0.419892095963996	4.65063634625812e-05
cor1528	REEP2	ARHGEF33	0.321274842454287	0.00227261780321833
cor1529	REEP2	ARHGEF35	0.155137711801847	0.148945500482291
cor1530	REEP2	ARHGEF37	0.402244100976382	0.000102384749967616
cor1531	REEP2	ARHGEF38	-0.289369026891382	0.00624803414646528
cor1532	REEP2	ARHGEF39	0.284899302974765	0.00713712523116941
cor1533	REEP2	ARHGEF4	0.290590154499085	0.00602283940224953
cor1534	REEP2	ARHGEF40	0.433168610301425	2.49351235598727e-05
cor1535	REEP2	ARHGEF5	0.352451792225831	0.000757778022409364
cor1536	REEP2	ARHGEF6	-0.145904470056423	0.174969988196617
cor1537	REEP2	ARHGEF7	0.140646741025483	0.191203885595939
cor1538	REEP2	ARHGEF9	0.315272616987068	0.0027721891653239
cor1539	REEP2	ARID1A	0.177251296123782	0.0985142287598144
cor1540	REEP2	ARID1B	0.487938940253577	1.42058771470283e-06
cor1541	REEP2	ARID2	0.288408756016743	0.0064303204800904
cor1542	REEP2	ARID3A	0.25523377019154	0.0163966589019823
cor1543	REEP2	ARID3B	0.247860500600717	0.0198935100041607
cor1544	REEP2	ARID3C	0.0517218373942869	0.632239623106465
cor1545	REEP2	ARID4A	-0.162297108739364	0.130852570470036
cor1546	REEP2	ARID4B	0.358309137971384	0.000608638785115281
cor1547	REEP2	ARID5A	0.0642803668980449	0.551845315194126
cor1548	REEP2	ARID5B	0.238966264705221	0.0249457445845757
cor1549	REEP2	ARIH1	0.371135458509412	0.000371122900398256
cor1550	REEP2	ARIH2	0.084867488699804	0.431771317266134
cor1551	REEP2	ARIH2OS	0.0470256785264937	0.663509247849764
cor1552	REEP2	ARL1	0.19117721734834	0.074382277729241
cor1553	REEP2	ARL10	0.298323816688785	0.00475619704581838
cor1554	REEP2	ARL11	-0.253178750501297	0.017313424136707
cor1555	REEP2	ARL13A	0.0407022095356324	0.706532362720358
cor1556	REEP2	ARL13B	0.441184799080536	1.68968244717944e-05
cor1557	REEP2	ARL14	-0.442056023662816	1.61874701932886e-05
cor1558	REEP2	ARL14EP	0.0032154955780678	0.976280152811543
cor1559	REEP2	ARL14EPL	-0.165462329436019	0.123409045617506
cor1560	REEP2	ARL15	0.195464853795679	0.0679930942812263
cor1561	REEP2	ARL16	0.435811657548046	2.19562368450193e-05
cor1562	REEP2	ARL17A	0.156709164053063	0.144821769821706
cor1563	REEP2	ARL17B	0.0257530357240021	0.811749141318418
cor1564	REEP2	ARL2	0.287353368216945	0.00663607008945123
cor1565	REEP2	ARL2-SNX15	0.0828677331977388	0.442739865757691
cor1566	REEP2	ARL2BP	-0.020303652083423	0.851063889838953
cor1567	REEP2	ARL3	0.279510978307986	0.00835584205096218
cor1568	REEP2	ARL4A	0.233082361447184	0.0288566859366869
cor1569	REEP2	ARL4C	0.11447221069414	0.288242029261226
cor1570	REEP2	ARL4D	0.306008844694839	0.00373793625425873
cor1571	REEP2	ARL5A	-5.94714703077798e-05	0.999561231455018
cor1572	REEP2	ARL5B	0.306784370360688	0.00364687090068315
cor1573	REEP2	ARL5C	0.268675476739101	0.0113710221308737
cor1574	REEP2	ARL6	0.341883394133272	0.00111364612013241
cor1575	REEP2	ARL6IP1	0.405378053901162	8.92816446518372e-05
cor1576	REEP2	ARL6IP4	0.29998726249437	0.00451695061597334
cor1577	REEP2	ARL6IP5	-0.287768492803237	0.00655445717992189
cor1578	REEP2	ARL6IP6	0.145875574695969	0.175056353189732
cor1579	REEP2	ARL8A	0.562460528212763	1.17699907105377e-08
cor1580	REEP2	ARL8B	0.282875957776125	0.00757503303141078
cor1581	REEP2	ARL9	0.24749407142236	0.0200828264894246
cor1582	REEP2	ARMC1	0.29184699789653	0.00579858902424082
cor1583	REEP2	ARMC10	0.411803052875474	6.71390451239947e-05
cor1584	REEP2	ARMC12	0.380025976418759	0.00026020143942873
cor1585	REEP2	ARMC2	0.342315898433468	0.00109652211005538
cor1586	REEP2	ARMC3	-0.101303582903836	0.347657370364433
cor1587	REEP2	ARMC4	-0.00218745828020811	0.983862453083509
cor1588	REEP2	ARMC5	0.357574262660068	0.000625750189154009
cor1589	REEP2	ARMC6	0.210792935327221	0.0486838599678985
cor1590	REEP2	ARMC7	0.350199622375746	0.000823492824987856
cor1591	REEP2	ARMC8	0.285844716180378	0.00694027771866374
cor1592	REEP2	ARMC9	0.485901495592633	1.59479366857315e-06
cor1593	REEP2	ARMCX1	0.599606895805963	6.70904430281579e-10
cor1594	REEP2	ARMCX2	0.326537607473154	0.00190292543260912
cor1595	REEP2	ARMCX3	0.256126368063075	0.0160117020220721
cor1596	REEP2	ARMCX4	0.420444943137548	4.53382325756431e-05
cor1597	REEP2	ARMCX5	0.278467064726764	0.00861203499910927
cor1598	REEP2	ARMCX5-GPRASP2	0.234895602053757	0.0275996530876722
cor1599	REEP2	ARMCX6	0.323035821426482	0.00214228383651892
cor1600	REEP2	ARMH1	-0.126010860274549	0.242059398563518
cor1601	REEP2	ARMH2	-0.113400161348786	0.292810858094027
cor1602	REEP2	ARMH3	0.0792639920385741	0.462895940839762
cor1603	REEP2	ARMH4	0.465581539377778	4.85781751301427e-06
cor1604	REEP2	ARMS2	0.26993805258349	0.0109766837377397
cor1605	REEP2	ARMT1	0.361249507382025	0.000544367187234237
cor1606	REEP2	ARNT	0.372219837540875	0.000355585258009327
cor1607	REEP2	ARNT2	0.329397395675549	0.00172564991291111
cor1608	REEP2	ARNTL	-0.117752319382267	0.274557603721843
cor1609	REEP2	ARNTL2	0.0908258090268183	0.40002279629565
cor1610	REEP2	ARPC1A	0.424901936393166	3.68715852670973e-05
cor1611	REEP2	ARPC1B	-0.127871144963581	0.235122129502941
cor1612	REEP2	ARPC2	0.142621251626269	0.184984245190209
cor1613	REEP2	ARPC3	0.109459542331572	0.310013320553935
cor1614	REEP2	ARPC4	0.134882905809641	0.21022143756339
cor1615	REEP2	ARPC4-TTLL3	0.045913815029435	0.671000341594841
cor1616	REEP2	ARPC5	0.230970850384016	0.0303811929050858
cor1617	REEP2	ARPC5L	0.115093281096868	0.285616890388175
cor1618	REEP2	ARPIN	0.211501768602519	0.0479137126646412
cor1619	REEP2	ARPIN-AP3S2	-0.0373641465523886	0.729631433063239
cor1620	REEP2	ARPP19	0.326947860305209	0.00187652402051602
cor1621	REEP2	ARPP21	-0.0829458856970783	0.442308286123254
cor1622	REEP2	ARR3	0.158609917704103	0.139949442038509
cor1623	REEP2	ARRB1	-0.0502914778933528	0.641698774163227
cor1624	REEP2	ARRB2	-0.0922320949074015	0.392735838493109
cor1625	REEP2	ARRDC1	0.0637607075882322	0.555071811240651
cor1626	REEP2	ARRDC2	-0.0870442159213103	0.420009879999301
cor1627	REEP2	ARRDC3	0.30005734139708	0.0045071108576538
cor1628	REEP2	ARRDC4	0.487780478937984	1.43346398992253e-06
cor1629	REEP2	ARRDC5	-0.245472832786146	0.0211550960196032
cor1630	REEP2	ARSA	0.0929559253729527	0.389016183571088
cor1631	REEP2	ARSB	0.260337213122162	0.0142991296420929
cor1632	REEP2	ARSD	0.342468853518861	0.00109052369593769
cor1633	REEP2	ARSF	0.30896991971649	0.00340080341792825
cor1634	REEP2	ARSG	0.0190702826267539	0.860016442194378
cor1635	REEP2	ARSH	0.459081801969679	6.83521538565122e-06
cor1636	REEP2	ARSI	0.297143047135396	0.00493279377365724
cor1637	REEP2	ARSJ	0.415618399653758	5.65286598880612e-05
cor1638	REEP2	ARSK	0.336744407581505	0.00133654081850455
cor1639	REEP2	ARSL	0.446147587468522	1.3213532034302e-05
cor1640	REEP2	ART1	-0.0395792115604831	0.714275022139737
cor1641	REEP2	ART3	0.447730131155733	1.22071686853458e-05
cor1642	REEP2	ART4	-0.159464046384342	0.137800783265251
cor1643	REEP2	ART5	0.245632476590645	0.0210686585219848
cor1644	REEP2	ARTN	0.530610470910752	1.05187196169424e-07
cor1645	REEP2	ARV1	0.301104288132238	0.0043623638338627
cor1646	REEP2	ARVCF	0.546260713233198	3.68918125978042e-08
cor1647	REEP2	ARX	0.132158226299594	0.219664866708197
cor1648	REEP2	AS3MT	0.488379347281415	1.38537233920373e-06
cor1649	REEP2	ASAH1	0.34295610895467	0.00107161328964763
cor1650	REEP2	ASAH2	0.291855995294375	0.00579701070446331
cor1651	REEP2	ASAH2B	0.476155889537665	2.74521885923371e-06
cor1652	REEP2	ASAP1	0.347156547224349	0.000920537782965642
cor1653	REEP2	ASAP2	0.415677179621621	5.63781336029e-05
cor1654	REEP2	ASAP3	0.429934594536607	2.90935999246348e-05
cor1655	REEP2	ASB1	0.448675639499184	1.16406730573157e-05
cor1656	REEP2	ASB10	0.0612135092246923	0.571016697330199
cor1657	REEP2	ASB11	-0.0696186888821089	0.519234423354169
cor1658	REEP2	ASB12	-0.0457537679804854	0.672081317364074
cor1659	REEP2	ASB13	0.2669739667049	0.0119219646293262
cor1660	REEP2	ASB14	-0.017683905810855	0.870100704726398
cor1661	REEP2	ASB15	0.1613423752355	0.133163625266514
cor1662	REEP2	ASB16	0.173515595636042	0.105935220271655
cor1663	REEP2	ASB17	-0.204951904009463	0.0554267059419774
cor1664	REEP2	ASB18	0.107575973812592	0.318462857045864
cor1665	REEP2	ASB2	-0.274084131511113	0.00976447118364665
cor1666	REEP2	ASB3	0.369786704768219	0.000391318106725424
cor1667	REEP2	ASB4	-0.126842117326694	0.238942234875437
cor1668	REEP2	ASB5	-0.054904384946589	0.611405668794688
cor1669	REEP2	ASB6	0.219868584460673	0.0395594790997222
cor1670	REEP2	ASB7	0.30155828687005	0.00430089302040574
cor1671	REEP2	ASB8	0.224007935359492	0.0358984125437478
cor1672	REEP2	ASB9	-0.113903923792077	0.290658022696143
cor1673	REEP2	ASCC1	0.344455184385146	0.00101528753671288
cor1674	REEP2	ASCC2	0.309472835551409	0.00334632701341534
cor1675	REEP2	ASCC3	0.0476391258050571	0.659390237912523
cor1676	REEP2	ASCL1	0.0818090183769563	0.448609640351937
cor1677	REEP2	ASCL2	-0.436540818461654	2.1195008166678e-05
cor1678	REEP2	ASCL3	-0.13833799900945	0.19866640709431
cor1679	REEP2	ASCL4	-0.121125770067102	0.260945688710272
cor1680	REEP2	ASCL5	0.502844994061836	5.95533838867219e-07
cor1681	REEP2	ASDURF	0.108592952230082	0.313882540430741
cor1682	REEP2	ASF1A	0.36769636396842	0.000424617721641386
cor1683	REEP2	ASF1B	0.197111356186866	0.0656606108227867
cor1684	REEP2	ASGR1	0.334370252026183	0.00145257044614219
cor1685	REEP2	ASGR2	-0.137113999602215	0.202706527532052
cor1686	REEP2	ASH1L	0.259946136478113	0.0144511995945006
cor1687	REEP2	ASH2L	0.20590651541198	0.0542751683853126
cor1688	REEP2	ASIC1	0.51677990268023	2.54322946789789e-07
cor1689	REEP2	ASIC2	0.28357927154384	0.00742020507295305
cor1690	REEP2	ASIC3	0.300404783010758	0.00445860788007442
cor1691	REEP2	ASIC4	0.23490130128325	0.0275957764366376
cor1692	REEP2	ASIC5	-0.0585575277662857	0.587867155866613
cor1693	REEP2	ASIP	0.0753893002953482	0.485116671146622
cor1694	REEP2	ASL	0.178256280858621	0.0965891106590719
cor1695	REEP2	ASMT	0.193649712417419	0.0706415805533619
cor1696	REEP2	ASMTL	0.0132890577881162	0.902197876973278
cor1697	REEP2	ASNS	0.242158420044448	0.0230194285293428
cor1698	REEP2	ASNSD1	0.285024363135102	0.00711080662038705
cor1699	REEP2	ASPA	-0.0924132047141621	0.391803161733041
cor1700	REEP2	ASPDH	-0.0685245925051743	0.525837559204468
cor1701	REEP2	ASPG	0.0113781879085623	0.916205923016974
cor1702	REEP2	ASPH	0.233410740175355	0.0286255115577005
cor1703	REEP2	ASPHD1	0.196712817901766	0.0662191605363126
cor1704	REEP2	ASPHD2	0.134278385245402	0.212291298303566
cor1705	REEP2	ASPM	0.33389309411068	0.00147696252307368
cor1706	REEP2	ASPN	0.363417276315429	0.000501029001740322
cor1707	REEP2	ASPRV1	0.126282712434204	0.241036891733596
cor1708	REEP2	ASPSCR1	0.493751237728284	1.01710117000298e-06
cor1709	REEP2	ASRGL1	-0.200102603927227	0.0615891358993313
cor1710	REEP2	ASS1	-0.0323586486001988	0.764719422432478
cor1711	REEP2	ASTE1	0.225540285848491	0.0346171541001931
cor1712	REEP2	ASTL	0.280871283119563	0.0080320653020855
cor1713	REEP2	ASTN1	0.499423698928354	7.29711337464931e-07
cor1714	REEP2	ASTN2	-0.123457025537481	0.251811493511481
cor1715	REEP2	ASXL1	0.483683569947109	1.80727610983359e-06
cor1716	REEP2	ASXL2	0.15908451777812	0.138752426215835
cor1717	REEP2	ASXL3	0.0779553105534452	0.470338012723857
cor1718	REEP2	ASZ1	0.318272446623835	0.00251136820677238
cor1719	REEP2	ATAD1	0.15436340128723	0.151009511584899
cor1720	REEP2	ATAD2	0.140801366075801	0.190711434189125
cor1721	REEP2	ATAD2B	0.32521247458273	0.00199050815952497
cor1722	REEP2	ATAD3A	0.335918981492869	0.00137589225833916
cor1723	REEP2	ATAD3B	0.248417165260263	0.0196088373313794
cor1724	REEP2	ATAD3C	-0.0479435471769059	0.657349942802806
cor1725	REEP2	ATAD5	0.292248749339242	0.00572848371667516
cor1726	REEP2	ATAT1	0.537663325296699	6.60324733725547e-08
cor1727	REEP2	ATCAY	0.309691462461832	0.00332288953348791
cor1728	REEP2	ATE1	-0.0217789156291884	0.840380334496616
cor1729	REEP2	ATF1	0.237178039406117	0.0260835840435726
cor1730	REEP2	ATF2	0.32277882074188	0.0021608755175952
cor1731	REEP2	ATF3	0.0743937697243697	0.490916125287649
cor1732	REEP2	ATF4	0.0824881015626455	0.444839658716311
cor1733	REEP2	ATF5	0.171796298254428	0.109493735153017
cor1734	REEP2	ATF6	0.424554744316228	3.74740231008406e-05
cor1735	REEP2	ATF6B	0.301928674560789	0.00425131578850933
cor1736	REEP2	ATF7	0.451649155885383	1.00155856013552e-05
cor1737	REEP2	ATF7-NPFF	0.519884826000336	2.09307421480848e-07
cor1738	REEP2	ATF7IP	0.177527066644778	0.0979829993670683
cor1739	REEP2	ATF7IP2	-0.314278309547399	0.00286385547493793
cor1740	REEP2	ATG10	0.257297488252594	0.0155184818791077
cor1741	REEP2	ATG101	0.439973448112425	1.7931565653775e-05
cor1742	REEP2	ATG12	0.124655738849708	0.247201065757633
cor1743	REEP2	ATG13	0.255248083765314	0.0163904233278509
cor1744	REEP2	ATG14	0.00833339478550681	0.938577610660916
cor1745	REEP2	ATG16L1	0.29678739089294	0.00498711563560992
cor1746	REEP2	ATG16L2	-0.153306890024001	0.15386020176921
cor1747	REEP2	ATG2A	0.266190711377156	0.0121832991227556
cor1748	REEP2	ATG2B	0.0434291516768538	0.687856195091501
cor1749	REEP2	ATG3	-0.0618049771322132	0.567295211235827
cor1750	REEP2	ATG4A	0.195682383418705	0.0676811508832313
cor1751	REEP2	ATG4B	0.373345699068702	0.000340087431135981
cor1752	REEP2	ATG4C	0.0391867596268088	0.716987710910624
cor1753	REEP2	ATG4D	0.181229360221529	0.0910667144593636
cor1754	REEP2	ATG5	0.330292543675872	0.00167330934231446
cor1755	REEP2	ATG7	-0.080955334264598	0.453374111108852
cor1756	REEP2	ATG9A	0.35519190742718	0.000684290303225859
cor1757	REEP2	ATG9B	0.0496508144616158	0.645954278136591
cor1758	REEP2	ATIC	0.140400160743276	0.191991097722136
cor1759	REEP2	ATL1	0.443332704795737	1.51982018227696e-05
cor1760	REEP2	ATL2	0.167233059103556	0.119388997535705
cor1761	REEP2	ATL3	0.0314417795547561	0.771200715937091
cor1762	REEP2	ATM	-0.213104047656248	0.0462098560015799
cor1763	REEP2	ATMIN	0.218116254254826	0.0412005252671727
cor1764	REEP2	ATN1	0.414279068724574	6.00614838690177e-05
cor1765	REEP2	ATOH1	-0.0533539884319656	0.621517846086032
cor1766	REEP2	ATOH7	0.518849404118226	2.23403882993427e-07
cor1767	REEP2	ATOH8	-0.241067238508523	0.023663112639784
cor1768	REEP2	ATOX1	-0.0516032194914585	0.633021841675329
cor1769	REEP2	ATP10A	0.0148500257744764	0.890776824979304
cor1770	REEP2	ATP10B	-0.133997312515534	0.213258593009406
cor1771	REEP2	ATP10D	0.0738770177766155	0.493940824063825
cor1772	REEP2	ATP11A	0.0213249580067672	0.84366482098261
cor1773	REEP2	ATP11B	0.189023467472404	0.0777688370127107
cor1774	REEP2	ATP11C	0.0744492836794051	0.49059176867758
cor1775	REEP2	ATP12A	-0.104413311198014	0.332980319803173
cor1776	REEP2	ATP13A1	0.296454582439245	0.00503842840747749
cor1777	REEP2	ATP13A2	0.232817896564759	0.0290440118882453
cor1778	REEP2	ATP13A3	0.200296669254163	0.0613322450569286
cor1779	REEP2	ATP13A4	-0.174995724214743	0.102944478576154
cor1780	REEP2	ATP13A5	0.015022538139437	0.889515934770162
cor1781	REEP2	ATP1A1	0.279508743554006	0.00835638326250266
cor1782	REEP2	ATP1A2	-0.0283622472947633	0.793082446031993
cor1783	REEP2	ATP1A3	-0.132418079345377	0.218751554449876
cor1784	REEP2	ATP1A4	-0.174120939970768	0.10470398459122
cor1785	REEP2	ATP1B1	0.315409089036652	0.00275981530544243
cor1786	REEP2	ATP1B2	0.143742353458257	0.181518946850926
cor1787	REEP2	ATP1B3	0.551013247777169	2.65520439371151e-08
cor1788	REEP2	ATP1B4	0.155165439620876	0.148871983271595
cor1789	REEP2	ATP23	0.440534278985985	1.74453417654853e-05
cor1790	REEP2	ATP2A1	0.307932648403592	0.00351567355211452
cor1791	REEP2	ATP2A2	0.335755305201066	0.00138381897251537
cor1792	REEP2	ATP2A3	-0.356751439100574	0.000645430391648537
cor1793	REEP2	ATP2B1	0.215382579078146	0.0438734621013338
cor1794	REEP2	ATP2B2	0.107316397541379	0.319638803585495
cor1795	REEP2	ATP2B3	0.413927900992558	6.10211795907126e-05
cor1796	REEP2	ATP2B4	0.454906304954994	8.48089614242444e-06
cor1797	REEP2	ATP2C1	0.35387482431665	0.000718760181290115
cor1798	REEP2	ATP2C2	0.0354629830290401	0.742897420427181
cor1799	REEP2	ATP4A	0.119180179938131	0.268739118650591
cor1800	REEP2	ATP4B	0.164444136079123	0.12576718441761
cor1801	REEP2	ATP5F1A	0.00467703194112159	0.96550436193748
cor1802	REEP2	ATP5F1B	0.0616199577961827	0.568458116016423
cor1803	REEP2	ATP5F1C	0.0124039298912178	0.90868304428799
cor1804	REEP2	ATP5F1D	0.185440287899525	0.0836753108157132
cor1805	REEP2	ATP5F1E	0.295238192716742	0.0052299843915863
cor1806	REEP2	ATP5IF1	-0.0189112084386101	0.86117241325889
cor1807	REEP2	ATP5MC1	-0.110827206535045	0.303970093111783
cor1808	REEP2	ATP5MC2	0.372903424120712	0.000346099907395349
cor1809	REEP2	ATP5MC3	0.18336567962253	0.0872548803232539
cor1810	REEP2	ATP5MD	0.12466832127122	0.247152981968389
cor1811	REEP2	ATP5ME	0.19057557625229	0.0753161574768766
cor1812	REEP2	ATP5MF	0.185063674232151	0.0843163011237332
cor1813	REEP2	ATP5MF-PTCD1	-0.0517388185313021	0.632127675076565
cor1814	REEP2	ATP5MG	0.0631224406809811	0.559047076960015
cor1815	REEP2	ATP5MGL	0.162642226337877	0.130024732230508
cor1816	REEP2	ATP5MPL	-0.0157970122613311	0.883858742298491
cor1817	REEP2	ATP5PB	-0.0594353347980835	0.582273094005967
cor1818	REEP2	ATP5PD	0.167606489093094	0.118554225126311
cor1819	REEP2	ATP5PF	0.201473824923571	0.0597926243579732
cor1820	REEP2	ATP5PO	0.183651724436595	0.0867542377008091
cor1821	REEP2	ATP6AP1	0.504797509722407	5.29802264114578e-07
cor1822	REEP2	ATP6AP1L	0.313241700872675	0.00296230705466185
cor1823	REEP2	ATP6AP2	0.390337530538506	0.000170165687463342
cor1824	REEP2	ATP6V0A1	0.36109660296862	0.000547549942353084
cor1825	REEP2	ATP6V0A2	0.36961842291129	0.000393907396838894
cor1826	REEP2	ATP6V0A4	-0.0346517794060481	0.748581030150744
cor1827	REEP2	ATP6V0B	0.277001157510014	0.00898342735946406
cor1828	REEP2	ATP6V0C	0.143543544585961	0.182129982704218
cor1829	REEP2	ATP6V0D1	-0.0503140628843415	0.641548966716372
cor1830	REEP2	ATP6V0D2	-0.0540076759350606	0.617245576840785
cor1831	REEP2	ATP6V0E1	0.159426782651534	0.137894000198403
cor1832	REEP2	ATP6V0E2	0.439926259984004	1.79730495504724e-05
cor1833	REEP2	ATP6V1A	0.0559019064947199	0.604937625600566
cor1834	REEP2	ATP6V1B1	0.061452153053237	0.569513788931912
cor1835	REEP2	ATP6V1B2	0.0575389348935675	0.594388841227461
cor1836	REEP2	ATP6V1C1	0.149833213965231	0.163516270497936
cor1837	REEP2	ATP6V1C2	0.0651532132399595	0.546446381699655
cor1838	REEP2	ATP6V1D	0.0968468340609202	0.369384840994308
cor1839	REEP2	ATP6V1E1	0.31193600037377	0.00309062722007848
cor1840	REEP2	ATP6V1E2	0.467599718064028	4.36284613438456e-06
cor1841	REEP2	ATP6V1F	0.307448557198995	0.00357046044145817
cor1842	REEP2	ATP6V1FNB	0.154420081919372	0.150857700510784
cor1843	REEP2	ATP6V1G1	0.134165503053226	0.212679400669654
cor1844	REEP2	ATP6V1G2	0.371604329497621	0.000364329676106719
cor1845	REEP2	ATP6V1G2-DDX39B	0.170494764742084	0.112248790638861
cor1846	REEP2	ATP6V1G3	-0.043035131184256	0.690543531059734
cor1847	REEP2	ATP6V1H	0.367539682522221	0.000427215520280894
cor1848	REEP2	ATP7A	0.308389209391929	0.00346469222257773
cor1849	REEP2	ATP7B	0.295696184977046	0.00515711446995445
cor1850	REEP2	ATP8A1	-0.409911272147586	7.3060839732615e-05
cor1851	REEP2	ATP8A2	0.38781872846672	0.000189010606106562
cor1852	REEP2	ATP8B1	-0.0979508298499581	0.363926885262566
cor1853	REEP2	ATP8B2	0.341444920915074	0.00113125405915939
cor1854	REEP2	ATP8B3	0.329538043039222	0.00171732934074883
cor1855	REEP2	ATP8B4	-0.0765871748057779	0.478187073928108
cor1856	REEP2	ATP9A	0.169004082906054	0.11546987315327
cor1857	REEP2	ATP9B	0.34152144097127	0.0011281631192257
cor1858	REEP2	ATPAF1	0.207366829545494	0.0525516136172505
cor1859	REEP2	ATPAF2	0.205234086882374	0.0550842481713776
cor1860	REEP2	ATPSCKMT	0.283419469239033	0.00745513712161344
cor1861	REEP2	ATR	0.243009692835816	0.0225276952065488
cor1862	REEP2	ATRAID	0.442128783619364	1.61295080101152e-05
cor1863	REEP2	ATRIP	0.339826790013314	0.00119844381390163
cor1864	REEP2	ATRN	0.377586725597606	0.00028711614465593
cor1865	REEP2	ATRNL1	0.731907385204634	5.46514717595511e-16
cor1866	REEP2	ATRX	0.316309349242814	0.00267942345447071
cor1867	REEP2	ATXN1	0.385238663644141	0.000210296294578069
cor1868	REEP2	ATXN10	0.340353655306815	0.00117617934558865
cor1869	REEP2	ATXN1L	-0.0307101020992579	0.776384205919776
cor1870	REEP2	ATXN2	0.329833595464746	0.00169996271838696
cor1871	REEP2	ATXN2L	0.241231237938129	0.0235654012288945
cor1872	REEP2	ATXN3	-0.0211838353695657	0.844686422546969
cor1873	REEP2	ATXN3L	0.0612397762751626	0.570851184390056
cor1874	REEP2	ATXN7	-0.0300657648916005	0.780957067308052
cor1875	REEP2	ATXN7L1	-0.0263690388012472	0.807332252079615
cor1876	REEP2	ATXN7L2	0.410015542864738	7.27222025880708e-05
cor1877	REEP2	ATXN7L3	0.396982263259046	0.000128460661916107
cor1878	REEP2	ATXN7L3B	0.416674518275806	5.38802789848888e-05
cor1879	REEP2	AUH	-0.0543782444356731	0.614829300295985
cor1880	REEP2	AUNIP	0.188666356067989	0.0783420990270691
cor1881	REEP2	AUP1	0.359183494407832	0.000588837345077757
cor1882	REEP2	AURKA	0.3394784954325	0.00121337144311108
cor1883	REEP2	AURKAIP1	0.370511002390672	0.000380350966872455
cor1884	REEP2	AURKB	0.374088887478176	0.000330199970703653
cor1885	REEP2	AURKC	0.0638328318828085	0.554623460274164
cor1886	REEP2	AUTS2	0.401230113983069	0.000106992081937494
cor1887	REEP2	AVEN	0.303830160101123	0.0040047269976711
cor1888	REEP2	AVIL	0.469890598171336	3.85861730384946e-06
cor1889	REEP2	AVL9	0.269207719508787	0.0112033060093739
cor1890	REEP2	AVP	0.0559624814273659	0.604545823314475
cor1891	REEP2	AVPI1	-0.111137961567642	0.302607767757491
cor1892	REEP2	AVPR1A	0.247780194056108	0.0199348690843642
cor1893	REEP2	AVPR1B	0.0613634884227059	0.570071956039102
cor1894	REEP2	AVPR2	-0.138051967978673	0.199605305982561
cor1895	REEP2	AWAT1	-0.234934424519553	0.0275732549388105
cor1896	REEP2	AWAT2	-0.121322723946308	0.260165401774982
cor1897	REEP2	AXDND1	0.0238311861959496	0.825566531191359
cor1898	REEP2	AXIN1	0.431863224794858	2.65418963328335e-05
cor1899	REEP2	AXIN2	0.297407367319829	0.00489276350266033
cor1900	REEP2	AXL	0.0547270116798375	0.612558921572405
cor1901	REEP2	AZGP1	0.181940608942984	0.0897832940292904
cor1902	REEP2	AZI2	0.0962830980595018	0.372191029609743
cor1903	REEP2	AZIN1	0.0699890531791565	0.517008752586603
cor1904	REEP2	AZIN2	0.209776454322983	0.0498060611767475
cor1905	REEP2	AZU1	0.330394005257994	0.00166746818827039
cor1906	REEP2	B2M	-0.323793040730776	0.00208834048705841
cor1907	REEP2	B3GALNT1	0.330487172155131	0.00166212079666148
cor1908	REEP2	B3GALNT2	0.577135290884165	3.96088589598671e-09
cor1909	REEP2	B3GALT1	0.486505619394389	1.54114180016941e-06
cor1910	REEP2	B3GALT2	-0.0398728963531594	0.712247343016689
cor1911	REEP2	B3GALT4	0.0079548794645367	0.94136245041157
cor1912	REEP2	B3GALT5	0.100284654410025	0.352553020095388
cor1913	REEP2	B3GALT6	0.26986134942501	0.011000295147365
cor1914	REEP2	B3GAT1	-0.00102741885937737	0.992420021969048
cor1915	REEP2	B3GAT2	-0.0524847661861714	0.627218224508176
cor1916	REEP2	B3GAT3	0.418126359326973	5.04277031962532e-05
cor1917	REEP2	B3GLCT	0.481139207097413	2.08387922244743e-06
cor1918	REEP2	B3GNT10	0.0696922365254976	0.51879205907178
cor1919	REEP2	B3GNT2	0.216314351761085	0.0429466797164498
cor1920	REEP2	B3GNT3	-0.360448525750271	0.000561229807196327
cor1921	REEP2	B3GNT4	0.440714100250581	1.7292073170427e-05
cor1922	REEP2	B3GNT5	0.290213137091167	0.00609158820035259
cor1923	REEP2	B3GNT6	-0.115734126976293	0.282924858630677
cor1924	REEP2	B3GNT7	0.0779063283559645	0.470617814008292
cor1925	REEP2	B3GNT8	0.00887891999105524	0.934565340542149
cor1926	REEP2	B3GNT9	0.310618050165599	0.00322517842253981
cor1927	REEP2	B3GNTL1	0.180171996348432	0.0930014229746185
cor1928	REEP2	B4GALNT1	0.377442513266754	0.00028878491032021
cor1929	REEP2	B4GALNT2	-0.0310747277547794	0.773799816111724
cor1930	REEP2	B4GALNT3	0.651041179854439	6.54978051805386e-12
cor1931	REEP2	B4GALNT4	0.470027282004992	3.83033837629787e-06
cor1932	REEP2	B4GALT1	0.31970095016527	0.00239509779345379
cor1933	REEP2	B4GALT2	0.476428490175346	2.70444003242509e-06
cor1934	REEP2	B4GALT3	0.563618384364403	1.08215658863649e-08
cor1935	REEP2	B4GALT4	0.207955288839131	0.0518699040307972
cor1936	REEP2	B4GALT5	0.463841633577168	5.32647716842756e-06
cor1937	REEP2	B4GALT6	0.0377737263702719	0.726783681773182
cor1938	REEP2	B4GALT7	0.417264359062631	5.24518857230843e-05
cor1939	REEP2	B4GAT1	0.362107515898761	0.000526819371052194
cor1940	REEP2	B9D1	0.322392563339956	0.0021890911372864
cor1941	REEP2	B9D2	0.269070570390242	0.0112463156239572
cor1942	REEP2	BAALC	-0.151788335583589	0.158027708435807
cor1943	REEP2	BAAT	0.206431923641822	0.0536497880103646
cor1944	REEP2	BABAM1	0.390870754638325	0.000166405839266802
cor1945	REEP2	BABAM2	0.423113528292487	4.00742545570171e-05
cor1946	REEP2	BACE1	0.462836235434767	5.61634331733171e-06
cor1947	REEP2	BACE2	0.488362199831368	1.386727898427e-06
cor1948	REEP2	BACH1	0.0595411385575901	0.581600483726939
cor1949	REEP2	BACH2	0.172429540708032	0.108172435729695
cor1950	REEP2	BAD	0.320980836584385	0.00229505990356479
cor1951	REEP2	BAG1	-0.0639480713526286	0.553907450927948
cor1952	REEP2	BAG2	0.37386286080672	0.000333178727773011
cor1953	REEP2	BAG3	0.266090456587369	0.0122171066705979
cor1954	REEP2	BAG4	0.30817933167771	0.0034880453001548
cor1955	REEP2	BAG5	0.126209887682149	0.241310511117458
cor1956	REEP2	BAG6	0.510626556793644	3.72035963385598e-07
cor1957	REEP2	BAHCC1	0.490090306619075	1.256232882457e-06
cor1958	REEP2	BAHD1	0.046539818648838	0.666778681186677
cor1959	REEP2	BAIAP2	0.132433286469027	0.218698188701677
cor1960	REEP2	BAIAP2L1	0.492693988503425	1.08132795136265e-06
cor1961	REEP2	BAIAP2L2	0.395863180284636	0.000134745766867496
cor1962	REEP2	BAIAP3	-0.110064920956537	0.307328816553289
cor1963	REEP2	BAK1	0.0816993103430832	0.449220360248889
cor1964	REEP2	BAMBI	0.527874799658044	1.25650078381276e-07
cor1965	REEP2	BANF1	0.224477796677087	0.0355013866544
cor1966	REEP2	BANF2	0.32790756635592	0.00181604947972954
cor1967	REEP2	BANK1	-0.400283222071678	0.000111467352046472
cor1968	REEP2	BANP	0.148520629827115	0.167279449742447
cor1969	REEP2	BAP1	0.184104369879757	0.0859666648383935
cor1970	REEP2	BARD1	0.17874870834725	0.0956566865759825
cor1971	REEP2	BARHL1	0.296467212123673	0.00503647262216688
cor1972	REEP2	BARHL2	0.322578665678156	0.00217545544415555
cor1973	REEP2	BARX1	0.222900527387248	0.0368488902544437
cor1974	REEP2	BARX2	0.34031786191438	0.00117767994471604
cor1975	REEP2	BASP1	0.0243975586996694	0.821488799797278
cor1976	REEP2	BATF	-0.281248172555179	0.0079443340743856
cor1977	REEP2	BATF2	-0.220961170016256	0.038564138154271
cor1978	REEP2	BATF3	-0.0518685428057029	0.63127274219499
cor1979	REEP2	BAX	0.342587555998631	0.00108588912253579
cor1980	REEP2	BAZ1A	0.0203005462316986	0.851086410844218
cor1981	REEP2	BAZ1B	0.19433634512303	0.0696300996041188
cor1982	REEP2	BAZ2A	0.249271533852383	0.0191787230160534
cor1983	REEP2	BAZ2B	0.247721386226077	0.0199652027538266
cor1984	REEP2	BBC3	0.172184206422013	0.10868286190824
cor1985	REEP2	BBIP1	0.0464338194950364	0.667492797053929
cor1986	REEP2	BBOF1	0.124472945657725	0.247900336855254
cor1987	REEP2	BBOX1	0.0735959721152027	0.495589969241271
cor1988	REEP2	BBS1	0.290747617755622	0.00599433000320678
cor1989	REEP2	BBS10	0.267323340980413	0.0118069788884801
cor1990	REEP2	BBS12	0.111006034866914	0.303185635814068
cor1991	REEP2	BBS2	0.263297557834317	0.0131923159320929
cor1992	REEP2	BBS4	0.24617069203461	0.0207794712444308
cor1993	REEP2	BBS5	0.362942556279082	0.000510239985092092
cor1994	REEP2	BBS7	0.390328756111396	0.000170228208619882
cor1995	REEP2	BBS9	0.430212299229413	2.87125723349763e-05
cor1996	REEP2	BBX	0.236668324300909	0.026415874217206
cor1997	REEP2	BCAM	0.365731654263019	0.000458265852416058
cor1998	REEP2	BCAN	0.47744979282084	2.55668192062589e-06
[truncated: 17,928 more rows]
