# Supplementary material for: M6A-mediated molecular patterns and tumor microenvironment infiltration characterization in nasopharyngeal carcinoma
Source: Cancer Biol Ther. 2024 Mar 26;25(1):2333590. doi: 10.1080/15384047.2024.2333590 (PMC10978033; doi:10.1080/15384047.2024.2333590)
Supplement: Supplemental Material [file KCBT_A_2333590_SM2632.zip › Table S24 REEP2_GSEA_KEGG_result.csv]

	ID	Description	setSize	enrichmentScore	NES	pvalue	p.adjust	qvalue	rank	leading_edge	core_enrichment
KEGG_GRAFT_VERSUS_HOST_DISEASE	KEGG_GRAFT_VERSUS_HOST_DISEASE	KEGG_GRAFT_VERSUS_HOST_DISEASE	37	-0.893004478964326	-4.90908436557728	1e-10	3.9e-09	3.28947368421053e-09	1178	tags=81%, list=6%, signal=76%	HLA-DRB5/HLA-DQA1/IL2/FAS/HLA-B/HLA-C/HLA-DQB1/KIR2DL1/HLA-DOA/HLA-E/HLA-DOB/IFNG/HLA-DRB1/KIR2DL3/HLA-F/KIR3DL1/CD28/HLA-DMB/CD80/FASLG/HLA-DRA/HLA-DPB1/HLA-DPA1/CD86/HLA-DMA/GZMB/KIR3DL2/KLRC1/KLRD1/PRF1
KEGG_ALLOGRAFT_REJECTION	KEGG_ALLOGRAFT_REJECTION	KEGG_ALLOGRAFT_REJECTION	35	-0.866988838972331	-4.69316558544251	1e-10	3.9e-09	3.28947368421053e-09	1669	tags=83%, list=9%, signal=76%	HLA-DQA2/IL10/IL12B/HLA-DRB5/HLA-DQA1/IL2/FAS/HLA-B/IL12A/HLA-C/HLA-DQB1/HLA-DOA/HLA-E/HLA-DOB/IFNG/CD40LG/HLA-DRB1/HLA-F/CD28/HLA-DMB/CD80/FASLG/HLA-DRA/HLA-DPB1/HLA-DPA1/CD86/HLA-DMA/GZMB/PRF1
KEGG_TYPE_I_DIABETES_MELLITUS	KEGG_TYPE_I_DIABETES_MELLITUS	KEGG_TYPE_I_DIABETES_MELLITUS	41	-0.723388839941345	-4.27221292168412	1e-10	3.9e-09	3.28947368421053e-09	1373	tags=71%, list=7%, signal=66%	HLA-DQA2/IL12B/HLA-DRB5/HLA-DQA1/IL2/FAS/HLA-B/IL12A/HLA-C/HLA-DQB1/HLA-DOA/LTA/HLA-E/HLA-DOB/PTPRN2/IFNG/HLA-DRB1/HLA-F/CD28/HLA-DMB/CD80/FASLG/HLA-DRA/HLA-DPB1/HLA-DPA1/CD86/HLA-DMA/GZMB/PRF1
KEGG_PRIMARY_IMMUNODEFICIENCY	KEGG_PRIMARY_IMMUNODEFICIENCY	KEGG_PRIMARY_IMMUNODEFICIENCY	35	-0.726458503379896	-3.93244975489633	1e-10	3.9e-09	3.28947368421053e-09	1123	tags=57%, list=6%, signal=54%	AICDA/TNFRSF13C/LCK/IL7R/CD8A/CD8B/CD4/CD40LG/CIITA/ICOS/JAK3/BTK/PTPRC/CD3D/CD3E/TNFRSF13B/CD19/IL2RG/ZAP70/CD79A
KEGG_ASTHMA	KEGG_ASTHMA	KEGG_ASTHMA	28	-0.652729273478299	-3.24693293439341	6.15944878481167e-09	1.92174802086124e-07	1.62090757495044e-07	1669	tags=71%, list=9%, signal=65%	CCL11/PRG2/IL9/RNASE3/HLA-DQA2/IL10/MS4A2/HLA-DRB5/HLA-DQA1/FCER1G/HLA-DQB1/HLA-DOA/HLA-DOB/CD40LG/HLA-DRB1/HLA-DMB/HLA-DRA/HLA-DPB1/HLA-DPA1/HLA-DMA
KEGG_BASAL_CELL_CARCINOMA	KEGG_BASAL_CELL_CARCINOMA	KEGG_BASAL_CELL_CARCINOMA	55	0.526014246095855	1.72437753672279	3.29656556483147e-05	0.000857107046856182	0.000722931044919182	2448	tags=42%, list=13%, signal=36%	FZD2/FZD1/WNT6/WNT2B/FZD9/WNT3/DVL2/LEF1/TCF7L1/STK36/DVL3/GLI2/FZD3/SMO/WNT11/CTNNB1/TP53/FZD7/AXIN1/WNT5A/DVL1/WNT9A/PTCH1
KEGG_SPLICEOSOME	KEGG_SPLICEOSOME	KEGG_SPLICEOSOME	126	0.439907594050052	1.52845790928724	5.8095838185476e-05	0.00129470725099061	0.00109202703356158	7685	tags=69%, list=41%, signal=41%	SF3B5/RBM8A/SF3B4/ISY1/PRPF3/SNRPE/LSM2/DHX16/LSM7/NCBP2/USP39/SF3B6/LSM4/LSM8/ALYREF/HSPA1B/SNRNP27/SNRPF/XAB2/CTNNBL1/LSM5/DDX42/SNRPC/PRPF8/DHX8/PRPF31/PUF60/SRSF9/ZMAT2/DDX23/TRA2B/CRNKL1/PRPF40B/SNRNP200/HNRNPU/THOC3/MAGOHB/DDX46/DDX39B/HNRNPA1/SNRPD2/TXNL4A/SNRPG/SNRNP40/EFTUD2/SNRPB/SRSF3/BUD31/U2AF2/HSPA6/RBMX/RBM22/CHERP/WBP11/SRSF2/HSPA1L/MAGOH/RBM17/HNRNPM/SF3A2/PRPF6/PRPF19/HNRNPA3/PQ…
KEGG_ECM_RECEPTOR_INTERACTION	KEGG_ECM_RECEPTOR_INTERACTION	KEGG_ECM_RECEPTOR_INTERACTION	83	0.486474390079356	1.65144984161906	9.53213564380694e-05	0.00185876645054235	0.0015677854677314	6401	tags=61%, list=34%, signal=41%	SV2A/THBS3/LAMC1/ITGB5/LAMB1/ITGA7/COL4A6/COL2A1/TNN/COL4A2/CD44/LAMA1/DAG1/COL5A1/COL11A1/COL4A1/ITGB6/COL11A2/ITGB1/LAMB4/LAMC2/COL5A2/SDC1/ITGA6/FN1/LAMB2/AGRN/COL1A1/ITGA2B/LAMA4/COL1A2/RELN/THBS2/IBSP/COL3A1/LAMA5/ITGB4/ITGA10/COMP/COL5A3/ITGA11/LAMC3/SDC2/LAMB3/TNC/TNR/COL6A1/COL6A3/ITGA9/THBS1/COL6A2
KEGG_WNT_SIGNALING_PATHWAY	KEGG_WNT_SIGNALING_PATHWAY	KEGG_WNT_SIGNALING_PATHWAY	150	0.416250379417293	1.46595647464121	0.000211989317561616	0.00367448150440134	0.00309925902867859	4539	tags=42%, list=24%, signal=32%	FZD2/FZD1/RAC3/WNT6/LRP6/DKK1/WNT2B/FZD9/WNT3/DVL2/CSNK1E/LEF1/PPP2R5B/TCF7L1/NKD2/PRKACA/TBL1X/DVL3/CSNK2B/SFRP1/FZD3/PORCN/CTBP2/WNT11/PRKX/PLCB4/MAP3K7/CTNNB1/PRICKLE2/BTRC/TP53/FZD7/AXIN1/PPP2CB/WNT5A/PPP2R1A/CACYBP/DVL1/WNT9A/CTBP1/SENP2/NLK/VANGL1/PRKCA/SKP1/PPP2R5D/ROCK2/RUVBL1/CSNK2A1/CCND2/CAMK2G/NKD1/LRP5/VANGL2/CAMK2B/PPARD/GSK3B/PLCB3/DAAM2/SMAD4/PPP2R1B/FOSL1/SMAD2
KEGG_FOCAL_ADHESION	KEGG_FOCAL_ADHESION	KEGG_FOCAL_ADHESION	198	0.38168287389782	1.36581289002746	0.000764765024259939	0.011930334378455	0.0100626976876308	6541	tags=51%, list=35%, signal=34%	SHC2/THBS3/LAMC1/ITGB5/RAC3/LAMB1/SHC4/PAK5/PDGFA/IGF1R/ITGA7/COL4A6/COL2A1/TNN/COL4A2/LAMA1/EGF/PPP1CB/CTNNB1/COL5A1/COL11A1/COL4A1/MYLK2/VEGFB/PIK3R3/ITGB6/FLNA/PAK6/PDGFC/COL11A2/ITGB1/PIP5K1C/ACTN1/ACTN4/CRK/PRKCA/LAMB4/LAMC2/COL5A2/ROCK2/CAV3/ACTG1/ITGA6/SHC1/FN1/LAMB2/CCND2/SHC3/COL1A1/ITGA2B/BRAF/LAMA4/PIK3CB/COL1A2/SRC/RELN/THBS2/EGFR/IBSP/GSK3B/PIK3CA/PARVA/COL3A1/BAD/MYLK/MYL7/LAMA5/ITG…
KEGG_GLYCOSAMINOGLYCAN_BIOSYNTHESIS_CHONDROITIN_SULFATE	KEGG_GLYCOSAMINOGLYCAN_BIOSYNTHESIS_CHONDROITIN_SULFATE	KEGG_GLYCOSAMINOGLYCAN_BIOSYNTHESIS_CHONDROITIN_SULFATE	22	0.587279301961479	1.70268437116195	0.002129148398309	0.0301951954669276	0.0254682822764234	6083	tags=68%, list=32%, signal=46%	CHPF/CHSY1/UST/CHPF2/B3GAT3/B4GALT7/CHST14/XYLT2/CHST3/CSGALNACT1/CHST7/CSGALNACT2/XYLT1/CHST11/B3GALT6
KEGG_VIBRIO_CHOLERAE_INFECTION	KEGG_VIBRIO_CHOLERAE_INFECTION	KEGG_VIBRIO_CHOLERAE_INFECTION	54	0.47531509498788	1.55467114316054	0.0030304887061026	0.0393963531793338	0.0332290428300723	3438	tags=41%, list=18%, signal=33%	GNAS/PLCG1/SEC61A1/SLC12A2/PRKACA/ATP6AP1/PDIA4/ATP6V1E2/KDELR1/PRKX/ATP6V0E2/ADCY3/KDELR2/KDELR3/PRKCA/ACTG1/ATP6V1G2/ATP6V0A2/ATP6V1H/ARF1/ATP6V0A1/SEC61G
KEGG_NOTCH_SIGNALING_PATHWAY	KEGG_NOTCH_SIGNALING_PATHWAY	KEGG_NOTCH_SIGNALING_PATHWAY	47	0.473998796613127	1.53196667433328	0.00499497229034277	0.0599396674841133	0.0505563996998257	3410	tags=38%, list=18%, signal=31%	RFNG/DTX3/DVL2/APH1A/NCSTN/DVL3/CTBP2/HDAC2/HES1/DTX4/ADAM17/NUMBL/DVL1/MAML2/CTBP1/PSEN2/DLL3/KAT2A
KEGG_TRYPTOPHAN_METABOLISM	KEGG_TRYPTOPHAN_METABOLISM	KEGG_TRYPTOPHAN_METABOLISM	40	-0.291752832096092	-1.7016849957438	0.00617917704202495	0.0688536870397065	0.0580749721994826	1374	tags=25%, list=7%, signal=23%	MAOB/AOC1/MAOA/WARS1/KMO/KYNU/HAAO/IDO2/AOX1/IDO1
KEGG_GLYCOSYLPHOSPHATIDYLINOSITOL_GPI_ANCHOR_BIOSYNTHESIS	KEGG_GLYCOSYLPHOSPHATIDYLINOSITOL_GPI_ANCHOR_BIOSYNTHESIS	KEGG_GLYCOSYLPHOSPHATIDYLINOSITOL_GPI_ANCHOR_BIOSYNTHESIS	24	0.554248174040633	1.63577447077911	0.00742028946305826	0.0771710104158059	0.0650902584478795	4394	tags=58%, list=23%, signal=45%	PIGZ/PIGC/GPAA1/PIGQ/PIGX/PIGM/PIGU/PIGT/PIGS/PIGO/DPM2/PIGF/PGAP1/GPLD1
KEGG_GLYCOSAMINOGLYCAN_BIOSYNTHESIS_HEPARAN_SULFATE	KEGG_GLYCOSAMINOGLYCAN_BIOSYNTHESIS_HEPARAN_SULFATE	KEGG_GLYCOSAMINOGLYCAN_BIOSYNTHESIS_HEPARAN_SULFATE	26	0.525893381172235	1.56261022107231	0.00837244951893057	0.081631382809573	0.068852380912258	4878	tags=54%, list=26%, signal=40%	EXT2/EXTL3/EXTL2/GLCE/B3GAT3/B4GALT7/XYLT2/HS2ST1/NDST1/HS6ST1/HS3ST5/EXTL1/HS6ST3/XYLT1
KEGG_TGF_BETA_SIGNALING_PATHWAY	KEGG_TGF_BETA_SIGNALING_PATHWAY	KEGG_TGF_BETA_SIGNALING_PATHWAY	85	0.403034526852604	1.37264065659306	0.00978952830308573	0.0898333185459631	0.0757703429031403	6558	tags=48%, list=35%, signal=31%	THBS3/ACVR2A/BMP7/ACVR1/BMPR1A/ID4/ZFYVE9/TGFB2/SMAD9/PPP2CB/INHBC/PPP2R1A/INHBB/SMAD6/TGFBR1/BMPR2/SKP1/SMURF2/ROCK2/ID3/INHBA/THBS2/LTBP1/ID1/CHRD/NODAL/SMAD4/PPP2R1B/SP1/BMPR1B/SMAD2/BMP8A/AMH/ACVR2B/COMP/SMURF1/BMP4/THBS1/FST/RBX1/CUL1
KEGG_HEDGEHOG_SIGNALING_PATHWAY	KEGG_HEDGEHOG_SIGNALING_PATHWAY	KEGG_HEDGEHOG_SIGNALING_PATHWAY	56	0.43788758598911	1.43682029498837	0.0108791913880098	0.0942863253627515	0.0795262528363289	2937	tags=34%, list=16%, signal=29%	WNT6/WNT2B/WNT3/BMP7/CSNK1E/PRKACA/STK36/GLI2/SMO/WNT11/CSNK1G1/PRKX/BTRC/WNT5A/WNT9A/RAB23/PTCH1/CSNK1G2/CSNK1D
KEGG_VASOPRESSIN_REGULATED_WATER_REABSORPTION	KEGG_VASOPRESSIN_REGULATED_WATER_REABSORPTION	KEGG_VASOPRESSIN_REGULATED_WATER_REABSORPTION	44	0.468169910593735	1.50373102284885	0.0118868278947763	0.0975971132413209	0.0823187527339076	4153	tags=43%, list=22%, signal=34%	DYNC1I1/CREB3L4/DYNC2LI1/GNAS/DYNLL2/PRKACA/DCTN2/PRKX/DCTN1/ADCY6/ADCY3/CREB5/RAB5B/RAB11B/DCTN6/DCTN5/RAB5C/DYNC1I2/DCTN4
KEGG_BASAL_TRANSCRIPTION_FACTORS	KEGG_BASAL_TRANSCRIPTION_FACTORS	KEGG_BASAL_TRANSCRIPTION_FACTORS	35	0.481626002364768	1.50562681906875	0.0133714360254986	0.0993306676179893	0.0837809274780611	4432	tags=46%, list=24%, signal=35%	STON1/GTF2IRD1/GTF2A2/TAF6L/TAF9B/TAF11/TBP/TAF6/TAF4/TAF5L/GTF2A1L/TAF1/GTF2H4/TBPL1/GTF2E2/TAF5
KEGG_GLYCEROLIPID_METABOLISM	KEGG_GLYCEROLIPID_METABOLISM	KEGG_GLYCEROLIPID_METABOLISM	46	0.457148251532964	1.47633419250069	0.0128945812797472	0.0993306676179893	0.0837809274780611	5494	tags=46%, list=29%, signal=32%	LCLAT1/MBOAT2/AGPAT1/DGAT1/ALDH9A1/AGPAT4/GPAM/AKR1B1/DGKI/GLA/GPAT4/AGPAT2/LIPG/AGK/PNPLA3/DGKQ/LIPF/PLPP2/DGKD/GPAT3/TKFC
KEGG_N_GLYCAN_BIOSYNTHESIS	KEGG_N_GLYCAN_BIOSYNTHESIS	KEGG_N_GLYCAN_BIOSYNTHESIS	46	0.449774987505216	1.45252265705678	0.0192480258058355	0.130551827204797	0.11011456410661	8171	tags=67%, list=44%, signal=38%	MOGS/B4GALT3/MGAT5B/MAN2A2/B4GALT2/RPN2/MGAT4B/MAN1B1/RPN1/GANAB/ALG3/MGAT5/ALG9/ALG6/DPM2/DPM3/ALG12/B4GALT1/STT3B/DDOST/ALG10/STT3A/DOLPP1/ALG1/ALG8/ALG2/ALG10B/DPM1/RFT1/ALG14/ALG13
KEGG_ARRHYTHMOGENIC_RIGHT_VENTRICULAR_CARDIOMYOPATHY_ARVC	KEGG_ARRHYTHMOGENIC_RIGHT_VENTRICULAR_CARDIOMYOPATHY_ARVC	KEGG_ARRHYTHMOGENIC_RIGHT_VENTRICULAR_CARDIOMYOPATHY_ARVC	74	0.406666788804719	1.37154268559096	0.0187933542944041	0.130551827204797	0.11011456410661	5338	tags=45%, list=29%, signal=32%	CACNB3/ITGB5/EMD/SGCB/LEF1/TCF7L1/ITGA7/DAG1/LMNA/CTNNB1/CACNA2D2/CACNG8/CACNA1S/ITGB6/ITGB1/ACTN1/RYR2/ACTN4/CTNNA1/CDH2/ACTG1/DMD/ITGA6/CACNA2D3/ITGA2B/CACNG4/ATP2A2/DSP/SGCD/ITGB4/ITGA10/CACNB1/ITGA11
KEGG_MELANOGENESIS	KEGG_MELANOGENESIS	KEGG_MELANOGENESIS	101	0.378920901830423	1.30128237861348	0.026973026973027	0.173385993536937	0.146243246910372	2726	tags=29%, list=15%, signal=25%	FZD2/FZD1/WNT6/WNT2B/FZD9/WNT3/DVL2/CREB3L4/ADCY2/LEF1/GNAS/TCF7L1/PRKACA/DVL3/FZD3/WNT11/PRKX/PLCB4/CTNNB1/FZD7/ADCY5/ADCY6/ADCY3/WNT5A/CALM2/DVL1/WNT9A/PRKCA/ADCY1
KEGG_CELL_CYCLE	KEGG_CELL_CYCLE	KEGG_CELL_CYCLE	124	0.370111741278648	1.28483820533338	0.0277862169129706	0.173385993536937	0.146243246910372	9238	tags=68%, list=49%, signal=35%	YWHAQ/E2F3/TGFB2/YWHAE/MAD2L2/CDK2/HDAC2/TP53/TFDP2/ANAPC11/CCNE1/ANAPC10/CDK6/ESPL1/SKP1/E2F1/CCND2/ANAPC13/ORC3/ORC4/CDKN1C/CDK7/ANAPC7/FZR1/YWHAG/CDK4/CCNB2/BUB1B/GSK3B/SMAD4/PLK1/SMAD2/YWHAH/MCM7/CDC25C/CDC27/PKMYT1/BUB1/ZBTB17/CDC20/ORC2/SKP2/ANAPC2/CDC14A/TTK/CDC45/CCNB1/CDC14B/ABL1/ORC5/CDKN1A/PRKDC/RBX1/CUL1/CDKN2C/CHEK1/CDC23/STAG1/YWHAZ/ATR/CDC25A/MCM3/ANAPC5/CDK1/ORC1/STAG2/MCM4/CHEK2/…
KEGG_OOCYTE_MEIOSIS	KEGG_OOCYTE_MEIOSIS	KEGG_OOCYTE_MEIOSIS	112	0.371192036649388	1.28315357958288	0.028971028971029	0.173826173826174	0.146614519084155	8470	tags=58%, list=45%, signal=32%	ADCY2/PPP2R5B/MAPK12/PRKACA/YWHAQ/IGF1R/YWHAE/MAD2L2/SPDYA/CDK2/CPEB1/PRKX/PPP1CB/BTRC/PPP2CB/ADCY5/ADCY6/ADCY3/ANAPC11/PPP2R1A/CALM2/CCNE1/ANAPC10/ESPL1/SKP1/ADCY1/PPP2R5D/ANAPC13/CAMK2G/ANAPC7/YWHAG/FBXO5/AURKA/CAMK2B/CCNB2/PLK1/PPP2R1B/YWHAH/CDC25C/CDC27/PKMYT1/BUB1/CDC20/PPP3R1/ANAPC2/CCNB1/RPS6KA3/PPP1CC/RBX1/CUL1/CDC23/CAMK2A/YWHAZ/PPP3CA/ANAPC5/CHP1/CDK1/PPP2CA/PPP2R5E/PTTG1/ADCY8/RPS6KA2/…
KEGG_INOSITOL_PHOSPHATE_METABOLISM	KEGG_INOSITOL_PHOSPHATE_METABOLISM	KEGG_INOSITOL_PHOSPHATE_METABOLISM	54	0.415985790639534	1.36061554007368	0.0321285140562249	0.185631414547077	0.156571705927022	4331	tags=39%, list=23%, signal=30%	OCRL/PIP5K1A/PLCG1/INPP5A/CDIPT/PI4KB/PLCD4/PLCB4/IMPA2/PIP4K2C/ITPKB/INPP5K/PIP5K1C/TPI1/PIP4K2B/INPPL1/PI4KA/PIK3CB/INPP5E/PLCB3/PIK3CA
KEGG_HUNTINGTONS_DISEASE	KEGG_HUNTINGTONS_DISEASE	KEGG_HUNTINGTONS_DISEASE	171	0.344671960220245	1.22491329480267	0.034965034965035	0.194805194805195	0.164309374835691	9783	tags=68%, list=52%, signal=33%	CREB3L4/POLR2F/DLG4/NDUFS2/HIP1/HDAC2/DCTN2/CLTCL1/PLCB4/NDUFS6/POLR2H/POLR2I/TP53/DCTN1/DNAL4/TBP/TAF4/NDUFB2/SDHC/POLR2J/CREB5/AP2S1/NDUFC1/IFT57/ATP5MC2/AP2M1/NDUFS5/BAX/NRF1/AP2B1/SIN3A/NDUFAB1/DCTN4/NDUFB6/TBPL1/PLCB3/SP1/UQCRQ/POLR2A/NDUFA4/COX8A/COX7A2L/CREB1/CLTC/NDUFB4/NDUFV1/NDUFB10/ATP5F1E/UQCR11/POLR2K/NDUFC2/NDUFA4L2/BDNF/NDUFA7/SDHA/HTT/UQCRC1/NDUFB8/UQCR10/NDUFS3/POLR2J3/POLR2G/NDU…
KEGG_PYRIMIDINE_METABOLISM	KEGG_PYRIMIDINE_METABOLISM	KEGG_PYRIMIDINE_METABOLISM	97	0.376082808607172	1.28909456371306	0.036963036963037	0.198835647111509	0.167708879142636	7006	tags=48%, list=37%, signal=30%	NME4/POLR2F/CTPS2/ENTPD6/POLR2H/POLR2I/POLR3F/TXNRD2/ENTPD4/UCK2/CANT1/POLR2J/UCKL1/NME7/POLD2/POLE/ENTPD3/DUT/UCK1/RRM2/UMPS/POLR3H/ITPA/NT5M/POLR3C/CAD/POLR1C/POLR2A/NME1/CTPS1/NME3/POLR2K/DTYMK/NT5C1B/PRIM2/POLR3D/POLR2J3/POLR2G/POLR3A/POLR1A/NT5C/NME2/TK1/POLR3B/POLA1/POLR2B/PNPT1
KEGG_ADHERENS_JUNCTION	KEGG_ADHERENS_JUNCTION	KEGG_ADHERENS_JUNCTION	73	0.389233141334701	1.30991251733292	0.04004004004004	0.208208208208208	0.17561421070193	4670	tags=40%, list=25%, signal=30%	RAC3/FGFR1/LEF1/WASF1/TCF7L1/CSNK2B/IGF1R/AFDN/INSR/MAP3K7/CTNNB1/SORBS1/TGFBR1/ACTN1/NLK/ACTN4/CTNNA1/PARD3/SNAI2/ACTG1/CSNK2A1/SRC/EGFR/ACP1/YES1/SMAD4/SMAD2/WASF3/PTPRF
KEGG_CIRCADIAN_RHYTHM_MAMMAL	KEGG_CIRCADIAN_RHYTHM_MAMMAL	KEGG_CIRCADIAN_RHYTHM_MAMMAL	12	0.567137708480771	1.45830329554414	0.0446927374301676	0.224905388358263	0.189697527292732	2937	tags=42%, list=16%, signal=35%	CRY1/CSNK1E/NPAS2/BHLHE40/CSNK1D
KEGG_DILATED_CARDIOMYOPATHY	KEGG_DILATED_CARDIOMYOPATHY	KEGG_DILATED_CARDIOMYOPATHY	90	0.368759360106912	1.25892698562417	0.050949050949051	0.248376623376623	0.209494452915506	5338	tags=42%, list=29%, signal=30%	CACNB3/ITGB5/EMD/SGCB/ADCY2/GNAS/PRKACA/TGFB2/ITGA7/PRKX/DAG1/LMNA/CACNA2D2/ADCY5/CACNG8/ADCY6/ADCY3/CACNA1S/ITGB6/ITGB1/RYR2/ADCY1/ACTG1/TPM2/DMD/ITGA6/CACNA2D3/TNNI3/ITGA2B/CACNG4/TPM4/ATP2A2/SGCD/ITGB4/TPM1/ITGA10/CACNB1/ITGA11
KEGG_GALACTOSE_METABOLISM	KEGG_GALACTOSE_METABOLISM	KEGG_GALACTOSE_METABOLISM	25	0.464910187763122	1.38177066797734	0.0645833333333333	0.287857142857143	0.242794486215539	3413	tags=36%, list=18%, signal=29%	GAA/B4GALT2/UGP2/PGM1/AKR1B1/GLA/GALK1/HK2/PFKM
KEGG_RNA_POLYMERASE	KEGG_RNA_POLYMERASE	KEGG_RNA_POLYMERASE	28	0.456564856192161	1.36977390139619	0.0634095634095634	0.287857142857143	0.242794486215539	9135	tags=79%, list=49%, signal=40%	POLR2F/POLR2H/POLR2I/POLR3F/POLR2J/POLR3H/POLR3C/POLR1C/POLR2A/POLR2K/POLR3D/POLR2J3/POLR2G/POLR3A/POLR1A/POLR3B/POLR2B/POLR2D/POLR1B/POLR2L/POLR2E/POLR1E
KEGG_PHOSPHATIDYLINOSITOL_SIGNALING_SYSTEM	KEGG_PHOSPHATIDYLINOSITOL_SIGNALING_SYSTEM	KEGG_PHOSPHATIDYLINOSITOL_SIGNALING_SYSTEM	76	0.376941689579343	1.27185920980955	0.061	0.287857142857143	0.242794486215539	4331	tags=34%, list=23%, signal=26%	OCRL/PIP5K1A/PLCG1/INPP5A/CDIPT/PI4KB/PLCD4/PLCB4/IMPA2/PIP4K2C/DGKI/CALM2/PIK3R3/ITPKB/INPP5K/PIP5K1C/PRKCA/CDS2/PIP4K2B/INPPL1/DGKQ/PI4KA/PIK3CB/INPP5E/PLCB3/PIK3CA
KEGG_SMALL_CELL_LUNG_CANCER	KEGG_SMALL_CELL_LUNG_CANCER	KEGG_SMALL_CELL_LUNG_CANCER	84	0.367783051803826	1.24983244109643	0.0679320679320679	0.294372294372294	0.248289721973933	6216	tags=44%, list=33%, signal=30%	LAMC1/LAMB1/E2F3/COL4A6/CDK2/COL4A2/LAMA1/TP53/PIAS4/COL4A1/CCNE1/PIK3R3/CDK6/ITGB1/LAMB4/LAMC2/RXRB/PIAS2/E2F1/ITGA6/FN1/LAMB2/ITGA2B/LAMA4/PIK3CB/CDK4/PIK3CA/LAMA5/TRAF4/SKP2/AKT2/LAMC3/LAMB3/AKT1/RXRG/PIAS3/CKS1B
KEGG_ENDOCYTOSIS	KEGG_ENDOCYTOSIS	KEGG_ENDOCYTOSIS	181	0.328044134223224	1.16797306730037	0.0799200799200799	0.336960336960337	0.2842108105266	4635	tags=35%, list=25%, signal=26%	VPS37D/GRK4/PIP5K1A/STAMBP/RAB11FIP3/VPS45/RAB22A/CHMP6/SNF8/IGF1R/GIT1/DNAJC6/ARFGAP1/RAB11FIP5/CHMP2A/SH3GL2/CLTCL1/EGF/MVB12A/PRKCZ/ASAP3/VPS37A/CHMP3/CXCR4/ASAP2/FGFR2/STAM/HGS/RNF41/VPS25/VPS28/RAB5B/AGAP1/RAB11B/PIP5K1C/AP2S1/VTA1/HSPA1B/PARD3/SMURF2/PIP4K2B/CHMP4B/TFRC/SH3GL1/SH3GL3/AP2M1/VPS37B/RAB5C/PLD2/RET/DNM1L/ASAP1/SRC/AP2B1/EGFR/ARAP3/EPN1/PARD6B/MVB12B/CHMP1B/DNM1/NEDD4/EPN2
KEGG_PURINE_METABOLISM	KEGG_PURINE_METABOLISM	KEGG_PURINE_METABOLISM	158	0.3330621613928	1.17768290470939	0.0849150849150849	0.348598769651401	0.294027302337552	7006	tags=44%, list=37%, signal=28%	ENPP1/NME4/ADCY2/AK4/PRUNE1/POLR2F/PDE10A/PDE9A/ENTPD6/ENPP3/ENTPD2/POLR2H/POLR2I/DGUOK/POLR3F/ENTPD4/GMPS/ADCY5/ADCY6/ADCY3/CANT1/POLR2J/PDE6D/NME7/GUK1/ADCY1/POLD2/POLE/ENTPD3/PKLR/PKM/PDE5A/GMPR/RRM2/POLR3H/ITPA/PFAS/NT5M/POLR3C/POLR1C/POLR2A/IMPDH1/NME1/HPRT1/AK5/PDE4C/NME3/POLR2K/NT5C1B/PDE11A/PRIM2/ADSL/POLR3D/POLR2J3/POLR2G/POLR3A/PDE8A/POLR1A/NT5C/NME2/GUCY1A2/PDE3A/ADA/POLR3B/ADSS2/POLA1…
KEGG_GLYCOSAMINOGLYCAN_BIOSYNTHESIS_KERATAN_SULFATE	KEGG_GLYCOSAMINOGLYCAN_BIOSYNTHESIS_KERATAN_SULFATE	KEGG_GLYCOSAMINOGLYCAN_BIOSYNTHESIS_KERATAN_SULFATE	15	0.50052168257418	1.34718221642284	0.0887185104052574	0.35487404162103	0.299320210544053	4478	tags=47%, list=24%, signal=36%	B4GALT3/B4GALT2/ST3GAL3/B4GAT1/CHST1/ST3GAL2/B4GALT1
KEGG_HOMOLOGOUS_RECOMBINATION	KEGG_HOMOLOGOUS_RECOMBINATION	KEGG_HOMOLOGOUS_RECOMBINATION	28	0.431443274143304	1.29440479011745	0.109147609147609	0.370152761457109	0.31220711998744	9064	tags=75%, list=48%, signal=39%	SEM1/TOP3A/RAD51D/TOP3B/RPA1/POLD2/RAD54B/RPA4/BLM/EME1/RAD51C/SSBP1/RAD54L/XRCC2/RPA3/RAD52/RAD51/MUS81/XRCC3/POLD1/RAD50
KEGG_SNARE_INTERACTIONS_IN_VESICULAR_TRANSPORT	KEGG_SNARE_INTERACTIONS_IN_VESICULAR_TRANSPORT	KEGG_SNARE_INTERACTIONS_IN_VESICULAR_TRANSPORT	38	0.40768932516083	1.28648609060886	0.106014271151886	0.370152761457109	0.31220711998744	6635	tags=47%, list=35%, signal=31%	USE1/SNAP47/YKT6/STX3/STX10/STX6/VAMP4/STX8/TSNARE1/SNAP29/SNAP25/GOSR2/STX18/VAMP7/STX2/GOSR1/STX5/STX1A
KEGG_AMINO_SUGAR_AND_NUCLEOTIDE_SUGAR_METABOLISM	KEGG_AMINO_SUGAR_AND_NUCLEOTIDE_SUGAR_METABOLISM	KEGG_AMINO_SUGAR_AND_NUCLEOTIDE_SUGAR_METABOLISM	43	0.39885812778481	1.27620070314992	0.105369807497467	0.370152761457109	0.31220711998744	5393	tags=42%, list=29%, signal=30%	UGP2/PGM1/PGM3/PMM1/GNPDA2/UAP1/GALK1/CYB5R3/HK2/MPI/HEXA/NPL/GFPT1/HEXB/UXS1/GPI/AMDHD2/GNPDA1
KEGG_GLYCEROPHOSPHOLIPID_METABOLISM	KEGG_GLYCEROPHOSPHOLIPID_METABOLISM	KEGG_GLYCEROPHOSPHOLIPID_METABOLISM	76	0.363236027751387	1.22561419976071	0.108	0.370152761457109	0.31220711998744	9450	tags=70%, list=50%, signal=35%	PCYT1B/LCLAT1/MBOAT2/PEMT/AGPAT1/MBOAT7/ETNK2/LPCAT1/CDIPT/LPGAT1/AGPAT4/PLA2G12A/GPAM/DGKI/GPAT4/AGPAT2/CDS2/PLA2G6/PHOSPHO1/DGKQ/PLD2/GNPAT/PCYT1A/PLPP2/DGKD/CHPT1/PTDSS2/GPAT3/PLA2G1B/PLA2G4B/CHKA/JMJD7-PLA2G4B/LCAT/AGPAT3/PTDSS1/CDS1/LYPLA2/LPCAT2/ADPRM/PGS1/CHKB/ETNK1/PLA2G2A/DGKB/PLA2G5/PLA2G3/DGKE/PLA2G4E/PLA2G15/GPD2/LPCAT3/PCYT2/MBOAT1
KEGG_ERBB_SIGNALING_PATHWAY	KEGG_ERBB_SIGNALING_PATHWAY	KEGG_ERBB_SIGNALING_PATHWAY	87	0.35694069680431	1.21700413070225	0.096	0.370152761457109	0.31220711998744	6898	tags=53%, list=37%, signal=34%	SHC2/SHC4/TGFA/PAK5/PLCG1/ABL2/MAP2K4/EGF/NRG4/PIK3R3/PAK6/CRK/PRKCA/MAP2K7/AREG/SHC1/SHC3/CAMK2G/BRAF/PIK3CB/SRC/CAMK2B/EGFR/GSK3B/PIK3CA/BAD/GAB1/PAK3/ELK1/NCK2/EIF4EBP1/ARAF/AKT2/MAPK9/AKT1/ABL1/ERBB4/JUN/PAK4/CDKN1A/BTC/ERBB2/MAP2K2/HRAS/CRKL/CAMK2A
KEGG_HYPERTROPHIC_CARDIOMYOPATHY_HCM	KEGG_HYPERTROPHIC_CARDIOMYOPATHY_HCM	KEGG_HYPERTROPHIC_CARDIOMYOPATHY_HCM	83	0.356790075864285	1.21120644024285	0.108891108891109	0.370152761457109	0.31220711998744	5338	tags=41%, list=29%, signal=29%	CACNB3/ITGB5/EMD/SGCB/TGFB2/ITGA7/DAG1/LMNA/PRKAB2/CACNA2D2/CACNG8/CACNA1S/ITGB6/ITGB1/RYR2/ACTG1/TPM2/DMD/ITGA6/CACNA2D3/PRKAG1/TNNI3/ITGA2B/CACNG4/TPM4/ATP2A2/SGCD/PRKAA2/ITGB4/TPM1/PRKAG3/ITGA10/CACNB1/ITGA11
KEGG_UBIQUITIN_MEDIATED_PROTEOLYSIS	KEGG_UBIQUITIN_MEDIATED_PROTEOLYSIS	KEGG_UBIQUITIN_MEDIATED_PROTEOLYSIS	133	0.337879689080574	1.17811150606447	0.104895104895105	0.370152761457109	0.31220711998744	7767	tags=55%, list=41%, signal=32%	RNF7/CUL7/UBE2Q2/UBE2Q1/COP1/CDC34/TRIM37/UBE2O/KLHL13/UBE2D4/BTRC/UBE2S/PIAS4/UBE2A/ANAPC11/ANAPC10/UBE2H/UBE2R2/MID1/SKP1/SMURF2/CUL4B/UBE2M/PIAS2/ELOB/ANAPC13/UBE2I/PRKN/ANAPC7/FZR1/UBA1/UBE2N/UBA2/UBE2C/UBE2J2/RHOBTB2/MGRN1/NEDD4/UBE2G1/UBA6/CDC27/UBE2G2/CDC20/SKP2/UBOX5/UBE3B/ANAPC2/HERC2/UBE2B/UBE2L3/UBE3A/SMURF1/SAE1/PRPF19/PIAS3/TRIP12/UBE2F/FBXW8/RBX1/CUL1/NEDD4L/CDC23/STUB1/UBE2D2/UBE2E…
KEGG_GAP_JUNCTION	KEGG_GAP_JUNCTION	KEGG_GAP_JUNCTION	89	0.351520086222378	1.20097921902601	0.111888111888112	0.37137330754352	0.313236595431444	4586	tags=34%, list=24%, signal=26%	TUBA1A/MAPK7/TUBB3/ADCY2/GNAS/PDGFA/PRKACA/PRKX/EGF/PLCB4/TUBB6/TUBB/ADCY5/ADCY6/ADCY3/DRD2/PDGFC/MAP2K5/PRKCA/ADCY1/TUBB8/CSNK1D/GNA11/TUBB4A/SRC/EGFR/PLCB3/TUBB2A/PRKG1/TUBA1C
KEGG_MISMATCH_REPAIR	KEGG_MISMATCH_REPAIR	KEGG_MISMATCH_REPAIR	23	0.443857085628022	1.29987525329883	0.115667718191377	0.375920084121977	0.317071595919346	5788	tags=52%, list=31%, signal=36%	PMS2/EXO1/RPA1/POLD2/RFC5/RPA4/RFC4/MSH6/LIG1/SSBP1/RFC2/MSH2
KEGG_RIBOFLAVIN_METABOLISM	KEGG_RIBOFLAVIN_METABOLISM	KEGG_RIBOFLAVIN_METABOLISM	16	0.47408620359901	1.29913397673465	0.119741100323625	0.381216564295621	0.321538937496307	4641	tags=44%, list=25%, signal=33%	ENPP1/ENPP3/FLAD1/ACP6/MTMR2/ACP1/MTMR7
KEGG_GLYCOSAMINOGLYCAN_DEGRADATION	KEGG_GLYCOSAMINOGLYCAN_DEGRADATION	KEGG_GLYCOSAMINOGLYCAN_DEGRADATION	21	0.450234095251834	1.29635411546855	0.125527426160338	0.391645569620253	0.330335332000888	5375	tags=52%, list=29%, signal=37%	HGSNAT/HYAL2/GUSB/IDUA/SGSH/HEXA/GALNS/GNS/HEXB/HYAL3/NAGLU
KEGG_LYSINE_DEGRADATION	KEGG_LYSINE_DEGRADATION	KEGG_LYSINE_DEGRADATION	44	0.388430950824167	1.24761471801599	0.132591093117409	0.405572755417957	0.342082283584646	7580	tags=59%, list=40%, signal=35%	PLOD3/ALDH9A1/PLOD1/SETMAR/AASS/EHMT2/AADAT/KMT5C/PLOD2/SETDB1/DOT1L/PIPOX/KMT5B/ACAT2/SUV39H2/NSD2/SETD1A/SUV39H1/HADHA/KMT5A/AASDH/ASH1L/EHMT1/NSD3/ALDH2/NSD1
KEGG_DNA_REPLICATION	KEGG_DNA_REPLICATION	KEGG_DNA_REPLICATION	36	0.399657880718247	1.24952648144081	0.137014314928425	0.411042944785276	0.346696141013222	8247	tags=64%, list=44%, signal=36%	RPA1/POLD2/POLE/RFC5/RPA4/RFC4/RNASEH1/MCM7/RNASEH2A/LIG1/SSBP1/RFC2/FEN1/PRIM2/RPA3/POLA1/MCM3/DNA2/MCM4/POLA2/MCM2/RFC1/MCM6
KEGG_GLYCOSPHINGOLIPID_BIOSYNTHESIS_LACTO_AND_NEOLACTO_SERIES	KEGG_GLYCOSPHINGOLIPID_BIOSYNTHESIS_LACTO_AND_NEOLACTO_SERIES	KEGG_GLYCOSPHINGOLIPID_BIOSYNTHESIS_LACTO_AND_NEOLACTO_SERIES	26	0.421776246894801	1.25324238334059	0.154811715481172	0.455672219152128	0.384338916288907	2281	tags=31%, list=12%, signal=27%	B4GALT3/ST3GAL4/FUT5/B3GALT1/B4GALT2/ST3GAL6/B3GNT4/ST3GAL3
KEGG_PROTEIN_EXPORT	KEGG_PROTEIN_EXPORT	KEGG_PROTEIN_EXPORT	23	0.42422953904768	1.2423942241368	0.162986330178759	0.46228850014339	0.389919450188419	6437	tags=57%, list=34%, signal=37%	SEC61A1/SRP14/SRPRB/SEC63/SEC11A/SRP9/SEC61G/IMMP1L/SEC62/SEC61A2/HSPA5/SRP68/SEC61B
KEGG_LYSOSOME	KEGG_LYSOSOME	KEGG_LYSOSOME	120	0.332022301303342	1.14919173836811	0.162837162837163	0.46228850014339	0.389919450188419	5375	tags=38%, list=29%, signal=28%	SORT1/PPT2/AP4M1/SLC11A2/ATP6AP1/GAA/CD63/LAPTM4A/LAMP2/HGSNAT/CTNS/CLTCL1/GUSB/MCOLN1/SMPD1/ENTPD4/IDUA/AP1S1/GLA/AP3M2/NPC1/SGSH/HEXA/ATP6V0A2/ATP6V1H/ATP6V0A1/MANBA/SUMF1/ASAH1/CTSF/CTSV/SCARB2/NEU1/GALNS/GNS/HEXB/IGF2R/CD164/GNPTG/AP3S2/CLTC/LAMP1/AP1S2/GGA1/LAPTM4B/NAGLU
KEGG_ASCORBATE_AND_ALDARATE_METABOLISM	KEGG_ASCORBATE_AND_ALDARATE_METABOLISM	KEGG_ASCORBATE_AND_ALDARATE_METABOLISM	25	-0.247278260520182	-1.13460304712179	0.167480999918758	0.466554214059397	0.393517387027157	11148	tags=44%, list=60%, signal=18%	UGT2A3/UGT1A6/UGT1A4/UGT1A5/UGT1A10/UGT1A8/UGT2B10/UGT2B17/UGT2B11/UGT2B15/UGT2B28
KEGG_INSULIN_SIGNALING_PATHWAY	KEGG_INSULIN_SIGNALING_PATHWAY	KEGG_INSULIN_SIGNALING_PATHWAY	136	0.325170781570172	1.13655132012671	0.170829170829171	0.467532467532468	0.394342499605658	7099	tags=46%, list=38%, signal=29%	SHC2/PRKAR2B/SHC4/PRKACA/RHOQ/PYGB/FLOT1/PRKX/PPP1CB/INSR/PRKAB2/PRKCZ/PPP1R3B/SORBS1/TSC2/PHKG2/CALM2/PIK3R3/INPP5K/HK2/PRKAR1B/CRK/RHEB/PHKA2/SHC1/PKLR/PHKA1/FASN/PRKAG1/EIF4E2/SHC3/BRAF/IRS4/PIK3CB/GYS1/GSK3B/PIK3CA/BAD/PRKAA2/PTPRF/ELK1/PCK1/EIF4EBP1/RPTOR/PRKAG3/ARAF/AKT2/MAPK9/AKT1/PPP1CC/IRS1/EXOC7/SREBF1/PRKCI/MAP2K2/HRAS/PRKAR1A/CRKL/PYGL/PDE3A/SOCS2/IKBKB/RPS6KB1
KEGG_AMINOACYL_TRNA_BIOSYNTHESIS	KEGG_AMINOACYL_TRNA_BIOSYNTHESIS	KEGG_AMINOACYL_TRNA_BIOSYNTHESIS	41	0.375825574763809	1.19791300852427	0.186544342507645	0.485015290519878	0.409088470411503	8481	tags=59%, list=45%, signal=32%	RARS2/VARS1/MTFMT/TARS2/HARS2/IARS2/VARS2/HARS1/FARS2/DARS2/YARS2/SARS2/FARSB/RARS1/MARS1/DARS1/LARS1/EARS2/PARS2/AARS2/TARS3/FARSA/PSTK/EPRS1
KEGG_AXON_GUIDANCE	KEGG_AXON_GUIDANCE	KEGG_AXON_GUIDANCE	129	0.325421026574444	1.13166848044828	0.180819180819181	0.485015290519878	0.409088470411503	7423	tags=46%, list=40%, signal=28%	EFNB3/SEMA6C/EFNA4/SEMA6D/NGEF/EFNA2/SEMA3B/PLXNB3/SEMA4F/PLXNA3/RAC3/PAK5/EFNA3/EPHB3/EPHB4/DPYSL5/PLXNB1/SEMA4C/CDK5/SLIT2/RND1/SRGAP3/NTNG1/CXCR4/UNC5D/PAK6/ITGB1/ROCK2/SEMA4G/L1CAM/SRGAP2/SEMA6A/EPHA7/NTN1/GSK3B/SRGAP1/PAK3/EPHA8/NCK2/PPP3R1/ABLIM2/NFATC1/SLIT3/NFATC4/ABL1/EFNA1/LIMK2/PAK4/NTN4/RHOD/HRAS/LIMK1/ROBO3/NTN3/PPP3CA/PLXNB2/KRAS/SEMA5B/CHP1
KEGG_PATHWAYS_IN_CANCER	KEGG_PATHWAYS_IN_CANCER	KEGG_PATHWAYS_IN_CANCER	325	0.297183340160512	1.08826319295569	0.183816183816184	0.485015290519878	0.409088470411503	7713	tags=47%, list=41%, signal=28%	FZD2/FGF3/FZD1/LAMC1/RAC3/WNT6/LAMB1/FGFR1/WNT2B/FZD9/TGFA/WNT3/DVL2/LEF1/TCF7L1/DAPK3/PLCG1/NKX3-1/PDGFA/E2F3/STK36/DVL3/IGF1R/TGFB2/GLI2/FZD3/SMO/COL4A6/CTBP2/CDK2/WNT11/COL4A2/HDAC2/LAMA1/EGF/CTNNB1/TP53/FZD7/AXIN1/PIAS4/FGF19/COL4A1/WNT5A/FGFR2/VEGFB/CCNE1/PIK3R3/DVL1/TGFBR1/CDK6/WNT9A/CTBP1/PTCH1/ITGB1/SLC2A1/STAT3/CRK/PRKCA/CTNNA1/LAMB4/FGF8/LAMC2/RXRB/GSTP1/ARNT/HSP90B1/PIAS2/E2F1/ITGA6/FN…
KEGG_PROGESTERONE_MEDIATED_OOCYTE_MATURATION	KEGG_PROGESTERONE_MEDIATED_OOCYTE_MATURATION	KEGG_PROGESTERONE_MEDIATED_OOCYTE_MATURATION	85	0.33766443622269	1.15000552698143	0.192807192807193	0.493080689802001	0.415891270075912	8932	tags=62%, list=48%, signal=33%	ADCY2/MAPK12/MAPK11/PRKACA/IGF1R/MAD2L2/SPDYA/CDK2/CPEB1/PRKX/ADCY5/ADCY6/ADCY3/ANAPC11/PIK3R3/ANAPC10/ADCY1/ANAPC13/BRAF/ANAPC7/FZR1/PIK3CB/CCNB2/PLK1/PIK3CA/CDC25C/CDC27/PKMYT1/BUB1/ARAF/AKT2/ANAPC2/MAPK9/AKT1/CCNB1/RPS6KA3/HSP90AB1/CDC23/PDE3A/CDC25A/KRAS/ANAPC5/CDK1/RAF1/ADCY8/RPS6KA2/MAPK14/MAP2K1/CDC26/CCNB3/MAD2L1/CCNA2/GNAI1
KEGG_PROSTATE_CANCER	KEGG_PROSTATE_CANCER	KEGG_PROSTATE_CANCER	89	0.332766947512163	1.13690854208542	0.212787212787213	0.535400083787181	0.451585765677447	7582	tags=51%, list=41%, signal=30%	FGFR1/TGFA/CREB3L4/LEF1/TCF7L1/NKX3-1/PDGFA/E2F3/IGF1R/CDK2/EGF/CTNNB1/TP53/FGFR2/CCNE1/PIK3R3/CREB5/PDGFC/GSTP1/HSP90B1/E2F1/BRAF/PIK3CB/EGFR/GSK3B/PIK3CA/BAD/CREB1/PDGFB/ARAF/AKT2/AKT1/TCF7L2/PDGFD/CDKN1A/ERBB2/MAP2K2/HRAS/HSP90AB1/CREB3/CREB3L2/IKBKB/KRAS/CHUK/PDGFRB
KEGG_RNA_DEGRADATION	KEGG_RNA_DEGRADATION	KEGG_RNA_DEGRADATION	54	0.354057854385218	1.1580602741768	0.22289156626506	0.551921973608721	0.465521232800878	11169	tags=83%, list=60%, signal=34%	ENO2/PARN/EDC3/LSM2/LSM7/TENT4A/EXOSC4/LSM4/CNOT7/LSM8/PAPOLG/LSM5/ENO3/CNOT3/CNOT6/PAPOLB/EXOSC3/C1D/LSM1/EXOSC1/CNOT9/PNPT1/MPHOSPH6/XRN2/EXOSC5/DCPS/EXOSC7/EXOSC6/CNOT2/CNOT8/ENO1/LSM3/EXOSC2/DDX6/EXOSC9/HSPA9/CNOT4/PATL1/DCP1B/HSPD1/EXOSC10/DCP1A/CNOT10/LSM6/ZCCHC7
KEGG_BIOSYNTHESIS_OF_UNSATURATED_FATTY_ACIDS	KEGG_BIOSYNTHESIS_OF_UNSATURATED_FATTY_ACIDS	KEGG_BIOSYNTHESIS_OF_UNSATURATED_FATTY_ACIDS	22	0.409143359375988	1.18621923375717	0.228902953586498	0.557950949367089	0.47060640128803	8152	tags=64%, list=44%, signal=36%	HACD1/SCD5/PECR/HSD17B12/YOD1/ELOVL5/TECR/HACD2/HADHA/ACOX1/SCD/ACOX3/ELOVL6/BAAT
KEGG_ENDOMETRIAL_CANCER	KEGG_ENDOMETRIAL_CANCER	KEGG_ENDOMETRIAL_CANCER	52	0.354507651191976	1.15530377693561	0.233165829145729	0.559597989949749	0.471995605558155	6541	tags=46%, list=35%, signal=30%	LEF1/TCF7L1/EGF/CTNNB1/TP53/AXIN1/PIK3R3/CTNNA1/BRAF/PIK3CB/EGFR/FOXO3/GSK3B/PIK3CA/BAD/ELK1/AXIN2/ARAF/AKT2/AKT1/TCF7L2/ERBB2/MAP2K2/HRAS
KEGG_TAURINE_AND_HYPOTAURINE_METABOLISM	KEGG_TAURINE_AND_HYPOTAURINE_METABOLISM	KEGG_TAURINE_AND_HYPOTAURINE_METABOLISM	10	0.482215455416293	1.19037308596137	0.244292237442922	0.567047619047619	0.47827903091061	1756	tags=30%, list=9%, signal=27%	CSAD/GGT7/ADO
KEGG_SULFUR_METABOLISM	KEGG_SULFUR_METABOLISM	KEGG_SULFUR_METABOLISM	12	0.455292481528417	1.17071130401105	0.253631284916201	0.567047619047619	0.47827903091061	9177	tags=67%, list=49%, signal=34%	SULT1A3/SUOX/CHST11/BPNT1/PAPSS1/SULT1A2/PAPSS2/SULT1E1
KEGG_NON_HOMOLOGOUS_END_JOINING	KEGG_NON_HOMOLOGOUS_END_JOINING	KEGG_NON_HOMOLOGOUS_END_JOINING	13	0.448203930068304	1.1676998168977	0.254444444444444	0.567047619047619	0.47827903091061	9064	tags=69%, list=48%, signal=36%	DNTT/XRCC5/POLL/FEN1/PRKDC/POLM/XRCC6/XRCC4/RAD50
KEGG_GLIOMA	KEGG_GLIOMA	KEGG_GLIOMA	65	0.340595026649441	1.13525016602443	0.254254254254254	0.567047619047619	0.47827903091061	5292	tags=40%, list=28%, signal=29%	SHC2/SHC4/TGFA/PLCG1/PDGFA/E2F3/IGF1R/EGF/TP53/CALM2/PIK3R3/CDK6/PRKCA/E2F1/SHC1/SHC3/CAMK2G/BRAF/PIK3CB/CAMK2B/CDK4/EGFR/PIK3CA/PDGFB/ARAF/AKT2
KEGG_PARKINSONS_DISEASE	KEGG_PARKINSONS_DISEASE	KEGG_PARKINSONS_DISEASE	113	0.319453116126257	1.10511312576888	0.248751248751249	0.567047619047619	0.47827903091061	9917	tags=67%, list=53%, signal=32%	SEPTIN5/NDUFS2/NDUFS6/NDUFB2/SDHC/NDUFC1/ATP5MC2/PRKN/NDUFS5/UBA1/HTRA2/NDUFAB1/NDUFB6/UBE2J2/UQCRQ/NDUFA4/COX8A/COX7A2L/UBE2G1/NDUFB4/NDUFV1/UBE2G2/NDUFB10/ATP5F1E/UQCR11/NDUFC2/NDUFA4L2/NDUFA7/GPR37/UBE2L3/SDHA/UBB/UQCRC1/NDUFB8/UQCR10/NDUFS3/NDUFB7/NDUFA9/UCHL1/NDUFA10/SNCA/NDUFB9/NDUFV2/NDUFA5/COX6B1/COX6A1/SLC25A31/NDUFA2/VDAC3/PINK1/COX5B/UQCRH/ATP5PF/COX7A2/NDUFS7/UQCRFS1/UQCRHL/NDUFA3/NDU…
KEGG_ONE_CARBON_POOL_BY_FOLATE	KEGG_ONE_CARBON_POOL_BY_FOLATE	KEGG_ONE_CARBON_POOL_BY_FOLATE	17	0.418502513397478	1.157836344333	0.259179265658747	0.568530815521892	0.479530040082568	4605	tags=41%, list=25%, signal=31%	MTHFD2L/MTFMT/FTCD/SHMT1/MTR/MTHFS/SHMT2
KEGG_FRUCTOSE_AND_MANNOSE_METABOLISM	KEGG_FRUCTOSE_AND_MANNOSE_METABOLISM	KEGG_FRUCTOSE_AND_MANNOSE_METABOLISM	33	0.368547281925131	1.14195165802401	0.272540983606557	0.568530815521892	0.479530040082568	6379	tags=42%, list=34%, signal=28%	PFKFB4/PMM1/AKR1B1/MTMR2/HK2/MPI/TPI1/PFKFB2/PFKM/MTMR7/PFKFB3/PFKL/ALDOC/PFKP
KEGG_NUCLEOTIDE_EXCISION_REPAIR	KEGG_NUCLEOTIDE_EXCISION_REPAIR	KEGG_NUCLEOTIDE_EXCISION_REPAIR	44	0.354799642831518	1.13959316425276	0.277327935222672	0.568530815521892	0.479530040082568	9484	tags=66%, list=51%, signal=33%	GTF2H5/CETN2/ERCC1/ERCC3/RPA1/POLD2/POLE/CUL4B/ERCC2/CDK7/RFC5/RPA4/RFC4/GTF2H4/ERCC4/LIG1/RFC2/RBX1/RPA3/DDB1/ERCC6/RAD23A/RAD23B/RFC1/ERCC8/DDB2/POLD1/MNAT1/GTF2H1
KEGG_SPHINGOLIPID_METABOLISM	KEGG_SPHINGOLIPID_METABOLISM	KEGG_SPHINGOLIPID_METABOLISM	38	0.359318792066434	1.13385021279497	0.27624872579001	0.568530815521892	0.479530040082568	5378	tags=37%, list=29%, signal=26%	SPHK1/SMPD2/DEGS1/SMPD1/SMPD4/GLA/UGT8/SPHK2/CERK/ASAH1/NEU1/PLPP2/SGPP2/ASAH2
KEGG_BASE_EXCISION_REPAIR	KEGG_BASE_EXCISION_REPAIR	KEGG_BASE_EXCISION_REPAIR	33	0.365913713554178	1.13379148993915	0.287909836065574	0.568530815521892	0.479530040082568	7803	tags=55%, list=42%, signal=32%	LIG3/NEIL2/SMUG1/POLD2/POLE/POLB/TDG/APEX2/UNG/NTHL1/POLL/LIG1/MUTYH/FEN1/MPG/HMGB1/PARP1/XRCC1
KEGG_BLADDER_CANCER	KEGG_BLADDER_CANCER	KEGG_BLADDER_CANCER	42	0.354370770480256	1.13362587179681	0.281218274111675	0.568530815521892	0.479530040082568	7301	tags=57%, list=39%, signal=35%	DAPK3/E2F3/EGF/TP53/VEGFB/E2F1/BRAF/CXCL8/CDK4/EGFR/MMP2/PGF/VEGFA/DAPK2/ARAF/THBS1/CDKN1A/ERBB2/MAP2K2/HRAS/CDH1/MMP1/DAPK1/KRAS
KEGG_MELANOMA	KEGG_MELANOMA	KEGG_MELANOMA	71	0.332563013141255	1.1181667293533	0.275724275724276	0.568530815521892	0.479530040082568	7316	tags=48%, list=39%, signal=29%	FGF3/FGFR1/PDGFA/E2F3/IGF1R/EGF/TP53/FGF19/PIK3R3/CDK6/PDGFC/FGF8/E2F1/FGF9/BRAF/FGF13/PIK3CB/CDK4/EGFR/PIK3CA/MITF/FGF12/BAD/PDGFB/ARAF/AKT2/AKT1/PDGFD/CDKN1A/MAP2K2/HRAS/CDH1/KRAS/FGF23
KEGG_OXIDATIVE_PHOSPHORYLATION	KEGG_OXIDATIVE_PHOSPHORYLATION	KEGG_OXIDATIVE_PHOSPHORYLATION	116	0.315690502033236	1.0916041968138	0.275724275724276	0.568530815521892	0.479530040082568	9783	tags=63%, list=52%, signal=30%	ATP6AP1/ATP6V1E2/NDUFS2/NDUFS6/ATP6V0E2/NDUFB2/SDHC/COX11/NDUFA11/NDUFC1/ATP5MC2/ATP6V1G2/ATP6V0A2/ATP6V1H/ATP6V0A1/NDUFS5/NDUFAB1/NDUFB6/UQCRQ/NDUFA4/COX8A/COX7A2L/ATP6V1E1/NDUFB4/ATP6V1F/NDUFV1/NDUFB10/ATP5F1E/UQCR11/NDUFC2/NDUFA4L2/NDUFA7/SDHA/ATP6V0B/UQCRC1/NDUFB8/UQCR10/NDUFS3/NDUFB7/NDUFA9/NDUFA10/NDUFB9/NDUFV2/NDUFA5/COX6B1/COX6A1/NDUFA2/COX5B/UQCRH/ATP5PF/COX7A2/NDUFS7/UQCRFS1/UQCRHL/NDUF…
KEGG_ALZHEIMERS_DISEASE	KEGG_ALZHEIMERS_DISEASE	KEGG_ALZHEIMERS_DISEASE	157	0.304699370212966	1.07681671569513	0.286713286713287	0.568530815521892	0.479530040082568	9783	tags=62%, list=52%, signal=30%	APH1A/NCSTN/CDK5R1/BACE2/NDUFS2/BACE1/CDK5/PLCB4/NDUFS6/ADAM17/ATF6/CACNA1S/CALM2/MAPT/NDUFB2/SDHC/PSEN2/NDUFC1/ATP5MC2/HSD17B10/NDUFS5/ATP2A2/NDUFAB1/APP/GSK3B/NDUFB6/PLCB3/UQCRQ/EIF2AK3/BAD/NDUFA4/COX8A/COX7A2L/GAPDH/ADAM10/NDUFB4/ATP2A1/NDUFV1/NDUFB10/PPP3R1/ATP5F1E/UQCR11/NDUFC2/NDUFA4L2/NDUFA7/TNFRSF1A/SDHA/UQCRC1/LRP1/NDUFB8/UQCR10/NDUFS3/NDUFB7/NDUFA9/NDUFA10/SNCA/NDUFB9/NDUFV2/NDUFA5/COX6…
KEGG_GLYCOSPHINGOLIPID_BIOSYNTHESIS_GLOBO_SERIES	KEGG_GLYCOSPHINGOLIPID_BIOSYNTHESIS_GLOBO_SERIES	KEGG_GLYCOSPHINGOLIPID_BIOSYNTHESIS_GLOBO_SERIES	14	0.426380982998413	1.13665471779854	0.296823658269441	0.578806133625411	0.488196806364213	4476	tags=36%, list=24%, signal=27%	GLA/HEXA/B3GALNT1/HEXB/ST3GAL2
KEGG_OTHER_GLYCAN_DEGRADATION	KEGG_OTHER_GLYCAN_DEGRADATION	KEGG_OTHER_GLYCAN_DEGRADATION	15	0.416216105266365	1.12026902075421	0.313253012048193	0.595944754628269	0.502652458357177	7864	tags=53%, list=42%, signal=31%	ENGASE/HEXA/MANBA/NEU1/HEXB/MAN2C1/MAN2B2/GLB1
KEGG_MTOR_SIGNALING_PATHWAY	KEGG_MTOR_SIGNALING_PATHWAY	KEGG_MTOR_SIGNALING_PATHWAY	52	0.339717347099577	1.10710370530804	0.309547738693467	0.595944754628269	0.502652458357177	5820	tags=42%, list=31%, signal=29%	ULK3/DDIT4/TSC2/VEGFB/PIK3R3/MLST8/RHEB/ULK1/STRADA/STK11/EIF4E2/BRAF/PIK3CB/PIK3CA/PRKAA2/PGF/VEGFA/EIF4EBP1/RPTOR/AKT2/AKT1/RPS6KA3
KEGG_STARCH_AND_SUCROSE_METABOLISM	KEGG_STARCH_AND_SUCROSE_METABOLISM	KEGG_STARCH_AND_SUCROSE_METABOLISM	50	0.335275184466298	1.08906730870466	0.346733668341709	0.651692195919356	0.54967290479028	2458	tags=18%, list=13%, signal=16%	ENPP1/PYGB/GAA/ENPP3/UGP2/GUSB/PGM1/HK2/PGM2L1
KEGG_GLYOXYLATE_AND_DICARBOXYLATE_METABOLISM	KEGG_GLYOXYLATE_AND_DICARBOXYLATE_METABOLISM	KEGG_GLYOXYLATE_AND_DICARBOXYLATE_METABOLISM	15	0.404352507425058	1.08833748094078	0.363636363636364	0.669978947368421	0.565096952908587	6460	tags=47%, list=35%, signal=31%	PGP/MTHFD2L/HAO1/CS/MDH2/MTHFD1L/AFMID
KEGG_SELENOAMINO_ACID_METABOLISM	KEGG_SELENOAMINO_ACID_METABOLISM	KEGG_SELENOAMINO_ACID_METABOLISM	26	0.363660677867859	1.0805610273545	0.368200836820084	0.669978947368421	0.565096952908587	9190	tags=62%, list=49%, signal=31%	LCMT1/GGT7/SEPHS1/BUD23/SEPHS2/LCMT2/TRMT11/MAT2A/METTL2B/MARS1/PAPSS1/AHCYL1/PAPSS2/METTL6/MAT1A/AHCY
KEGG_THYROID_CANCER	KEGG_THYROID_CANCER	KEGG_THYROID_CANCER	29	0.355866142020802	1.07312844549908	0.37720207253886	0.669978947368421	0.565096952908587	7301	tags=55%, list=39%, signal=34%	LEF1/TCF7L1/CTNNB1/TP53/RXRB/BRAF/RET/TPR/CCDC6/TCF7L2/RXRG/TPM3/MAP2K2/HRAS/CDH1/KRAS
KEGG_COLORECTAL_CANCER	KEGG_COLORECTAL_CANCER	KEGG_COLORECTAL_CANCER	62	0.320560854014351	1.06248748756536	0.379759519038076	0.669978947368421	0.565096952908587	5788	tags=42%, list=31%, signal=29%	RAC3/LEF1/TCF7L1/TGFB2/CTNNB1/TP53/AXIN1/PIK3R3/TGFBR1/BRAF/PIK3CB/BAX/GSK3B/SMAD4/MSH6/PIK3CA/BAD/BIRC5/SMAD2/AXIN2/ARAF/AKT2/MAPK9/AKT1/TCF7L2/MSH2
KEGG_PROTEASOME	KEGG_PROTEASOME	KEGG_PROTEASOME	44	0.330113519966634	1.06030295797123	0.396761133603239	0.669978947368421	0.565096952908587	6497	tags=50%, list=35%, signal=33%	SEM1/PSMB4/PSMD11/PSMB6/PSMD2/PSMA7/PSMB1/PSMD4/PSMC5/PSMD8/PSMD1/PSMD14/PSMC4/PSMD3/PSMD12/PSME3/PSMA4/PSMC2/PSME4/PSMB2/PSMB3/PSMC3
KEGG_TERPENOID_BACKBONE_BIOSYNTHESIS	KEGG_TERPENOID_BACKBONE_BIOSYNTHESIS	KEGG_TERPENOID_BACKBONE_BIOSYNTHESIS	15	0.393673386476132	1.05959402719981	0.403066812705367	0.669978947368421	0.565096952908587	5747	tags=40%, list=31%, signal=28%	GGPS1/FDPS/ACAT2/PMVK/MVK/HMGCR
KEGG_PYRUVATE_METABOLISM	KEGG_PYRUVATE_METABOLISM	KEGG_PYRUVATE_METABOLISM	40	0.333136586202787	1.05927751337249	0.386178861788618	0.669978947368421	0.565096952908587	5522	tags=35%, list=29%, signal=25%	ACSS2/ALDH9A1/HAGH/ACSS1/AKR1B1/PKLR/PKM/GLO1/LDHB/LDHA/PCK1/ACAT2/PC/MDH2
KEGG_NITROGEN_METABOLISM	KEGG_NITROGEN_METABOLISM	KEGG_NITROGEN_METABOLISM	23	0.361585184640868	1.05893461813078	0.407991587802313	0.669978947368421	0.565096952908587	8574	tags=52%, list=46%, signal=28%	CA14/CA5B/CA9/CA3/CPS1/CA13/GLS/ASNS/GLS2/CA12/GLUL/CA2
KEGG_VALINE_LEUCINE_AND_ISOLEUCINE_BIOSYNTHESIS	KEGG_VALINE_LEUCINE_AND_ISOLEUCINE_BIOSYNTHESIS	KEGG_VALINE_LEUCINE_AND_ISOLEUCINE_BIOSYNTHESIS	11	0.419857740020263	1.05381527757321	0.40296803652968	0.669978947368421	0.565096952908587	3451	tags=27%, list=18%, signal=22%	VARS1/IARS2/VARS2
KEGG_NEUROTROPHIN_SIGNALING_PATHWAY	KEGG_NEUROTROPHIN_SIGNALING_PATHWAY	KEGG_NEUROTROPHIN_SIGNALING_PATHWAY	126	0.301760226165675	1.04846520185044	0.36963036963037	0.669978947368421	0.565096952908587	7486	tags=47%, list=40%, signal=28%	SHC2/MAPK7/SORT1/SHC4/NGF/MAGED1/KIDINS220/PLCG1/MAPK12/MAPK11/YWHAQ/NTRK3/YWHAE/BEX3/TP53/CALM2/PIK3R3/MAP2K5/CRK/MAP2K7/SHC1/SHC3/CAMK2G/BRAF/IRS4/YWHAG/PIK3CB/BAX/CAMK2B/FOXO3/PTPN11/GSK3B/PIK3CA/BAD/GAB1/YWHAH/NTF3/AKT2/MAPK9/BDNF/SH2B1/AKT1/RPS6KA3/ABL1/NTRK2/IRS1/IRAK1/JUN/MAP2K2/HRAS/NTF4/CRKL/CAMK2A/YWHAZ/IKBKB/KRAS/PRDM4/MAPKAPK2/NFKBIB
KEGG_GNRH_SIGNALING_PATHWAY	KEGG_GNRH_SIGNALING_PATHWAY	KEGG_GNRH_SIGNALING_PATHWAY	101	0.30485930409127	1.04694156076899	0.390609390609391	0.669978947368421	0.565096952908587	4240	tags=30%, list=23%, signal=23%	MAPK7/ADCY2/GNAS/MAPK12/MAPK11/PRKACA/MAP2K4/PRKX/PLCB4/MAP2K3/PLA2G12A/ADCY5/MAP3K4/ADCY6/ADCY3/CACNA1S/CALM2/PRKCA/ADCY1/GNRH2/MAP2K7/PLA2G6/GNA11/CAMK2G/PLD2/SRC/CAMK2B/EGFR/MMP2/PLCB3
KEGG_EPITHELIAL_CELL_SIGNALING_IN_HELICOBACTER_PYLORI_INFECTION	KEGG_EPITHELIAL_CELL_SIGNALING_IN_HELICOBACTER_PYLORI_INFECTION	KEGG_EPITHELIAL_CELL_SIGNALING_IN_HELICOBACTER_PYLORI_INFECTION	68	0.312237424173088	1.04445408251374	0.408	0.669978947368421	0.565096952908587	6262	tags=40%, list=33%, signal=27%	F11R/PLCG1/MAPK12/MAPK11/ATP6AP1/GIT1/MAP2K4/ATP6V1E2/ATP6V0E2/ADAM17/CXCL1/ATP6V1G2/ATP6V0A2/ATP6V1H/ATP6V0A1/CXCL8/SRC/EGFR/PTPN11/ADAM10/ATP6V1E1/ATP6V1F/IGSF5/MAPK9/ATP6V0B/TJP1/JUN
KEGG_VASCULAR_SMOOTH_MUSCLE_CONTRACTION	KEGG_VASCULAR_SMOOTH_MUSCLE_CONTRACTION	KEGG_VASCULAR_SMOOTH_MUSCLE_CONTRACTION	114	0.299290485410987	1.03456587229226	0.416583416583417	0.676948051948052	0.570975077554025	5981	tags=36%, list=32%, signal=25%	MYL6B/ADCY2/ARHGEF11/GNAS/PRKACA/ACTG2/PRKX/PPP1CB/PLCB4/PLA2G12A/ADCY5/ADCY6/ADCY3/MYLK2/CACNA1S/CALM2/CALD1/PPP1R14A/PRKCA/ADCY1/ROCK2/PLA2G6/MYL6/GNA11/KCNMA1/BRAF/GNA12/KCNMB4/PLCB3/KCNMB1/ADORA2B/MYLK/PRKG1/EDNRA/PLA2G1B/ARAF/ACTA2/PLA2G4B/JMJD7-PLA2G4B/PPP1CC/MYL9
KEGG_CHRONIC_MYELOID_LEUKEMIA	KEGG_CHRONIC_MYELOID_LEUKEMIA	KEGG_CHRONIC_MYELOID_LEUKEMIA	73	0.308569596461676	1.03845005460608	0.423423423423423	0.680969629423238	0.574367096342137	7443	tags=48%, list=40%, signal=29%	SHC2/SHC4/E2F3/TGFB2/CTBP2/HDAC2/TP53/PIK3R3/TGFBR1/CDK6/CTBP1/CRK/E2F1/SHC1/SHC3/BRAF/PIK3CB/CDK4/PTPN11/SMAD4/PIK3CA/BAD/BCR/RUNX1/ARAF/AKT2/AKT1/ABL1/CDKN1A/MAP2K2/HRAS/CRKL/IKBKB/KRAS/CHUK
KEGG_TYROSINE_METABOLISM	KEGG_TYROSINE_METABOLISM	KEGG_TYROSINE_METABOLISM	42	-0.192495318447405	-1.131290865059	0.435626196603367	0.693445782348217	0.584890167297754	2042	tags=26%, list=11%, signal=23%	ADH4/DBH/ADH1B/MAOB/ADH1A/ADH7/ALDH3B1/ALDH3A1/MAOA/ADH1C/AOX1
KEGG_PATHOGENIC_ESCHERICHIA_COLI_INFECTION	KEGG_PATHOGENIC_ESCHERICHIA_COLI_INFECTION	KEGG_PATHOGENIC_ESCHERICHIA_COLI_INFECTION	55	0.311573881685966	1.0214000981846	0.473420260782347	0.74599556244491	0.629213531077016	7454	tags=47%, list=40%, signal=29%	TUBA1A/TUBB3/YWHAQ/CTNNB1/TUBB6/TUBB/ARPC1A/ITGB1/PRKCA/TUBB8/ROCK2/ACTG1/TUBB4A/TUBB2A/KRT18/TUBA1C/ARHGEF2/NCK2/TUBB2B/ABL1/WASL/TUBA1B/YWHAZ/CDH1/ARPC5/CTTN
KEGG_TIGHT_JUNCTION	KEGG_TIGHT_JUNCTION	KEGG_TIGHT_JUNCTION	129	0.286453282730233	0.996156132254678	0.513486513486514	0.793107882216793	0.668950642895406	7641	tags=43%, list=41%, signal=26%	F11R/MYH10/MPDZ/CLDN2/TJAP1/CSNK2B/AFDN/RAB13/LLGL1/PRKCZ/CTNNB1/PPP2CB/PPP2R1A/CASK/MYH7B/ACTN1/ACTN4/PRKCA/CTNNA1/PARD3/EPB41L2/SPTAN1/ACTG1/MAP3K20/CSNK2A1/SRC/CDK4/SYMPK/YES1/PPP2R1B/PPP2R2A/MYL7/PARD6B/IGSF5/AKT2/PPP2R2D/AKT1/EXOC3/MYH15/MYL9/TJP1/MAGI2/PATJ/MAGI1/ASH1L/PRKCI/HRAS/MYH3/CRB3/MYH14/PARD6G/KRAS/CTTN/CLDN20/EXOC4/PPP2CA
KEGG_LIMONENE_AND_PINENE_DEGRADATION	KEGG_LIMONENE_AND_PINENE_DEGRADATION	KEGG_LIMONENE_AND_PINENE_DEGRADATION	10	0.394991485190798	0.975056331923513	0.511415525114155	0.793107882216793	0.668950642895406	10696	tags=90%, list=57%, signal=39%	ALDH9A1/YOD1/HADHA/ALDH2/NAA80/EHHADH/ALDH3A2/ALDH1B1/ECHS1
KEGG_NON_SMALL_CELL_LUNG_CANCER	KEGG_NON_SMALL_CELL_LUNG_CANCER	KEGG_NON_SMALL_CELL_LUNG_CANCER	54	0.301683384658099	0.986752698251474	0.535140562248996	0.800617093489664	0.675284323118812	6541	tags=44%, list=35%, signal=29%	TGFA/PLCG1/E2F3/EGF/TP53/PIK3R3/CDK6/PRKCA/RXRB/E2F1/BRAF/PIK3CB/CDK4/EGFR/FOXO3/PIK3CA/BAD/ARAF/AKT2/AKT1/RXRG/ERBB2/MAP2K2/HRAS
KEGG_P53_SIGNALING_PATHWAY	KEGG_P53_SIGNALING_PATHWAY	KEGG_P53_SIGNALING_PATHWAY	68	0.293268407303373	0.981001512203452	0.537	0.800617093489664	0.675284323118812	8919	tags=56%, list=48%, signal=29%	COP1/CDK2/TP53/TSC2/CCNE1/CDK6/IGFBP3/GTSE1/CCND2/TNFRSF10B/BAX/RRM2/CDK4/PERP/CCNB2/SERPINE1/MDM4/TP53I3/EI24/CCNB1/PPM1D/THBS1/CDKN1A/CHEK1/ATR/ZMAT3/CDK1/SIAH1/PIDD1/CHEK2/BID/SESN2/CCNB3/STEAP3/DDB2/SESN1/MDM2/CCNG2
KEGG_STEROID_BIOSYNTHESIS	KEGG_STEROID_BIOSYNTHESIS	KEGG_STEROID_BIOSYNTHESIS	17	0.354089339390906	0.97962973497909	0.538876889848812	0.800617093489664	0.675284323118812	9954	tags=76%, list=53%, signal=36%	DHCR7/EBP/SOAT1/NSDHL/LSS/HSD17B7/SQLE/SOAT2/SC5D/TM7SF2/FDFT1/MSMO1/CYP51A1
KEGG_CARDIAC_MUSCLE_CONTRACTION	KEGG_CARDIAC_MUSCLE_CONTRACTION	KEGG_CARDIAC_MUSCLE_CONTRACTION	73	0.290620655260718	0.978045273370378	0.537537537537538	0.800617093489664	0.675284323118812	8639	tags=55%, list=46%, signal=30%	CACNB3/ATP1B3/CACNA2D2/CACNG8/CACNA1S/SLC9A6/RYR2/TPM2/CACNA2D3/TNNI3/CACNG4/TPM4/ATP2A2/UQCRQ/ATP1B1/COX8A/COX7A2L/TPM1/UQCR11/SLC9A1/CACNB1/ATP1A1/UQCRC1/UQCR10/TPM3/MYL3/CACNB4/COX6B1/COX6A1/CACNG2/CACNA1D/COX5B/UQCRH/CACNB2/TNNT2/COX7A2/CACNA1C/UQCRFS1/UQCRHL/CACNG1
KEGG_O_GLYCAN_BIOSYNTHESIS	KEGG_O_GLYCAN_BIOSYNTHESIS	KEGG_O_GLYCAN_BIOSYNTHESIS	30	0.31760606154678	0.964682833484169	0.560496380558428	0.824881465727498	0.695750224129131	7513	tags=43%, list=40%, signal=26%	GALNT14/GALNT2/B4GALT5/GALNT16/ST3GAL2/C1GALT1C1/GALNT6/GALNT15/GALNT1/GALNT7/GALNT10/GALNT18/GALNT9
KEGG_REGULATION_OF_ACTIN_CYTOSKELETON	KEGG_REGULATION_OF_ACTIN_CYTOSKELETON	KEGG_REGULATION_OF_ACTIN_CYTOSKELETON	211	0.271205338771021	0.972499582791703	0.599400599400599	0.850185528756957	0.717093057318621	6805	tags=39%, list=36%, signal=25%	FGF3/ITGB5/RAC3/FGD1/FGFR1/MYH10/PAK5/PFN2/ABI2/ENAH/PIP5K1A/WASF1/PDGFA/GIT1/ITGA7/EGF/PPP1CB/CYFIP1/IQGAP3/TIAM2/PIP4K2C/ARPC1A/FGF19/MYLK2/FGFR2/PIK3R3/ITGB6/PAK6/PDGFC/ITGB1/PIP5K1C/ACTN1/ACTN4/CHRM3/CRK/FGF8/ROCK2/PIP4K2B/ACTG1/PFN4/ITGA6/FN1/ITGA2B/FGF9/BRAF/FGF13/PIK3CB/GNA12/EGFR/PIK3CA/FGF12/MYLK/MYL7/ITGB4/ARHGAP35/PAK3/DOCK1/BCAR1/PDGFB/ARAF/SLC9A1/ITGA10/NCKAP1/ITGA11/ARHGEF4/TIAM1/BR…
KEGG_PANCREATIC_CANCER	KEGG_PANCREATIC_CANCER	KEGG_PANCREATIC_CANCER	70	0.283118936845189	0.949904269858938	0.6003996003996	0.850185528756957	0.717093057318621	5808	tags=39%, list=31%, signal=27%	RAC3/TGFA/E2F3/TGFB2/EGF/TP53/VEGFB/PIK3R3/TGFBR1/CDK6/STAT3/E2F1/BRAF/PIK3CB/CDK4/EGFR/SMAD4/PIK3CA/BAD/SMAD2/PGF/VEGFA/ARAF/AKT2/MAPK9/AKT1/RALA
KEGG_PHENYLALANINE_METABOLISM	KEGG_PHENYLALANINE_METABOLISM	KEGG_PHENYLALANINE_METABOLISM	18	0.337466335591815	0.94629117882982	0.587352625937835	0.850185528756957	0.717093057318621	1620	tags=17%, list=9%, signal=15%	PRDX6/MIF/DDC
KEGG_RENAL_CELL_CARCINOMA	KEGG_RENAL_CELL_CARCINOMA	KEGG_RENAL_CELL_CARCINOMA	70	0.281720449982745	0.945212147683078	0.61038961038961	0.850185528756957	0.717093057318621	9667	tags=63%, list=52%, signal=31%	TGFA/PAK5/TGFB2/VEGFB/FLCN/PIK3R3/PAK6/SLC2A1/CRK/ARNT/ELOB/BRAF/PIK3CB/PTPN11/ARNT2/PIK3CA/GAB1/PAK3/PGF/VEGFA/PDGFB/ARAF/AKT2/AKT1/JUN/PAK4/RBX1/MAP2K2/HRAS/CRKL/KRAS/EGLN1/FH/RAF1/MET/ELOC/MAP2K1/EGLN2/TGFB3/AKT3/EP300/PAK1/MAPK1/MAPK3
KEGG_MATURITY_ONSET_DIABETES_OF_THE_YOUNG	KEGG_MATURITY_ONSET_DIABETES_OF_THE_YOUNG	KEGG_MATURITY_ONSET_DIABETES_OF_THE_YOUNG	25	0.310643122358383	0.923269840028567	0.60625	0.850185528756957	0.717093057318621	4143	tags=28%, list=22%, signal=22%	PAX6/NKX6-1/HES1/MNX1/FOXA2/PKLR/MAFA
KEGG_FOLATE_BIOSYNTHESIS	KEGG_FOLATE_BIOSYNTHESIS	KEGG_FOLATE_BIOSYNTHESIS	11	-0.257261751004551	-0.916476178741287	0.603174603174603	0.850185528756957	0.717093057318621	1361	tags=18%, list=7%, signal=17%	ALPL/GCH1
KEGG_PRION_DISEASES	KEGG_PRION_DISEASES	KEGG_PRION_DISEASES	35	0.298535723606382	0.933262302502178	0.622063329928498	0.858777694414564	0.724340160606077	6754	tags=43%, list=36%, signal=27%	LAMC1/PRKACA/PRKX/EGR1/PRNP/BAX/C8A/ELK1/NOTCH1/NCAM1/HSPA5/STIP1/NCAM2/MAP2K2/SOD1
KEGG_GLYCOSPHINGOLIPID_BIOSYNTHESIS_GANGLIO_SERIES	KEGG_GLYCOSPHINGOLIPID_BIOSYNTHESIS_GANGLIO_SERIES	KEGG_GLYCOSPHINGOLIPID_BIOSYNTHESIS_GANGLIO_SERIES	15	0.335070933676072	0.901862234553049	0.631982475355969	0.864818124171326	0.729434990023049	4476	tags=33%, list=24%, signal=25%	SLC33A1/B4GALNT1/HEXA/HEXB/ST3GAL2
KEGG_PENTOSE_AND_GLUCURONATE_INTERCONVERSIONS	KEGG_PENTOSE_AND_GLUCURONATE_INTERCONVERSIONS	KEGG_PENTOSE_AND_GLUCURONATE_INTERCONVERSIONS	28	0.29585237001978	0.887608517438622	0.673596673596674	0.913748531139835	0.770705576197567	2025	tags=14%, list=11%, signal=13%	DHDH/UGP2/GUSB/AKR1B1
KEGG_LONG_TERM_DEPRESSION	KEGG_LONG_TERM_DEPRESSION	KEGG_LONG_TERM_DEPRESSION	70	0.269133499401898	0.902981139632252	0.697302697302697	0.929824561403509	0.784264980940881	9717	tags=60%, list=52%, signal=29%	GNAZ/GNAS/IGF1R/PLCB4/PLA2G12A/PPP2CB/PPP2R1A/PRKCA/PPP1R17/PLA2G6/GNA11/BRAF/GNA12/PLCB3/PPP2R1B/CRHR1/PRKG1/PLA2G1B/ARAF/GRID2/PLA2G4B/JMJD7-PLA2G4B/MAP2K2/HRAS/GUCY1A2/GRIA3/KRAS/PPP2CA/RAF1/MAP2K1/GUCY1A1/GRIA2/PLA2G2A/PLA2G5/PLA2G3/GNAI1/PLA2G4E/PRKCG/GUCY1B1/MAPK1/MAPK3/PLCB1
KEGG_RENIN_ANGIOTENSIN_SYSTEM	KEGG_RENIN_ANGIOTENSIN_SYSTEM	KEGG_RENIN_ANGIOTENSIN_SYSTEM	17	-0.202499549134455	-0.841232333084701	0.697368421052632	0.929824561403509	0.784264980940881	2682	tags=35%, list=14%, signal=30%	REN/LNPEP/CPA3/MAS1/CTSG/CMA1
KEGG_PEROXISOME	KEGG_PEROXISOME	KEGG_PEROXISOME	78	0.264835702094381	0.895880760949877	0.707292707292707	0.935064935064935	0.788684999211315	8434	tags=51%, list=45%, signal=28%	PHYH/DECR2/PEX19/PEX5/ACSL4/PEX26/PECR/PEX11A/PIPOX/GNPAT/MPV17/SLC25A17/PEX1/HAO1/PEX7/ACSL6/ACOT8/PEX11B/PEX12/PEX13/PMVK/MVK/PXMP4/ACOX1/PEX10/IDH2/PEX11G/PEX16/SOD1/PEX3/HSD17B4/PXMP2/AGPS/ACSL3/ACOX3/ECH1/EHHADH/BAAT/NUDT12/SCP2
KEGG_REGULATION_OF_AUTOPHAGY	KEGG_REGULATION_OF_AUTOPHAGY	KEGG_REGULATION_OF_AUTOPHAGY	35	0.275720133314917	0.861937738489755	0.735444330949949	0.953607258716882	0.804324610928544	4540	tags=23%, list=24%, signal=17%	GABARAPL1/ULK3/GABARAP/ATG4B/ULK1/PIK3R4/ATG5/PRKAA2
KEGG_CYSTEINE_AND_METHIONINE_METABOLISM	KEGG_CYSTEINE_AND_METHIONINE_METABOLISM	KEGG_CYSTEINE_AND_METHIONINE_METABOLISM	34	0.276961372278526	0.861794488378353	0.730808597748209	0.953607258716882	0.804324610928544	9563	tags=47%, list=51%, signal=23%	SMS/DNMT3A/DNMT3B/MTR/LDHB/LDHA/ADI1/MPST/MAT2A/AMD1/TRDMT1/AHCYL1/DNMT1/MAT1A/AHCY/ENOPH1
KEGG_GLUTATHIONE_METABOLISM	KEGG_GLUTATHIONE_METABOLISM	KEGG_GLUTATHIONE_METABOLISM	47	0.266119105130376	0.860098387118648	0.739656912209889	0.953607258716882	0.804324610928544	7039	tags=36%, list=38%, signal=23%	MGST3/SMS/GSTA4/GGT7/ODC1/GSS/G6PD/GSTP1/GGCT/RRM2/GPX4/GPX6/IDH2/GPX5/TXNDC12/GSTO1/OPLAH
KEGG_ETHER_LIPID_METABOLISM	KEGG_ETHER_LIPID_METABOLISM	KEGG_ETHER_LIPID_METABOLISM	33	0.264255863561772	0.81880246127615	0.780737704918033	0.99832034399355	0.842038076917637	5947	tags=36%, list=32%, signal=25%	LPCAT1/PAFAH1B3/PAFAH1B1/PLA2G12A/PLA2G6/PLD2/PLPP2/CHPT1/PLA2G1B/PLA2G4B/JMJD7-PLA2G4B/PAFAH1B2
KEGG_HISTIDINE_METABOLISM	KEGG_HISTIDINE_METABOLISM	KEGG_HISTIDINE_METABOLISM	29	-0.190539434168103	-0.933876971329612	0.857537500954284	1	0.843454790823212	1619	tags=28%, list=9%, signal=25%	HDC/MAOB/AOC1/ALDH3B1/ALDH3A1/MAOA/ACY3/HNMT
KEGG_MAPK_SIGNALING_PATHWAY	KEGG_MAPK_SIGNALING_PATHWAY	KEGG_MAPK_SIGNALING_PATHWAY	267	0.250476418873075	0.909259154590189	0.798201798201798	1	0.843454790823212	7443	tags=41%, list=40%, signal=25%	CACNB3/DUSP9/FGF3/RAC3/MAPK7/FGFR1/NGF/MAP3K12/MAPK12/MAPK11/PDGFA/MAP4K3/PRKACA/MAPK8IP2/MAP4K4/TGFB2/CACNA1E/MAP2K4/MAP3K13/PRKX/EGF/MAP3K7/MAP2K3/CACNA2D2/TP53/PLA2G12A/MAP3K4/CACNG8/FGF19/CACNA1S/FGFR2/MAPT/NR4A1/TGFBR1/DDIT3/FLNA/MAP2K5/NLK/CRK/PRKCA/HSPA1B/FGF8/MAP2K7/PLA2G6/MAPKAPK5/MAP3K20/SRF/CACNA2D3/STMN1/DAXX/CACNA1G/FGF9/BRAF/CACNG4/FGF13/NF1/DUSP7/GNA12/STK3/EGFR/TAOK2/MAPK8IP1/DUSP…
KEGG_GLYCOLYSIS_GLUCONEOGENESIS	KEGG_GLYCOLYSIS_GLUCONEOGENESIS	KEGG_GLYCOLYSIS_GLUCONEOGENESIS	60	0.252303247863824	0.832892076012237	0.80421686746988	1	0.843454790823212	5554	tags=32%, list=30%, signal=22%	ACSS2/ENO2/ALDH9A1/PGM1/ACSS1/BPGM/HK2/TPI1/ENO3/PKLR/PKM/PFKM/LDHB/LDHA/GAPDH/PCK1/GPI/PGK2/PFKL
KEGG_TYPE_II_DIABETES_MELLITUS	KEGG_TYPE_II_DIABETES_MELLITUS	KEGG_TYPE_II_DIABETES_MELLITUS	47	0.254494630011296	0.822528020661407	0.805247225025227	1	0.843454790823212	7646	tags=43%, list=41%, signal=25%	CACNA1E/INSR/PRKCZ/PIK3R3/HK2/PKLR/PKM/CACNA1G/IRS4/PIK3CB/MAFA/PIK3CA/MAPK9/IRS1/SOCS2/ABCC8/IKBKB/CACNA1D/SLC2A2/KCNJ11
KEGG_CITRATE_CYCLE_TCA_CYCLE	KEGG_CITRATE_CYCLE_TCA_CYCLE	KEGG_CITRATE_CYCLE_TCA_CYCLE	30	0.260764690318911	0.792035325473211	0.814891416752844	1	0.843454790823212	10218	tags=60%, list=55%, signal=27%	SDHC/ACLY/IDH3G/IDH3B/PCK1/PC/CS/MDH2/SDHA/IDH2/FH/MDH1/DLD/OGDH/OGDHL/SUCLG1/PDHA2/PDHA1
KEGG_PENTOSE_PHOSPHATE_PATHWAY	KEGG_PENTOSE_PHOSPHATE_PATHWAY	KEGG_PENTOSE_PHOSPHATE_PATHWAY	27	0.261133921794292	0.778747899842176	0.819979188345473	1	0.843454790823212	8981	tags=48%, list=48%, signal=25%	PGM1/G6PD/PFKM/GPI/RPEL1/PFKL/ALDOC/DERA/PFKP/RBKS/PGLS/RPIA/ALDOA
KEGG_ALANINE_ASPARTATE_AND_GLUTAMATE_METABOLISM	KEGG_ALANINE_ASPARTATE_AND_GLUTAMATE_METABOLISM	KEGG_ALANINE_ASPARTATE_AND_GLUTAMATE_METABOLISM	32	0.250995080534022	0.775701644202784	0.82974358974359	1	0.843454790823212	9536	tags=53%, list=51%, signal=26%	GFPT1/CAD/AGXT2/GAD1/CPS1/ADSL/NIT2/GLS/ADSS2/ASNS/GLS2/GFPT2/GLUL/PPAT/ASL/GPT2/ALDH5A1
KEGG_PROPANOATE_METABOLISM	KEGG_PROPANOATE_METABOLISM	KEGG_PROPANOATE_METABOLISM	32	0.250062312365938	0.772818919170473	0.832820512820513	1	0.843454790823212	10696	tags=56%, list=57%, signal=24%	ACSS2/ALDH9A1/ACSS1/LDHB/LDHA/ACAT2/HADHA/MMUT/ALDH2/EHHADH/ACACA/PCCB/ALDH3A2/SUCLG1/ALDH1B1/MLYCD/HIBCH/ECHS1
KEGG_RIBOSOME	KEGG_RIBOSOME	KEGG_RIBOSOME	87	0.223515368198458	0.762084931217832	0.923	1	0.843454790823212	12511	tags=72%, list=67%, signal=24%	RPL26L1/RPS10/RPS17/RPL36A/RPL35A/RPL3L/RPL37A/RPL23/RPL26/RPL6/RPLP1/RSL24D1/RPL38/RPS12/RPS27/RPS26/RPS19/RPL39/RPL37/RPS21/RPL24/RPS20/RPS7/RPS27L/UBA52/RPS27A/RPL22L1/RPS24/RPL41/RPS11/RPL17/MRPL13/RPL36/RPS15A/RPS28/RPL7/RPL4/RPL27/RPL23A/RPS2/RPL9/RPS15/RPL30/RPS18/RPLP0/RPS4X/RPS5/RPL31/RPL19/RPLP2/RPL22/RPL34/RPL35/RPL10/RPS8/RPS9/RPS23/RPS16/RPL8/RPL28/RPL10A/RPL18A/RPL7A
KEGG_LONG_TERM_POTENTIATION	KEGG_LONG_TERM_POTENTIATION	KEGG_LONG_TERM_POTENTIATION	70	0.225699091120822	0.757252526969543	0.907092907092907	1	0.843454790823212	10121	tags=57%, list=54%, signal=26%	PRKACA/PRKX/PPP1CB/PLCB4/CALM2/PRKCA/ADCY1/CAMK2G/BRAF/CAMK2B/PLCB3/PPP3R1/ARAF/RPS6KA3/PPP1CC/MAP2K2/HRAS/CAMK2A/PPP3CA/RAPGEF3/KRAS/CHP1/GRIN2B/PPP1R12A/RAF1/ADCY8/RPS6KA2/MAP2K1/CACNA1C/CALM3/GRIA2/PRKCG/GRIN2D/EP300/MAPK1/MAPK3/PLCB1/PPP1CA/CALML5/GRIN2C
KEGG_ALPHA_LINOLENIC_ACID_METABOLISM	KEGG_ALPHA_LINOLENIC_ACID_METABOLISM	KEGG_ALPHA_LINOLENIC_ACID_METABOLISM	19	0.262152344183951	0.743188251666371	0.841489361702128	1	0.843454790823212	9004	tags=58%, list=48%, signal=30%	PLA2G12A/PLA2G6/PLA2G1B/PLA2G4B/JMJD7-PLA2G4B/ACOX1/ACOX3/PLA2G2A/PLA2G5/PLA2G3/PLA2G4E
KEGG_GLYCINE_SERINE_AND_THREONINE_METABOLISM	KEGG_GLYCINE_SERINE_AND_THREONINE_METABOLISM	KEGG_GLYCINE_SERINE_AND_THREONINE_METABOLISM	31	0.238317410643489	0.729054367596593	0.87693898655636	1	0.843454790823212	4605	tags=23%, list=25%, signal=17%	GAMT/GCAT/SHMT1/PIPOX/SRR/AGXT2/SHMT2
KEGG_BETA_ALANINE_METABOLISM	KEGG_BETA_ALANINE_METABOLISM	KEGG_BETA_ALANINE_METABOLISM	22	0.250126574717317	0.725185798581712	0.869198312236287	1	0.843454790823212	10988	tags=68%, list=59%, signal=28%	SMS/ALDH9A1/CNDP1/GAD1/HADHA/ALDH2/EHHADH/ALDH3A2/ALDH1B1/MLYCD/GAD2/AOC2/HIBCH/ECHS1/DPYS
KEGG_BUTANOATE_METABOLISM	KEGG_BUTANOATE_METABOLISM	KEGG_BUTANOATE_METABOLISM	34	0.232112189864536	0.722241532330089	0.886386898669396	1	0.843454790823212	11263	tags=71%, list=60%, signal=28%	ALDH9A1/ACSM3/BDH1/OXCT1/ACAT2/GAD1/HADHA/BDH2/ALDH2/EHHADH/HMGCS1/ALDH5A1/ALDH3A2/ALDH1B1/HADH/ACSM4/GAD2/PDHA2/PDHA1/ECHS1/AKR1B10/ACSM2A/ACSM1/ACAT1
KEGG_ADIPOCYTOKINE_SIGNALING_PATHWAY	KEGG_ADIPOCYTOKINE_SIGNALING_PATHWAY	KEGG_ADIPOCYTOKINE_SIGNALING_PATHWAY	66	0.215521866784951	0.718660330705978	0.93186372745491	1	0.843454790823212	6080	tags=35%, list=32%, signal=24%	PRKAB2/ACSL4/SLC2A1/STAT3/RXRB/ADIPOR1/CPT1C/PRKAG1/STK11/IRS4/ADIPOR2/CPT1B/PTPN11/ACSL6/PRKAA2/PCK1/PRKAG3/AKT2/MAPK9/TNFRSF1A/AKT1/IRS1/RXRG
KEGG_PORPHYRIN_AND_CHLOROPHYLL_METABOLISM	KEGG_PORPHYRIN_AND_CHLOROPHYLL_METABOLISM	KEGG_PORPHYRIN_AND_CHLOROPHYLL_METABOLISM	41	-0.121026127501797	-0.714759970331435	0.838866798100524	1	0.843454790823212	3307	tags=34%, list=18%, signal=28%	UGT2A3/UGT1A6/UGT1A4/UGT1A5/UGT1A10/UGT1A8/UGT2B10/UGT2B17/UGT2B11/UGT2B15/BLVRA/CP/BLVRB/UGT2B28
KEGG_DORSO_VENTRAL_AXIS_FORMATION	KEGG_DORSO_VENTRAL_AXIS_FORMATION	KEGG_DORSO_VENTRAL_AXIS_FORMATION	24	0.242148462190906	0.714662295957812	0.878914405010438	1	0.843454790823212	9748	tags=58%, list=52%, signal=28%	FMN2/CPEB1/EGFR/NOTCH1/SPIRE1/ETV6/SPIRE2/KRAS/NOTCH3/MAP2K1/ETS2/MAPK1/MAPK3/NOTCH2
KEGG_NICOTINATE_AND_NICOTINAMIDE_METABOLISM	KEGG_NICOTINATE_AND_NICOTINAMIDE_METABOLISM	KEGG_NICOTINATE_AND_NICOTINAMIDE_METABOLISM	24	0.237627986815103	0.701320838896048	0.888308977035491	1	0.843454790823212	1117	tags=12%, list=6%, signal=12%	NMNAT2/ENPP1/ENPP3
KEGG_ARGININE_AND_PROLINE_METABOLISM	KEGG_ARGININE_AND_PROLINE_METABOLISM	KEGG_ARGININE_AND_PROLINE_METABOLISM	54	0.207911838700736	0.680042648251522	0.939759036144578	1	0.843454790823212	3721	tags=20%, list=20%, signal=16%	SMS/ALDH18A1/SAT2/ALDH9A1/GAMT/ODC1/PYCR2/P4HA2/OAT/P4HA1/P4HA3
KEGG_PROXIMAL_TUBULE_BICARBONATE_RECLAMATION	KEGG_PROXIMAL_TUBULE_BICARBONATE_RECLAMATION	KEGG_PROXIMAL_TUBULE_BICARBONATE_RECLAMATION	23	0.23073925701682	0.675740592799915	0.914826498422713	1	0.843454790823212	10156	tags=61%, list=54%, signal=28%	ATP1B3/AQP1/SLC25A10/SLC38A3/ATP1B1/PCK1/ATP1A1/GLS/GLS2/MDH1/CA2/SLC4A4/ATP1B4/ATP1B2
KEGG_PPAR_SIGNALING_PATHWAY	KEGG_PPAR_SIGNALING_PATHWAY	KEGG_PPAR_SIGNALING_PATHWAY	68	0.201636475700417	0.674486861357905	0.961	1	0.843454790823212	4817	tags=22%, list=26%, signal=16%	FABP7/SLC27A1/SCD5/ACSL4/SORBS1/FABP1/RXRB/PLIN1/CPT1C/PLTP/SLC27A4/CPT1B/PPARD/ACSL6/PCK1
KEGG_PANTOTHENATE_AND_COA_BIOSYNTHESIS	KEGG_PANTOTHENATE_AND_COA_BIOSYNTHESIS	KEGG_PANTOTHENATE_AND_COA_BIOSYNTHESIS	16	0.24428391722902	0.66940892696907	0.895361380798274	1	0.843454790823212	1117	tags=12%, list=6%, signal=12%	ENPP1/ENPP3
KEGG_VEGF_SIGNALING_PATHWAY	KEGG_VEGF_SIGNALING_PATHWAY	KEGG_VEGF_SIGNALING_PATHWAY	76	0.19362087982302	0.653306614848448	0.975	1	0.843454790823212	5805	tags=32%, list=31%, signal=22%	SHC2/RAC3/SPHK1/PLCG1/MAPK12/MAPK11/PLA2G12A/PIK3R3/PRKCA/PLA2G6/SPHK2/PIK3CB/SRC/PIK3CA/BAD/VEGFA/PPP3R1/PLA2G1B/AKT2/NFATC1/PLA2G4B/JMJD7-PLA2G4B/AKT1/NFATC4
KEGG_TASTE_TRANSDUCTION	KEGG_TASTE_TRANSDUCTION	KEGG_TASTE_TRANSDUCTION	51	0.195454229725308	0.636483034237815	0.958835341365462	1	0.843454790823212	9847	tags=53%, list=53%, signal=25%	GNAS/PRKACA/PRKX/ADCY6/GNG13/TAS2R19/TAS2R31/TAS2R14/TAS2R20/ASIC2/TAS2R5/GNB1/GNG3/TAS2R13/TAS2R4/ADCY8/TAS2R10/GNB3/TAS2R3/TAS2R8/TAS2R7/KCNB1/TAS2R1/TAS2R38/TRPM5/CACNA1B/TAS2R46
KEGG_ACUTE_MYELOID_LEUKEMIA	KEGG_ACUTE_MYELOID_LEUKEMIA	KEGG_ACUTE_MYELOID_LEUKEMIA	57	0.182404222468737	0.599511041127156	0.971943887775551	1	0.843454790823212	9667	tags=56%, list=52%, signal=27%	LEF1/TCF7L1/PIK3R3/STAT3/BRAF/PIK3CB/PPARD/PIK3CA/BAD/RUNX1/EIF4EBP1/ARAF/AKT2/AKT1/RARA/TCF7L2/MAP2K2/HRAS/IKBKB/RPS6KB1/KRAS/CHUK/RPS6KB2/RAF1/MAP2K1/JUP/STAT5B/MTOR/IKBKG/AKT3/MAPK1/MAPK3
KEGG_CALCIUM_SIGNALING_PATHWAY	KEGG_CALCIUM_SIGNALING_PATHWAY	KEGG_CALCIUM_SIGNALING_PATHWAY	177	0.168269340854758	0.598406722234625	0.996003996003996	1	0.843454790823212	4839	tags=22%, list=26%, signal=16%	ADCY2/SPHK1/GNAS/PLCG1/PRKACA/CACNA1E/ATP2B4/PRKX/PLCD4/PLCB4/TRPC1/ADCY3/MYLK2/CACNA1S/PHKG2/ATP2B3/CALM2/CCKBR/ITPKB/RYR2/CHRM3/PRKCA/ADCY1/SPHK2/PHKA2/GNA11/PHKA1/GNAL/CACNA1G/CAMK2G/CAMK2B/ATP2A2/EGFR/PLCB3/ADORA2B/MYLK/EDNRA/HTR7/ATP2A1
KEGG_PRIMARY_BILE_ACID_BIOSYNTHESIS	KEGG_PRIMARY_BILE_ACID_BIOSYNTHESIS	KEGG_PRIMARY_BILE_ACID_BIOSYNTHESIS	16	0.214210160217438	0.586998092725825	0.949298813376483	1	0.843454790823212	8648	tags=44%, list=46%, signal=24%	CYP46A1/AKR1C4/CYP39A1/HSD17B4/BAAT/SCP2/SLC27A5
KEGG_ABC_TRANSPORTERS	KEGG_ABC_TRANSPORTERS	KEGG_ABC_TRANSPORTERS	44	0.18011840685434	0.578528500111187	0.969635627530364	1	0.843454790823212	9728	tags=45%, list=52%, signal=22%	ABCB6/ABCG5/ABCC1/ABCB8/ABCA5/ABCC6/ABCC11/CFTR/ABCB7/ABCA10/ABCC10/ABCC5/ABCC8/ABCB10/ABCA2/ABCB9/ABCA13/ABCG4/ABCD4/ABCA1
KEGG_LINOLEIC_ACID_METABOLISM	KEGG_LINOLEIC_ACID_METABOLISM	KEGG_LINOLEIC_ACID_METABOLISM	29	-0.113566459198469	-0.556614967520718	1	1	0.843454790823212	13507	tags=24%, list=72%, signal=7%	PLA2G4A/CYP2C19/CYP2C9/PLA2G2C/ALOX15/CYP2C18/PLA2G2D
KEGG_AMYOTROPHIC_LATERAL_SCLEROSIS_ALS	KEGG_AMYOTROPHIC_LATERAL_SCLEROSIS_ALS	KEGG_AMYOTROPHIC_LATERAL_SCLEROSIS_ALS	52	0.170746794113031	0.556446145732431	0.987939698492462	1	0.843454790823212	8831	tags=44%, list=47%, signal=23%	MAPK12/MAPK11/ALS2/MAP2K3/TP53/DAXX/BAX/BAD/PPP3R1/TNFRSF1A/SOD1/CCS/PPP3CA/CHP1/GRIN2B/BID/MAPK14/DERL1/SLC1A2/GRIA2/BCL2/TOMM40L/BCL2L1
KEGG_FATTY_ACID_METABOLISM	KEGG_FATTY_ACID_METABOLISM	KEGG_FATTY_ACID_METABOLISM	42	0.170135590585253	0.54426076659621	0.978680203045685	1	0.843454790823212	8087	tags=36%, list=43%, signal=20%	ACADVL/ALDH9A1/ACSL4/CPT1C/CPT1B/ACSL6/HADHB/ACAT2/HADHA/ACOX1/ALDH2/ACSL3/CPT1A/ACOX3/EHHADH
KEGG_DRUG_METABOLISM_OTHER_ENZYMES	KEGG_DRUG_METABOLISM_OTHER_ENZYMES	KEGG_DRUG_METABOLISM_OTHER_ENZYMES	51	0.149069082558546	0.485433045430918	0.996987951807229	1	0.843454790823212	4800	tags=18%, list=26%, signal=13%	GUSB/GMPS/UCK2/UCKL1/UCK1/UMPS/ITPA/IMPDH1/HPRT1
KEGG_VALINE_LEUCINE_AND_ISOLEUCINE_DEGRADATION	KEGG_VALINE_LEUCINE_AND_ISOLEUCINE_DEGRADATION	KEGG_VALINE_LEUCINE_AND_ISOLEUCINE_DEGRADATION	44	0.14746419830551	0.473645325626139	0.993927125506073	1	0.843454790823212	12174	tags=68%, list=65%, signal=24%	ALDH9A1/HSD17B10/OXCT1/HADHB/ACAT2/HADHA/MMUT/BCKDHB/ALDH2/IVD/EHHADH/ACAD8/PCCB/DLD/HMGCS1/ALDH3A2/ALDH1B1/HIBADH/HADH/MCCC1/HIBCH/ECHS1/BCKDHA/ACAT1/MCCC2/DBT/ALDH6A1/ALDH7A1/IL4I1/ACADS
KEGG_ALDOSTERONE_REGULATED_SODIUM_REABSORPTION	KEGG_ALDOSTERONE_REGULATED_SODIUM_REABSORPTION	KEGG_ALDOSTERONE_REGULATED_SODIUM_REABSORPTION	42	0.141334597917509	0.452126896815308	0.998984771573604	1	0.843454790823212	4601	tags=19%, list=25%, signal=14%	ATP1B3/INSR/PIK3R3/PRKCA/IRS4/PIK3CB/PIK3CA/ATP1B1
