# Supplementary material for: M6A-mediated molecular patterns and tumor microenvironment infiltration characterization in nasopharyngeal carcinoma
Source: Cancer Biol Ther. 2024 Mar 26;25(1):2333590. doi: 10.1080/15384047.2024.2333590 (PMC10978033; doi:10.1080/15384047.2024.2333590)
Supplement: Supplemental Material [file KCBT_A_2333590_SM2632.zip › Table S25 TMSB15A_cor.csv]

	gene	mRNAs	cor	p.value
cor	TMSB15A	A1BG	0.215864684635334	0.0433918884179985
cor1	TMSB15A	A1CF	0.177064089222115	0.0988761396322239
cor2	TMSB15A	A2M	-0.0505931112860185	0.639699208156198
cor3	TMSB15A	A2ML1	0.220582512268513	0.0389066994926522
cor4	TMSB15A	A3GALT2	0.0114153573826567	0.915933186107008
cor5	TMSB15A	A4GALT	0.0449081059984119	0.677804032771497
cor6	TMSB15A	A4GNT	-0.145247609830177	0.176940997178135
cor7	TMSB15A	AAAS	0.128596986708524	0.232453235081349
cor8	TMSB15A	AACS	-0.0743631404933577	0.491095134026504
cor9	TMSB15A	AADAC	0.0273853144582039	0.80005854864284
cor10	TMSB15A	AADACL2	0.019852278248563	0.854338113082318
cor11	TMSB15A	AADACL3	0.0755507084830014	0.484179835700152
cor12	TMSB15A	AADACL4	0.114258804919979	0.289147729982638
cor13	TMSB15A	AADAT	0.357478758198383	0.000628005980835983
cor14	TMSB15A	AAGAB	0.253515267899223	0.0171603432378703
cor15	TMSB15A	AAK1	0.252405297081336	0.0176697321380755
cor16	TMSB15A	AAMDC	0.138621928228139	0.197737548711712
cor17	TMSB15A	AAMP	0.122084049398586	0.257164129217876
cor18	TMSB15A	AANAT	0.0147257478816136	0.891685338553718
cor19	TMSB15A	AAR2	0.238317764768482	0.0253534039714237
cor20	TMSB15A	AARD	0.064237669223275	0.552110077773163
cor21	TMSB15A	AARS1	-0.180680995460572	0.0920660762211052
cor22	TMSB15A	AARS2	0.112458925899907	0.296861354294936
cor23	TMSB15A	AARSD1	0.249810523796425	0.018911567888503
cor24	TMSB15A	AASDH	0.317631225414265	0.00256518935255269
cor25	TMSB15A	AASDHPPT	0.0298572115124991	0.782438774664275
cor26	TMSB15A	AASS	0.343378572524264	0.00105545916745721
cor27	TMSB15A	AATF	0.166392699973323	0.121284093716529
cor28	TMSB15A	AATK	0.0264365120045496	0.806848816912452
cor29	TMSB15A	ABAT	-0.0231491360232067	0.830483244565166
cor30	TMSB15A	ABCA1	0.292627406862099	0.00566309673134876
cor31	TMSB15A	ABCA10	0.383401991090695	0.000226773263095513
cor32	TMSB15A	ABCA12	0.200931505247548	0.0604979747313071
cor33	TMSB15A	ABCA13	0.290141222429894	0.00610478034761692
cor34	TMSB15A	ABCA2	0.136372324880792	0.205183040718448
cor35	TMSB15A	ABCA3	-0.143661784420239	0.1817663941273
cor36	TMSB15A	ABCA4	-0.23016294632945	0.0309822093734108
cor37	TMSB15A	ABCA5	0.36588496036646	0.000455554916148467
cor38	TMSB15A	ABCA6	0.11893657233548	0.269725880488702
cor39	TMSB15A	ABCA7	0.0741116786370619	0.492566073067873
cor40	TMSB15A	ABCA8	-0.00584068997443306	0.956929133575778
cor41	TMSB15A	ABCA9	0.0941860014191309	0.382743535882486
cor42	TMSB15A	ABCB1	-0.113119418376501	0.294015168944784
cor43	TMSB15A	ABCB10	-0.0203066589392051	0.851042086782085
cor44	TMSB15A	ABCB11	-0.0187105177697749	0.862631222420216
cor45	TMSB15A	ABCB4	-0.0100935884020702	0.925637614893296
cor46	TMSB15A	ABCB5	0.0449574499691187	0.677469608936452
cor47	TMSB15A	ABCB6	0.24964006816816	0.0189957079270799
cor48	TMSB15A	ABCB7	0.160847713735313	0.134373158235561
cor49	TMSB15A	ABCB8	0.237580834194521	0.025823513755903
cor50	TMSB15A	ABCB9	0.157298905631875	0.143296577264181
cor51	TMSB15A	ABCC1	0.268377129098291	0.0114659894626297
cor52	TMSB15A	ABCC10	0.146431868202142	0.173399138899781
cor53	TMSB15A	ABCC11	0.018554166334998	0.863768051475078
cor54	TMSB15A	ABCC12	-0.0270798035417884	0.802243396156566
cor55	TMSB15A	ABCC2	-0.107180729980281	0.320254521147766
cor56	TMSB15A	ABCC3	-0.12240089894552	0.255922039335162
cor57	TMSB15A	ABCC4	0.141830576206285	0.187456953161833
cor58	TMSB15A	ABCC5	0.181860738559929	0.0899267000074467
cor59	TMSB15A	ABCC6	0.135774350402806	0.207195402535574
cor60	TMSB15A	ABCC8	0.355603235324375	0.00067383874375929
cor61	TMSB15A	ABCC9	-0.0333597197801675	0.757661365441946
cor62	TMSB15A	ABCD1	-0.0281543346843916	0.794565770917761
cor63	TMSB15A	ABCD2	-0.240334715455591	0.024103779276359
cor64	TMSB15A	ABCD3	0.0079981282694151	0.941044220962978
cor65	TMSB15A	ABCD4	0.144102558474252	0.180415671933427
cor66	TMSB15A	ABCE1	-0.0839508076405718	0.436779941975115
cor67	TMSB15A	ABCF1	0.215170607515396	0.0440865985555431
cor68	TMSB15A	ABCF2	0.191588714841738	0.0737489127851252
cor69	TMSB15A	ABCF3	0.135031328697511	0.209715443405302
cor70	TMSB15A	ABCG1	0.145770193906276	0.175371589395064
cor71	TMSB15A	ABCG2	0.0567297970169413	0.599592496888775
cor72	TMSB15A	ABCG4	0.116731777220345	0.278767702248467
cor73	TMSB15A	ABCG5	0.293307059460138	0.00554739083566912
cor74	TMSB15A	ABCG8	0.150179588014005	0.162533752116333
cor75	TMSB15A	ABHD1	0.332094875677902	0.00157225393559365
cor76	TMSB15A	ABHD10	0.239295115742288	0.0247411621623314
cor77	TMSB15A	ABHD11	-0.0156800236501941	0.884712926786156
cor78	TMSB15A	ABHD12	0.155697471401226	0.147466626481635
cor79	TMSB15A	ABHD12B	0.113568871393971	0.292088705302532
cor80	TMSB15A	ABHD13	0.164230846426187	0.126265504417184
cor81	TMSB15A	ABHD14A	-0.0320675008579468	0.766775798817311
cor82	TMSB15A	ABHD14A-ACY1	-0.0498830144927715	0.644410601800638
cor83	TMSB15A	ABHD14B	-0.110318616341967	0.306208333939114
cor84	TMSB15A	ABHD15	0.132215609463906	0.219462949662099
cor85	TMSB15A	ABHD16A	0.182113037816344	0.089474317517123
cor86	TMSB15A	ABHD16B	NA	NA
cor87	TMSB15A	ABHD17A	0.137434334254976	0.201643545624948
cor88	TMSB15A	ABHD17B	0.197268557568405	0.0654413457409323
cor89	TMSB15A	ABHD17C	0.151121347920322	0.159884502821688
cor90	TMSB15A	ABHD18	0.0477322971339463	0.658765519057806
cor91	TMSB15A	ABHD2	0.0710881739675642	0.510432384815774
cor92	TMSB15A	ABHD3	-0.0233612174792702	0.828953699264764
cor93	TMSB15A	ABHD4	-0.0513183434580995	0.634902085679904
cor94	TMSB15A	ABHD5	0.232429871452011	0.0293207184991996
cor95	TMSB15A	ABHD6	0.205769930634938	0.0544387167974301
cor96	TMSB15A	ABHD8	0.260051358036812	0.0144101471030702
cor97	TMSB15A	ABI1	-0.0202196840138676	0.851672797081035
cor98	TMSB15A	ABI2	0.303412110637516	0.00405781905814625
cor99	TMSB15A	ABI3	-0.292104953465869	0.00575348922296368
cor100	TMSB15A	ABI3BP	-0.105785521810329	0.326630735733347
cor101	TMSB15A	ABITRAM	0.203395898771592	0.0573465149732595
cor102	TMSB15A	ABL1	0.257810649465981	0.0153065356715559
cor103	TMSB15A	ABL2	0.289375939980826	0.00624673858938851
cor104	TMSB15A	ABLIM1	0.110254382447756	0.306491780472305
cor105	TMSB15A	ABLIM2	0.142022955590545	0.186853122822398
cor106	TMSB15A	ABLIM3	0.0211301132534822	0.845075390123728
cor107	TMSB15A	ABO	-0.0518851603573307	0.631163261114374
cor108	TMSB15A	ABR	-0.00194433247699567	0.985655864568109
cor109	TMSB15A	ABRA	0.175370645361439	0.102197486038373
cor110	TMSB15A	ABRACL	0.0851209105236383	0.43039244551257
cor111	TMSB15A	ABRAXAS1	0.0296384262608039	0.783994010167339
cor112	TMSB15A	ABRAXAS2	-0.0680869967192975	0.528490312601279
cor113	TMSB15A	ABT1	0.17680976182273	0.0993694781651099
cor114	TMSB15A	ABTB1	0.110344019974967	0.306096281800908
cor115	TMSB15A	ABTB2	0.183783620517179	0.0865241587698515
cor116	TMSB15A	AC000093.1	0.452656486225127	9.51514646384513e-06
cor117	TMSB15A	AC000120.3	-0.120878102724994	0.26192914577203
cor118	TMSB15A	AC000120.4	NA	NA
cor119	TMSB15A	AC001226.2	-0.0598365887312584	0.579724155188773
cor120	TMSB15A	AC002094.3	NA	NA
cor121	TMSB15A	AC002310.4	-0.156254944841555	0.146004778966052
cor122	TMSB15A	AC002985.1	-0.0227094933636808	0.833655980429868
cor123	TMSB15A	AC002996.1	-0.148728857865138	0.166678231506467
cor124	TMSB15A	AC003002.1	0.00368484467679813	0.972819122868281
cor125	TMSB15A	AC003002.2	0.139974500756115	0.193355530007425
cor126	TMSB15A	AC003002.3	0.200919847977071	0.060513210436634
cor127	TMSB15A	AC003005.1	0.188409704654473	0.0787561781617802
cor128	TMSB15A	AC003006.1	0.104372624268787	0.33316977612555
cor129	TMSB15A	AC003688.2	-0.0149864606562792	0.889779601938192
cor130	TMSB15A	AC004076.1	0.0720046080609725	0.504982125502434
cor131	TMSB15A	AC004080.3	NA	NA
cor132	TMSB15A	AC004223.3	0.0329810710426204	0.760328731826548
cor133	TMSB15A	AC004593.2	0.0941199378359678	0.383078864875657
cor134	TMSB15A	AC004687.2	0.050456047523566	0.640607503595307
cor135	TMSB15A	AC004691.2	-0.0789491849599209	0.464680237515504
cor136	TMSB15A	AC004706.3	0.295181180324991	0.00523911913939458
cor137	TMSB15A	AC004805.1	-0.0845423064270241	0.433544317082768
cor138	TMSB15A	AC004832.3	NA	NA
cor139	TMSB15A	AC004922.1	0.264575641959329	0.0127379544022822
cor140	TMSB15A	AC004997.1	0.0498449674874258	0.64466343707213
cor141	TMSB15A	AC005020.2	-0.00501018526661486	0.963048845295188
cor142	TMSB15A	AC005041.1	-0.0428215936433936	0.69200152540667
cor143	TMSB15A	AC005154.5	-0.129254078378898	0.230055410592264
cor144	TMSB15A	AC005258.1	NA	NA
cor145	TMSB15A	AC005324.3	0.111018764592949	0.303129845412859
cor146	TMSB15A	AC005324.4	0.1940907975807	0.0699904662361458
cor147	TMSB15A	AC005520.3	0.0423317163949783	0.695350548661871
cor148	TMSB15A	AC005551.1	-0.129988741348979	0.227395040055192
cor149	TMSB15A	AC005670.2	NA	NA
cor150	TMSB15A	AC005697.1	-0.0741388826461361	0.492406829960976
cor151	TMSB15A	AC005702.1	0.00846266553798914	0.937626698063193
cor152	TMSB15A	AC005726.1	0.146605357308186	0.172884673745131
cor153	TMSB15A	AC005832.4	0.12833655297827	0.233408400468524
cor154	TMSB15A	AC005833.1	0.0335705740161166	0.756177242181152
cor155	TMSB15A	AC005837.2	NA	NA
cor156	TMSB15A	AC005943.1	-0.0905657399422979	0.401379093297477
cor157	TMSB15A	AC006030.1	0.129846863016187	0.227907125640917
cor158	TMSB15A	AC006059.2	0.210601852252965	0.0488932101181191
cor159	TMSB15A	AC006064.6	-0.0934699002322721	0.386387780593339
cor160	TMSB15A	AC006254.1	-0.0157580151933037	0.884143462083065
cor161	TMSB15A	AC006486.1	0.00916914546700598	0.932431427071101
cor162	TMSB15A	AC006538.2	NA	NA
cor163	TMSB15A	AC006978.2	-0.0319075307303994	0.767906356084917
cor164	TMSB15A	AC007040.2	0.273774969769656	0.00985063575807992
cor165	TMSB15A	AC007192.1	-0.0847589039918104	0.432362896967971
cor166	TMSB15A	AC007244.1	0.0395902991650724	0.714198434206986
cor167	TMSB15A	AC007326.4	NA	NA
cor168	TMSB15A	AC007375.2	NA	NA
cor169	TMSB15A	AC007731.5	-0.06232285779211	0.564046134579233
cor170	TMSB15A	AC007846.2	NA	NA
cor171	TMSB15A	AC007906.2	-0.0118430562755019	0.912795585093261
cor172	TMSB15A	AC007998.2	0.175354731014847	0.102229107406058
cor173	TMSB15A	AC008012.1	-0.0385448828054605	0.721432018600535
cor174	TMSB15A	AC008073.3	0.0301243878673661	0.780540709560182
cor175	TMSB15A	AC008162.2	NA	NA
cor176	TMSB15A	AC008397.1	0.0108013227999241	0.920439985037684
cor177	TMSB15A	AC008397.2	-0.091088712210442	0.39865447433262
cor178	TMSB15A	AC008403.1	0.21483581288779	0.0444249816833786
cor179	TMSB15A	AC008481.3	NA	NA
cor180	TMSB15A	AC008537.1	-0.0702783548756206	0.515273603514673
cor181	TMSB15A	AC008575.1	-0.119980620728863	0.265513999422916
cor182	TMSB15A	AC008581.2	-0.00383790404252414	0.971690552508703
cor183	TMSB15A	AC008676.3	-0.0338485626006442	0.754221936181096
cor184	TMSB15A	AC008687.1	NA	NA
cor185	TMSB15A	AC008687.4	0.103898135109622	0.335384252175941
cor186	TMSB15A	AC008687.8	-0.0529602464873626	0.624097277275263
cor187	TMSB15A	AC008695.1	NA	NA
cor188	TMSB15A	AC008750.8	-0.0388887421635684	0.719050001635032
cor189	TMSB15A	AC008758.1	NA	NA
cor190	TMSB15A	AC008758.5	0.123280635586397	0.252494854775801
cor191	TMSB15A	AC008758.6	0.25972742883238	0.0145368532819389
cor192	TMSB15A	AC008763.2	-8.33010075056346e-05	0.999385421952261
cor193	TMSB15A	AC008763.3	-0.0767277168230704	0.477377549830016
cor194	TMSB15A	AC008764.1	0.0281183990989474	0.794822222719259
cor195	TMSB15A	AC008764.4	0.0054276321017842	0.959972529464824
cor196	TMSB15A	AC008770.1	0.0499640376003202	0.643872310407083
cor197	TMSB15A	AC008770.2	0.00303105064280105	0.97764039293606
cor198	TMSB15A	AC008770.4	-0.0702783548756206	0.515273603514673
cor199	TMSB15A	AC008878.1	0.00652856047102965	0.951862317996694
cor200	TMSB15A	AC008878.2	NA	NA
cor201	TMSB15A	AC008878.3	-0.0218090926334618	0.840162093110378
cor202	TMSB15A	AC008982.1	0.125090223725744	0.245544403971191
cor203	TMSB15A	AC009070.1	-0.0950689734813942	0.378278684795933
cor204	TMSB15A	AC009133.6	NA	NA
cor205	TMSB15A	AC009163.3	-0.0467512371651385	0.665355241506694
cor206	TMSB15A	AC009163.5	-0.0415369121267589	0.700796609880447
cor207	TMSB15A	AC009412.1	NA	NA
cor208	TMSB15A	AC009690.1	0.00908802929444734	0.933027794915503
cor209	TMSB15A	AC009690.3	NA	NA
cor210	TMSB15A	AC009779.4	0.0154585082991583	0.886330666131652
cor211	TMSB15A	AC009879.2	0.047033807707483	0.663454598505509
cor212	TMSB15A	AC009879.3	0.195388919400536	0.0681022593918443
cor213	TMSB15A	AC010132.3	0.149342216325591	0.164916552220898
cor214	TMSB15A	AC010197.2	0.15588232622537	0.146980673660211
cor215	TMSB15A	AC010255.3	0.024794744901806	0.81863198208776
cor216	TMSB15A	AC010319.2	NA	NA
cor217	TMSB15A	AC010323.1	0.100007653910926	0.353891298802118
cor218	TMSB15A	AC010325.1	-0.0653884696327534	0.544995630022459
cor219	TMSB15A	AC010326.2	-0.0313002568455039	0.772202543574129
cor220	TMSB15A	AC010327.2	NA	NA
cor221	TMSB15A	AC010422.3	0.0489395088196116	0.650692377838249
cor222	TMSB15A	AC010422.5	-0.0110673897394437	0.918486830137055
cor223	TMSB15A	AC010422.6	NA	NA
cor224	TMSB15A	AC010422.8	0.155058661722369	0.14915524238885
cor225	TMSB15A	AC010463.1	-0.0684664582253503	0.526189589921367
cor226	TMSB15A	AC010522.1	0.170156367821179	0.112973824512614
cor227	TMSB15A	AC010531.1	0.112160976321577	0.298151179683884
cor228	TMSB15A	AC010542.3	-0.135743536077914	0.207299481744544
cor229	TMSB15A	AC010547.4	-0.0390372843449309	0.718021832513205
cor230	TMSB15A	AC010615.4	NA	NA
cor231	TMSB15A	AC010616.1	NA	NA
cor232	TMSB15A	AC010619.2	NA	NA
cor233	TMSB15A	AC010646.1	NA	NA
cor234	TMSB15A	AC011005.1	0.131338756502663	0.222562677491008
cor235	TMSB15A	AC011195.3	0.146237108026795	0.173978019531983
cor236	TMSB15A	AC011330.3	NA	NA
cor237	TMSB15A	AC011448.1	0.0982599752700321	0.362407451433001
cor238	TMSB15A	AC011452.2	NA	NA
cor239	TMSB15A	AC011455.2	0.11521543944491	0.285102426296081
cor240	TMSB15A	AC011462.1	0.00324543901941704	0.976059332923252
cor241	TMSB15A	AC011473.4	NA	NA
cor242	TMSB15A	AC011479.2	0.169700901561528	0.11395540347171
cor243	TMSB15A	AC011498.4	-0.0646884046023787	0.549318223100183
cor244	TMSB15A	AC011499.1	0.0338249185552084	0.75438818279097
cor245	TMSB15A	AC011511.1	0.120827251828116	0.262131379453589
cor246	TMSB15A	AC011511.4	0.0391677653829832	0.717119091425432
cor247	TMSB15A	AC011530.1	-0.0291654290205577	0.787359203272176
cor248	TMSB15A	AC012184.2	-0.103219584446121	0.33856723898804
cor249	TMSB15A	AC012213.5	NA	NA
cor250	TMSB15A	AC012254.2	-0.0108403744616829	0.920153283221145
cor251	TMSB15A	AC012309.1	0.0754953888589105	0.484500809853499
cor252	TMSB15A	AC012488.2	NA	NA
cor253	TMSB15A	AC012531.3	NA	NA
cor254	TMSB15A	AC012651.1	0.0836141778022427	0.438627463445583
cor255	TMSB15A	AC013271.1	-0.03053503282519	0.777625926678963
cor256	TMSB15A	AC013394.1	0.343171102054328	0.00106336454076647
cor257	TMSB15A	AC013470.2	-0.0395759828775281	0.714297324887416
cor258	TMSB15A	AC013489.1	0.0466961689613584	0.665725891144716
cor259	TMSB15A	AC013717.1	0.0411004815861712	0.703793525492325
cor260	TMSB15A	AC015688.4	0.0495859632209674	0.646385680221395
cor261	TMSB15A	AC015802.6	0.106683209356649	0.322518997505406
cor262	TMSB15A	AC015813.2	0.182359161483019	0.0890347447884476
cor263	TMSB15A	AC017083.3	-0.0685600629356074	0.52562282699933
cor264	TMSB15A	AC018362.3	0.272182244071298	0.0103051626427753
cor265	TMSB15A	AC018512.1	NA	NA
cor266	TMSB15A	AC018523.2	0.0189358578847287	0.860993269802991
cor267	TMSB15A	AC018630.2	0.245520385674726	0.0211293173169678
cor268	TMSB15A	AC018709.1	-0.0767645852265819	0.477165309326787
cor269	TMSB15A	AC018755.2	-0.109024215787112	0.311953116321801
cor270	TMSB15A	AC018809.3	0.113565907622817	0.292101381386728
cor271	TMSB15A	AC019117.4	NA	NA
cor272	TMSB15A	AC019257.8	0.29304663948554	0.00559147541725592
cor273	TMSB15A	AC020636.2	0.186794893080231	0.0814017826100575
cor274	TMSB15A	AC020907.6	NA	NA
cor275	TMSB15A	AC020909.1	-0.110376143998528	0.305954625127686
cor276	TMSB15A	AC020915.5	0.0896349539309452	0.406255448010404
cor277	TMSB15A	AC020922.1	-0.1690376933696	0.115396468899392
cor278	TMSB15A	AC021072.1	0.0609173793846211	0.572884210409855
cor279	TMSB15A	AC021087.5	0.0604897671874136	0.575585917170517
cor280	TMSB15A	AC021660.3	-0.0773783017315863	0.473639788009979
cor281	TMSB15A	AC022137.3	0.149727349749875	0.163817438799252
cor282	TMSB15A	AC022335.1	0.195992226375227	0.0672388257304003
cor283	TMSB15A	AC022384.1	-0.036070895216	0.738647137777984
cor284	TMSB15A	AC022400.7	-0.0154556531520397	0.886351520487932
cor285	TMSB15A	AC022414.1	0.0523903857730377	0.627838499230547
cor286	TMSB15A	AC022415.3	0.278421350476137	0.00862340995546783
cor287	TMSB15A	AC022506.1	NA	NA
cor288	TMSB15A	AC022826.2	-0.0720613095391735	0.504645900384377
cor289	TMSB15A	AC023055.1	0.155179472619679	0.148834786719095
cor290	TMSB15A	AC023490.7	NA	NA
cor291	TMSB15A	AC024558.2	0.14247505680849	0.185439649821372
cor292	TMSB15A	AC024592.3	0.118478252406788	0.271588972125008
cor293	TMSB15A	AC025165.3	0.0348201692351883	0.747400109403092
cor294	TMSB15A	AC025165.6	0.592622359037336	1.18219319419813e-09
cor295	TMSB15A	AC025263.2	-0.0854180776532373	0.42877875813526
cor296	TMSB15A	AC025283.2	0.0149877615580799	0.889770094273581
cor297	TMSB15A	AC025287.4	-0.0632441120126053	0.558288234741943
cor298	TMSB15A	AC026316.4	-0.113994440165896	0.290272311371303
cor299	TMSB15A	AC026464.1	-0.0568170410086091	0.599030447272466
cor300	TMSB15A	AC026464.3	NA	NA
cor301	TMSB15A	AC026464.4	0.0536097869916871	0.619844534022947
cor302	TMSB15A	AC026464.6	NA	NA
cor303	TMSB15A	AC026740.3	0.24430378679119	0.0217973610047857
cor304	TMSB15A	AC026786.1	NA	NA
cor305	TMSB15A	AC026954.2	0.147686693366536	0.169703326596609
cor306	TMSB15A	AC027644.4	0.0613014020934392	0.570462958247136
cor307	TMSB15A	AC027796.3	0.0650153763404082	0.547297250557122
cor308	TMSB15A	AC034102.2	NA	NA
cor309	TMSB15A	AC034228.3	-0.0415351249376221	0.700808873005086
cor310	TMSB15A	AC036214.3	0.234601139635931	0.0278005770197583
cor311	TMSB15A	AC037459.1	0.041893375997187	0.698352202992208
cor312	TMSB15A	AC040162.1	-0.214965520943463	0.0442936287503886
cor313	TMSB15A	AC046185.1	NA	NA
cor314	TMSB15A	AC048338.1	0.0185858691010295	0.863537518640165
cor315	TMSB15A	AC048338.2	-0.0715036517638279	0.507957697672377
cor316	TMSB15A	AC053503.6	NA	NA
cor317	TMSB15A	AC055811.2	-0.00983935379582854	0.92750549709763
cor318	TMSB15A	AC055839.2	0.0502289692261394	0.642113472179214
cor319	TMSB15A	AC058822.1	NA	NA
cor320	TMSB15A	AC067752.1	-0.0568988838250363	0.598503406885302
cor321	TMSB15A	AC067968.1	NA	NA
cor322	TMSB15A	AC068234.1	NA	NA
cor323	TMSB15A	AC068533.4	-0.0811444607086856	0.452316170655878
cor324	TMSB15A	AC068547.1	NA	NA
cor325	TMSB15A	AC068580.4	-0.0861060590092269	0.425056152097218
cor326	TMSB15A	AC068631.3	NA	NA
cor327	TMSB15A	AC068775.1	-0.0928863250060488	0.389372931149932
cor328	TMSB15A	AC068831.8	0.263609694711937	0.0130800707762292
cor329	TMSB15A	AC068896.3	-0.0395929500316937	0.714180123692029
cor330	TMSB15A	AC068946.1	0.189899687226918	0.0763764774763057
cor331	TMSB15A	AC068946.2	0.269864557222302	0.0109993068087766
cor332	TMSB15A	AC069257.4	0.0810209379422052	0.453006980221018
cor333	TMSB15A	AC069288.1	0.144077292940825	0.180492897995118
cor334	TMSB15A	AC069368.1	0.134624131400557	0.211105710162734
cor335	TMSB15A	AC069444.2	0.025761759538703	0.811686548026396
cor336	TMSB15A	AC069503.2	-0.194948663048457	0.0687379757177111
cor337	TMSB15A	AC072022.2	0.220360518301452	0.0391087095613234
cor338	TMSB15A	AC073082.1	-0.101969120541843	0.34448270941458
cor339	TMSB15A	AC073111.4	-0.0572566351666684	0.59620203824934
cor340	TMSB15A	AC073283.3	-0.0702783548756206	0.515273603514673
cor341	TMSB15A	AC073508.2	-0.111094128479463	0.302799686465771
cor342	TMSB15A	AC073585.1	-0.0502038780020703	0.642279964438941
cor343	TMSB15A	AC073610.2	-0.104942864833282	0.330520718156961
cor344	TMSB15A	AC073612.1	NA	NA
cor345	TMSB15A	AC073896.1	0.197420438713296	0.0652300650573116
cor346	TMSB15A	AC074143.1	-0.101182420308646	0.348237285112756
cor347	TMSB15A	AC078815.1	NA	NA
cor348	TMSB15A	AC078927.1	-0.113976044725138	0.290350671211548
cor349	TMSB15A	AC079447.1	0.0202670208989862	0.851329515744672
cor350	TMSB15A	AC079594.2	0.152421529555801	0.156279882125885
cor351	TMSB15A	AC083800.1	NA	NA
cor352	TMSB15A	AC083977.1	NA	NA
cor353	TMSB15A	AC084337.2	-0.00708083385723156	0.947795676713166
cor354	TMSB15A	AC087289.3	-0.0641110554349293	0.552895553029773
cor355	TMSB15A	AC087498.1	-0.0934378749694338	0.386551241985035
cor356	TMSB15A	AC087632.2	0.217529872889316	0.0417621614924699
cor357	TMSB15A	AC087721.2	-0.040359957323493	0.708888950358511
cor358	TMSB15A	AC090004.1	0.184015089669398	0.0861215554778354
cor359	TMSB15A	AC090227.2	-0.0127460588766367	0.906175596265948
cor360	TMSB15A	AC090360.1	0.0897860131191403	0.405461700981065
cor361	TMSB15A	AC090517.4	0.0706325438435979	0.513153331289139
cor362	TMSB15A	AC090527.3	0.00310417742313202	0.977101091435593
cor363	TMSB15A	AC091167.2	0.142420794330388	0.185608887437471
cor364	TMSB15A	AC091167.6	-0.0137977332916139	0.898473777716242
cor365	TMSB15A	AC091167.7	-0.143056537283039	0.18363312158314
cor366	TMSB15A	AC091551.1	0.0395886239032201	0.714210005942797
cor367	TMSB15A	AC091959.3	-0.047543865491889	0.660029204924763
cor368	TMSB15A	AC092017.3	NA	NA
cor369	TMSB15A	AC092042.3	0.184488329676296	0.0853030585810358
cor370	TMSB15A	AC092073.1	-0.0711717274905152	0.509934222643377
cor371	TMSB15A	AC092111.3	NA	NA
cor372	TMSB15A	AC092143.1	NA	NA
cor373	TMSB15A	AC092329.3	NA	NA
cor374	TMSB15A	AC092442.1	NA	NA
cor375	TMSB15A	AC092587.1	-0.035558655140596	0.742228004215217
cor376	TMSB15A	AC092647.5	0.2574954106336	0.0154364371681488
cor377	TMSB15A	AC092718.3	0.0588829910109181	0.585790206359866
cor378	TMSB15A	AC092718.8	0.0209645363145971	0.846274460163884
cor379	TMSB15A	AC092835.1	0.374069514942635	0.000330454314742048
cor380	TMSB15A	AC093155.3	0.128131558914416	0.234162155989492
cor381	TMSB15A	AC093227.2	-0.0783062397200478	0.468336040132932
cor382	TMSB15A	AC093323.1	0.320594955406128	0.00232481760780649
cor383	TMSB15A	AC093423.3	NA	NA
cor384	TMSB15A	AC093512.2	0.0904454182424692	0.402007504459148
cor385	TMSB15A	AC093525.1	0.18912921396422	0.0775997303841024
cor386	TMSB15A	AC093525.2	0.0280333484306865	0.795429267635013
cor387	TMSB15A	AC093668.1	-0.0367267517712186	0.734070433063804
cor388	TMSB15A	AC093827.5	0.275400512964609	0.00940493393612043
cor389	TMSB15A	AC093884.1	0.0523879860462254	0.627854273774188
cor390	TMSB15A	AC093899.2	-0.0568170410086091	0.599030447272466
cor391	TMSB15A	AC096887.1	0.0971680755925723	0.367791547714684
cor392	TMSB15A	AC097104.1	NA	NA
cor393	TMSB15A	AC097625.2	0.185679665642871	0.0832699128773144
cor394	TMSB15A	AC097634.4	-0.134411880970405	0.211832973181458
cor395	TMSB15A	AC097636.1	0.0053416065602102	0.96060643619776
cor396	TMSB15A	AC097637.1	0.11750678470442	0.275566602390788
cor397	TMSB15A	AC098484.3	-0.0336694256911423	0.755481766382434
cor398	TMSB15A	AC098582.1	0.0114439711189027	0.915723234901209
cor399	TMSB15A	AC098588.2	0.386886600180324	0.000196459901026974
cor400	TMSB15A	AC098650.1	-0.0303449649602392	0.778974660458273
cor401	TMSB15A	AC098850.3	-0.0462401711764771	0.668798168781688
cor402	TMSB15A	AC099489.1	-0.0081264549233882	0.940100033988658
cor403	TMSB15A	AC099811.2	0.0358961955044252	0.739867772619589
cor404	TMSB15A	AC099850.3	NA	NA
cor405	TMSB15A	AC100868.1	0.0663413230995762	0.539138972393905
cor406	TMSB15A	AC104109.3	0.061213556915975	0.571016396799364
cor407	TMSB15A	AC104304.2	-0.0272216066093397	0.801229107926094
cor408	TMSB15A	AC104389.5	0.202520755031562	0.0584499251230471
cor409	TMSB15A	AC104389.6	0.621080207354025	1.0761399068915e-10
cor410	TMSB15A	AC104452.1	0.352844604471896	0.000746818946940046
cor411	TMSB15A	AC104472.3	0.138958008896829	0.196642119278837
cor412	TMSB15A	AC104532.1	-0.0119314655810379	0.912147178942848
cor413	TMSB15A	AC104581.2	0.0516878013594107	0.632464030366906
cor414	TMSB15A	AC105052.1	-0.000160015984676681	0.998819434617719
cor415	TMSB15A	AC105052.3	0.119382503851073	0.267921434778446
cor416	TMSB15A	AC106741.2	-0.0741199550454246	0.492517622890216
cor417	TMSB15A	AC106886.6	-0.0157756210709051	0.88401491875912
cor418	TMSB15A	AC107871.1	0.115332885314167	0.284608389440629
cor419	TMSB15A	AC107959.5	0.0156202592935589	0.885149343093606
cor420	TMSB15A	AC108488.2	0.0392909065691656	0.716267487459382
cor421	TMSB15A	AC108941.2	-0.00301834750978699	0.97773407809515
cor422	TMSB15A	AC109583.1	0.193370899261133	0.0710556661981544
cor423	TMSB15A	AC110275.1	NA	NA
cor424	TMSB15A	AC112128.1	0.25131354978062	0.0181834045343146
cor425	TMSB15A	AC112229.3	-0.11464426997052	0.28751317420716
cor426	TMSB15A	AC112504.2	NA	NA
cor427	TMSB15A	AC113189.9	NA	NA
cor428	TMSB15A	AC113348.1	NA	NA
cor429	TMSB15A	AC113348.2	0.00147805173657101	0.989095564576735
cor430	TMSB15A	AC113554.1	-0.0753108250243174	0.485572500661487
cor431	TMSB15A	AC114490.2	-0.0266021991895826	0.805662001489195
cor432	TMSB15A	AC114490.3	-0.075945571392629	0.481892065466155
cor433	TMSB15A	AC116366.3	-0.0449603987461571	0.67744962587104
cor434	TMSB15A	AC117378.1	-0.107588700045881	0.318405275646359
cor435	TMSB15A	AC117457.1	-0.0756742229880523	0.483463591898839
cor436	TMSB15A	AC118281.1	NA	NA
cor437	TMSB15A	AC118470.1	NA	NA
cor438	TMSB15A	AC118549.1	-0.0350583386421442	0.745730817946642
cor439	TMSB15A	AC118553.2	0.100040703978405	0.353731457780599
cor440	TMSB15A	AC119396.1	-0.0161674036176064	0.88115523391667
cor441	TMSB15A	AC119674.2	-0.180938106488998	0.0915964344733772
cor442	TMSB15A	AC119676.1	NA	NA
cor443	TMSB15A	AC120057.2	-0.0236343014528903	0.826985138464346
cor444	TMSB15A	AC120114.4	0.119851021906979	0.266034391684533
cor445	TMSB15A	AC124312.1	-0.0479420760462058	0.657359796611034
cor446	TMSB15A	AC126283.2	-0.0307435932073964	0.776146726069403
cor447	TMSB15A	AC127029.3	0.00865736615600818	0.936194650267881
cor448	TMSB15A	AC129492.3	NA	NA
cor449	TMSB15A	AC131160.1	0.0495250932453794	0.646790704513895
cor450	TMSB15A	AC132217.2	NA	NA
cor451	TMSB15A	AC134669.1	-0.071868966445622	0.50578691552099
cor452	TMSB15A	AC134980.3	NA	NA
cor453	TMSB15A	AC135050.2	0.189891491638064	0.0763894075426706
cor454	TMSB15A	AC135068.1	NA	NA
cor455	TMSB15A	AC135068.3	NA	NA
cor456	TMSB15A	AC135178.3	-0.0358801957426409	0.739979595916893
cor457	TMSB15A	AC136428.1	-0.221378985504382	0.0381890778150256
cor458	TMSB15A	AC137834.1	-0.0527845992868582	0.625249418718516
cor459	TMSB15A	AC138647.1	-0.0396084167482575	0.714073292591492
cor460	TMSB15A	AC138696.1	0.0378308965928163	0.726386478962738
cor461	TMSB15A	AC138811.2	0.177024984061193	0.098951869729297
cor462	TMSB15A	AC138894.1	-0.00140601933421329	0.989626958755597
cor463	TMSB15A	AC138969.1	0.12055379240281	0.263220742891885
cor464	TMSB15A	AC139491.7	0.0416053770575734	0.700326882956427
cor465	TMSB15A	AC139530.2	NA	NA
cor466	TMSB15A	AC140504.1	-0.0308594459617595	0.775325392238995
cor467	TMSB15A	AC142391.1	0.0139975546347959	0.897011448090518
cor468	TMSB15A	AC144573.1	0.0259181035982684	0.810564981648576
cor469	TMSB15A	AC231656.1	0.222370531448454	0.0373111778300788
cor470	TMSB15A	AC231657.3	-0.174580093107022	0.103777559974677
cor471	TMSB15A	AC233723.1	0.1508951701327	0.160517813601195
cor472	TMSB15A	AC233992.2	0.294724216107504	0.00531284877789141
cor473	TMSB15A	AC235565.2	-0.0150762008285	0.889123770838338
cor474	TMSB15A	AC236972.4	NA	NA
cor475	TMSB15A	AC242842.3	-0.114330593782511	0.288842845825774
cor476	TMSB15A	AC243547.3	-0.0480261767619131	0.656796574010697
cor477	TMSB15A	AC243967.1	0.0674955565112504	0.532086295810342
cor478	TMSB15A	AC244197.3	0.170859788337332	0.111470754565917
cor479	TMSB15A	AC244517.10	0.0409297911057745	0.704966870021542
cor480	TMSB15A	AC245033.1	NA	NA
cor481	TMSB15A	AC245748.1	NA	NA
cor482	TMSB15A	AC253536.7	0.0893416263401199	0.407799350968959
cor483	TMSB15A	AC253572.1	0.267613557140881	0.011712199078781
cor484	TMSB15A	ACAA1	0.0686816458699225	0.524887118220353
cor485	TMSB15A	ACAA2	-0.0807812443996723	0.454349150962983
cor486	TMSB15A	ACACA	0.177240709900667	0.0985346664278907
cor487	TMSB15A	ACACB	0.176227017899	0.100507146590092
cor488	TMSB15A	ACAD10	0.0932550721061175	0.387485086738294
cor489	TMSB15A	ACAD11	0.266579609561184	0.0120529258078297
cor490	TMSB15A	ACAD8	0.0456097149534777	0.67305483770279
cor491	TMSB15A	ACAD9	0.278107379975907	0.00870189149574963
cor492	TMSB15A	ACADL	0.131320246155785	0.222628442842768
cor493	TMSB15A	ACADM	-0.139346529273228	0.195381216041786
cor494	TMSB15A	ACADS	-0.0669021480668607	0.535706440343166
cor495	TMSB15A	ACADSB	-0.174441142095412	0.104057241012583
cor496	TMSB15A	ACADVL	0.198564437748316	0.0636563575376285
cor497	TMSB15A	ACAN	0.1153681690904	0.28446007921764
cor498	TMSB15A	ACAP1	-0.228778515626513	0.0320354244044523
cor499	TMSB15A	ACAP2	0.302826958020545	0.00413318707684047
cor500	TMSB15A	ACAP3	0.0663944706835126	0.538813218525847
cor501	TMSB15A	ACAT1	-0.0215589960506455	0.841971165312278
cor502	TMSB15A	ACAT2	0.23417813580635	0.028091377528101
cor503	TMSB15A	ACBD3	0.172707125666163	0.107597160721233
cor504	TMSB15A	ACBD4	0.0894224680009503	0.407373505743599
cor505	TMSB15A	ACBD5	-0.034946645758678	0.746513510105447
cor506	TMSB15A	ACBD6	0.178043403421862	0.0969944043289396
cor507	TMSB15A	ACBD7	-0.0528936453835496	0.624534034914162
cor508	TMSB15A	ACCS	-0.0229928609790266	0.831610714638451
cor509	TMSB15A	ACCSL	-0.0106011328920248	0.921909858714177
cor510	TMSB15A	ACD	0.0543737539081701	0.614858556104645
cor511	TMSB15A	ACE	0.00832544204150301	0.93863611368127
cor512	TMSB15A	ACE2	-0.0246254274374507	0.819849534843863
cor513	TMSB15A	ACER1	0.00239026628500094	0.982366505756552
cor514	TMSB15A	ACER2	0.262528049048172	0.0134726133815047
cor515	TMSB15A	ACER3	0.11451562851703	0.288057992992403
cor516	TMSB15A	ACHE	-0.124793293642555	0.246675748754735
cor517	TMSB15A	ACIN1	-0.0287108239355225	0.790597224323262
cor518	TMSB15A	ACKR1	-0.165706436727205	0.122848764816018
cor519	TMSB15A	ACKR2	0.0752808971337807	0.48574639903334
cor520	TMSB15A	ACKR3	0.260950825347878	0.0140633217530506
cor521	TMSB15A	ACKR4	0.117592632650893	0.275213537148638
cor522	TMSB15A	ACLY	0.283790404765723	0.00737427351360709
cor523	TMSB15A	ACMSD	0.00874563349643067	0.935545499284864
cor524	TMSB15A	ACO1	0.125279848113101	0.244823782197632
cor525	TMSB15A	ACO2	0.0495558752566324	0.646585870441217
cor526	TMSB15A	ACOD1	-0.225173810244341	0.0349200337963329
cor527	TMSB15A	ACOT1	-0.0186202087728911	0.863287823909107
cor528	TMSB15A	ACOT11	0.0338592334715545	0.754146910547683
cor529	TMSB15A	ACOT12	-0.0509320707251116	0.637455268155519
cor530	TMSB15A	ACOT13	0.0798381632526699	0.459651279766509
cor531	TMSB15A	ACOT2	-0.157106996927514	0.143791557881789
cor532	TMSB15A	ACOT4	-0.263165270171822	0.0132401387380908
cor533	TMSB15A	ACOT6	-0.127431862455657	0.236747668883898
cor534	TMSB15A	ACOT7	-0.176440218002985	0.10008974698674
cor535	TMSB15A	ACOT8	0.219257770544081	0.0401252022516327
cor536	TMSB15A	ACOT9	0.0578968791555489	0.592093350835038
cor537	TMSB15A	ACOX1	0.14412252952914	0.18035464592048
cor538	TMSB15A	ACOX2	0.259419741926801	0.0146580987263305
cor539	TMSB15A	ACOX3	0.188301462604994	0.0789313385765261
cor540	TMSB15A	ACOXL	0.0167234399816935	0.877099254360145
cor541	TMSB15A	ACP1	0.109226533043134	0.311050624168876
cor542	TMSB15A	ACP2	0.0223255736205748	0.836428765032869
cor543	TMSB15A	ACP3	0.172210272716535	0.10862854139751
cor544	TMSB15A	ACP4	-0.11226865458145	0.297684616181958
cor545	TMSB15A	ACP5	-0.196128777107934	0.0670446322847518
cor546	TMSB15A	ACP6	0.245556498548724	0.0211097582793218
cor547	TMSB15A	ACP7	0.357627229562794	0.000624502318736542
cor548	TMSB15A	ACR	0.212587187192392	0.046753919884704
cor549	TMSB15A	ACRBP	0.0372308536567203	0.730558992833898
cor550	TMSB15A	ACRV1	0.00960093060509189	0.929257568450974
cor551	TMSB15A	ACSBG1	-0.012266505111297	0.909690477424823
cor552	TMSB15A	ACSBG2	0.314154876670739	0.00287542252155316
cor553	TMSB15A	ACSF2	-0.172953830259148	0.107087883280613
cor554	TMSB15A	ACSF3	-0.106520447135003	0.323262035523743
cor555	TMSB15A	ACSL1	0.00565962378079939	0.958263149576778
cor556	TMSB15A	ACSL3	0.233718805804813	0.0284100637226527
cor557	TMSB15A	ACSL4	0.20716709575947	0.0527846641209697
cor558	TMSB15A	ACSL5	-0.36923697618011	0.000399834898506135
cor559	TMSB15A	ACSL6	0.127106223338495	0.23795770367322
cor560	TMSB15A	ACSM1	0.00355194973067042	0.973799056021877
cor561	TMSB15A	ACSM2A	0.00711463181228141	0.94754684924483
cor562	TMSB15A	ACSM2B	0.0161349879241173	0.881391784118808
cor563	TMSB15A	ACSM3	0.135036081871385	0.209699253506569
cor564	TMSB15A	ACSM4	0.143064431633389	0.183608684057216
cor565	TMSB15A	ACSM5	-0.135563755303741	0.207907456674281
cor566	TMSB15A	ACSM6	0.0996111774931795	0.355812283604286
cor567	TMSB15A	ACSS1	0.191762073458603	0.0734833845200198
cor568	TMSB15A	ACSS2	0.299513173382388	0.00458402095305326
cor569	TMSB15A	ACSS3	-0.0843901309516955	0.434375445929738
cor570	TMSB15A	ACTA1	0.073104196519204	0.498482587891674
cor571	TMSB15A	ACTA2	0.124385331395025	0.248235984873367
cor572	TMSB15A	ACTB	-0.0611258817870083	0.571569014273234
cor573	TMSB15A	ACTBL2	0.0492589912705693	0.648562533288364
cor574	TMSB15A	ACTC1	-0.0422945420639843	0.695604928771106
cor575	TMSB15A	ACTG1	0.114643150046551	0.287517914329302
cor576	TMSB15A	ACTG2	0.237034032958758	0.0261771020611636
cor577	TMSB15A	ACTL10	-0.01663061661682	0.877776132283976
cor578	TMSB15A	ACTL6A	0.244840594401305	0.0215004023255097
cor579	TMSB15A	ACTL6B	-0.0681091606655858	0.528355791553582
cor580	TMSB15A	ACTL7A	0.0237853792962914	0.825896532398659
cor581	TMSB15A	ACTL7B	0.309194184739994	0.00337641355095704
cor582	TMSB15A	ACTL8	-0.0936863838027697	0.385283905907084
cor583	TMSB15A	ACTL9	-0.0296786340283026	0.783708129371587
cor584	TMSB15A	ACTN1	0.186416380792826	0.0820320502439668
cor585	TMSB15A	ACTN2	-0.0662806999578339	0.539510664014978
cor586	TMSB15A	ACTN3	-0.0206546909206941	0.848519226883775
cor587	TMSB15A	ACTN4	0.211732169169043	0.0476655591380081
cor588	TMSB15A	ACTR10	0.0405429213194143	0.707628804206126
cor589	TMSB15A	ACTR1A	0.0150536091102117	0.889288866609232
cor590	TMSB15A	ACTR1B	0.114864430828374	0.286582340752795
cor591	TMSB15A	ACTR2	0.106822188979092	0.321885398252001
cor592	TMSB15A	ACTR3	0.00512393360688912	0.962210537409725
cor593	TMSB15A	ACTR3B	0.136603745872665	0.204407998824132
cor594	TMSB15A	ACTR3C	0.162227959895028	0.13101892062301
cor595	TMSB15A	ACTR5	0.437000403206131	2.07279672210355e-05
cor596	TMSB15A	ACTR6	0.109228042129829	0.311043898834226
cor597	TMSB15A	ACTR8	0.135037784715598	0.209693453624652
cor598	TMSB15A	ACTRT1	0.136317755259184	0.205366102821704
cor599	TMSB15A	ACTRT2	-0.0462841611080406	0.668501548758755
cor600	TMSB15A	ACTRT3	0.00849602896899544	0.937381291587546
cor601	TMSB15A	ACVR1	0.409476818528429	7.44876323177837e-05
cor602	TMSB15A	ACVR1B	0.186929949497171	0.0811778345027406
cor603	TMSB15A	ACVR1C	-0.128158339456857	0.234063588832138
cor604	TMSB15A	ACVR2A	0.454366511513959	8.7189475638609e-06
cor605	TMSB15A	ACVR2B	0.259896612325614	0.0144705566243838
cor606	TMSB15A	ACVRL1	-0.10164936676383	0.346005682373991
cor607	TMSB15A	ACY1	0.0286533763495504	0.791006661016754
cor608	TMSB15A	ACY3	-0.110955570473434	0.30340687142073
cor609	TMSB15A	ACYP1	0.107192130477931	0.320202751502652
cor610	TMSB15A	ACYP2	0.115261651820043	0.284907965677904
cor611	TMSB15A	AD000671.1	-0.146134697144286	0.174282981072305
cor612	TMSB15A	AD000671.2	0.0657541910977927	0.542744079019541
cor613	TMSB15A	ADA	0.0832427840350561	0.44067088896368
cor614	TMSB15A	ADA2	-0.308490009963503	0.00345352592272574
cor615	TMSB15A	ADAD1	0.110297842941152	0.306299982570661
cor616	TMSB15A	ADAD2	0.0934414789177954	0.386532844861676
cor617	TMSB15A	ADAL	0.280038942825988	0.00822883993708823
cor618	TMSB15A	ADAM10	0.394874905989814	0.000140531611202906
cor619	TMSB15A	ADAM11	0.201887124902017	0.0592595906953209
cor620	TMSB15A	ADAM12	0.268102356555683	0.0115540635742783
cor621	TMSB15A	ADAM15	0.0431084243384585	0.690043358711251
cor622	TMSB15A	ADAM17	0.325024339706617	0.00200323298986144
cor623	TMSB15A	ADAM18	0.207346810271453	0.0525749340480406
cor624	TMSB15A	ADAM19	-0.150747607832615	0.160931999291324
cor625	TMSB15A	ADAM2	-0.0520746941761702	0.629915122221156
cor626	TMSB15A	ADAM20	0.108177716318176	0.315747531014562
cor627	TMSB15A	ADAM21	0.00692640714113288	0.948932661115644
cor628	TMSB15A	ADAM22	0.0281137418509123	0.794855460440529
cor629	TMSB15A	ADAM23	0.239406267706947	0.0246723367285417
cor630	TMSB15A	ADAM28	0.0776398054894156	0.472141854923055
cor631	TMSB15A	ADAM29	-0.0465510086518269	0.666703311474999
cor632	TMSB15A	ADAM30	0.0185858691010295	0.863537518640165
cor633	TMSB15A	ADAM32	0.0665904299799819	0.537612976834025
cor634	TMSB15A	ADAM33	0.136677403894417	0.204161753468388
cor635	TMSB15A	ADAM7	-0.0889800770042591	0.409707051539757
cor636	TMSB15A	ADAM8	-0.307690487147125	0.00354298544029964
cor637	TMSB15A	ADAM9	0.237375431113199	0.0259558586421868
cor638	TMSB15A	ADAMDEC1	-0.26985465594562	0.0110023576918885
cor639	TMSB15A	ADAMTS1	0.4528564905063	9.41861867714512e-06
cor640	TMSB15A	ADAMTS10	0.0194828267273284	0.857019917613062
cor641	TMSB15A	ADAMTS12	0.196156545204415	0.0670051978782915
cor642	TMSB15A	ADAMTS13	0.156088637995629	0.1464397358057
cor643	TMSB15A	ADAMTS14	-0.0404678707722557	0.708145612378817
cor644	TMSB15A	ADAMTS15	0.578507504548806	3.56752485660410e-09
cor645	TMSB15A	ADAMTS16	0.346479071258183	0.000943512100329603
cor646	TMSB15A	ADAMTS17	0.109095480020314	0.311635029228545
cor647	TMSB15A	ADAMTS18	0.0590101831189618	0.584979437983819
cor648	TMSB15A	ADAMTS19	0.20613687815158	0.0540002416149487
cor649	TMSB15A	ADAMTS2	0.171145338059662	0.110865034213865
cor650	TMSB15A	ADAMTS20	0.428305343708756	3.14258226512776e-05
cor651	TMSB15A	ADAMTS3	0.283706862870156	0.00739241782349704
cor652	TMSB15A	ADAMTS4	0.333295199772355	0.00150804969743323
cor653	TMSB15A	ADAMTS5	0.112479857299574	0.296770880182405
cor654	TMSB15A	ADAMTS6	0.162333252307696	0.130765684594901
cor655	TMSB15A	ADAMTS7	0.35734205473335	0.000631247816039077
cor656	TMSB15A	ADAMTS8	0.186048621090914	0.0826481316247524
cor657	TMSB15A	ADAMTS9	0.240494786100977	0.0240068927549796
cor658	TMSB15A	ADAMTSL1	0.27852982011382	0.00859644120179573
cor659	TMSB15A	ADAMTSL2	0.133007944666972	0.216688293323786
cor660	TMSB15A	ADAMTSL3	0.177074816582243	0.0988553732355223
cor661	TMSB15A	ADAMTSL4	-0.0339138647022877	0.753762840539449
cor662	TMSB15A	ADAMTSL5	0.197904314018091	0.0645606324436509
cor663	TMSB15A	ADAP1	0.0495120752500867	0.646877338637506
cor664	TMSB15A	ADAP2	-0.111558257468849	0.300771580663062
cor665	TMSB15A	ADAR	0.100720883908266	0.350451843429781
cor666	TMSB15A	ADARB1	0.22003456446107	0.0394069062340061
cor667	TMSB15A	ADARB2	0.138695390950064	0.197497728738475
cor668	TMSB15A	ADAT1	-0.00427947391813547	0.968434994051311
cor669	TMSB15A	ADAT2	0.0170194349184554	0.874941419486545
cor670	TMSB15A	ADAT3	0.0515064614703717	0.633660205327975
cor671	TMSB15A	ADCK1	0.0313448647724306	0.771886727370736
cor672	TMSB15A	ADCK2	0.255809516743093	0.0161474494587703
cor673	TMSB15A	ADCK5	0.179012147024759	0.0951607737498857
cor674	TMSB15A	ADCY1	0.21111564266919	0.0483319816554476
cor675	TMSB15A	ADCY10	0.0254358266265554	0.814025913613653
cor676	TMSB15A	ADCY2	0.527746091185259	1.2670044464727e-07
cor677	TMSB15A	ADCY3	0.24771448649483	0.0199687642975248
cor678	TMSB15A	ADCY4	-0.0875480156019938	0.417314317162237
cor679	TMSB15A	ADCY5	0.283215817371507	0.007499864406437
cor680	TMSB15A	ADCY6	0.307560622128384	0.00355771010012645
cor681	TMSB15A	ADCY7	-0.122471684724818	0.255645110768321
cor682	TMSB15A	ADCY8	0.0972905672900038	0.3671851226095
cor683	TMSB15A	ADCY9	0.0259145118249472	0.810590743697526
cor684	TMSB15A	ADCYAP1	-0.0218985456128554	0.839515236318683
cor685	TMSB15A	ADCYAP1R1	0.14810751911146	0.168476962537527
cor686	TMSB15A	ADD1	0.228731677058636	0.032071577984174
cor687	TMSB15A	ADD2	0.108842472462188	0.312765277004325
cor688	TMSB15A	ADD3	-0.113510192811598	0.292339741859017
cor689	TMSB15A	ADGB	-0.0249712791288169	0.817362991431109
cor690	TMSB15A	ADGRA1	-0.0361740637169527	0.737926598347449
cor691	TMSB15A	ADGRA2	0.168569883012018	0.116421398669512
cor692	TMSB15A	ADGRA3	0.299070475827565	0.00464744875525727
cor693	TMSB15A	ADGRB1	-0.000708121542494101	0.994775658118022
cor694	TMSB15A	ADGRB2	0.289218410889297	0.00627631959408518
cor695	TMSB15A	ADGRB3	0.178358110020571	0.0963957110448001
cor696	TMSB15A	ADGRD1	0.0411885310719737	0.703188534512186
cor697	TMSB15A	ADGRD2	-0.0297624573271706	0.783112230538233
cor698	TMSB15A	ADGRE1	-0.0825330179857734	0.444590929347776
cor699	TMSB15A	ADGRE2	0.0383815119909278	0.722564669745776
cor700	TMSB15A	ADGRE3	-0.0499852912153259	0.64373113861086
cor701	TMSB15A	ADGRE5	-0.220596551686207	0.0388939532349426
cor702	TMSB15A	ADGRF1	0.0255313075589131	0.813340434693119
cor703	TMSB15A	ADGRF2	-0.0678779439298091	0.529759972407101
cor704	TMSB15A	ADGRF3	0.00632474886238349	0.953363392707267
cor705	TMSB15A	ADGRF4	0.0268984280034397	0.803541215215971
cor706	TMSB15A	ADGRF5	0.0695048946629691	0.51991923400899
cor707	TMSB15A	ADGRG1	0.0987611873905309	0.359952328739069
cor708	TMSB15A	ADGRG2	0.0494862522818461	0.647049203145329
cor709	TMSB15A	ADGRG3	-0.107424595034818	0.319148302661156
cor710	TMSB15A	ADGRG4	0.00376042520203772	0.972261829401723
cor711	TMSB15A	ADGRG5	-0.199229367488743	0.062755917671375
cor712	TMSB15A	ADGRG6	0.0603815995372276	0.576270269607295
cor713	TMSB15A	ADGRG7	-0.1213891410999	0.259902630028139
cor714	TMSB15A	ADGRL1	0.256679780657031	0.0157769688664945
cor715	TMSB15A	ADGRL2	0.347136138880813	0.000921222357180539
cor716	TMSB15A	ADGRL3	0.504484587932741	5.39852834585712e-07
cor717	TMSB15A	ADGRL4	-0.00720110085465175	0.94691026937744
cor718	TMSB15A	ADGRV1	-0.00723486137033194	0.946661735516098
cor719	TMSB15A	ADH1A	0.0281777626320777	0.794398590745021
cor720	TMSB15A	ADH1B	-0.0611975402273059	0.57111733153832
cor721	TMSB15A	ADH1C	-0.0719140282814146	0.505519480697078
cor722	TMSB15A	ADH4	0.0226216711315896	0.834290081205367
cor723	TMSB15A	ADH5	0.101929956148049	0.344669021507904
cor724	TMSB15A	ADH6	0.0376209897942032	0.727845206697258
cor725	TMSB15A	ADH7	0.0458419826158472	0.671485423229665
cor726	TMSB15A	ADHFE1	-0.0176065759509759	0.870663815634836
cor727	TMSB15A	ADI1	0.102345449381043	0.342695664239768
cor728	TMSB15A	ADIG	-0.106836929771493	0.321818242769596
cor729	TMSB15A	ADIPOQ	-0.0651555607876452	0.546431895837302
cor730	TMSB15A	ADIPOR1	0.219884870454151	0.039544486855565
cor731	TMSB15A	ADIPOR2	0.246296708320362	0.0207122549846656
cor732	TMSB15A	ADIRF	NA	NA
cor733	TMSB15A	ADK	-0.223685163095309	0.0361733001307686
cor734	TMSB15A	ADM	0.0516224592797531	0.632894938631575
cor735	TMSB15A	ADM2	-0.0329908829080353	0.760259577281915
cor736	TMSB15A	ADM5	0.00631250673006708	0.953453561371957
cor737	TMSB15A	ADNP	0.164275467247645	0.126161129655943
cor738	TMSB15A	ADNP2	0.146075570503957	0.174459228251186
cor739	TMSB15A	ADO	0.0848159531537203	0.432052030297005
cor740	TMSB15A	ADORA1	-0.0144270686673571	0.89386935409798
cor741	TMSB15A	ADORA2A	-0.148253441045957	0.16805324853044
cor742	TMSB15A	ADORA2B	0.220570065932391	0.0389180023212304
cor743	TMSB15A	ADORA3	-0.0803929341966826	0.456528170697517
cor744	TMSB15A	ADPGK	0.168160691481688	0.117323647860693
cor745	TMSB15A	ADPRH	-0.15048321058878	0.161676106535199
cor746	TMSB15A	ADPRHL1	0.0291755173087042	0.787287388022941
cor747	TMSB15A	ADPRM	0.00887813012150324	0.934571148778657
cor748	TMSB15A	ADPRS	0.0338777049472335	0.754017045171894
cor749	TMSB15A	ADRA1A	0.0410350116357334	0.704243491176837
cor750	TMSB15A	ADRA1B	-0.191605166374599	0.0737236814068311
cor751	TMSB15A	ADRA1D	0.138364096015102	0.198580901663505
cor752	TMSB15A	ADRA2A	0.0131313107076076	0.903353203484033
cor753	TMSB15A	ADRA2B	0.342710149440508	0.00108112142297544
cor754	TMSB15A	ADRA2C	0.3457889333953	0.000967451158788182
cor755	TMSB15A	ADRB1	-0.0778031897291883	0.471207268428737
cor756	TMSB15A	ADRB2	-0.0172655546724661	0.873147874731905
cor757	TMSB15A	ADRB3	0.0873063488066952	0.418606094742683
cor758	TMSB15A	ADRM1	0.123762769022885	0.250630001097919
cor759	TMSB15A	ADSL	0.226540549330827	0.0338016697782435
cor760	TMSB15A	ADSS1	0.121847746496738	0.258093137558264
cor761	TMSB15A	ADSS2	0.106378519956186	0.323910851931571
cor762	TMSB15A	ADTRP	-0.169326204473078	0.114767851182005
cor763	TMSB15A	AEBP1	0.114869091939652	0.286562655353391
cor764	TMSB15A	AEBP2	0.12440806183537	0.24814887514073
cor765	TMSB15A	AEN	0.17041261689321	0.112424464690573
cor766	TMSB15A	AF196969.1	0.107755923935904	0.31764927312338
cor767	TMSB15A	AF241726.2	NA	NA
cor768	TMSB15A	AFAP1	0.276907955829271	0.00900750833953164
cor769	TMSB15A	AFAP1L1	-0.00622541960999726	0.954095012968271
cor770	TMSB15A	AFAP1L2	-0.145615096128971	0.175836305573615
cor771	TMSB15A	AFDN	0.237236427335022	0.0260457477472282
cor772	TMSB15A	AFF1	0.00493957839910835	0.96356922736443
cor773	TMSB15A	AFF2	0.121234545965347	0.26051454672902
cor774	TMSB15A	AFF3	0.122680229690347	0.254830429417729
cor775	TMSB15A	AFF4	0.261070954688375	0.0140175534490686
cor776	TMSB15A	AFG1L	-0.00264103814388832	0.980516853440355
cor777	TMSB15A	AFG3L2	-0.0282351675321028	0.793988992682558
cor778	TMSB15A	AFM	0.331388653621507	0.00161117441207412
cor779	TMSB15A	AFMID	0.100467114485316	0.351673217812004
cor780	TMSB15A	AFP	0.313808179966224	0.00290813632854699
cor781	TMSB15A	AFTPH	0.112296718581516	0.297563095322543
cor782	TMSB15A	AGA	-0.0296077208313682	0.784212347787633
cor783	TMSB15A	AGAP1	0.218797187223854	0.0405562293207469
cor784	TMSB15A	AGAP2	-0.232212082913943	0.0294770007843811
cor785	TMSB15A	AGAP3	0.0402735481953517	0.709484357018909
cor786	TMSB15A	AGAP4	0.0204387872233588	0.85008412010129
cor787	TMSB15A	AGAP5	-0.0176175445502196	0.87058393909558
cor788	TMSB15A	AGAP6	0.0145619227273843	0.892883169304395
cor789	TMSB15A	AGAP9	0.117081707100579	0.27731928358196
cor790	TMSB15A	AGBL1	-0.0378669196296622	0.726136238022142
cor791	TMSB15A	AGBL2	0.072514050071395	0.501965430562203
cor792	TMSB15A	AGBL3	0.0584030984550073	0.588853818164059
cor793	TMSB15A	AGBL4	0.0249364890255302	0.817613037942521
cor794	TMSB15A	AGBL5	0.328403280341649	0.00178550689491118
cor795	TMSB15A	AGER	0.178996323029528	0.0951905045651175
cor796	TMSB15A	AGFG1	0.223963172009894	0.0359364302177695
cor797	TMSB15A	AGFG2	-0.0195052905564214	0.856856808725555
cor798	TMSB15A	AGGF1	0.138792818662418	0.197179997426355
cor799	TMSB15A	AGK	0.178197656162781	0.0967005921796425
cor800	TMSB15A	AGL	-0.0947624495605564	0.379825075186551
cor801	TMSB15A	AGMAT	-0.136884047546108	0.203472057304437
cor802	TMSB15A	AGMO	-0.117494035991117	0.275619059666085
cor803	TMSB15A	AGO1	0.332712237459699	0.00153892940389954
cor804	TMSB15A	AGO2	0.176619519992795	0.0997397647758344
cor805	TMSB15A	AGO3	0.226410917495463	0.0339064358115372
cor806	TMSB15A	AGO4	0.286863835649055	0.00673346376852982
cor807	TMSB15A	AGPAT1	0.318665638924397	0.00247886950328479
cor808	TMSB15A	AGPAT2	0.275071483371303	0.00949369536606861
cor809	TMSB15A	AGPAT3	0.187494382220888	0.0802472144926214
cor810	TMSB15A	AGPAT4	0.286155197694491	0.00687668466936502
cor811	TMSB15A	AGPAT5	0.153325086908881	0.153810764999782
cor812	TMSB15A	AGPS	0.248284995241938	0.0196761093758248
cor813	TMSB15A	AGR2	0.036613423008357	0.734860607032893
cor814	TMSB15A	AGR3	-0.0339556674614804	0.753468998017243
cor815	TMSB15A	AGRN	0.1961504402279	0.0670138661513978
cor816	TMSB15A	AGRP	0.0263759543420891	0.807282699960071
cor817	TMSB15A	AGT	0.0551283380896287	0.609950912432874
cor818	TMSB15A	AGTPBP1	0.0759041757095721	0.48213163382987
cor819	TMSB15A	AGTR1	0.131190814128965	0.223088683375188
cor820	TMSB15A	AGTR2	-0.068375526872692	0.526740459672641
cor821	TMSB15A	AGTRAP	0.00333573784821625	0.975393429221145
cor822	TMSB15A	AGXT	-0.0772491127299824	0.474380748498676
cor823	TMSB15A	AGXT2	0.139448370393729	0.195051666566436
cor824	TMSB15A	AHCTF1	0.168372357401818	0.116856262989646
cor825	TMSB15A	AHCY	0.0609081163316017	0.572942672821898
cor826	TMSB15A	AHCYL1	0.0920113790360643	0.39387426364006
cor827	TMSB15A	AHCYL2	0.0482038973865241	0.655607009004093
cor828	TMSB15A	AHDC1	0.323767711063552	0.00209012496871942
cor829	TMSB15A	AHI1	0.120188366925956	0.264681251262394
cor830	TMSB15A	AHNAK	0.244030277304428	0.0219500084660901
cor831	TMSB15A	AHNAK2	0.0487033323437638	0.652268663843561
cor832	TMSB15A	AHR	-0.115907181682322	0.282200805819133
cor833	TMSB15A	AHRR	0.199522302623305	0.0623625251125623
cor834	TMSB15A	AHSA1	0.0428540374993914	0.69177993240581
cor835	TMSB15A	AHSG	0.377889182246695	0.000283645027302274
cor836	TMSB15A	AHSP	-0.0818310128725859	0.448487257702142
cor837	TMSB15A	AICDA	0.05135869417034	0.63463562111701
cor838	TMSB15A	AIDA	0.139304013292291	0.195518912850503
cor839	TMSB15A	AIF1	-0.242504274186813	0.0228185540969832
cor840	TMSB15A	AIF1L	0.299304887582782	0.00461376667165415
cor841	TMSB15A	AIFM1	0.0568552908334094	0.598784105458504
cor842	TMSB15A	AIFM2	0.12299583514199	0.25360089275017
cor843	TMSB15A	AIFM3	-0.0580698529837918	0.590985507202996
cor844	TMSB15A	AIG1	0.243004337338278	0.0225307605201102
cor845	TMSB15A	AIM2	-0.223483111833246	0.036346271651375
cor846	TMSB15A	AIMP1	0.0845991827532001	0.433233910705823
cor847	TMSB15A	AIMP2	0.0801674999880638	0.457795847558689
cor848	TMSB15A	AIP	0.12737603232707	0.236954822660844
cor849	TMSB15A	AIPL1	-0.0850772617688406	0.4306297598473
cor850	TMSB15A	AIRE	-0.0328374674067145	0.76134107288258
cor851	TMSB15A	AJAP1	0.120982312740549	0.261515034227742
cor852	TMSB15A	AJM1	-0.0110846292344713	0.918360294299892
cor853	TMSB15A	AJUBA	-0.209501908507333	0.0501127898721783
cor854	TMSB15A	AK1	0.0521806495431065	0.62921782510517
cor855	TMSB15A	AK2	-0.0951763016839622	0.377738123631532
cor856	TMSB15A	AK3	0.0527041369096342	0.62577750494519
cor857	TMSB15A	AK4	0.33763268472323	0.00129533489888726
cor858	TMSB15A	AK5	0.184244428543596	0.0857241251849804
cor859	TMSB15A	AK6	0.0592759383834477	0.583287074023729
cor860	TMSB15A	AK7	-0.0182171190097823	0.866219657504122
cor861	TMSB15A	AK8	-0.00306169909810507	0.977414362906287
cor862	TMSB15A	AK9	0.0162499535493518	0.880552881332576
cor863	TMSB15A	AKAIN1	0.0864369455819864	0.423272380374769
cor864	TMSB15A	AKAP1	0.180785929042461	0.091874174413198
cor865	TMSB15A	AKAP10	0.100995514730147	0.349133046223689
cor866	TMSB15A	AKAP11	0.0609621982811465	0.572601381752952
cor867	TMSB15A	AKAP12	0.176039155731882	0.10087606853165
cor868	TMSB15A	AKAP13	0.23177715461876	0.0297912069567785
cor869	TMSB15A	AKAP14	0.0168385539703109	0.876259953498239
cor870	TMSB15A	AKAP17A	0.216914378563024	0.0423585162349651
cor871	TMSB15A	AKAP3	0.156340103694469	0.145782431975478
cor872	TMSB15A	AKAP4	-0.0623916962013858	0.563614920429637
cor873	TMSB15A	AKAP5	-0.128003395545203	0.234634267823037
cor874	TMSB15A	AKAP6	-0.0989419034805583	0.359069637132585
cor875	TMSB15A	AKAP7	0.0294183852973892	0.78555902730742
cor876	TMSB15A	AKAP8	0.147463578879564	0.170356184554343
cor877	TMSB15A	AKAP8L	0.0617344189175302	0.567738559747376
cor878	TMSB15A	AKAP9	0.323678509588297	0.0020964201796626
cor879	TMSB15A	AKIP1	0.114275553254603	0.289076581496259
cor880	TMSB15A	AKIRIN1	0.177831639197599	0.0973989028926108
cor881	TMSB15A	AKIRIN2	-0.00967772874342955	0.928693174173112
cor882	TMSB15A	AKNA	-0.233958037792262	0.0282437032652752
cor883	TMSB15A	AKNAD1	0.236326721012581	0.026640575238734
cor884	TMSB15A	AKR1A1	-0.0906224252564158	0.401083240471517
cor885	TMSB15A	AKR1B1	0.188243061929822	0.0790259734592737
cor886	TMSB15A	AKR1B10	0.193929936894945	0.0702273602439466
cor887	TMSB15A	AKR1B15	0.147917269880184	0.169030572181156
cor888	TMSB15A	AKR1C1	0.207182106696236	0.0527671198358202
cor889	TMSB15A	AKR1C2	0.30180078365389	0.0042683764242157
cor890	TMSB15A	AKR1C3	0.201133073184071	0.0602350250026736
cor891	TMSB15A	AKR1C4	0.2101285118786	0.0494149995447332
cor892	TMSB15A	AKR1C8P	0.37296761661443	0.000345221229857657
cor893	TMSB15A	AKR1D1	-0.183535302303281	0.0869577269137342
cor894	TMSB15A	AKR1E2	-0.000138706225932013	0.998976653591411
cor895	TMSB15A	AKR7A2	0.0350719137196592	0.745635707621403
cor896	TMSB15A	AKR7A3	0.0448536669956342	0.678173060050786
cor897	TMSB15A	AKT1	0.284467407520477	0.00722867839722349
cor898	TMSB15A	AKT1S1	0.0982858066406179	0.362280668536854
cor899	TMSB15A	AKT2	0.165920202372828	0.122359729835572
cor900	TMSB15A	AKT3	-0.199726890646463	0.0620889672465038
cor901	TMSB15A	AKTIP	-0.187758369439539	0.079814892633452
cor902	TMSB15A	AL020996.2	NA	NA
cor903	TMSB15A	AL021546.1	0.187712079310563	0.0798905654688779
cor904	TMSB15A	AL021997.3	0.302790551792005	0.00413791718917373
cor905	TMSB15A	AL022238.4	0.109241426335121	0.310984255451502
cor906	TMSB15A	AL022312.1	NA	NA
cor907	TMSB15A	AL022318.4	-0.0361737856606079	0.737928540017918
cor908	TMSB15A	AL024498.2	NA	NA
cor909	TMSB15A	AL031315.1	-0.0584627812033253	0.588472410859409
cor910	TMSB15A	AL031681.3	-0.0440449355885405	0.68366412304719
cor911	TMSB15A	AL031708.1	0.00116591138834523	0.991398303577403
cor912	TMSB15A	AL031777.2	-0.153143371262483	0.154304977324396
cor913	TMSB15A	AL031847.2	-0.0611194205934059	0.571609749144611
cor914	TMSB15A	AL033529.1	0.000221173321767491	0.998368228758703
cor915	TMSB15A	AL034430.1	NA	NA
cor916	TMSB15A	AL034430.2	NA	NA
cor917	TMSB15A	AL035078.4	NA	NA
cor918	TMSB15A	AL035425.3	0.308922759286731	0.00340595234133516
cor919	TMSB15A	AL035460.1	0.0877734997429313	0.416111124866337
cor920	TMSB15A	AL035461.4	NA	NA
cor921	TMSB15A	AL035699.1	NA	NA
cor922	TMSB15A	AL049629.2	0.141915951535691	0.187188807107085
cor923	TMSB15A	AL049634.2	-0.1293733984907	0.229621854561135
cor924	TMSB15A	AL049650.2	0.0213595560566465	0.84341440144062
cor925	TMSB15A	AL049697.1	-0.0438887342053728	0.684726594850633
cor926	TMSB15A	AL049779.1	0.320457739749888	0.00233548253321405
cor927	TMSB15A	AL049839.2	0.241017358293097	0.023692899842937
cor928	TMSB15A	AL049844.1	0.1590785148814	0.138767517931426
cor929	TMSB15A	AL049844.3	0.199923629877479	0.0618268249155171
cor930	TMSB15A	AL096711.2	0.168449317220994	0.11668668262041
cor931	TMSB15A	AL096814.1	NA	NA
cor932	TMSB15A	AL109810.2	0.175720454280635	0.1015043549037
cor933	TMSB15A	AL109811.3	0.03958740206827	0.714218445709657
cor934	TMSB15A	AL109827.1	NA	NA
cor935	TMSB15A	AL110118.2	0.0965891330584772	0.370666028594541
cor936	TMSB15A	AL117339.4	0.110477890740354	0.30550623636158
cor937	TMSB15A	AL117348.2	-0.0157218525422625	0.884407500767899
cor938	TMSB15A	AL121594.1	0.0704246088912274	0.51439754554573
cor939	TMSB15A	AL121753.1	0.0417935931660818	0.699036142992659
cor940	TMSB15A	AL121758.1	0.16386177612395	0.127131349617613
cor941	TMSB15A	AL121845.2	-0.0683382661083767	0.526966272029171
cor942	TMSB15A	AL121845.3	0.116963125402208	0.277809547922987
cor943	TMSB15A	AL121899.2	-0.0728655500807554	0.499889475460244
cor944	TMSB15A	AL121900.1	0.2158003267982	0.0434559203936976
cor945	TMSB15A	AL132671.2	0.475652787062652	2.82200507087384e-06
cor946	TMSB15A	AL132780.3	NA	NA
cor947	TMSB15A	AL133352.1	-0.162113291934975	0.131295130352972
cor948	TMSB15A	AL133353.2	-0.0403827049512484	0.708732235660933
cor949	TMSB15A	AL133410.3	-0.0854180776532373	0.42877875813526
cor950	TMSB15A	AL133500.1	0.165184272625543	0.124049633581867
cor951	TMSB15A	AL135905.2	0.136199303265532	0.205763869316235
cor952	TMSB15A	AL136295.1	0.105088885452931	0.329844537591945
cor953	TMSB15A	AL136295.3	-0.00306566722442129	0.97738509840602
cor954	TMSB15A	AL136295.4	-0.00383460412890058	0.971714883564862
cor955	TMSB15A	AL136295.5	0.0101660035559366	0.925105648139915
cor956	TMSB15A	AL136531.2	0.0214948283998434	0.842435454184292
cor957	TMSB15A	AL138752.2	-0.064794075944141	0.548664686107235
cor958	TMSB15A	AL138899.3	-0.0149864606562792	0.889779601938192
cor959	TMSB15A	AL139011.2	0.0607451044877032	0.573971953208378
cor960	TMSB15A	AL139142.2	-0.0651439361203945	0.546503629256707
cor961	TMSB15A	AL139260.3	-0.0637920502660468	0.554876952326848
cor962	TMSB15A	AL139300.1	-0.023569403295553	0.827452868877689
cor963	TMSB15A	AL139353.1	-0.134632371248189	0.211077512646279
cor964	TMSB15A	AL157392.5	-0.0607766271857598	0.57377284723219
cor965	TMSB15A	AL157935.3	-0.0743322414974315	0.491275754271972
cor966	TMSB15A	AL159163.1	0.0306477333048943	0.776826507335395
cor967	TMSB15A	AL160269.1	0.107684667825313	0.317971273444168
cor968	TMSB15A	AL160272.2	0.0501656961054567	0.642533353451768
cor969	TMSB15A	AL162231.1	0.303566977274716	0.00403807833453823
cor970	TMSB15A	AL162231.3	-0.080155642690332	0.457862577996372
cor971	TMSB15A	AL162377.3	-0.0860221483280774	0.425509189715011
cor972	TMSB15A	AL162417.1	-0.00214245283166634	0.984194428886089
cor973	TMSB15A	AL162596.1	NA	NA
cor974	TMSB15A	AL163195.3	-0.0717425574450702	0.50653752310681
cor975	TMSB15A	AL163636.2	-0.141981788312037	0.186982217668614
cor976	TMSB15A	AL353572.3	0.333152484986679	0.00151555706602917
cor977	TMSB15A	AL353579.1	NA	NA
cor978	TMSB15A	AL353588.1	0.14812202413434	0.168434809029177
cor979	TMSB15A	AL354761.1	-0.0616782333207709	0.568091715224826
cor980	TMSB15A	AL355102.2	-0.0151350472328864	0.88869375525092
cor981	TMSB15A	AL355312.6	0.17299923245795	0.106994363322033
cor982	TMSB15A	AL355315.1	-0.0352959337157159	0.744066719505529
cor983	TMSB15A	AL355385.2	-0.12360448092811	0.251241202327919
cor984	TMSB15A	AL355916.3	0.130007435154724	0.227327628085667
cor985	TMSB15A	AL355987.1	-0.00183639425969673	0.986452091518445
cor986	TMSB15A	AL355987.3	0.0940787924903	0.383287801901295
cor987	TMSB15A	AL357075.4	NA	NA
cor988	TMSB15A	AL357673.1	-0.024923569562889	0.817705898492732
cor989	TMSB15A	AL358113.1	0.171050389403289	0.111066159408701
cor990	TMSB15A	AL358472.6	0.126322316859045	0.240888178916231
cor991	TMSB15A	AL358472.7	-0.0358801957426409	0.739979595916893
cor992	TMSB15A	AL359092.3	NA	NA
cor993	TMSB15A	AL359736.1	0.0468149720721169	0.664926358847162
cor994	TMSB15A	AL359922.1	0.105887888180395	0.326160177492636
cor995	TMSB15A	AL360181.3	-0.0507921369648632	0.63838124725758
cor996	TMSB15A	AL365205.1	0.286431694876899	0.00682048581131775
cor997	TMSB15A	AL365214.2	-0.061257012928419	0.570742585643121
cor998	TMSB15A	AL365232.1	-0.0883444733420023	0.413073398944257
cor999	TMSB15A	AL365273.2	-0.0488194789210099	0.651493288604647
cor1000	TMSB15A	AL391650.1	0.155581983635416	0.147770836508905
cor1001	TMSB15A	AL391987.1	NA	NA
cor1002	TMSB15A	AL391987.2	0.265490708932273	0.012421061750651
cor1003	TMSB15A	AL441992.3	-0.0113781637389842	0.916206100368242
cor1004	TMSB15A	AL445238.1	0.0613376698410425	0.570234538943387
cor1005	TMSB15A	AL445423.3	-0.0653186398380092	0.5454260521037
cor1006	TMSB15A	AL445524.2	-0.11555327215783	0.28368286727666
cor1007	TMSB15A	AL445685.3	NA	NA
cor1008	TMSB15A	AL445989.1	0.0847586623586406	0.432364213922186
cor1009	TMSB15A	AL451007.3	0.0897086634002778	0.405868024626342
cor1010	TMSB15A	AL451062.4	0.194269900959322	0.0697274653311294
cor1011	TMSB15A	AL451136.1	-0.0262723003225076	0.808025494569189
cor1012	TMSB15A	AL512428.1	0.00230139740689517	0.983022010956987
cor1013	TMSB15A	AL512506.3	0.0562953476769215	0.602394823874803
cor1014	TMSB15A	AL512785.2	0.160712580843307	0.134705028400845
cor1015	TMSB15A	AL513165.2	-0.111648040121072	0.300380285953275
cor1016	TMSB15A	AL583836.1	-0.0556800972694062	0.60637325456307
cor1017	TMSB15A	AL589666.1	-0.04258393457621	0.69362553651674
cor1018	TMSB15A	AL590132.1	0.0870124284786797	0.420180294025909
cor1019	TMSB15A	AL590560.2	0.1387281957316	0.197390704687156
cor1020	TMSB15A	AL590764.2	-0.258307015854867	0.0151039126475756
cor1021	TMSB15A	AL591806.4	0.223275372707124	0.0365248338926409
cor1022	TMSB15A	AL592490.1	NA	NA
cor1023	TMSB15A	AL603764.2	-0.059750893934634	0.580268093668688
cor1024	TMSB15A	AL603832.3	-0.00472413703857962	0.965157152356668
cor1025	TMSB15A	AL627230.1	0.147669271106793	0.16975423964867
cor1026	TMSB15A	AL627230.5	NA	NA
cor1027	TMSB15A	AL645922.1	-0.0271073635809871	0.802046239166848
cor1028	TMSB15A	AL645941.2	0.014586897400993	0.892700547873565
cor1029	TMSB15A	AL662884.4	0.0988288485884338	0.359621687008394
cor1030	TMSB15A	AL662899.3	0.174961635180185	0.103012608542648
cor1031	TMSB15A	AL662899.4	0.0304199624912342	0.778442394811109
cor1032	TMSB15A	AL669918.1	-0.0643029125089783	0.551705537594358
cor1033	TMSB15A	AL672142.1	NA	NA
cor1034	TMSB15A	AL691442.2	-0.117689487380449	0.274815568832233
cor1035	TMSB15A	AL713999.1	NA	NA
cor1036	TMSB15A	AL772284.2	0.0225222495481299	0.83500806026441
cor1037	TMSB15A	AL807752.6	0.0674993134502771	0.532063415087588
cor1038	TMSB15A	AL807752.7	-0.0552476914429078	0.609176233640691
cor1039	TMSB15A	AL845331.2	0.13305552301566	0.216522473005776
cor1040	TMSB15A	AL928654.3	-0.0977443959919905	0.364943672898396
cor1041	TMSB15A	AL929554.2	NA	NA
cor1042	TMSB15A	ALAD	0.200364423790553	0.0612427616395893
cor1043	TMSB15A	ALAS1	0.0561430854649964	0.603378330135574
cor1044	TMSB15A	ALAS2	0.166968940756845	0.119982139139277
cor1045	TMSB15A	ALB	0.234590424833366	0.0278079114754001
cor1046	TMSB15A	ALCAM	0.191351226533476	0.0741139170907246
cor1047	TMSB15A	ALDH16A1	0.0925776053868208	0.3909576777566
cor1048	TMSB15A	ALDH18A1	0.236815991276012	0.0263192404651276
cor1049	TMSB15A	ALDH1A1	0.194522031825931	0.0693585799920038
cor1050	TMSB15A	ALDH1A2	0.0274552615286822	0.799558540852726
cor1051	TMSB15A	ALDH1A3	0.0989915643642054	0.358827307296431
cor1052	TMSB15A	ALDH1B1	0.114034172288185	0.290103110480317
cor1053	TMSB15A	ALDH1L1	0.00457766320413452	0.966236825480149
cor1054	TMSB15A	ALDH1L2	0.127039652124912	0.238205601347115
cor1055	TMSB15A	ALDH2	-0.084600299392765	0.433227817834696
cor1056	TMSB15A	ALDH3A1	-0.0350778921639169	0.745593822381279
cor1057	TMSB15A	ALDH3A2	-0.0521566000423853	0.629376067506586
cor1058	TMSB15A	ALDH3B1	-0.163790739199176	0.127298523113948
cor1059	TMSB15A	ALDH3B2	0.234796158198219	0.0276673697160991
cor1060	TMSB15A	ALDH4A1	0.0380281571708182	0.725016522710588
cor1061	TMSB15A	ALDH5A1	0.0555752236710783	0.607052554874932
cor1062	TMSB15A	ALDH6A1	0.0742879316728582	0.491534828745571
cor1063	TMSB15A	ALDH7A1	-0.0209487298085825	0.846388945572634
cor1064	TMSB15A	ALDH8A1	0.219007030684302	0.0403593759636327
cor1065	TMSB15A	ALDH9A1	0.206832080428478	0.0531774668084988
cor1066	TMSB15A	ALDOA	0.150718428741164	0.161013994560701
cor1067	TMSB15A	ALDOB	0.0477174882093487	0.658864798084911
cor1068	TMSB15A	ALDOC	0.212174921569905	0.047191670873808
cor1069	TMSB15A	ALG1	0.224963192374878	0.0350951059864159
cor1070	TMSB15A	ALG10	0.272436540992537	0.0102313845139608
cor1071	TMSB15A	ALG10B	0.282683764809257	0.00761783445992089
cor1072	TMSB15A	ALG11	0.172657009915243	0.107700845594567
cor1073	TMSB15A	ALG12	0.303681064281111	0.00402359058582087
cor1074	TMSB15A	ALG13	0.265538987647075	0.0124045347627339
cor1075	TMSB15A	ALG14	0.237010191439681	0.026192612217247
cor1076	TMSB15A	ALG1L	-0.0137206896657882	0.899037688003551
cor1077	TMSB15A	ALG1L2	-0.0515366778789504	0.633460822960446
cor1078	TMSB15A	ALG2	0.270274297142771	0.010873699390145
cor1079	TMSB15A	ALG3	0.208023295776307	0.0517915910317479
cor1080	TMSB15A	ALG5	0.147644736128996	0.169825957265442
cor1081	TMSB15A	ALG6	0.125913500094339	0.242426323642409
cor1082	TMSB15A	ALG8	0.168349723489886	0.116906172805621
cor1083	TMSB15A	ALG9	0.246449913955817	0.0206307869961632
cor1084	TMSB15A	ALK	0.217334475760346	0.0419507213607167
cor1085	TMSB15A	ALKAL1	0.119009700273798	0.26942941084427
cor1086	TMSB15A	ALKAL2	0.145720385556016	0.175520730866043
cor1087	TMSB15A	ALKBH1	0.0599325024177187	0.579115632218379
cor1088	TMSB15A	ALKBH2	0.0736610382000441	0.495207911853346
cor1089	TMSB15A	ALKBH3	0.271225424847988	0.010586944623494
cor1090	TMSB15A	ALKBH4	0.192543525750529	0.0722959776644085
cor1091	TMSB15A	ALKBH5	0.271784080010376	0.0104216147524597
cor1092	TMSB15A	ALKBH6	0.284063707044973	0.00731518940316656
cor1093	TMSB15A	ALKBH7	0.0588018792346078	0.586307509493452
cor1094	TMSB15A	ALKBH8	0.00357756869781435	0.973610145278846
cor1095	TMSB15A	ALLC	0.12543859199103	0.244221636685527
cor1096	TMSB15A	ALMS1	0.265603586011798	0.0123824510880541
cor1097	TMSB15A	ALOX12	0.02254770308763	0.834824233076905
cor1098	TMSB15A	ALOX12B	-0.0799520266201315	0.459009323779606
cor1099	TMSB15A	ALOX15	-0.0568962864767824	0.598520129764019
cor1100	TMSB15A	ALOX15B	-0.103059905936727	0.339319028623638
cor1101	TMSB15A	ALOX5	-0.239193578738988	0.0248041767201709
cor1102	TMSB15A	ALOX5AP	-0.134508125510848	0.211502977072185
cor1103	TMSB15A	ALOXE3	-0.0461245756532522	0.669577860668087
cor1104	TMSB15A	ALPG	-0.155535592490471	0.147893169462321
cor1105	TMSB15A	ALPI	-0.0599514437243475	0.578995494226916
cor1106	TMSB15A	ALPK1	-0.0814577907664523	0.450566476769253
cor1107	TMSB15A	ALPK2	-0.104277918435295	0.333611032998813
cor1108	TMSB15A	ALPK3	0.0455578388757757	0.673405551796752
cor1109	TMSB15A	ALPL	-0.00977720171696765	0.927962193547086
cor1110	TMSB15A	ALPP	-0.0925343875407342	0.391179834056922
cor1111	TMSB15A	ALS2	0.262447331833389	0.0135023124571685
cor1112	TMSB15A	ALS2CL	0.111155587530316	0.302530616688373
cor1113	TMSB15A	ALX1	0.137210624068887	0.202385472375777
cor1114	TMSB15A	ALX3	0.172358332135746	0.108320395169676
cor1115	TMSB15A	ALX4	0.243556165256123	0.0222167784193381
cor1116	TMSB15A	ALYREF	0.179820826089207	0.0936510967846454
cor1117	TMSB15A	AMACR	-0.0184233089685144	0.864719726667807
cor1118	TMSB15A	AMBN	-0.0916247521526087	0.3958731608722
cor1119	TMSB15A	AMBP	0.0500358604696745	0.643395295827633
cor1120	TMSB15A	AMBRA1	0.155393174867701	0.148269198148253
cor1121	TMSB15A	AMD1	0.20336467256442	0.0573855911125429
cor1122	TMSB15A	AMDHD1	0.0911996977749231	0.39807766426682
cor1123	TMSB15A	AMDHD2	0.0499540882222575	0.643938400988945
cor1124	TMSB15A	AMELX	0.0123773278370305	0.90887804733067
cor1125	TMSB15A	AMELY	0.00977827068205463	0.927954338543007
cor1126	TMSB15A	AMER1	0.148922313856682	0.166121096076072
cor1127	TMSB15A	AMER2	-0.083193798963967	0.440940806692927
cor1128	TMSB15A	AMER3	0.00289501640565042	0.978643656143646
cor1129	TMSB15A	AMFR	0.209273679169899	0.0503689553289436
cor1130	TMSB15A	AMH	0.177156752120561	0.0986968723839356
cor1131	TMSB15A	AMHR2	-0.126084886116464	0.241780671515222
cor1132	TMSB15A	AMIGO1	0.35749418727947	0.00062764104718156
cor1133	TMSB15A	AMIGO2	-0.0172416897444235	0.873321757370721
cor1134	TMSB15A	AMIGO3	-0.08532407483273	0.429288841391689
cor1135	TMSB15A	AMMECR1	0.202719312837379	0.0581980695116118
cor1136	TMSB15A	AMMECR1L	0.269479447126268	0.0111185165549469
cor1137	TMSB15A	AMN	0.0288576881076942	0.789550761885278
cor1138	TMSB15A	AMN1	0.0910928976459097	0.398632712975248
cor1139	TMSB15A	AMOT	0.188553024861871	0.0785247314494906
cor1140	TMSB15A	AMOTL1	0.0946421534155947	0.380433002040604
cor1141	TMSB15A	AMOTL2	0.0377838885365901	0.72671307259085
cor1142	TMSB15A	AMPD1	-0.158290844715725	0.140758571384944
cor1143	TMSB15A	AMPD2	-0.035750740530176	0.740884564577224
cor1144	TMSB15A	AMPD3	-0.139925289900184	0.193513723067927
cor1145	TMSB15A	AMPH	0.0936993502585351	0.385217848612932
cor1146	TMSB15A	AMT	0.0388255920529552	0.719487261254412
cor1147	TMSB15A	AMTN	0.334544768100128	0.00144374075893164
cor1148	TMSB15A	AMY1A	-0.0528424597197802	0.624869789066206
cor1149	TMSB15A	AMY1B	-0.0330275771028444	0.760000971350321
cor1150	TMSB15A	AMY1C	-0.0667287677794182	0.536766459314993
cor1151	TMSB15A	AMY2A	-0.0539843428001631	0.617397856253278
cor1152	TMSB15A	AMY2B	0.056892276552372	0.598545947842781
cor1153	TMSB15A	AMZ1	-0.0974834120044017	0.366231639071221
cor1154	TMSB15A	AMZ2	0.217592999268047	0.0417013948485923
cor1155	TMSB15A	ANAPC1	0.168566076335401	0.116429767473457
cor1156	TMSB15A	ANAPC10	0.226605781735739	0.033749053097925
cor1157	TMSB15A	ANAPC11	0.251191806530199	0.0182414735572652
cor1158	TMSB15A	ANAPC13	0.315628872415075	0.00273999179704133
cor1159	TMSB15A	ANAPC15	0.149352317091511	0.164887656665715
cor1160	TMSB15A	ANAPC16	-0.0727929230148212	0.500318042865989
cor1161	TMSB15A	ANAPC2	0.196168604487679	0.0669880779282585
cor1162	TMSB15A	ANAPC4	0.0727363732101957	0.500651871964572
cor1163	TMSB15A	ANAPC5	0.0623713079937044	0.563742618959122
cor1164	TMSB15A	ANAPC7	0.107387042928106	0.319318485961973
cor1165	TMSB15A	ANG	-0.0378690978822481	0.726121107292766
cor1166	TMSB15A	ANGEL1	0.147296623474621	0.170845922801274
cor1167	TMSB15A	ANGEL2	0.117044990990492	0.277471020793218
cor1168	TMSB15A	ANGPT1	0.0105837705717373	0.922037352174896
cor1169	TMSB15A	ANGPT2	0.000694388982407145	0.99487697209638
cor1170	TMSB15A	ANGPT4	-0.0883097864065165	0.4132575733163
cor1171	TMSB15A	ANGPTL1	0.0240461341007013	0.824018412803043
cor1172	TMSB15A	ANGPTL2	0.177632471994992	0.0977805471233701
cor1173	TMSB15A	ANGPTL3	0.00357934409724114	0.973597053781226
cor1174	TMSB15A	ANGPTL4	0.119253194265211	0.268443840292179
cor1175	TMSB15A	ANGPTL5	-0.0138340109300324	0.898208265924014
cor1176	TMSB15A	ANGPTL6	-0.0719869549713789	0.505086827430835
cor1177	TMSB15A	ANGPTL7	0.0156010865406984	0.885289355239378
cor1178	TMSB15A	ANGPTL8	0.0371077772551674	0.731415801894792
cor1179	TMSB15A	ANHX	0.232987345416484	0.0289238698017062
cor1180	TMSB15A	ANK1	-0.0743336302744593	0.491267635416245
cor1181	TMSB15A	ANK2	-0.0520222375334169	0.630260461779202
cor1182	TMSB15A	ANK3	-0.0623332281990583	0.563981162804882
cor1183	TMSB15A	ANKAR	0.0364823418538717	0.73577490183131
cor1184	TMSB15A	ANKDD1A	0.139361654450284	0.195332246872662
cor1185	TMSB15A	ANKDD1B	0.0171204538692926	0.874205188719876
cor1186	TMSB15A	ANKEF1	0.120751266942493	0.262433768287292
cor1187	TMSB15A	ANKFN1	-0.0409830675100972	0.704600568165927
cor1188	TMSB15A	ANKFY1	0.0644691176890589	0.550675631408776
cor1189	TMSB15A	ANKH	-0.0610472314731783	0.572064960750446
cor1190	TMSB15A	ANKHD1	0.130188939995967	0.226673828775207
cor1191	TMSB15A	ANKHD1-EIF4EBP3	-0.1015482986733	0.346487940353943
cor1192	TMSB15A	ANKIB1	0.325568910056821	0.00196659968118065
cor1193	TMSB15A	ANKK1	0.114233127404019	0.289256832967522
cor1194	TMSB15A	ANKLE1	0.107849610728543	0.317226230097951
cor1195	TMSB15A	ANKLE2	0.153094006989825	0.154439437939341
cor1196	TMSB15A	ANKMY1	0.127593837836949	0.236147382467663
cor1197	TMSB15A	ANKMY2	0.175349095690131	0.10224030647449
cor1198	TMSB15A	ANKRA2	0.113224197956966	0.293565311974556
cor1199	TMSB15A	ANKRD1	-0.0729633547988853	0.499312639014912
cor1200	TMSB15A	ANKRD10	0.137530734043318	0.201324440635835
cor1201	TMSB15A	ANKRD11	0.0475458266080495	0.660016048105826
cor1202	TMSB15A	ANKRD12	-0.0520083181669486	0.630352110936502
cor1203	TMSB15A	ANKRD13A	0.000534352332039554	0.996057671545615
cor1204	TMSB15A	ANKRD13B	0.146675067269149	0.172678271672382
cor1205	TMSB15A	ANKRD13C	0.000208982243268891	0.998458171913237
cor1206	TMSB15A	ANKRD13D	0.188318533611329	0.0789036931204593
cor1207	TMSB15A	ANKRD16	0.0520460549458889	0.630103653973725
cor1208	TMSB15A	ANKRD17	0.278711468608112	0.00855144387971492
cor1209	TMSB15A	ANKRD18A	0.15283674015072	0.155141608731378
cor1210	TMSB15A	ANKRD18B	0.0311630420921405	0.773174231902003
cor1211	TMSB15A	ANKRD2	-0.0544922871104858	0.614086513547534
cor1212	TMSB15A	ANKRD20A1	0.121844875843719	0.25810443736697
cor1213	TMSB15A	ANKRD20A2P	0.44637204395307	1.30662126211963e-05
cor1214	TMSB15A	ANKRD20A3P	0.0837604035068038	0.43782439319942
cor1215	TMSB15A	ANKRD20A4P	-0.0314036903920208	0.771470309198508
cor1216	TMSB15A	ANKRD22	-0.269017925602849	0.0112628631112677
cor1217	TMSB15A	ANKRD23	0.0622243605448584	0.564663407477981
cor1218	TMSB15A	ANKRD24	-0.16261701408262	0.130085073660305
cor1219	TMSB15A	ANKRD26	0.0907502707797403	0.400416459697149
cor1220	TMSB15A	ANKRD27	0.136327956808088	0.205331871312871
cor1221	TMSB15A	ANKRD28	0.105714232846879	0.326958693014934
cor1222	TMSB15A	ANKRD29	-0.103556275258239	0.336985495371372
cor1223	TMSB15A	ANKRD30A	0.16253774151969	0.130274938752322
cor1224	TMSB15A	ANKRD30B	-0.063583322966861	0.556175238521764
cor1225	TMSB15A	ANKRD30BL	0.0584248243692495	0.588714964020274
cor1226	TMSB15A	ANKRD31	-0.0398594204057004	0.712340340986739
cor1227	TMSB15A	ANKRD33	-0.0625195149141805	0.56281465902622
cor1228	TMSB15A	ANKRD33B	-0.119456797777104	0.267621600958972
cor1229	TMSB15A	ANKRD34A	-0.0647790201469644	0.54875777743474
cor1230	TMSB15A	ANKRD34B	0.340911356641676	0.00115302143152896
cor1231	TMSB15A	ANKRD34C	-0.0658280287861073	0.542290053084999
cor1232	TMSB15A	ANKRD35	0.0525355045326562	0.626884875441537
cor1233	TMSB15A	ANKRD36	0.258835062596347	0.0148909089362951
cor1234	TMSB15A	ANKRD36B	0.29021218767539	0.00609176219835385
cor1235	TMSB15A	ANKRD36C	0.321571682491425	0.00225015990995741
cor1236	TMSB15A	ANKRD37	0.21996471359145	0.0394710549428308
cor1237	TMSB15A	ANKRD39	0.190854959142587	0.0748813307647982
cor1238	TMSB15A	ANKRD40	0.227272522420852	0.0332151925680381
cor1239	TMSB15A	ANKRD40CL	-0.0762899910518654	0.479901281430319
cor1240	TMSB15A	ANKRD42	0.13251256150082	0.218420140803093
cor1241	TMSB15A	ANKRD44	-0.0834433626064369	0.439566631290832
cor1242	TMSB15A	ANKRD45	0.0254766468868573	0.813732838700982
cor1243	TMSB15A	ANKRD46	0.0819994675724317	0.44755055312567
cor1244	TMSB15A	ANKRD49	-0.0399957170953223	0.711399946833999
cor1245	TMSB15A	ANKRD50	0.341443852131901	0.00113129728583469
cor1246	TMSB15A	ANKRD52	0.303123611229461	0.00409482342919325
cor1247	TMSB15A	ANKRD53	0.184618387547759	0.0850792014425109
cor1248	TMSB15A	ANKRD54	0.193017194234754	0.0715837899700648
cor1249	TMSB15A	ANKRD55	-0.0888702386613913	0.410287640016433
cor1250	TMSB15A	ANKRD6	0.232317197901372	0.0294014839456956
cor1251	TMSB15A	ANKRD60	NA	NA
cor1252	TMSB15A	ANKRD61	0.169041470080003	0.115388222929456
cor1253	TMSB15A	ANKRD62	0.161123350082607	0.133698154345627
cor1254	TMSB15A	ANKRD63	0.151943833701685	0.157597140482791
cor1255	TMSB15A	ANKRD65	0.0420777422677276	0.697089137130399
cor1256	TMSB15A	ANKRD66	-0.0412213412425773	0.702963141914866
cor1257	TMSB15A	ANKRD7	0.382216007074345	0.000238036761198427
cor1258	TMSB15A	ANKRD9	0.202118323735139	0.0589631069904491
cor1259	TMSB15A	ANKS1A	0.236469040676303	0.0265467633887706
cor1260	TMSB15A	ANKS1B	0.0874169956166675	0.418014369426219
cor1261	TMSB15A	ANKS3	0.252919525345219	0.0174321458469687
cor1262	TMSB15A	ANKS4B	-0.105244516304083	0.32912482434728
cor1263	TMSB15A	ANKS6	0.0708301735350118	0.511972209293689
cor1264	TMSB15A	ANKUB1	-0.032112492688774	0.766457915694084
cor1265	TMSB15A	ANKZF1	0.119762783345436	0.266389100021749
cor1266	TMSB15A	ANLN	0.247780239785289	0.0199348455121805
cor1267	TMSB15A	ANO1	0.311046202164892	0.00318090374157292
cor1268	TMSB15A	ANO10	0.371888741762365	0.000360264821841517
cor1269	TMSB15A	ANO2	0.203817562380903	0.0568209751929838
cor1270	TMSB15A	ANO3	-0.0951660220342865	0.377789877085102
cor1271	TMSB15A	ANO4	-0.0952678399021629	0.377277458800777
cor1272	TMSB15A	ANO5	-0.0488073188600554	0.651574449816281
cor1273	TMSB15A	ANO6	0.223272852431552	0.0365270046965485
cor1274	TMSB15A	ANO7	0.404908531995155	9.11401927139689e-05
cor1275	TMSB15A	ANO8	0.221289831746238	0.0382688517005715
cor1276	TMSB15A	ANO9	-0.0743882751017226	0.490948235392197
cor1277	TMSB15A	ANOS1	0.474029304839848	3.08382594376323e-06
cor1278	TMSB15A	ANP32A	0.123428675986242	0.25192123840119
cor1279	TMSB15A	ANP32B	0.109034761960615	0.311906030347044
cor1280	TMSB15A	ANP32D	0.0661747773917155	0.540160397160556
cor1281	TMSB15A	ANP32E	0.302778052949152	0.00413954222496479
cor1282	TMSB15A	ANPEP	-0.0766859230588045	0.477618205536537
cor1283	TMSB15A	ANTKMT	-0.0729517543632209	0.499381038352573
cor1284	TMSB15A	ANTXR1	0.328784223067076	0.00176235176287912
cor1285	TMSB15A	ANTXR2	0.284552502986626	0.00721055839427625
cor1286	TMSB15A	ANTXRL	0.393479864166973	0.000149090768666758
cor1287	TMSB15A	ANXA1	0.117717836013155	0.27469915964102
cor1288	TMSB15A	ANXA10	-0.115810236483948	0.282606267789765
cor1289	TMSB15A	ANXA11	-0.115280655895289	0.284828022545124
cor1290	TMSB15A	ANXA13	-0.0713106204319116	0.509106669604476
cor1291	TMSB15A	ANXA2	0.21298517880141	0.0463345151603285
cor1292	TMSB15A	ANXA2R	-0.14707495885174	0.171497741968956
cor1293	TMSB15A	ANXA3	-0.0385139083534271	0.721646718704936
cor1294	TMSB15A	ANXA4	-0.175652249019882	0.101639211234442
cor1295	TMSB15A	ANXA5	0.287695240827015	0.00656879365723978
cor1296	TMSB15A	ANXA6	-0.218283154414043	0.0410418222568932
cor1297	TMSB15A	ANXA7	-0.127986758858792	0.234695600452507
cor1298	TMSB15A	ANXA8	-0.111774693923123	0.299828864824143
cor1299	TMSB15A	ANXA8L1	-0.135130461085164	0.209377970288209
cor1300	TMSB15A	ANXA9	0.110906087061732	0.303623908734646
cor1301	TMSB15A	AOAH	-0.145050692073753	0.177535033053945
cor1302	TMSB15A	AOC1	-0.257101863819984	0.0155999441875516
cor1303	TMSB15A	AOC2	0.112050577659115	0.298630028459031
cor1304	TMSB15A	AOC3	0.102959328127161	0.339793103136867
cor1305	TMSB15A	AOPEP	0.051446465879873	0.6340561624877
cor1306	TMSB15A	AOX1	-0.191445415857298	0.0739689809529585
cor1307	TMSB15A	AP000295.1	0.156836915762338	0.144490345377896
cor1308	TMSB15A	AP000311.1	-0.131253250984012	0.222866584014299
cor1309	TMSB15A	AP000350.4	0.0379742024112885	0.725391147769438
cor1310	TMSB15A	AP000471.1	0.0727703884619594	0.500451056646086
cor1311	TMSB15A	AP000552.6	-0.0338395312959194	0.754285435998885
cor1312	TMSB15A	AP000646.1	0.168563854628843	0.116434652007985
cor1313	TMSB15A	AP000721.1	NA	NA
cor1314	TMSB15A	AP000781.2	0.0310425175047157	0.774028016869124
cor1315	TMSB15A	AP000812.4	0.0215196207048984	0.842256061590992
cor1316	TMSB15A	AP000812.5	NA	NA
cor1317	TMSB15A	AP000944.5	0.307880930346781	0.00352149066047893
cor1318	TMSB15A	AP001054.1	-0.0853334930550073	0.429237720105326
cor1319	TMSB15A	AP001267.5	0.130416689667559	0.225855316276696
cor1320	TMSB15A	AP001273.2	-0.0591426171778184	0.584135800461264
cor1321	TMSB15A	AP001453.5	-0.131675294406971	0.221369374844934
cor1322	TMSB15A	AP001458.2	-0.0963774562458892	0.371720427052973
cor1323	TMSB15A	AP001781.2	NA	NA
cor1324	TMSB15A	AP001931.1	0.0983521798950566	0.361955027298041
cor1325	TMSB15A	AP001931.2	0.0387132660339455	0.720265244118897
cor1326	TMSB15A	AP002373.1	-0.0824017633232314	0.445317984622373
cor1327	TMSB15A	AP002495.1	0.0596789501619635	0.580724930356055
cor1328	TMSB15A	AP002512.3	NA	NA
cor1329	TMSB15A	AP002748.5	0.172735283518137	0.107538938801189
cor1330	TMSB15A	AP002884.2	-0.0706035473671718	0.513326744206134
cor1331	TMSB15A	AP002990.1	0.113446074321452	0.292614213959491
cor1332	TMSB15A	AP003071.5	0.0358179450250061	0.74041472127806
cor1333	TMSB15A	AP003108.2	0.118859602773561	0.270038161959369
cor1334	TMSB15A	AP003419.1	-0.0548889063767747	0.611506270358241
cor1335	TMSB15A	AP006333.1	0.0675812553368322	0.531564489799405
cor1336	TMSB15A	AP1AR	0.161156367649215	0.133617471020501
cor1337	TMSB15A	AP1B1	0.208962237964469	0.0507202564443526
cor1338	TMSB15A	AP1G1	-0.0464885576914378	0.667123989059324
cor1339	TMSB15A	AP1G2	-0.138281629632456	0.198851188554811
cor1340	TMSB15A	AP1M1	0.0488623718954629	0.651207035778635
cor1341	TMSB15A	AP1M2	0.0673687081745319	0.532859121960874
cor1342	TMSB15A	AP1S1	0.193078716179258	0.0714917040486259
cor1343	TMSB15A	AP1S2	0.241903368954467	0.0231685287799784
cor1344	TMSB15A	AP1S3	0.212307430640687	0.047050602564897
cor1345	TMSB15A	AP2A1	-0.0152183469650321	0.888085103887402
cor1346	TMSB15A	AP2A2	0.12008898384146	0.265079406263468
cor1347	TMSB15A	AP2B1	0.164701385065481	0.125168164140845
cor1348	TMSB15A	AP2M1	0.141280338558533	0.189191820672652
cor1349	TMSB15A	AP2S1	0.245057101593742	0.021381614882883
cor1350	TMSB15A	AP3B1	0.0938915129794157	0.384239677675073
cor1351	TMSB15A	AP3B2	-0.00626541646585263	0.953800407232432
cor1352	TMSB15A	AP3D1	0.100897951375377	0.349601197528979
cor1353	TMSB15A	AP3M1	-0.0650196577937875	0.547270811405532
cor1354	TMSB15A	AP3M2	0.22196965864872	0.0376640508086786
cor1355	TMSB15A	AP3S1	0.12799608738265	0.234661208643019
cor1356	TMSB15A	AP3S2	0.182208193820115	0.0893041673579478
cor1357	TMSB15A	AP4B1	-0.0309955985983385	0.774360458731838
cor1358	TMSB15A	AP4E1	0.137921483874128	0.200034677021578
cor1359	TMSB15A	AP4M1	0.249867344427334	0.0188835914243977
cor1360	TMSB15A	AP4S1	-0.118446216756204	0.271719521485744
cor1361	TMSB15A	AP5B1	0.183878086609628	0.0863596702571628
cor1362	TMSB15A	AP5M1	-0.0279477488489378	0.796040353258501
cor1363	TMSB15A	AP5S1	0.19780861749107	0.0646925830907
cor1364	TMSB15A	AP5Z1	0.183563574924129	0.0869082756579293
cor1365	TMSB15A	APAF1	0.201310370017448	0.0600045076037956
cor1366	TMSB15A	APBA1	0.276715772257187	0.00905734259133828
cor1367	TMSB15A	APBA2	0.105527974631793	0.327816545283111
cor1368	TMSB15A	APBA3	0.100995788871542	0.349131731325627
cor1369	TMSB15A	APBB1	-0.0227016628636867	0.83371251449319
cor1370	TMSB15A	APBB1IP	-0.265673841584209	0.0123584722750858
cor1371	TMSB15A	APBB2	0.374111975924004	0.000329897075133509
cor1372	TMSB15A	APBB3	0.161718768872758	0.13224883778436
cor1373	TMSB15A	APC	0.129488434978468	0.229204404292212
cor1374	TMSB15A	APC2	0.00104030764142574	0.992324935391866
cor1375	TMSB15A	APCDD1	0.174215906572771	0.10451184503942
cor1376	TMSB15A	APCDD1L	0.185156283356211	0.0841583211171668
cor1377	TMSB15A	APCS	-0.0552868340508412	0.608922267007886
cor1378	TMSB15A	APEH	0.0983171835662583	0.362126704232708
cor1379	TMSB15A	APELA	-0.0293641251547522	0.785945077774125
cor1380	TMSB15A	APEX1	-0.0989450330322267	0.359054362900294
cor1381	TMSB15A	APEX2	0.196697476033855	0.0662407387299966
cor1382	TMSB15A	APH1A	0.340505062659131	0.0011698509360918
cor1383	TMSB15A	APH1B	0.247502225246713	0.0200785970534697
cor1384	TMSB15A	API5	0.212026246155503	0.0473503656135019
cor1385	TMSB15A	APIP	0.0594100243737365	0.582434049029022
cor1386	TMSB15A	APLF	0.214057345280258	0.0452201226191926
cor1387	TMSB15A	APLN	0.199603895748401	0.0622533084762779
cor1388	TMSB15A	APLNR	0.0154205084720057	0.88660822801275
cor1389	TMSB15A	APLP1	0.154407044724767	0.150892608673675
cor1390	TMSB15A	APLP2	0.341833862278589	0.00111562264179886
cor1391	TMSB15A	APMAP	0.345374104393344	0.000982105046300572
cor1392	TMSB15A	APOA1	-0.0974380739062319	0.366455668015114
cor1393	TMSB15A	APOA2	-0.05083823925658	0.638076114767497
cor1394	TMSB15A	APOA4	-0.0956032295148179	0.375592524360153
cor1395	TMSB15A	APOA5	0.194776331455709	0.0689881180950625
cor1396	TMSB15A	APOB	-0.0792787690289333	0.462812278583466
cor1397	TMSB15A	APOBEC1	0.184603347718083	0.0851050642857335
cor1398	TMSB15A	APOBEC2	0.024093802433792	0.823675182258016
cor1399	TMSB15A	APOBEC3A	-0.0878811156572916	0.415537592006776
cor1400	TMSB15A	APOBEC3B	-0.0391089718836297	0.717525809901728
cor1401	TMSB15A	APOBEC3C	-0.0765418831373834	0.478448111578007
cor1402	TMSB15A	APOBEC3D	-0.188558346095012	0.0785161487115945
cor1403	TMSB15A	APOBEC3F	-0.158783054509747	0.139511862727187
cor1404	TMSB15A	APOBEC3G	-0.350033356685447	0.000828544249419022
cor1405	TMSB15A	APOBEC3H	-0.396035229179893	0.000133761328174857
cor1406	TMSB15A	APOBEC4	-0.0255964912481153	0.812872547079335
cor1407	TMSB15A	APOBR	-0.346997355790918	0.000925889978692752
cor1408	TMSB15A	APOC1	-0.1813949103148	0.0907666993631283
cor1409	TMSB15A	APOC2	-0.0473499470269687	0.661330682770763
cor1410	TMSB15A	APOC3	-0.0987700270677414	0.359909121012166
cor1411	TMSB15A	APOC4	-0.0713230710633699	0.509032519924214
cor1412	TMSB15A	APOC4-APOC2	-0.123403417500273	0.252019044963064
cor1413	TMSB15A	APOD	-0.085605575242181	0.427762383273774
cor1414	TMSB15A	APOE	-0.192441317842807	0.072450398257533
cor1415	TMSB15A	APOF	0.0655589178335632	0.5439457050853
cor1416	TMSB15A	APOH	-0.0419167807926883	0.698191814653396
cor1417	TMSB15A	APOL1	-0.100234637365998	0.352794435502535
cor1418	TMSB15A	APOL2	-0.14382330446391	0.181270573886105
cor1419	TMSB15A	APOL3	-0.36747324364027	0.000428321480187616
cor1420	TMSB15A	APOL4	0.0786366101427201	0.466455594551095
cor1421	TMSB15A	APOL5	-0.0410128365240625	0.704395920644484
cor1422	TMSB15A	APOL6	-0.221244435405212	0.0383095253372642
cor1423	TMSB15A	APOLD1	0.11045351160437	0.305613634000509
cor1424	TMSB15A	APOM	0.149113858934886	0.165570820728339
cor1425	TMSB15A	APOO	0.237224382230331	0.0260535493462666
cor1426	TMSB15A	APOOL	0.283171010479659	0.00750973684057104
cor1427	TMSB15A	APP	0.240645070381819	0.0239162318171577
cor1428	TMSB15A	APPBP2	0.298574585151035	0.00471942378499318
cor1429	TMSB15A	APPL1	0.135372991953224	0.208553959995898
cor1430	TMSB15A	APPL2	0.398031273597278	0.00012281660919841
cor1431	TMSB15A	APRT	-0.148439950048215	0.167512826764416
cor1432	TMSB15A	APTX	0.271495115829911	0.0105068476285277
cor1433	TMSB15A	AQP1	0.23650807264199	0.0265210840020102
cor1434	TMSB15A	AQP10	0.0292121255282659	0.787026800917336
cor1435	TMSB15A	AQP11	0.256015202546815	0.0160592155875469
cor1436	TMSB15A	AQP12A	0.0938178868250063	0.384614282253413
cor1437	TMSB15A	AQP12B	0.0263115503909125	0.807744204789473
cor1438	TMSB15A	AQP2	-0.0921409244116261	0.393205846904701
cor1439	TMSB15A	AQP3	-0.0153925756188489	0.886812266480244
cor1440	TMSB15A	AQP4	-0.11855969972512	0.271257253980296
cor1441	TMSB15A	AQP5	-0.00860789933744456	0.936558465972425
cor1442	TMSB15A	AQP6	0.0162713913660431	0.880396464380081
cor1443	TMSB15A	AQP7	-0.0362867137001985	0.737140097560806
cor1444	TMSB15A	AQP8	0.0694539733032127	0.520225825570694
cor1445	TMSB15A	AQP9	0.0122551851026969	0.909773468489884
cor1446	TMSB15A	AQR	0.198395343501302	0.0638870073408967
cor1447	TMSB15A	AR	-0.062476544069766	0.563083635479843
cor1448	TMSB15A	ARAF	0.254079296864636	0.0169063834456775
cor1449	TMSB15A	ARAP1	0.0644546870190036	0.550765015563968
cor1450	TMSB15A	ARAP2	-0.00803419827453701	0.940778820980146
cor1451	TMSB15A	ARAP3	0.239092575582136	0.0248669953998518
cor1452	TMSB15A	ARC	0.232454428031132	0.0293031410257524
cor1453	TMSB15A	ARCN1	0.105584568017443	0.327555740655079
cor1454	TMSB15A	AREG	0.446435852052418	1.3024614734435e-05
cor1455	TMSB15A	AREL1	0.241199845328915	0.0235840783867525
cor1456	TMSB15A	ARF1	0.132129943151687	0.219764436230923
cor1457	TMSB15A	ARF3	0.105591333904928	0.327524569635713
cor1458	TMSB15A	ARF4	0.277576349169045	0.00883605825523364
cor1459	TMSB15A	ARF5	0.315612004315907	0.00274150868668068
cor1460	TMSB15A	ARF6	-0.0599253684506177	0.579160883422924
cor1461	TMSB15A	ARFGAP1	0.238274762921739	0.0253806348204914
cor1462	TMSB15A	ARFGAP2	0.218705605492729	0.040642392100021
cor1463	TMSB15A	ARFGAP3	0.168642566745491	0.116261695861465
cor1464	TMSB15A	ARFGEF1	0.213599660495064	0.0456930871348184
cor1465	TMSB15A	ARFGEF2	0.0217602846947275	0.840515080231432
cor1466	TMSB15A	ARFGEF3	0.301652322504254	0.00428825760408098
cor1467	TMSB15A	ARFIP1	-0.0351479492377681	0.745103054559005
cor1468	TMSB15A	ARFIP2	0.124610542621298	0.247373836456669
cor1469	TMSB15A	ARFRP1	0.074168720610638	0.492232199758337
cor1470	TMSB15A	ARG1	0.0286715977214725	0.790876788700427
cor1471	TMSB15A	ARG2	0.244068761953463	0.0219284748477628
cor1472	TMSB15A	ARGFX	0.053609021230639	0.619849540386568
cor1473	TMSB15A	ARGLU1	-0.037589653251584	0.728063060351907
cor1474	TMSB15A	ARHGAP1	0.113932245557734	0.290537300669046
cor1475	TMSB15A	ARHGAP10	0.0844246089513075	0.434187060054234
cor1476	TMSB15A	ARHGAP11A	0.223779844956572	0.0360924826415658
cor1477	TMSB15A	ARHGAP11B	-0.0210416961161877	0.84571564297032
cor1478	TMSB15A	ARHGAP12	-0.0051799033143992	0.961798064227664
cor1479	TMSB15A	ARHGAP15	-0.242312596853079	0.0229296959795574
cor1480	TMSB15A	ARHGAP17	0.157077545589847	0.143867634126001
cor1481	TMSB15A	ARHGAP18	-0.162844155803701	0.129542216677897
cor1482	TMSB15A	ARHGAP19	0.0150828064213907	0.889075499375434
cor1483	TMSB15A	ARHGAP19-SLIT1	-0.0327203107284617	0.762167272254622
cor1484	TMSB15A	ARHGAP20	0.0356881095480314	0.741322518798885
cor1485	TMSB15A	ARHGAP21	0.309539242665421	0.00333919237639622
cor1486	TMSB15A	ARHGAP22	-0.160832311172613	0.13441095369008
cor1487	TMSB15A	ARHGAP23	0.064940636465866	0.547758889819408
cor1488	TMSB15A	ARHGAP24	0.233214369444671	0.0287635649207034
cor1489	TMSB15A	ARHGAP25	-0.239423304226918	0.0246618021085843
cor1490	TMSB15A	ARHGAP26	-0.0930392681321526	0.388589254443496
cor1491	TMSB15A	ARHGAP27	-0.0451526416993434	0.676147329030342
cor1492	TMSB15A	ARHGAP28	-0.00708499736017117	0.94776502388102
cor1493	TMSB15A	ARHGAP29	-0.185798767842999	0.0830687906074527
cor1494	TMSB15A	ARHGAP30	-0.227698599528138	0.0328777639230217
cor1495	TMSB15A	ARHGAP31	-0.108917923418659	0.312427941598156
cor1496	TMSB15A	ARHGAP32	0.135824490394981	0.207026128118686
cor1497	TMSB15A	ARHGAP33	0.319227435179256	0.00243309087332809
cor1498	TMSB15A	ARHGAP35	0.261650739328833	0.0137984715689841
cor1499	TMSB15A	ARHGAP36	-0.0180920474083434	0.867129723118494
cor1500	TMSB15A	ARHGAP39	0.215605024295577	0.0436507142579841
cor1501	TMSB15A	ARHGAP4	-0.178611944274265	0.0959149398599101
cor1502	TMSB15A	ARHGAP40	0.0822413092483365	0.446207687186373
cor1503	TMSB15A	ARHGAP42	-0.0717229629381495	0.506653925370727
cor1504	TMSB15A	ARHGAP44	0.329373763260486	0.00172705155363691
cor1505	TMSB15A	ARHGAP45	-0.22755447220443	0.0329915803570406
cor1506	TMSB15A	ARHGAP5	0.00436162979231118	0.967829339558456
cor1507	TMSB15A	ARHGAP6	-0.102435761216486	0.342267674852599
cor1508	TMSB15A	ARHGAP8	0.207479320998959	0.0524207303809939
cor1509	TMSB15A	ARHGAP9	-0.216827400402117	0.0424433575941897
cor1510	TMSB15A	ARHGDIA	0.0998552386462694	0.354629009344562
cor1511	TMSB15A	ARHGDIB	-0.2286015238958	0.0321722205338772
cor1512	TMSB15A	ARHGDIG	0.279579633624911	0.00833923014477554
cor1513	TMSB15A	ARHGEF1	-0.105519722784253	0.32785458410454
cor1514	TMSB15A	ARHGEF10	0.45950146985665	6.68755728901369e-06
cor1515	TMSB15A	ARHGEF10L	0.0324294934483178	0.764219291119459
cor1516	TMSB15A	ARHGEF11	0.255799584036552	0.016151720906196
cor1517	TMSB15A	ARHGEF12	0.115941709855966	0.282056489407086
cor1518	TMSB15A	ARHGEF15	0.0411333035724794	0.703567982961975
cor1519	TMSB15A	ARHGEF16	-0.00734582105101004	0.945844922731283
cor1520	TMSB15A	ARHGEF17	0.191795595697546	0.0734321282337625
cor1521	TMSB15A	ARHGEF18	0.0754018596607182	0.48504374026801
cor1522	TMSB15A	ARHGEF19	0.135850087619753	0.206939748995908
cor1523	TMSB15A	ARHGEF2	0.146523521439155	0.173127210220714
cor1524	TMSB15A	ARHGEF25	0.472954451116692	3.26958332083212e-06
cor1525	TMSB15A	ARHGEF26	0.420315493118216	4.56092752445157e-05
cor1526	TMSB15A	ARHGEF28	0.17265909496978	0.107696530259753
cor1527	TMSB15A	ARHGEF3	-0.342068178024123	0.00110630052786218
cor1528	TMSB15A	ARHGEF33	0.0984718581334815	0.361368316081133
cor1529	TMSB15A	ARHGEF35	0.150336520069812	0.162090044584337
cor1530	TMSB15A	ARHGEF37	0.342440038429583	0.00109165144830887
cor1531	TMSB15A	ARHGEF38	-0.188405452721219	0.0787630528955865
cor1532	TMSB15A	ARHGEF39	0.239940792155357	0.0243436299509687
cor1533	TMSB15A	ARHGEF4	0.138071463130632	0.199541212063846
cor1534	TMSB15A	ARHGEF40	0.143186476695938	0.183231185905534
cor1535	TMSB15A	ARHGEF5	0.247878333176011	0.0198843359509899
cor1536	TMSB15A	ARHGEF6	-0.123261830562442	0.252567783102443
cor1537	TMSB15A	ARHGEF7	0.260572327217336	0.0142083747151759
cor1538	TMSB15A	ARHGEF9	0.315064521328329	0.0027911529439096
cor1539	TMSB15A	ARID1A	0.199164053343282	0.0628439045134472
cor1540	TMSB15A	ARID1B	0.205557607467775	0.0546937571226653
cor1541	TMSB15A	ARID2	0.217657662383839	0.0416392251730594
cor1542	TMSB15A	ARID3A	0.128258601742427	0.233694824862015
cor1543	TMSB15A	ARID3B	0.273095301794589	0.0100424050972094
cor1544	TMSB15A	ARID3C	0.021461372325258	0.842677548966819
cor1545	TMSB15A	ARID4A	-0.0475784834752016	0.659796973518497
cor1546	TMSB15A	ARID4B	0.182021485753124	0.0896382653897683
cor1547	TMSB15A	ARID5A	-0.143332081022391	0.18278155598892
cor1548	TMSB15A	ARID5B	0.124797335257855	0.24666032559438
cor1549	TMSB15A	ARIH1	0.263325404395268	0.0131822683658304
cor1550	TMSB15A	ARIH2	0.10227952884666	0.343008274921902
cor1551	TMSB15A	ARIH2OS	0.0811070022759843	0.452525597708253
cor1552	TMSB15A	ARL1	0.151434543608489	0.15901060429899
cor1553	TMSB15A	ARL10	0.242377593521837	0.0228919567624197
cor1554	TMSB15A	ARL11	-0.112691439107038	0.29585735394782
cor1555	TMSB15A	ARL13A	-0.0180578644734061	0.867378480514942
cor1556	TMSB15A	ARL13B	0.343885203397477	0.00103637867881757
cor1557	TMSB15A	ARL14	-0.360771749383205	0.000554368468809618
cor1558	TMSB15A	ARL14EP	0.0746247227713218	0.48956745864901
cor1559	TMSB15A	ARL14EPL	-0.0462971391228148	0.668414048919641
cor1560	TMSB15A	ARL15	0.0398117135035735	0.712669601702272
cor1561	TMSB15A	ARL16	0.231616444930806	0.0299080223725759
cor1562	TMSB15A	ARL17A	0.0222201323255108	0.837190645115317
cor1563	TMSB15A	ARL17B	-0.0273363867135811	0.800408350311796
cor1564	TMSB15A	ARL2	0.0460899653720222	0.669811375161641
cor1565	TMSB15A	ARL2-SNX15	-0.00079643158179631	0.994124139883418
cor1566	TMSB15A	ARL2BP	0.0394949686154775	0.714857024904969
cor1567	TMSB15A	ARL3	0.0597920821197048	0.580006626780021
cor1568	TMSB15A	ARL4A	0.213720057776889	0.0455682752857288
cor1569	TMSB15A	ARL4C	0.167734245777232	0.118269670037628
cor1570	TMSB15A	ARL4D	0.345114742784091	0.000991369306894193
cor1571	TMSB15A	ARL5A	0.00761730308522067	0.943846686615855
cor1572	TMSB15A	ARL5B	0.186643346679798	0.0816536602461163
cor1573	TMSB15A	ARL5C	0.0494408955497122	0.647351119190734
cor1574	TMSB15A	ARL6	0.202323934919494	0.0587004536325414
cor1575	TMSB15A	ARL6IP1	0.215221339527697	0.0440355097442846
cor1576	TMSB15A	ARL6IP4	0.108561478666824	0.314023650904326
cor1577	TMSB15A	ARL6IP5	-0.146143914946104	0.174255516034582
cor1578	TMSB15A	ARL6IP6	0.202152792984415	0.0589190082767941
cor1579	TMSB15A	ARL8A	0.25194360083912	0.0178854174236517
cor1580	TMSB15A	ARL8B	0.383206368955038	0.000228596616579926
cor1581	TMSB15A	ARL9	0.0700793953899404	0.516466586695873
cor1582	TMSB15A	ARMC1	0.228544601081841	0.0322163203053742
cor1583	TMSB15A	ARMC10	0.221954261973298	0.0376776593482776
cor1584	TMSB15A	ARMC12	0.0809484419810287	0.453412691236185
cor1585	TMSB15A	ARMC2	0.145064834751865	0.177492320693861
cor1586	TMSB15A	ARMC3	-0.0359914539072135	0.739202117802706
cor1587	TMSB15A	ARMC4	0.0244490131267337	0.82111857457274
cor1588	TMSB15A	ARMC5	0.111986589073052	0.298907806603727
cor1589	TMSB15A	ARMC6	0.0267803213043716	0.804386605246904
cor1590	TMSB15A	ARMC7	0.160885535246707	0.134280384475088
cor1591	TMSB15A	ARMC8	0.269796774259726	0.0110202075761397
cor1592	TMSB15A	ARMC9	0.193426274646816	0.0709732689869946
cor1593	TMSB15A	ARMCX1	0.479452914311248	2.28870527786638e-06
cor1594	TMSB15A	ARMCX2	0.172377790919958	0.108279947473403
cor1595	TMSB15A	ARMCX3	0.369065620272155	0.000402524240861181
cor1596	TMSB15A	ARMCX4	0.455221021404947	8.34493455938582e-06
cor1597	TMSB15A	ARMCX5	0.250515255788356	0.0185670888330311
cor1598	TMSB15A	ARMCX5-GPRASP2	0.365650057805223	0.000459714757606141
cor1599	TMSB15A	ARMCX6	0.335282045712804	0.0014069718542848
cor1600	TMSB15A	ARMH1	-0.0442813354260211	0.682057316843665
cor1601	TMSB15A	ARMH2	0.0376496216276933	0.727646175240387
cor1602	TMSB15A	ARMH3	-0.0622689005309442	0.564384240068576
cor1603	TMSB15A	ARMH4	0.393231722818793	0.000150662806412389
cor1604	TMSB15A	ARMS2	0.120139721870209	0.264876085636232
cor1605	TMSB15A	ARMT1	0.143336888595464	0.1827667237947
cor1606	TMSB15A	ARNT	0.253321311693443	0.0172484303760003
cor1607	TMSB15A	ARNT2	0.112158638783572	0.298161313415829
cor1608	TMSB15A	ARNTL	0.0245738815288099	0.820220283559432
cor1609	TMSB15A	ARNTL2	0.0898862491896476	0.404935509070458
cor1610	TMSB15A	ARPC1A	0.201356446806869	0.0599447173892184
cor1611	TMSB15A	ARPC1B	-0.146794548750628	0.172324923795124
cor1612	TMSB15A	ARPC2	0.101439957883144	0.347005367581751
cor1613	TMSB15A	ARPC3	0.126266585638602	0.241097465312217
cor1614	TMSB15A	ARPC4	0.129013105306212	0.230932742221784
cor1615	TMSB15A	ARPC4-TTLL3	0.236867246998416	0.0262857687870501
cor1616	TMSB15A	ARPC5	0.157183814218639	0.14359327246661
cor1617	TMSB15A	ARPC5L	0.162284717725706	0.13088236747127
cor1618	TMSB15A	ARPIN	0.131983661888552	0.220279920588424
cor1619	TMSB15A	ARPIN-AP3S2	0.0261153471250958	0.809150559668271
cor1620	TMSB15A	ARPP19	0.307677279758431	0.00354448045940062
cor1621	TMSB15A	ARPP21	-0.00102106597015453	0.992466890245025
cor1622	TMSB15A	ARR3	0.236407723162009	0.0265871471941345
cor1623	TMSB15A	ARRB1	-0.158758438137337	0.139574014031486
cor1624	TMSB15A	ARRB2	-0.197618693154109	0.0649551067458795
cor1625	TMSB15A	ARRDC1	0.0945534993408856	0.380881398655613
cor1626	TMSB15A	ARRDC2	-0.156302227269963	0.145881294622315
cor1627	TMSB15A	ARRDC3	0.337548590600881	0.00129918594969199
cor1628	TMSB15A	ARRDC4	0.340368451354348	0.00117555954452408
cor1629	TMSB15A	ARRDC5	-0.122196317346176	0.256723555516575
cor1630	TMSB15A	ARSA	0.0362003853041551	0.73774280185822
cor1631	TMSB15A	ARSB	0.106880241729643	0.321620975961324
cor1632	TMSB15A	ARSD	0.318241907272097	0.00251390834213434
cor1633	TMSB15A	ARSF	0.347249127713981	0.000917438088939998
cor1634	TMSB15A	ARSG	-0.0148448791539332	0.890814445734202
cor1635	TMSB15A	ARSH	0.440769708179802	1.72449321152289e-05
cor1636	TMSB15A	ARSI	0.134520461405526	0.211460707086819
cor1637	TMSB15A	ARSJ	0.344351303218173	0.00101910214935269
cor1638	TMSB15A	ARSK	0.295529762429725	0.00518348859419048
cor1639	TMSB15A	ARSL	0.308067891033205	0.00350050240087525
cor1640	TMSB15A	ART1	0.0534995948302983	0.6205651220846
cor1641	TMSB15A	ART3	0.139419383735941	0.195145424202517
cor1642	TMSB15A	ART4	-0.0266962662026858	0.80498839603175
cor1643	TMSB15A	ART5	0.231980686924556	0.0296438182748139
cor1644	TMSB15A	ARTN	0.434231365248032	2.36946091089895e-05
cor1645	TMSB15A	ARV1	0.185497838930036	0.0835777022540872
cor1646	TMSB15A	ARVCF	0.331786292001949	0.00158915440692045
cor1647	TMSB15A	ARX	0.216976461392545	0.042298044837323
cor1648	TMSB15A	AS3MT	0.325844767038846	0.00194827423680872
cor1649	TMSB15A	ASAH1	0.27340328110171	0.00995510728909366
cor1650	TMSB15A	ASAH2	0.0620295499916471	0.56588520610661
cor1651	TMSB15A	ASAH2B	0.35753821484794	0.000626600758051989
cor1652	TMSB15A	ASAP1	0.27480148286674	0.0095670800420361
cor1653	TMSB15A	ASAP2	0.232161702766888	0.0295132530157997
cor1654	TMSB15A	ASAP3	0.2549058474816	0.0165400771500581
cor1655	TMSB15A	ASB1	0.3344008351502	0.00145101956040195
cor1656	TMSB15A	ASB10	-0.0708439688277942	0.511889814613967
cor1657	TMSB15A	ASB11	0.161177974708058	0.133564691003151
cor1658	TMSB15A	ASB12	0.10946473341117	0.309990236650483
cor1659	TMSB15A	ASB13	0.0531749384226478	0.622690251427843
cor1660	TMSB15A	ASB14	0.0638620601778848	0.554441816068664
cor1661	TMSB15A	ASB15	-0.0173137870762497	0.872796466220108
cor1662	TMSB15A	ASB16	0.111020789772278	0.303120970304538
cor1663	TMSB15A	ASB17	-0.0402825688297791	0.709422191704567
cor1664	TMSB15A	ASB18	-0.00959844731147763	0.929275818914639
cor1665	TMSB15A	ASB2	-0.0913287912532259	0.397407366317686
cor1666	TMSB15A	ASB3	0.192876721348488	0.0717944074189048
cor1667	TMSB15A	ASB4	0.0619102489095495	0.566634045085553
cor1668	TMSB15A	ASB5	-0.079488696348864	0.461624637222317
cor1669	TMSB15A	ASB6	0.111826718447712	0.299602554454494
cor1670	TMSB15A	ASB7	0.293985585214559	0.00543397214700674
cor1671	TMSB15A	ASB8	0.122647365403974	0.254958695941077
cor1672	TMSB15A	ASB9	-0.0962653652037071	0.372279511037895
cor1673	TMSB15A	ASCC1	-0.0397590826047352	0.713032907613702
cor1674	TMSB15A	ASCC2	0.286142932415037	0.00687918706238392
cor1675	TMSB15A	ASCC3	0.113100686725878	0.294095638582453
cor1676	TMSB15A	ASCL1	0.160056703853255	0.136324631294636
cor1677	TMSB15A	ASCL2	-0.407617382000312	8.08916152271883e-05
cor1678	TMSB15A	ASCL3	-0.0690916683040474	0.52240986189881
cor1679	TMSB15A	ASCL4	-0.0522321183696763	0.62887922352452
cor1680	TMSB15A	ASCL5	0.268773412722032	0.0113399979385225
cor1681	TMSB15A	ASDURF	-0.119494865039017	0.267468057756557
cor1682	TMSB15A	ASF1A	0.224123913010046	0.0358000690147524
cor1683	TMSB15A	ASF1B	0.136144922520721	0.205946666081798
cor1684	TMSB15A	ASGR1	0.00883987299835316	0.934852473270605
cor1685	TMSB15A	ASGR2	-0.224424489377417	0.0355462446330054
cor1686	TMSB15A	ASH1L	0.204316781372539	0.0562038709380247
cor1687	TMSB15A	ASH2L	0.0531135553135233	0.623092399832893
cor1688	TMSB15A	ASIC1	0.452494650060875	9.59393185556059e-06
cor1689	TMSB15A	ASIC2	0.211609834290342	0.0477971877449685
cor1690	TMSB15A	ASIC3	0.0981048644246255	0.363169324691429
cor1691	TMSB15A	ASIC4	0.0781422960463897	0.469270724802179
cor1692	TMSB15A	ASIC5	-0.0400364206902572	0.71111919141675
cor1693	TMSB15A	ASIP	-0.0481227935165942	0.656149767866349
cor1694	TMSB15A	ASL	0.165631603668325	0.123020315541732
cor1695	TMSB15A	ASMT	-0.116094250546836	0.281419508057372
cor1696	TMSB15A	ASMTL	0.0324356318979893	0.76417596109677
cor1697	TMSB15A	ASNS	0.0896435216376057	0.40621040426137
cor1698	TMSB15A	ASNSD1	0.194819020632799	0.0689260856422675
cor1699	TMSB15A	ASPA	-0.11520162886225	0.285160558022633
cor1700	TMSB15A	ASPDH	0.0374549020634156	0.729000105058526
cor1701	TMSB15A	ASPG	0.135389270011585	0.208498737318909
cor1702	TMSB15A	ASPH	0.273158428576257	0.0100244572184155
cor1703	TMSB15A	ASPHD1	-0.0109583824256055	0.919286977648376
cor1704	TMSB15A	ASPHD2	0.109119833318449	0.311526376741305
cor1705	TMSB15A	ASPM	0.187796104428018	0.0797532476761326
cor1706	TMSB15A	ASPN	0.250955272743631	0.0183547514087335
cor1707	TMSB15A	ASPRV1	0.00968510286760221	0.928638983127409
cor1708	TMSB15A	ASPSCR1	0.135384164293157	0.208516057148323
cor1709	TMSB15A	ASRGL1	-0.120570952519566	0.263152293062948
cor1710	TMSB15A	ASS1	-0.0223890082668242	0.835970482137047
cor1711	TMSB15A	ASTE1	0.226560693083236	0.033785414409636
cor1712	TMSB15A	ASTL	0.244036925175387	0.0219462874397429
cor1713	TMSB15A	ASTN1	0.36230869329698	0.000522780593070019
cor1714	TMSB15A	ASTN2	-0.0139031989121545	0.897701918235358
cor1715	TMSB15A	ASXL1	0.423409408441139	3.95270885714674e-05
cor1716	TMSB15A	ASXL2	0.147901913047056	0.169075317713278
cor1717	TMSB15A	ASXL3	0.208290648936499	0.0514846634986751
cor1718	TMSB15A	ASZ1	-0.0149397759247446	0.890120808450205
cor1719	TMSB15A	ATAD1	0.101997914279068	0.344345772685477
cor1720	TMSB15A	ATAD2	0.148177098858971	0.168274825444203
cor1721	TMSB15A	ATAD2B	0.231490140571289	0.0300001007679573
cor1722	TMSB15A	ATAD3A	0.177407139452428	0.0982137436790041
cor1723	TMSB15A	ATAD3B	0.122161785247711	0.256859015155906
cor1724	TMSB15A	ATAD3C	0.12249131850101	0.255568335643685
cor1725	TMSB15A	ATAD5	0.242817349759955	0.0226380096914778
cor1726	TMSB15A	ATAT1	0.26947058289688	0.0111212736742199
cor1727	TMSB15A	ATCAY	0.0881725614596308	0.413986653572209
cor1728	TMSB15A	ATE1	-0.116827111687686	0.278372596702953
cor1729	TMSB15A	ATF1	0.181961841110974	0.0897452024629615
cor1730	TMSB15A	ATF2	0.309205950004944	0.00337513835367856
cor1731	TMSB15A	ATF3	0.0315614750873725	0.770353693547099
cor1732	TMSB15A	ATF4	0.021581696567303	0.841806927284233
cor1733	TMSB15A	ATF5	-0.0586898995841219	0.587022019133703
cor1734	TMSB15A	ATF6	0.278854011549969	0.00851627863851729
cor1735	TMSB15A	ATF6B	0.14584203913956	0.175156626388901
cor1736	TMSB15A	ATF7	0.218484534551742	0.0408510104040075
cor1737	TMSB15A	ATF7-NPFF	0.274865484574931	0.00954963993969342
cor1738	TMSB15A	ATF7IP	0.194478386268183	0.0694223236079386
cor1739	TMSB15A	ATF7IP2	-0.153338703901383	0.153773778509857
cor1740	TMSB15A	ATG10	0.113696670563697	0.291542452113587
cor1741	TMSB15A	ATG101	0.148245255243257	0.168076996842931
cor1742	TMSB15A	ATG12	0.158872553560588	0.139286072290636
cor1743	TMSB15A	ATG13	0.184804272683468	0.084760064228695
cor1744	TMSB15A	ATG14	0.0665657351014887	0.537764159149171
cor1745	TMSB15A	ATG16L1	0.31829133398443	0.00250979838976818
cor1746	TMSB15A	ATG16L2	-0.0500142712624586	0.64353866628202
cor1747	TMSB15A	ATG2A	0.0971109880398952	0.368074382824888
cor1748	TMSB15A	ATG2B	0.159772091616627	0.137032021013782
cor1749	TMSB15A	ATG3	-0.151438924025377	0.15899840701292
cor1750	TMSB15A	ATG4A	0.149263230635272	0.165142638051871
cor1751	TMSB15A	ATG4B	0.125239717602468	0.244976166755807
cor1752	TMSB15A	ATG4C	-0.125137115545156	0.245366067048888
cor1753	TMSB15A	ATG4D	0.154618168858521	0.150328050041932
cor1754	TMSB15A	ATG5	0.258173897539772	0.0151580241840778
cor1755	TMSB15A	ATG7	0.0666744063338312	0.537099029648029
cor1756	TMSB15A	ATG9A	0.317708760138246	0.00255862683487875
cor1757	TMSB15A	ATG9B	0.151454240998973	0.15895576231516
cor1758	TMSB15A	ATIC	-0.0653863208915324	0.545008872122051
cor1759	TMSB15A	ATL1	0.454025612348783	8.87250176773792e-06
cor1760	TMSB15A	ATL2	0.0226865202041766	0.833821842739382
cor1761	TMSB15A	ATL3	-0.0545407116771187	0.613771230521909
cor1762	TMSB15A	ATM	-0.0111885816417539	0.917597339195482
cor1763	TMSB15A	ATMIN	0.0835698305642101	0.438871182335953
cor1764	TMSB15A	ATN1	0.207494557975	0.0524030228439109
cor1765	TMSB15A	ATOH1	0.00304373269758169	0.977546863530456
cor1766	TMSB15A	ATOH7	0.403928785632699	9.51345695165552e-05
cor1767	TMSB15A	ATOH8	-0.102760023125608	0.340733761034072
cor1768	TMSB15A	ATOX1	-0.19235286150463	0.0725842563673102
cor1769	TMSB15A	ATP10A	-0.017491729435626	0.871500239147484
cor1770	TMSB15A	ATP10B	0.00922821113352329	0.931997198446632
cor1771	TMSB15A	ATP10D	0.275433882250778	0.0093959727402628
cor1772	TMSB15A	ATP11A	0.125520792783731	0.243910235366511
cor1773	TMSB15A	ATP11B	0.22705932281478	0.033385124344958
cor1774	TMSB15A	ATP11C	0.0955415196911094	0.375902199683797
cor1775	TMSB15A	ATP12A	-0.0284895103963903	0.792174866738691
cor1776	TMSB15A	ATP13A1	0.173074046679685	0.10684039884965
cor1777	TMSB15A	ATP13A2	0.185341363244491	0.0838433023775111
cor1778	TMSB15A	ATP13A3	0.284502100875745	0.00722128604466416
cor1779	TMSB15A	ATP13A4	0.0470090899628355	0.663620771812802
cor1780	TMSB15A	ATP13A5	0.0741522996267397	0.492328301463131
cor1781	TMSB15A	ATP1A1	0.129743161885704	0.228281927402497
cor1782	TMSB15A	ATP1A2	-0.0276828361290486	0.797932312087847
cor1783	TMSB15A	ATP1A3	-0.172349974556582	0.108337771126057
cor1784	TMSB15A	ATP1A4	-0.0419390197862934	0.698039427586804
cor1785	TMSB15A	ATP1B1	0.242950840930753	0.0225613996858518
cor1786	TMSB15A	ATP1B2	0.134991693331857	0.209850480987734
cor1787	TMSB15A	ATP1B3	0.397167121327101	0.000127448947412892
cor1788	TMSB15A	ATP1B4	0.129738142099546	0.228300081099987
cor1789	TMSB15A	ATP23	0.312213131603013	0.00306298274040251
cor1790	TMSB15A	ATP2A1	0.129326884959495	0.229790796007279
cor1791	TMSB15A	ATP2A2	0.294264148447805	0.00538800767983449
cor1792	TMSB15A	ATP2A3	-0.141261593148009	0.189251127985981
cor1793	TMSB15A	ATP2B1	0.261496213815887	0.0138565694634183
cor1794	TMSB15A	ATP2B2	0.1273800397139	0.236939949341679
cor1795	TMSB15A	ATP2B3	0.076672195012379	0.47769726821904
cor1796	TMSB15A	ATP2B4	0.157545741743855	0.142661814621449
cor1797	TMSB15A	ATP2C1	0.231609570956215	0.0299130274885831
cor1798	TMSB15A	ATP2C2	0.0262703612830722	0.808039391533366
cor1799	TMSB15A	ATP4A	0.29271508993046	0.00564805016170041
cor1800	TMSB15A	ATP4B	0.0629196219261855	0.560313113650332
cor1801	TMSB15A	ATP5F1A	-0.0762221250012262	0.48029320584687
cor1802	TMSB15A	ATP5F1B	-0.004115651907976	0.969642745735626
cor1803	TMSB15A	ATP5F1C	-0.119326232778054	0.268148683234776
cor1804	TMSB15A	ATP5F1D	-0.0101473099270593	0.925242969696118
cor1805	TMSB15A	ATP5F1E	0.235619604621303	0.0271108615311554
cor1806	TMSB15A	ATP5IF1	0.0778871294494411	0.470727508652459
cor1807	TMSB15A	ATP5MC1	-0.0602239697889396	0.577268232391412
cor1808	TMSB15A	ATP5MC2	0.185017487170668	0.0843951787507295
cor1809	TMSB15A	ATP5MC3	0.138517192949231	0.19807982018999
cor1810	TMSB15A	ATP5MD	-0.11460775974956	0.28766773183374
cor1811	TMSB15A	ATP5ME	0.219373872404316	0.0400171552461429
cor1812	TMSB15A	ATP5MF	0.0345935500554699	0.7489895285894
cor1813	TMSB15A	ATP5MF-PTCD1	0.0325513685561459	0.763359136337191
cor1814	TMSB15A	ATP5MG	0.0183686402293326	0.865117368515437
cor1815	TMSB15A	ATP5MGL	-0.0676381406487451	0.53121826529441
cor1816	TMSB15A	ATP5MPL	0.0858565271517027	0.426404198358425
cor1817	TMSB15A	ATP5PB	-0.13162063132328	0.221562893236488
cor1818	TMSB15A	ATP5PD	0.0770535906225742	0.475503349803119
cor1819	TMSB15A	ATP5PF	0.204374838015871	0.0561324620453642
cor1820	TMSB15A	ATP5PO	0.151469461516275	0.158913394589886
cor1821	TMSB15A	ATP6AP1	0.353332619366203	0.000733405271061931
cor1822	TMSB15A	ATP6AP1L	0.173146963415705	0.106690505350536
cor1823	TMSB15A	ATP6AP2	0.337899613577846	0.00128317948269669
cor1824	TMSB15A	ATP6V0A1	0.1705041225416	0.112228792384638
cor1825	TMSB15A	ATP6V0A2	0.222198115306015	0.0374626088672977
cor1826	TMSB15A	ATP6V0A4	-0.0324466700877009	0.764098046666853
cor1827	TMSB15A	ATP6V0B	0.184424057897789	0.0854138565087442
cor1828	TMSB15A	ATP6V0C	0.081307342419379	0.451406138211842
cor1829	TMSB15A	ATP6V0D1	-0.103457313240706	0.337449925041726
cor1830	TMSB15A	ATP6V0D2	-0.0262789350235265	0.807977944566974
cor1831	TMSB15A	ATP6V0E1	0.129690008864856	0.228474202782495
cor1832	TMSB15A	ATP6V0E2	0.30068368272226	0.00442001013718629
cor1833	TMSB15A	ATP6V1A	-0.0287826693321082	0.790085252397638
cor1834	TMSB15A	ATP6V1B1	0.0126516834216643	0.906867179049578
cor1835	TMSB15A	ATP6V1B2	0.0368726571824971	0.733053528909165
cor1836	TMSB15A	ATP6V1C1	0.149131898882927	0.165519064638405
cor1837	TMSB15A	ATP6V1C2	0.0436606873201522	0.686278855768302
cor1838	TMSB15A	ATP6V1D	0.0651716410476293	0.546332675430833
cor1839	TMSB15A	ATP6V1E1	0.164090864109769	0.12659337268737
cor1840	TMSB15A	ATP6V1E2	0.201608484502478	0.0596185262667108
cor1841	TMSB15A	ATP6V1F	0.194412893530576	0.0695180633293718
cor1842	TMSB15A	ATP6V1FNB	0.169644609950992	0.114077174600377
cor1843	TMSB15A	ATP6V1G1	0.246063890610198	0.0208365845836761
cor1844	TMSB15A	ATP6V1G2	0.175955617364284	0.101040460484465
cor1845	TMSB15A	ATP6V1G2-DDX39B	0.241862245140453	0.0231926462957635
cor1846	TMSB15A	ATP6V1G3	0.174614317447975	0.103708763267351
cor1847	TMSB15A	ATP6V1H	0.238522436893161	0.0252241358785703
cor1848	TMSB15A	ATP7A	0.318833413566744	0.00246511777850058
cor1849	TMSB15A	ATP7B	0.343628915790146	0.00104599131510469
cor1850	TMSB15A	ATP8A1	-0.142484696971884	0.18540959513708
cor1851	TMSB15A	ATP8A2	0.144782442060452	0.178346600478109
cor1852	TMSB15A	ATP8B1	0.173724947319085	0.105508141279306
cor1853	TMSB15A	ATP8B2	0.135355202763616	0.20861432103529
cor1854	TMSB15A	ATP8B3	0.205289660846756	0.0550170081527293
cor1855	TMSB15A	ATP8B4	-0.232904175981205	0.0289827857083926
cor1856	TMSB15A	ATP9A	0.171593625931032	0.109919260781389
cor1857	TMSB15A	ATP9B	0.287829632684194	0.00654251238843077
cor1858	TMSB15A	ATPAF1	0.0891454201798876	0.408833978770624
cor1859	TMSB15A	ATPAF2	0.0577938232927182	0.592753836455211
cor1860	TMSB15A	ATPSCKMT	0.230400168158566	0.0308047042600387
cor1861	TMSB15A	ATR	0.178768202583643	0.0956199199471261
cor1862	TMSB15A	ATRAID	0.240357478458378	0.0240899811531201
cor1863	TMSB15A	ATRIP	0.175525252895189	0.101890683001754
cor1864	TMSB15A	ATRN	0.255722993262959	0.0161846906750795
cor1865	TMSB15A	ATRNL1	0.482725285683589	1.90711421736963e-06
cor1866	TMSB15A	ATRX	0.284357860974411	0.00725206404650946
cor1867	TMSB15A	ATXN1	0.0346028856670147	0.748924031479737
cor1868	TMSB15A	ATXN10	0.233670148731668	0.028444000845708
cor1869	TMSB15A	ATXN1L	0.0456898963358981	0.672512899817756
cor1870	TMSB15A	ATXN2	0.145890377488604	0.175012105398431
cor1871	TMSB15A	ATXN2L	0.117893661527425	0.273977898809206
cor1872	TMSB15A	ATXN3	0.0680731336228058	0.528574461483475
cor1873	TMSB15A	ATXN3L	0.0320513248672603	0.766890097314251
cor1874	TMSB15A	ATXN7	0.0859412864284409	0.425946028739763
cor1875	TMSB15A	ATXN7L1	-0.0450444582668591	0.676880071036821
cor1876	TMSB15A	ATXN7L2	0.0962281836220391	0.372465077130654
cor1877	TMSB15A	ATXN7L3	0.274342923294755	0.00969285299495155
cor1878	TMSB15A	ATXN7L3B	0.256414127807749	0.0158892733421624
cor1879	TMSB15A	AUH	-0.00767273302753943	0.943438738303912
cor1880	TMSB15A	AUNIP	0.056932764583044	0.598285286635849
cor1881	TMSB15A	AUP1	0.193881823414084	0.0702983407479421
cor1882	TMSB15A	AURKA	0.236384630696255	0.0266023694333142
cor1883	TMSB15A	AURKAIP1	0.163550164120256	0.127865924496703
cor1884	TMSB15A	AURKB	0.160769972924997	0.134564004377675
cor1885	TMSB15A	AURKC	-0.00118137313526658	0.991284236512502
cor1886	TMSB15A	AUTS2	0.226338435303467	0.0339651333571079
cor1887	TMSB15A	AVEN	0.13242233794596	0.218736608987623
cor1888	TMSB15A	AVIL	0.235791630223585	0.0269958082468948
cor1889	TMSB15A	AVL9	0.261458398445038	0.013870819411057
cor1890	TMSB15A	AVP	-0.0446003505795056	0.679891219969055
cor1891	TMSB15A	AVPI1	-0.148647551739566	0.166912797053549
cor1892	TMSB15A	AVPR1A	0.165485240119482	0.123356377282406
cor1893	TMSB15A	AVPR1B	0.15955361592047	0.137576916195947
cor1894	TMSB15A	AVPR2	-0.201623876854181	0.0595986522076458
cor1895	TMSB15A	AWAT1	-0.0182376002892568	0.866070644973882
cor1896	TMSB15A	AWAT2	-0.0489585751847054	0.650565192159112
cor1897	TMSB15A	AXDND1	-0.132922244294441	0.216987203183514
cor1898	TMSB15A	AXIN1	0.227671684489259	0.0328989934452415
cor1899	TMSB15A	AXIN2	0.184941185134383	0.0845256148045662
cor1900	TMSB15A	AXL	-0.0811685246660773	0.452181659418037
cor1901	TMSB15A	AZGP1	0.169712434669771	0.113930467237801
cor1902	TMSB15A	AZI2	0.100589099356318	0.351085782977914
cor1903	TMSB15A	AZIN1	0.0630470447986097	0.559517554298402
cor1904	TMSB15A	AZIN2	0.000189114538141855	0.998604751608327
cor1905	TMSB15A	AZU1	0.362358442505171	0.00052178622398576
cor1906	TMSB15A	B2M	-0.258173260639314	0.0151582834816402
cor1907	TMSB15A	B3GALNT1	0.228398475743874	0.0323297609317039
cor1908	TMSB15A	B3GALNT2	0.286588462664481	0.00678880273001813
cor1909	TMSB15A	B3GALT1	0.640887654909799	1.75034046260658e-11
cor1910	TMSB15A	B3GALT2	0.0447021626151536	0.67920046632754
cor1911	TMSB15A	B3GALT4	0.13482085222405	0.210433243931464
cor1912	TMSB15A	B3GALT5	0.261804265488491	0.0137409587934807
cor1913	TMSB15A	B3GALT6	0.0717622259818364	0.506420694958371
cor1914	TMSB15A	B3GAT1	0.0275064894594039	0.79919239565852
cor1915	TMSB15A	B3GAT2	-0.0473460013673885	0.661357174403327
cor1916	TMSB15A	B3GAT3	0.188144360393789	0.0791861196181572
cor1917	TMSB15A	B3GLCT	0.217520174691173	0.0417715036833424
cor1918	TMSB15A	B3GNT10	0.123081637985066	0.253267324518525
cor1919	TMSB15A	B3GNT2	0.220849078092937	0.0386652812692917
cor1920	TMSB15A	B3GNT3	-0.135862060371257	0.206899355166141
cor1921	TMSB15A	B3GNT4	0.448207623459218	1.19179283201157e-05
cor1922	TMSB15A	B3GNT5	0.275208272540247	0.00945670537588779
cor1923	TMSB15A	B3GNT6	-0.0205816968717758	0.849048230289353
cor1924	TMSB15A	B3GNT7	0.0874865193093474	0.417642813129447
cor1925	TMSB15A	B3GNT8	0.0207535322131091	0.8478030098661
cor1926	TMSB15A	B3GNT9	0.304879630920811	0.00387416462334082
cor1927	TMSB15A	B3GNTL1	0.00806254052803015	0.940570285657875
cor1928	TMSB15A	B4GALNT1	0.199836012466945	0.0619434581024481
cor1929	TMSB15A	B4GALNT2	-0.00783420579741296	0.942250428962661
cor1930	TMSB15A	B4GALNT3	0.382738047060191	0.000233016796094636
cor1931	TMSB15A	B4GALNT4	0.207510086964479	0.0523849810013015
cor1932	TMSB15A	B4GALT1	0.341220112630769	0.00114037946997312
cor1933	TMSB15A	B4GALT2	0.239089478956358	0.0248689234755941
cor1934	TMSB15A	B4GALT3	0.271244863349141	0.0105811536883613
cor1935	TMSB15A	B4GALT4	0.270535351074045	0.0107943270150288
cor1936	TMSB15A	B4GALT5	0.322430110966608	0.00218633384679733
cor1937	TMSB15A	B4GALT6	-0.109736288407256	0.308784229908994
cor1938	TMSB15A	B4GALT7	0.315895234989027	0.00271613838336613
cor1939	TMSB15A	B4GAT1	0.189253198127386	0.07740183350351
cor1940	TMSB15A	B9D1	0.0794520919655021	0.461831602160649
cor1941	TMSB15A	B9D2	0.0896204331835005	0.406331795887778
cor1942	TMSB15A	BAALC	-0.0376622887831143	0.727558126476502
cor1943	TMSB15A	BAAT	0.119179943582059	0.268740074857441
cor1944	TMSB15A	BABAM1	0.130424978329586	0.225825566686487
cor1945	TMSB15A	BABAM2	0.0970124142464869	0.368563070838058
cor1946	TMSB15A	BACE1	0.391056887470352	0.00016511156720974
cor1947	TMSB15A	BACE2	0.448651424183277	1.1654868710489e-05
cor1948	TMSB15A	BACH1	0.139750749796204	0.194075552017237
cor1949	TMSB15A	BACH2	0.277651435071224	0.00881697801888413
cor1950	TMSB15A	BAD	0.2116279028413	0.0477777276640418
cor1951	TMSB15A	BAG1	0.10769987517256	0.317902535100987
cor1952	TMSB15A	BAG2	0.17458152949154	0.103774671883032
cor1953	TMSB15A	BAG3	0.151426626421941	0.159032651497322
cor1954	TMSB15A	BAG4	0.169863805796207	0.113603572273129
cor1955	TMSB15A	BAG5	0.265292646961604	0.0124890638958694
cor1956	TMSB15A	BAG6	0.238378520980021	0.0253149725394098
cor1957	TMSB15A	BAHCC1	0.0913519830956256	0.397287017147331
cor1958	TMSB15A	BAHD1	-0.148962455776082	0.166005663624991
cor1959	TMSB15A	BAIAP2	0.0809854705535552	0.453205442117825
cor1960	TMSB15A	BAIAP2L1	0.2323527035356	0.0293760129134759
cor1961	TMSB15A	BAIAP2L2	0.174317849583999	0.104305896834596
cor1962	TMSB15A	BAIAP3	0.0152646276247935	0.887746970086345
cor1963	TMSB15A	BAK1	0.00183903089126041	0.986432641739169
cor1964	TMSB15A	BAMBI	0.220784130810564	0.0387239859507992
cor1965	TMSB15A	BANF1	0.116732691485559	0.27876391137544
cor1966	TMSB15A	BANF2	0.153584970143605	0.153106015719532
cor1967	TMSB15A	BANK1	-0.100860481914589	0.349781096247288
cor1968	TMSB15A	BANP	-0.00693551624363735	0.948865591446398
cor1969	TMSB15A	BAP1	0.199966855470216	0.0617693503514295
cor1970	TMSB15A	BARD1	0.160756979107936	0.134595923006605
cor1971	TMSB15A	BARHL1	0.245562332858464	0.0211065998223051
cor1972	TMSB15A	BARHL2	0.103780766457454	0.335933453698749
cor1973	TMSB15A	BARX1	0.0876734969146039	0.416644495473605
cor1974	TMSB15A	BARX2	0.12790220800554	0.235007477115113
cor1975	TMSB15A	BASP1	0.0391985250583502	0.716906335200233
cor1976	TMSB15A	BATF	-0.305317527542212	0.00382081952712161
cor1977	TMSB15A	BATF2	-0.228986921027694	0.031874976991444
cor1978	TMSB15A	BATF3	-0.140160209704919	0.19275939114116
cor1979	TMSB15A	BAX	0.0882311359593898	0.41367535407502
cor1980	TMSB15A	BAZ1A	-0.00723826936996999	0.946636647221706
cor1981	TMSB15A	BAZ1B	0.153958433452086	0.152097490119483
cor1982	TMSB15A	BAZ2A	0.219439269689546	0.0399564018864805
cor1983	TMSB15A	BAZ2B	0.276563539824757	0.00909698877330487
cor1984	TMSB15A	BBC3	-0.0852737865396286	0.42956186067661
cor1985	TMSB15A	BBIP1	0.060312459435178	0.576707901008769
cor1986	TMSB15A	BBOF1	0.0320066107253293	0.767206070447293
cor1987	TMSB15A	BBOX1	0.0701910568890371	0.515796878803423
cor1988	TMSB15A	BBS1	0.222935321071515	0.0368187099411708
cor1989	TMSB15A	BBS10	0.208835010189482	0.0508643464327296
cor1990	TMSB15A	BBS12	0.0698180341755866	0.518035872230267
cor1991	TMSB15A	BBS2	0.0612427133187182	0.570832678997979
cor1992	TMSB15A	BBS4	0.124094016760306	0.249354249228476
cor1993	TMSB15A	BBS5	0.343018477547738	0.00106921439545513
cor1994	TMSB15A	BBS7	0.305209590006573	0.00383390736109818
cor1995	TMSB15A	BBS9	0.257131056409433	0.0155877643386363
cor1996	TMSB15A	BBX	0.246885689565524	0.0204005598445439
cor1997	TMSB15A	BCAM	0.211908770579019	0.0474760695093142
cor1998	TMSB15A	BCAN	0.168028138336803	0.117617075065612
[truncated: 17,928 more rows]
