# Supplementary material for: M6A-mediated molecular patterns and tumor microenvironment infiltration characterization in nasopharyngeal carcinoma
Source: Cancer Biol Ther. 2024 Mar 26;25(1):2333590. doi: 10.1080/15384047.2024.2333590 (PMC10978033; doi:10.1080/15384047.2024.2333590)
Supplement: Supplemental Material [file KCBT_A_2333590_SM2632.zip › Table S26 TMSB15A_GSEA_KEGG_result.csv]

Table S24	ID	Description	setSize	enrichmentScore	NES	pvalue	p.adjust	qvalue	rank	leading_edge	core_enrichment
KEGG_GRAFT_VERSUS_HOST_DISEASE	KEGG_GRAFT_VERSUS_HOST_DISEASE	KEGG_GRAFT_VERSUS_HOST_DISEASE	37	-0.864632197	-4.33279777	1.00E-10	2.72E-09	2.18E-09	2196	tags=89%, list=12%, signal=79%	TNF/HLA-DQA2/HLA-G/HLA-A/KIR2DL3/KIR2DL1/HLA-DQA1/IL2/HLA-DOA/HLA-DRB5/HLA-DQB1/HLA-E/CD28/HLA-DOB/FAS/KIR3DL2/HLA-C/KLRC1/IFNG/HLA-B/CD80/HLA-DMB/HLA-DRA/CD86/KLRD1/HLA-DMA/FASLG/HLA-F/HLA-DPB1/HLA-DPA1/HLA-DRB1/GZMB/PRF1
KEGG_AUTOIMMUNE_THYROID_DISEASE	KEGG_AUTOIMMUNE_THYROID_DISEASE	KEGG_AUTOIMMUNE_THYROID_DISEASE	50	-0.763448687	-4.217456164	1.00E-10	2.72E-09	2.18E-09	1997	tags=66%, list=11%, signal=59%	HLA-DQA2/IFNA13/HLA-G/HLA-A/IFNA21/HLA-DQA1/IL2/IL10/CD40LG/HLA-DOA/HLA-DRB5/HLA-DQB1/HLA-E/CD28/HLA-DOB/TSHR/FAS/HLA-C/TG/CTLA4/HLA-B/CD80/HLA-DMB/HLA-DRA/CD86/HLA-DMA/FASLG/HLA-F/HLA-DPB1/HLA-DPA1/HLA-DRB1/GZMB/PRF1
KEGG_ALLOGRAFT_REJECTION	KEGG_ALLOGRAFT_REJECTION	KEGG_ALLOGRAFT_REJECTION	35	-0.86339686	-4.106595926	1.00E-10	2.72E-09	2.18E-09	2454	tags=97%, list=13%, signal=85%	IL4/CD40/TNF/HLA-DQA2/HLA-G/HLA-A/IL12B/HLA-DQA1/IL2/IL10/CD40LG/HLA-DOA/HLA-DRB5/HLA-DQB1/HLA-E/CD28/HLA-DOB/FAS/IL12A/HLA-C/IFNG/HLA-B/CD80/HLA-DMB/HLA-DRA/CD86/HLA-DMA/FASLG/HLA-F/HLA-DPB1/HLA-DPA1/HLA-DRB1/GZMB/PRF1
KEGG_TYPE_I_DIABETES_MELLITUS	KEGG_TYPE_I_DIABETES_MELLITUS	KEGG_TYPE_I_DIABETES_MELLITUS	41	-0.779596069	-4.018026653	1.00E-10	2.72E-09	2.18E-09	2196	tags=78%, list=12%, signal=69%	TNF/HLA-DQA2/HLA-G/HLA-A/PTPRN2/IL12B/HLA-DQA1/IL2/HLA-DOA/HLA-DRB5/HLA-DQB1/HLA-E/CD28/HLA-DOB/FAS/IL12A/LTA/HLA-C/IFNG/HLA-B/CD80/HLA-DMB/HLA-DRA/CD86/HLA-DMA/FASLG/HLA-F/HLA-DPB1/HLA-DPA1/HLA-DRB1/GZMB/PRF1
KEGG_INTESTINAL_IMMUNE_NETWORK_FOR_IGA_PRODUCTION	KEGG_INTESTINAL_IMMUNE_NETWORK_FOR_IGA_PRODUCTION	KEGG_INTESTINAL_IMMUNE_NETWORK_FOR_IGA_PRODUCTION	46	-0.7303716	-3.811165931	1.00E-10	2.72E-09	2.18E-09	2680	tags=76%, list=14%, signal=65%	CCR9/CCL27/IL4/CD40/TGFB1/HLA-DQA2/TNFRSF13B/HLA-DQA1/ITGA4/IL2/IL10/CD40LG/HLA-DOA/HLA-DRB5/HLA-DQB1/CCR10/CD28/TNFRSF17/HLA-DOB/ITGB7/ICOS/CXCL12/MAP3K14/CD80/TNFSF13B/CCL25/IL15/HLA-DMB/HLA-DRA/CD86/HLA-DMA/HLA-DPB1/HLA-DPA1/IL15RA/HLA-DRB1
KEGG_ASTHMA	KEGG_ASTHMA	KEGG_ASTHMA	28	-0.769302934	-3.60916266	1.00E-10	2.72E-09	2.18E-09	2739	tags=79%, list=15%, signal=67%	MS4A2/IL3/IL4/CD40/TNF/HLA-DQA2/IL13/HLA-DQA1/IL9/IL10/CD40LG/HLA-DOA/HLA-DRB5/HLA-DQB1/HLA-DOB/HLA-DMB/FCER1G/HLA-DRA/HLA-DMA/HLA-DPB1/HLA-DPA1/HLA-DRB1
KEGG_PRIMARY_IMMUNODEFICIENCY	KEGG_PRIMARY_IMMUNODEFICIENCY	KEGG_PRIMARY_IMMUNODEFICIENCY	35	-0.666101203	-3.168193694	3.05E-10	7.10E-09	5.69E-09	1136	tags=57%, list=6%, signal=54%	CD19/TNFRSF13B/CD40LG/IL7R/TAP1/LCK/CD79A/TAP2/BTK/PTPRC/ICOS/CD8B/CD8A/CD4/CD3D/JAK3/CD3E/CIITA/ZAP70/IL2RG
KEGG_CYTOSOLIC_DNA_SENSING_PATHWAY	KEGG_CYTOSOLIC_DNA_SENSING_PATHWAY	KEGG_CYTOSOLIC_DNA_SENSING_PATHWAY	53	-0.448239504	-2.468193737	4.92E-07	1.00E-05	8.03E-06	1993	tags=30%, list=11%, signal=27%	IFNA13/IFNA21/STING1/POLR3G/CXCL10/IRF3/IL18/IFNB1/IRF7/POLR3GL/AIM2/CCL4/RIPK3/CASP1/CCL5/ZBP1
KEGG_N_GLYCAN_BIOSYNTHESIS	KEGG_N_GLYCAN_BIOSYNTHESIS	KEGG_N_GLYCAN_BIOSYNTHESIS	46	0.596512913	1.898460861	2.91E-06	5.27E-05	4.22E-05	3780	tags=59%, list=20%, signal=47%	MAN2A2/MGAT5/RPN1/STT3B/RPN2/B4GALT1/ALG12/DOLPP1/RFT1/MAN1B1/MGAT5B/ALG10B/ALG10/B4GALT3/ALG2/ALG13/MGAT4B/DPM2/MOGS/GANAB/TUSC3/ALG9/B4GALT2/ALG14/ALG1/DDOST/DPM3
KEGG_GLYCOSAMINOGLYCAN_BIOSYNTHESIS_CHONDROITIN_SULFATE	KEGG_GLYCOSAMINOGLYCAN_BIOSYNTHESIS_CHONDROITIN_SULFATE	KEGG_GLYCOSAMINOGLYCAN_BIOSYNTHESIS_CHONDROITIN_SULFATE	22	0.664936278	1.89848854	8.86E-05	0.001444183	0.001156465	1167	tags=36%, list=6%, signal=34%	UST/XYLT1/CSGALNACT1/CHSY1/CHPF2/CHPF/CHST7/B4GALT7
KEGG_TRYPTOPHAN_METABOLISM	KEGG_TRYPTOPHAN_METABOLISM	KEGG_TRYPTOPHAN_METABOLISM	40	-0.378995574	-1.923222643	0.000428451	0.006348859	0.005084007	2712	tags=40%, list=14%, signal=34%	GCDH/MAOB/ALDH2/CYP1B1/WARS2/ASMT/ECHS1/KMO/IDO2/IL4I1/AOX1/KYNU/WARS1/AOC1/IDO1/HAAO
KEGG_GAP_JUNCTION	KEGG_GAP_JUNCTION	KEGG_GAP_JUNCTION	89	0.453955385	1.530487442	0.000814628	0.010403227	0.008330643	5399	tags=46%, list=29%, signal=33%	ADCY2/TUBB3/TUBA1A/MAPK7/PRKX/TUBB6/GNAS/ADCY6/PDGFC/EGF/PRKACA/ADCY5/RAF1/TUBB4A/PDGFD/PLCB3/ADCY3/TUBA3E/TUBA3D/LPAR1/CSNK1D/MAPK1/GNAI1/GNA11/GRM1/PRKG1/SRC/PDGFA/GUCY1A2/GJA1/ADCY1/HRAS/EGFR/GUCY1A1/PRKG2/TUBA1B/KRAS/TUBB/PRKCA/DRD2/ITPR3
KEGG_AXON_GUIDANCE	KEGG_AXON_GUIDANCE	KEGG_AXON_GUIDANCE	129	0.42081268	1.456028473	0.000829705	0.010403227	0.008330643	5573	tags=43%, list=30%, signal=31%	SLIT2/EFNB3/SEMA6C/DPYSL5/UNC5D/SEMA4F/SRGAP3/PLXNA3/SEMA6D/EFNA2/RAC3/PAK5/EPHA7/NGEF/EPHB3/ROBO2/PLXNB1/PLXNB3/EFNB2/PAK6/EFNA4/PPP3CA/EFNA3/EPHB4/RND1/EPHA4/ITGB1/MET/ABL1/NTN4/NTN1/SEMA4B/LIMK1/NTNG1/SEMA3C/GSK3B/SEMA3B/MAPK1/GNAI1/EPHB6/ROCK2/CDK5/HRAS/NFATC1/SEMA6A/KRAS/LIMK2/SRGAP2/EFNA1/PLXNB2/EPHA1/RASA1/SEMA4C/NCK2/PAK3/CHP1
KEGG_GLYCOSYLPHOSPHATIDYLINOSITOL_GPI_ANCHOR_BIOSYNTHESIS	KEGG_GLYCOSYLPHOSPHATIDYLINOSITOL_GPI_ANCHOR_BIOSYNTHESIS	KEGG_GLYCOSYLPHOSPHATIDYLINOSITOL_GPI_ANCHOR_BIOSYNTHESIS	24	0.597535345	1.730224181	0.000935612	0.010893199	0.008723001	5189	tags=75%, list=28%, signal=54%	PIGZ/PIGX/PIGO/PIGU/PIGS/PIGT/GPAA1/PIGF/PIGC/PIGM/DPM2/PIGQ/PGAP1/GPLD1/PIGW/PIGP/PIGA/PIGN
KEGG_CIRCADIAN_RHYTHM_MAMMAL	KEGG_CIRCADIAN_RHYTHM_MAMMAL	KEGG_CIRCADIAN_RHYTHM_MAMMAL	12	0.698079905	1.733947661	0.001621456	0.017619823	0.014109513	3733	tags=67%, list=20%, signal=53%	BHLHE40/CRY1/CSNK1E/CLOCK/NR1D1/CSNK1D/PER2/NPAS2
KEGG_PROTEIN_EXPORT	KEGG_PROTEIN_EXPORT	KEGG_PROTEIN_EXPORT	23	0.591792087	1.705445638	0.002177382	0.022182074	0.017762849	3157	tags=48%, list=17%, signal=40%	SRPRB/SEC61A1/SEC63/IMMP1L/SEC11A/SRP14/SEC62/SEC61G/SRP72/SEC61B/SRP9
KEGG_GLYCEROPHOSPHOLIPID_METABOLISM	KEGG_GLYCEROPHOSPHOLIPID_METABOLISM	KEGG_GLYCEROPHOSPHOLIPID_METABOLISM	76	0.444398898	1.481507143	0.002589488	0.024828617	0.019882134	3754	tags=37%, list=20%, signal=30%	PCYT1B/LPCAT1/MBOAT2/LCLAT1/DGKI/DGKD/CDIPT/GPD2/AGPAT1/ETNK2/MBOAT7/CDS2/AGPAT4/PLA2G4B/PLA2G12A/PEMT/AGPAT2/LPCAT3/JMJD7-PLA2G4B/GPAT4/PTDSS1/PCYT1A/CDS1/DGKQ/PLD1/LPGAT1/LPCAT2/PLA2G6
KEGG_MELANOGENESIS	KEGG_MELANOGENESIS	KEGG_MELANOGENESIS	101	0.41775361	1.42160668	0.004209879	0.038122794	0.030527779	4287	tags=38%, list=23%, signal=29%	ADCY2/FZD3/FZD9/WNT11/FZD2/FZD1/WNT3/WNT2B/PRKX/GNAS/CAMK2B/WNT9A/ADCY6/PRKACA/CTNNB1/ADCY5/RAF1/CREB1/CREB3/TYRP1/DVL3/TCF7L1/FZD10/PLCB3/WNT7B/ADCY3/DVL2/CREB3L2/GSK3B/FZD7/MAPK1/GNAI1/EP300/CREB3L4/ADCY1/KITLG/WNT6/HRAS
KEGG_GLYCOSAMINOGLYCAN_BIOSYNTHESIS_HEPARAN_SULFATE	KEGG_GLYCOSAMINOGLYCAN_BIOSYNTHESIS_HEPARAN_SULFATE	KEGG_GLYCOSAMINOGLYCAN_BIOSYNTHESIS_HEPARAN_SULFATE	26	0.533295906	1.570257357	0.007003393	0.05415059	0.043362436	3118	tags=42%, list=17%, signal=35%	HS6ST3/XYLT1/EXT2/EXTL3/NDST3/B4GALT7/GLCE/HS2ST1/NDST1/XYLT2/EXT1
KEGG_TGF_BETA_SIGNALING_PATHWAY	KEGG_TGF_BETA_SIGNALING_PATHWAY	KEGG_TGF_BETA_SIGNALING_PATHWAY	85	0.422074176	1.418293564	0.00631511	0.05415059	0.043362436	5990	tags=49%, list=32%, signal=34%	SMAD9/ACVR2A/INHBB/ACVR1/BMPR1B/TGFBR1/BMP7/BMPR2/FST/ID4/RBX1/ID3/PPP2CB/PITX2/SMAD2/SMURF2/ACVR2B/ZFYVE9/SMAD6/TGFB2/SP1/CHRD/MAPK1/EP300/RPS6KB1/ID1/THBS3/ROCK2/PPP2R1A/RPS6KB2/BMP4/SKP1/BMPR1A/BMP8A/SMURF1/LTBP1/INHBA/AMH/INHBC/ROCK1/DCN/MAPK3
KEGG_LONG_TERM_DEPRESSION	KEGG_LONG_TERM_DEPRESSION	KEGG_LONG_TERM_DEPRESSION	70	0.427233691	1.413280728	0.007308669	0.05415059	0.043362436	6075	tags=47%, list=32%, signal=32%	CRHR1/IGF1R/GNAS/BRAF/PPP2CB/PLA2G4B/PLA2G12A/RAF1/JMJD7-PLA2G4B/ARAF/PLCB3/GNAZ/GRIA3/MAPK1/GNAI1/GNA11/PLA2G6/GRM1/PRKG1/PPP2R1A/GUCY1A2/HRAS/GRID2/GUCY1A1/PRKG2/KRAS/GRIA2/PRKCA/ITPR3/GNA12/PLA2G10/MAPK3/IGF1
KEGG_UBIQUITIN_MEDIATED_PROTEOLYSIS	KEGG_UBIQUITIN_MEDIATED_PROTEOLYSIS	KEGG_UBIQUITIN_MEDIATED_PROTEOLYSIS	133	0.387775686	1.344216709	0.007183073	0.05415059	0.043362436	7595	tags=59%, list=41%, signal=36%	UBE2Q2/RNF7/HERC3/UBE2A/UBA6/UBE2R2/UBE2H/ANAPC13/RBX1/CUL7/ITCH/CDC26/KLHL13/CUL4B/VHL/HERC1/SMURF2/CUL3/ANAPC11/FZR1/UBE2E3/COP1/MID1/CDC34/TRIM37/UBE2K/UBR5/UBE3B/NEDD4L/PPIL2/ANAPC10/PIAS2/CDC27/PIAS3/TRAF6/UBE2Q1/UBA1/MGRN1/ELOB/UBE2D4/PIAS4/SKP1/FBXO4/UBE2O/UBE2G1/UBE2L3/ANAPC2/SMURF1/UBE2S/UBE2N/UBE2I/SKP2/SOCS3/SAE1/DDB2/RHOBTB2/TRIP12/ANAPC1/UBE2J2/HERC2/STUB1/BRCA1/XIAP/UBA2/BIRC6/UBE4B…
KEGG_VIBRIO_CHOLERAE_INFECTION	KEGG_VIBRIO_CHOLERAE_INFECTION	KEGG_VIBRIO_CHOLERAE_INFECTION	54	0.450666253	1.454809026	0.009037247	0.061377972	0.049149942	6288	tags=52%, list=34%, signal=35%	SLC12A2/SEC61A1/PLCG1/ATP6AP1/PRKX/KDELR1/GNAS/KDELR2/PDIA4/ATP6V0E2/PRKACA/SEC61G/KDELR3/ADCY3/ATP6V1G1/SEC61B/ATP6V1H/ATP6V0A2/ERO1A/CFTR/ATP6V1E2/ATP6V1F/PRKCA/ATP6V0B/ATP6V1G2/ATP6V1G3/ATP6V0A1/ATP6V1E1
KEGG_WNT_SIGNALING_PATHWAY	KEGG_WNT_SIGNALING_PATHWAY	KEGG_WNT_SIGNALING_PATHWAY	150	0.378206637	1.322540852	0.008901689	0.061377972	0.049149942	7496	tags=52%, list=40%, signal=31%	FZD3/FZD9/TBL1X/WNT11/FZD2/RAC3/LRP6/PPP2R5B/MAP3K7/FZD1/WNT3/WNT2B/PRKX/PORCN/CSNK1E/CAMK2B/WNT9A/RBX1/PPP2CB/PRKACA/PRICKLE2/NLK/CTBP1/DKK1/CTNNB1/PPP3CA/PPARD/DAAM2/FOSL1/SMAD2/DVL3/TCF7L1/NKD1/FZD10/PLCB3/WNT7B/SENP2/DVL2/GSK3B/PPP2R5D/FZD7/EP300/AXIN1/ROCK2/CSNK2A1/NKD2/PPP2R1A/MAPK9/VANGL1/WNT6/SKP1/NFATC1/PSEN1/FZD6/LRP5/PRKCA/WNT7A/PPP2R5E/AXIN2/CHP1/TBL1Y/TBL1XR1/CSNK1A1/ROCK1/DKK4/SMAD4…
KEGG_PROGESTERONE_MEDIATED_OOCYTE_MATURATION	KEGG_PROGESTERONE_MEDIATED_OOCYTE_MATURATION	KEGG_PROGESTERONE_MEDIATED_OOCYTE_MATURATION	85	0.409758202	1.376908264	0.011941558	0.075502834	0.060460778	6319	tags=53%, list=34%, signal=35%	ADCY2/RPS6KA3/IGF1R/PRKX/PIK3CA/ANAPC13/ADCY6/BRAF/CDK2/PRKACA/CCNB3/MAPK12/AKT1/ADCY5/RAF1/CDC26/MAPK11/ARAF/ANAPC11/FZR1/ADCY3/MAD2L2/MAPK1/GNAI1/PDE3A/ANAPC10/CDC27/RPS6KA2/ADCY1/MAPK9/PIK3R3/KRAS/ANAPC2/SPDYA/MAPK13/CCNA2/MAPK14/CCNB2/MAPK3/ANAPC1/IGF1/AKT2/CPEB1/BUB1/MAD2L1
KEGG_INSULIN_SIGNALING_PATHWAY	KEGG_INSULIN_SIGNALING_PATHWAY	KEGG_INSULIN_SIGNALING_PATHWAY	136	0.380138315	1.319986039	0.012043397	0.075502834	0.060460778	6317	tags=49%, list=34%, signal=32%	SHC4/SHC2/PPP1R3B/PCK1/PRKX/IRS4/INSR/RHOQ/PRKCZ/PHKA2/PRKAA2/PIK3CA/HK2/BRAF/PRKACA/PRKAR2B/AKT1/PRKAR2A/RAF1/PRKAB2/SREBF1/ARAF/GSK3B/PRKCI/PRKAA1/MAPK1/PRKAR1A/PDE3A/PPP1CB/RPS6KB1/RPTOR/CRKL/PYGB/SHC3/CRK/RPS6KB2/BAD/MAPK9/HRAS/PHKG1/FASN/PIK3R3/KRAS/IKBKB/GYS1/PPP1CA/TSC2/PYGL/TSC1/SORBS1/SOCS2/RHEB/PPARGC1A/ELK1/PHKA1/ACACA/SOCS3/ACACB/PTPRF/MAPK3/SHC1/PRKAG1/AKT2/EIF4E2/IRS1/EIF4E
KEGG_GLYCOSPHINGOLIPID_BIOSYNTHESIS_LACTO_AND_NEOLACTO_SERIES	KEGG_GLYCOSPHINGOLIPID_BIOSYNTHESIS_LACTO_AND_NEOLACTO_SERIES	KEGG_GLYCOSPHINGOLIPID_BIOSYNTHESIS_LACTO_AND_NEOLACTO_SERIES	26	0.513772795	1.512772746	0.012628157	0.076236651	0.0610484	3103	tags=46%, list=17%, signal=39%	B3GALT1/B3GNT4/ST3GAL3/B4GALT1/ST3GAL4/ST3GAL6/B3GNT5/FUT5/B4GALT3/B4GALT4/B3GALT5/B4GALT2
KEGG_STEROID_BIOSYNTHESIS	KEGG_STEROID_BIOSYNTHESIS	KEGG_STEROID_BIOSYNTHESIS	17	0.577617189	1.557230539	0.01406209	0.081861453	0.065552601	5783	tags=71%, list=31%, signal=49%	DHCR7/LSS/SC5D/EBP/NSDHL/FDFT1/SQLE/TM7SF2/CYP51A1/HSD17B7/MSMO1/SOAT1
KEGG_ERBB_SIGNALING_PATHWAY	KEGG_ERBB_SIGNALING_PATHWAY	KEGG_ERBB_SIGNALING_PATHWAY	87	0.399619902	1.34479652	0.016168014	0.090875389	0.072770734	6196	tags=53%, list=33%, signal=36%	SHC4/AREG/SHC2/PLCG1/PAK5/PIK3CA/GAB1/MAP2K4/CAMK2B/BRAF/EGF/PAK6/ABL2/BTC/AKT1/HBEGF/RAF1/ABL1/ARAF/GSK3B/MAPK1/RPS6KB1/ERBB4/CRKL/SHC3/CRK/CDKN1A/RPS6KB2/SRC/BAD/NRG1/MAPK9/HRAS/EGFR/PIK3R3/KRAS/PRKCA/ERBB3/NCK2/PAK3/ELK1/ERBB2/STAT5B/MAPK3/SHC1/AKT2
KEGG_VASOPRESSIN_REGULATED_WATER_REABSORPTION	KEGG_VASOPRESSIN_REGULATED_WATER_REABSORPTION	KEGG_VASOPRESSIN_REGULATED_WATER_REABSORPTION	44	0.466442819	1.480221285	0.017389184	0.094481233	0.075658204	6595	tags=61%, list=35%, signal=40%	DYNC1I1/PRKX/GNAS/DCTN6/ADCY6/DYNC1I2/PRKACA/CREB5/RAB5B/CREB1/RAB11B/CREB3/ADCY3/CREB3L2/DCTN5/DCTN2/RAB5C/DYNC2LI1/CREB3L4/NSF/DCTN1/DYNC1H1/RAB5A/DYNLL2/RAB11A/DYNLL1/DYNC2H1
KEGG_ECM_RECEPTOR_INTERACTION	KEGG_ECM_RECEPTOR_INTERACTION	KEGG_ECM_RECEPTOR_INTERACTION	83	0.401063455	1.346816607	0.0206802	0.108737827	0.087074528	8532	tags=64%, list=46%, signal=35%	SV2A/ITGB5/LAMC1/DAG1/SDC1/ITGA6/LAMB1/CD44/LAMC2/LAMA1/LAMA5/ITGB1/LAMC3/ITGA9/ITGA2/COL5A2/COL5A1/THBS3/COL11A1/COL4A2/COL4A1/COL5A3/COL4A6/LAMB2/AGRN/LAMA4/LAMB4/TNR/SPP1/COL1A2/COL1A1/COL11A2/TNC/COL3A1/SV2B/ITGA7/ITGB6/THBS2/COL6A3/RELN/COMP/ITGB3/ITGA5/LAMB3/THBS1/COL6A1/ITGA11/ITGA2B/LAMA2/ITGA10/SDC3/IBSP/COL6A2
KEGG_GLYCOSAMINOGLYCAN_BIOSYNTHESIS_KERATAN_SULFATE	KEGG_GLYCOSAMINOGLYCAN_BIOSYNTHESIS_KERATAN_SULFATE	KEGG_GLYCOSAMINOGLYCAN_BIOSYNTHESIS_KERATAN_SULFATE	15	0.585689529	1.535775423	0.02500104	0.127349048	0.101977926	3810	tags=53%, list=20%, signal=43%	ST3GAL3/B4GALT1/B4GALT3/B4GALT4/CHST1/ST3GAL1/B4GALT2/B3GNT2
KEGG_BASAL_CELL_CARCINOMA	KEGG_BASAL_CELL_CARCINOMA	KEGG_BASAL_CELL_CARCINOMA	55	0.433055378	1.399397216	0.029428762	0.141084947	0.112977291	5553	tags=49%, list=30%, signal=35%	FZD3/FZD9/GLI2/WNT11/FZD2/FZD1/WNT3/WNT2B/WNT9A/CTNNB1/DVL3/SMO/TCF7L1/FZD10/WNT7B/DVL2/GSK3B/FZD7/AXIN1/BMP4/WNT6/FZD6/GLI3/WNT7A/AXIN2/STK36/PTCH1
KEGG_OOCYTE_MEIOSIS	KEGG_OOCYTE_MEIOSIS	KEGG_OOCYTE_MEIOSIS	112	0.389005548	1.333420431	0.029	0.141084947	0.112977291	6319	tags=47%, list=34%, signal=32%	ADCY2/RPS6KA3/IGF1R/PPP2R5B/PRKX/ANAPC13/CAMK2B/ADCY6/CDK2/RBX1/PPP2CB/PRKACA/MAPK12/PPP3CA/ADCY5/CCNE1/CDC26/FBXO5/YWHAZ/ANAPC11/ADCY3/MAD2L2/ESPL1/AURKA/PPP2R5D/YWHAQ/MAPK1/PPP1CB/ANAPC10/CDC27/RPS6KA2/PPP2R1A/ADCY1/SKP1/YWHAG/STAG3/YWHAE/CCNE2/ANAPC2/PPP1CA/SPDYA/PLCZ1/PPP2R5E/ITPR3/CHP1/CCNB2/SMC1A/MAPK3/ANAPC1/IGF1/CPEB1/BUB1/MAD2L1
KEGG_GNRH_SIGNALING_PATHWAY	KEGG_GNRH_SIGNALING_PATHWAY	KEGG_GNRH_SIGNALING_PATHWAY	101	0.385230329	1.310930646	0.033033033	0.153839554	0.12319086	5555	tags=42%, list=30%, signal=29%	ADCY2/MAP2K3/MAPK7/PRKX/GNAS/MAP2K4/CAMK2B/ADCY6/MAP3K4/GNRH2/PRKACA/MAPK12/PLA2G4B/ADCY5/HBEGF/PLA2G12A/RAF1/GNRHR/JMJD7-PLA2G4B/MAPK11/PLCB3/ADCY3/CACNA1C/MAPK1/PLD1/MMP2/GNA11/PLA2G6/SRC/FSHB/ADCY1/MAPK9/HRAS/EGFR/KRAS/PRKCA/CACNA1D/CACNA1S/MAPK13/ITPR3/MAPK14/ELK1
KEGG_PROSTATE_CANCER	KEGG_PROSTATE_CANCER	KEGG_PROSTATE_CANCER	89	0.39119187	1.318883452	0.034136546	0.154562695	0.123769934	4797	tags=40%, list=26%, signal=30%	NKX3-1/IGF1R/PIK3CA/BRAF/PDGFC/CDK2/EGF/E2F3/CREB5/CTNNB1/AKT1/CCNE1/RAF1/CREB1/CREB3/GSTP1/TCF7L1/ARAF/PDGFD/CREB3L2/E2F1/GSK3B/MAPK1/EP300/FGFR2/CDKN1A/CREB3L4/FGFR1/PDGFA/BAD/HRAS/CCNE2/EGFR/PIK3R3/KRAS/IKBKB
KEGG_MELANOMA	KEGG_MELANOMA	KEGG_MELANOMA	71	0.404965516	1.339457784	0.04233871	0.18651918	0.149359886	4793	tags=41%, list=26%, signal=31%	FGF13/FGF3/FGF12/IGF1R/CDK6/FGF8/PIK3CA/BRAF/PDGFC/EGF/E2F3/AKT1/RAF1/MET/ARAF/PDGFD/FGF19/E2F1/MAPK1/FGF23/FGF9/CDKN1A/FGFR1/PDGFA/BAD/HRAS/EGFR/PIK3R3/KRAS
KEGG_ADHERENS_JUNCTION	KEGG_ADHERENS_JUNCTION	KEGG_ADHERENS_JUNCTION	73	0.399803083	1.327285715	0.044265594	0.189876099	0.152048022	6735	tags=52%, list=36%, signal=33%	RAC3/TGFBR1/IGF1R/MAP3K7/INSR/NLK/CTNNB1/WASF1/SMAD2/PARD3/TCF7L1/MET/NECTIN1/CTNNA1/WASF3/WASF2/AFDN/MAPK1/EP300/CSNK2A1/IQGAP1/SRC/FGFR1/ACTN4/EGFR/NECTIN2/SNAI2/ACTN1/SORBS1/ERBB2/PTPRF/MAPK3/CDH1/WASL/LMO7/SMAD4/YES1/LEF1
KEGG_PROTEASOME	KEGG_PROTEASOME	KEGG_PROTEASOME	44	-0.265973477	-1.363648529	0.049751947	0.207937627	0.166511241	342	tags=16%, list=2%, signal=16%	PSMA5/IFNG/PSMB8/PSME1/PSMB9/PSMB10/PSME2
KEGG_DILATED_CARDIOMYOPATHY	KEGG_DILATED_CARDIOMYOPATHY	KEGG_DILATED_CARDIOMYOPATHY	90	0.383389785	1.292634401	0.052208835	0.21049682	0.168560579	4192	tags=36%, list=22%, signal=28%	ADCY2/SGCB/CACNB3/ITGB5/DAG1/PRKX/EMD/CACNA2D3/GNAS/CACNB4/ITGA6/ADCY6/CACNG2/PRKACA/ATP2A2/TPM4/CACNA2D2/ADCY5/CACNB1/ITGB1/TGFB2/ITGA9/ADCY3/TNNI3/CACNA1C/ITGA2/MYL3/PLN/SGCD/CACNG4/LMNA/ADCY1
KEGG_FOCAL_ADHESION	KEGG_FOCAL_ADHESION	KEGG_FOCAL_ADHESION	198	0.344336072	1.22513011	0.052947053	0.21049682	0.168560579	7383	tags=52%, list=39%, signal=32%	SHC4/SHC2/RAC3/IGF1R/PAK5/ITGB5/LAMC1/PIK3CA/ITGA6/BRAF/PDGFC/EGF/LAMB1/PAK6/CTNNB1/LAMC2/LAMA1/AKT1/LAMA5/RAF1/MYLK/ITGB1/LAMC3/ARHGAP35/MET/ITGA9/PDGFD/VEGFB/GSK3B/ITGA2/COL5A2/COL5A1/MAPK1/CAV3/PPP1CB/THBS3/COL11A1/MYL7/ROCK2/CRKL/PIP5K1C/COL4A2/SHC3/CRK/PGF/FLNA/COL4A1/SRC/PDGFA/ACTN4/BAD/MAPK9/HRAS/COL5A3/COL4A6/EGFR/LAMB2/PIK3R3/PPP1CA/TLN2/LAMA4/LAMB4/TNR/SPP1/VEGFA/CAV2/PRKCA/COL1A2/ACTN1…
KEGG_ARRHYTHMOGENIC_RIGHT_VENTRICULAR_CARDIOMYOPATHY_ARVC	KEGG_ARRHYTHMOGENIC_RIGHT_VENTRICULAR_CARDIOMYOPATHY_ARVC	KEGG_ARRHYTHMOGENIC_RIGHT_VENTRICULAR_CARDIOMYOPATHY_ARVC	74	0.386266979	1.285820135	0.071356784	0.276444486	0.221369817	5972	tags=46%, list=32%, signal=31%	SGCB/CDH2/CACNB3/ITGB5/DAG1/EMD/CACNA2D3/CACNB4/ITGA6/CACNG2/ATP2A2/CACNA2D2/CTNNB1/CACNB1/ITGB1/TCF7L1/CTNNA1/ITGA9/CACNA1C/ITGA2/SGCD/CACNG4/LMNA/GJA1/ACTN4/SGCG/CACNA1D/JUP/DSP/ACTN1/CACNA1S/ITGA7/ITGB6/DSG2
KEGG_PATHWAYS_IN_CANCER	KEGG_PATHWAYS_IN_CANCER	KEGG_PATHWAYS_IN_CANCER	325	0.319863104	1.162671048	0.072927073	0.276444486	0.221369817	6075	tags=41%, list=32%, signal=28%	FGF13/FGF3/FZD3/FZD9/GLI2/FGF12/NKX3-1/WNT11/FZD2/PLCG1/RAC3/TGFBR1/IGF1R/CDK6/FGF8/FZD1/RALB/WNT3/LAMC1/WNT2B/PIK3CA/WNT9A/ITGA6/BRAF/CDK2/EGF/RBX1/E2F3/CXCL8/LAMB1/CTBP1/CTNNB1/LAMC2/LAMA1/AKT1/LAMA5/PPARD/CCNE1/RAF1/HIF1A/SMAD2/GSTP1/DVL3/ITGB1/SLC2A1/VHL/LAMC3/SMO/TCF7L1/MET/ABL1/TGFB2/ARAF/FZD10/CTNNA1/ARNT/FGF19/VEGFB/WNT7B/DVL2/RUNX1/E2F1/GSK3B/ITGA2/EGLN1/FZD7/MAPK1/PLD1/MMP2/EP300/BCR/AX…
KEGG_MTOR_SIGNALING_PATHWAY	KEGG_MTOR_SIGNALING_PATHWAY	KEGG_MTOR_SIGNALING_PATHWAY	52	0.40016493	1.287352632	0.083333333	0.308712121	0.247208931	6605	tags=56%, list=35%, signal=36%	RPS6KA3/PRKAA2/PIK3CA/BRAF/AKT1/ULK3/HIF1A/STRADA/VEGFB/PRKAA1/MAPK1/RPS6KB1/RPTOR/RPS6KA2/PGF/RPS6KB2/PIK3R3/TSC2/VEGFA/TSC1/RHEB/VEGFD/MAPK3/IGF1/AKT2/EIF4E2/EIF4E/DDIT4/ULK1
KEGG_GLYCEROLIPID_METABOLISM	KEGG_GLYCEROLIPID_METABOLISM	KEGG_GLYCEROLIPID_METABOLISM	46	0.406685637	1.294316933	0.088024565	0.318844535	0.255322715	6648	tags=48%, list=36%, signal=31%	PNPLA3/MBOAT2/LCLAT1/DGAT1/DGKI/DGKD/AGPAT1/AGPAT4/AGPAT2/GPAT4/GLA/DGKQ/ALDH9A1/AKR1B1/AGPAT3/DGKE/AGK/DGKA/GPAT3/GPAM/LIPG/GLYCTK
KEGG_DRUG_METABOLISM_OTHER_ENZYMES	KEGG_DRUG_METABOLISM_OTHER_ENZYMES	KEGG_DRUG_METABOLISM_OTHER_ENZYMES	51	-0.229792347	-1.265204437	0.096739465	0.334661027	0.267988165	2384	tags=33%, list=13%, signal=29%	TPMT/CES5A/UGT2B7/UGT2A3/DPYD/CYP3A7/CYP3A4/CES1/UGT2B10/UGT2B28/CYP2A13/UGT2B15/UGT2B17/UPB1/NAT1/NAT2/TYMP
KEGG_EPITHELIAL_CELL_SIGNALING_IN_HELICOBACTER_PYLORI_INFECTION	KEGG_EPITHELIAL_CELL_SIGNALING_IN_HELICOBACTER_PYLORI_INFECTION	KEGG_EPITHELIAL_CELL_SIGNALING_IN_HELICOBACTER_PYLORI_INFECTION	68	0.377881147	1.245729939	0.098690836	0.334661027	0.267988165	5979	tags=47%, list=32%, signal=32%	PLCG1/ADAM10/ATP6AP1/IGSF5/ADAM17/F11R/CXCL1/MAP2K4/GIT1/ATP6V0E2/CXCL8/MAPK12/PTPN11/PTPRZ1/HBEGF/MAPK11/MET/ATP6V1G1/ATP6V1H/ATP6V0A2/SRC/MAPK9/ATP6V1E2/EGFR/IKBKB/ATP6V1F/ATP6V0B/MAPK13/MAPK14/ATP6V1G2/ATP6V1G3/ATP6V0A1
KEGG_RENAL_CELL_CARCINOMA	KEGG_RENAL_CELL_CARCINOMA	KEGG_RENAL_CELL_CARCINOMA	70	0.376473047	1.245365505	0.096676737	0.334661027	0.267988165	5535	tags=44%, list=30%, signal=31%	PAK5/PIK3CA/GAB1/BRAF/RBX1/PAK6/PTPN11/AKT1/RAF1/HIF1A/SLC2A1/VHL/MET/TGFB2/ARAF/ARNT/VEGFB/EGLN1/MAPK1/EP300/CRKL/CRK/PGF/ELOB/HRAS/EGLN2/PIK3R3/KRAS/VEGFA/PAK3/VEGFD
KEGG_CHRONIC_MYELOID_LEUKEMIA	KEGG_CHRONIC_MYELOID_LEUKEMIA	KEGG_CHRONIC_MYELOID_LEUKEMIA	73	0.371611631	1.233694362	0.100603622	0.334661027	0.267988165	4797	tags=40%, list=26%, signal=30%	SHC4/SHC2/TGFBR1/CDK6/PIK3CA/BRAF/E2F3/CTBP1/PTPN11/AKT1/RAF1/ABL1/TGFB2/ARAF/RUNX1/E2F1/MAPK1/BCR/CRKL/SHC3/CRK/CDKN1A/BCL2L1/BAD/HRAS/PIK3R3/HDAC2/KRAS/IKBKB
KEGG_SPHINGOLIPID_METABOLISM	KEGG_SPHINGOLIPID_METABOLISM	KEGG_SPHINGOLIPID_METABOLISM	38	0.412560802	1.285752236	0.112371134	0.366329897	0.293347802	3244	tags=32%, list=17%, signal=26%	CERK/SMPD1/UGT8/GLB1/SGPP2/ASAH1/SPHK1/DEGS1/ACER2/SMPD2/GLA/SGMS2
KEGG_HEDGEHOG_SIGNALING_PATHWAY	KEGG_HEDGEHOG_SIGNALING_PATHWAY	KEGG_HEDGEHOG_SIGNALING_PATHWAY	56	0.380966758	1.23242036	0.123481781	0.394657458	0.316031804	7092	tags=50%, list=38%, signal=31%	GLI2/WNT11/WNT3/WNT2B/PRKX/CSNK1E/BMP7/RAB23/CSNK1G1/WNT9A/PRKACA/SMO/WNT7B/CSNK1D/GSK3B/BMP4/WNT6/BMP8A/GLI3/WNT7A/ZIC2/STK36/PTCH1/CSNK1A1/CSNK1G2/CSNK1G3/WNT9B/HHIP
KEGG_HOMOLOGOUS_RECOMBINATION	KEGG_HOMOLOGOUS_RECOMBINATION	KEGG_HOMOLOGOUS_RECOMBINATION	28	0.434542934	1.294816518	0.127906977	0.400939177	0.321062047	9820	tags=79%, list=52%, signal=37%	TOP3B/SEM1/BLM/RPA4/TOP3A/EME1/RAD51D/RAD51B/XRCC2/RAD54L/POLD2/RAD50/RPA3/RAD54B/MUS81/RAD51/SSBP1/XRCC3/RPA1/BRCA2/RAD51C/RAD52
KEGG_NUCLEOTIDE_EXCISION_REPAIR	KEGG_NUCLEOTIDE_EXCISION_REPAIR	KEGG_NUCLEOTIDE_EXCISION_REPAIR	44	0.394090649	1.250617101	0.13408393	0.412371333	0.330216631	9107	tags=64%, list=49%, signal=33%	ERCC4/RBX1/CETN2/CUL4B/RPA4/RFC1/GTF2H1/GTF2H5/POLE/MNAT1/XPA/RAD23B/ERCC3/DDB2/RFC5/ERCC1/ERCC2/POLD2/RFC4/POLE3/RPA3/LIG1/XPC/GTF2H4/RPA1/POLE4/ERCC8/RAD23A
KEGG_SPLICEOSOME	KEGG_SPLICEOSOME	KEGG_SPLICEOSOME	126	0.337836771	1.166474585	0.144	0.434666667	0.348070175	9339	tags=60%, list=50%, signal=30%	SF3B5/DHX8/HSPA6/PRPF4/NCBP2/LSM8/LSM7/LSM5/ISY1/PRPF3/DHX16/SNRNP200/DDX23/SRSF9/PRPF40B/DHX15/TRA2B/ZMAT2/PRPF8/MAGOHB/SRSF4/DDX46/AQR/CDC40/NCBP1/SNRPD3/SNRPD2/HSPA1B/LSM4/RBMX/SF3B4/ALYREF/SNRPE/SNRPC/SNRPF/PUF60/PHF5A/PPIL1/USP39/DDX42/XAB2/THOC2/LSM3/SNRNP27/HNRNPA3/PRPF18/THOC3/CHERP/WBP11/SNRNP40/EFTUD2/RBM8A/TXNL4A/PRPF40A/SNRPA1/SRSF3/TRA2A/SNU13/CRNKL1/LSM2/HNRNPU/PRPF31/DDX39B/DDX5/EI…
KEGG_MATURITY_ONSET_DIABETES_OF_THE_YOUNG	KEGG_MATURITY_ONSET_DIABETES_OF_THE_YOUNG	KEGG_MATURITY_ONSET_DIABETES_OF_THE_YOUNG	25	0.433479686	1.27052081	0.149301826	0.437252928	0.350141189	3336	tags=32%, list=18%, signal=26%	NKX2-2/NEUROG3/PAX6/ONECUT1/SLC2A2/NKX6-1/IAPP/HES1
KEGG_GLYCOSAMINOGLYCAN_DEGRADATION	KEGG_GLYCOSAMINOGLYCAN_DEGRADATION	KEGG_GLYCOSAMINOGLYCAN_DEGRADATION	21	0.442519716	1.250861867	0.163596966	0.437252928	0.350141189	6233	tags=57%, list=33%, signal=38%	HGSNAT/HYAL2/GUSB/GLB1/IDUA/HEXA/SGSH/GNS/SPAM1/IDS/NAGLU/GALNS
KEGG_BLADDER_CANCER	KEGG_BLADDER_CANCER	KEGG_BLADDER_CANCER	42	0.392274409	1.235420127	0.152420185	0.437252928	0.350141189	8161	tags=69%, list=44%, signal=39%	BRAF/EGF/E2F3/CXCL8/RAF1/ARAF/VEGFB/E2F1/MAPK1/MMP2/PGF/CDKN1A/HRAS/EGFR/KRAS/VEGFA/VEGFD/DAPK2/ERBB2/MMP1/DAPK3/MAPK3/CDH1/CDK4/MDM2/THBS1/E2F2/TP53/MAP2K1
KEGG_NOTCH_SIGNALING_PATHWAY	KEGG_NOTCH_SIGNALING_PATHWAY	KEGG_NOTCH_SIGNALING_PATHWAY	47	0.379944425	1.211839606	0.161389173	0.437252928	0.350141189	7604	tags=55%, list=41%, signal=33%	APH1A/ADAM17/DTX3/NCSTN/DLL3/MAML2/CTBP1/DTX4/JAG1/DVL3/RFNG/DVL2/HES1/EP300/NOTCH1/DLL4/PSEN1/HDAC2/NOTCH3/KAT2A/DVL1/MAML1/NUMBL/CTBP2/PSEN2/DLL1
KEGG_GLYCINE_SERINE_AND_THREONINE_METABOLISM	KEGG_GLYCINE_SERINE_AND_THREONINE_METABOLISM	KEGG_GLYCINE_SERINE_AND_THREONINE_METABOLISM	31	-0.255106991	-1.187586726	0.163634531	0.437252928	0.350141189	12568	tags=97%, list=67%, signal=32%	ALAS2/GLYCTK/DLD/SHMT1/SRR/AGXT2/PIPOX/GNMT/GAMT/SHMT2/AOC2/AOC3/ALAS1/CBS/AMT/PHGDH/PSPH/CHDH/CTH/MAOA/MAOB/AGXT/SARDH/GLDC/GATM/BHMT/DMGDH/SDS/DAO/PSAT1
KEGG_ENDOCYTOSIS	KEGG_ENDOCYTOSIS	KEGG_ENDOCYTOSIS	181	0.319073803	1.131882113	0.157842158	0.437252928	0.350141189	4937	tags=36%, list=26%, signal=27%	CLTCL1/VPS37D/GRK4/IGF1R/SH3GL3/RAB11FIP5/TFRC/PRKCZ/VPS37A/PIP5K1A/RBSN/GIT1/CLTC/CHMP6/ACAP2/EGF/RAB22A/VPS37B/VPS25/SH3GL2/RAB5B/STAMBP/EHD3/ITCH/EPN2/ASAP1/VTA1/HSPA6/CHMP3/RAB11B/SNF8/RAB11FIP3/SMURF2/PARD3/MET/CHMP4B/CHMP2A/SMAP1/ASAP3/AP2S1/ARAP3/EEA1/ARFGAP1/PRKCI/ASAP2/PLD1/NEDD4L/PIP4K2B/FGFR2/ERBB4/TRAF6/PIP5K1C/RAB5C/AGAP1/ARFGAP2/SRC/STAM/RNF41/HRAS/VPS45/SH3GL1/EGFR/TSG101/DNM1L/SMU…
KEGG_MAPK_SIGNALING_PATHWAY	KEGG_MAPK_SIGNALING_PATHWAY	KEGG_MAPK_SIGNALING_PATHWAY	267	0.309799052	1.115629568	0.154845155	0.437252928	0.350141189	5642	tags=35%, list=30%, signal=25%	FGF13/FGF3/MAP2K3/NGF/FGF12/RPS6KA3/MAP3K12/RAC3/TGFBR1/FGF8/CACNB3/MAP3K7/MAP3K13/CACNA1E/MAP4K4/MAPK7/PRKX/CACNA2D3/MAPK8IP1/CACNB4/MAP2K4/ATF2/MAP3K4/BRAF/TAOK1/MAP4K3/DUSP9/CACNG2/EGF/PRKACA/BDNF/NF1/TNFRSF1A/MAPK12/NLK/CACNA2D2/STK3/MAP3K20/PLA2G4B/AKT1/PPP3CA/PLA2G12A/RAF1/HSPA6/CACNB1/NR4A1/JMJD7-PLA2G4B/MAPK11/MAP4K2/TGFB2/SRF/DUSP6/FGF19/DUSP7/CACNA1C/MAPK1/FGF23/FGFR2/FGF9/TRAF6/CRKL/PL…
KEGG_BASAL_TRANSCRIPTION_FACTORS	KEGG_BASAL_TRANSCRIPTION_FACTORS	KEGG_BASAL_TRANSCRIPTION_FACTORS	35	0.400707249	1.231524859	0.166320166	0.437261082	0.350147719	3748	tags=31%, list=20%, signal=25%	GTF2A2/STON1/TAF9B/TAF11/TAF1/GTF2IRD1/TAF4/TAF6/TAF6L/GTF2H1/GTF2E2
KEGG_LYSINE_DEGRADATION	KEGG_LYSINE_DEGRADATION	KEGG_LYSINE_DEGRADATION	44	0.382798193	1.214781341	0.170931423	0.442251141	0.354143633	9087	tags=70%, list=49%, signal=36%	AADAT/AASS/PLOD2/AASDH/TMLHE/SETMAR/PLOD1/DOT1L/NSD2/EHMT1/ACAT2/PLOD3/KMT5C/ALDH9A1/ASH1L/SETDB1/NSD1/SETD2/KMT5A/NSD3/SETD7/PIPOX/OGDH/SETD1A/SUV39H1/HADH/EHMT2/ALDH1B1/EHHADH/KMT5B/SUV39H2
KEGG_FOLATE_BIOSYNTHESIS	KEGG_FOLATE_BIOSYNTHESIS	KEGG_FOLATE_BIOSYNTHESIS	11	-0.37246094	-1.242674864	0.183673469	0.454944179	0.364307899	1067	tags=45%, list=6%, signal=43%	ALPI/ALPP/ALPG/QDPR/GCH1
KEGG_O_GLYCAN_BIOSYNTHESIS	KEGG_O_GLYCAN_BIOSYNTHESIS	KEGG_O_GLYCAN_BIOSYNTHESIS	30	0.408781605	1.227531353	0.184210526	0.454944179	0.364307899	4136	tags=37%, list=22%, signal=29%	GALNT1/C1GALT1C1/B4GALT5/GALNT3/GALNTL5/GALNT14/ST3GAL1/GALNT10/GALNT7/C1GALT1/GALNT16
KEGG_CELL_CYCLE	KEGG_CELL_CYCLE	KEGG_CELL_CYCLE	124	0.332742719	1.147777352	0.18	0.454944179	0.364307899	9708	tags=67%, list=52%, signal=32%	CDK6/STAG1/ANAPC13/CDK2/RBX1/E2F3/CCNB3/CCNE1/SMAD2/CDC14B/CDC26/CDC14A/ABL1/TGFB2/YWHAZ/ANAPC11/FZR1/TFDP2/BUB1B/MAD2L2/E2F1/ESPL1/GSK3B/YWHAQ/EP300/ANAPC10/CDC27/CDKN1A/STAG2/SKP1/YWHAG/CDKN2D/YWHAE/CCNE2/HDAC2/ORC3/ANAPC2/CDC45/SKP2/CCNA2/ATR/CCNB2/PRKDC/SMC1A/TTK/ORC4/ANAPC1/RAD21/MCM2/BUB1/MAD2L1/SMAD4/ORC2/CDK4/PLK1/CDC6/CHEK2/PKMYT1/MDM2/ZBTB17/CDC23/E2F2/CDC25A/CDKN1C/CUL1/TP53/ORC5/MCM6/…
KEGG_BIOSYNTHESIS_OF_UNSATURATED_FATTY_ACIDS	KEGG_BIOSYNTHESIS_OF_UNSATURATED_FATTY_ACIDS	KEGG_BIOSYNTHESIS_OF_UNSATURATED_FATTY_ACIDS	22	0.427969862	1.2219154	0.192640693	0.468663178	0.37529373	5153	tags=50%, list=28%, signal=36%	HACD1/HSD17B12/HACD2/ELOVL6/SCD5/ELOVL5/TECR/ELOVL2/YOD1/PECR/ACOX3
KEGG_RNA_DEGRADATION	KEGG_RNA_DEGRADATION	KEGG_RNA_DEGRADATION	54	0.365662306	1.180405276	0.2	0.479411765	0.383900929	7991	tags=46%, list=43%, signal=27%	ENO2/PARN/TENT4A/CNOT7/C1D/EDC3/LSM8/LSM7/LSM5/EXOSC3/CNOT3/EXOSC4/LSM1/CNOT6/LSM4/MPHOSPH6/DCP1A/LSM3/CNOT8/XRN2/PAPOLG/EXOSC7/LSM2/ZCCHC7/CNOT9
KEGG_TYPE_II_DIABETES_MELLITUS	KEGG_TYPE_II_DIABETES_MELLITUS	KEGG_TYPE_II_DIABETES_MELLITUS	47	0.369088949	1.177215869	0.206332993	0.487424316	0.390317179	6314	tags=45%, list=34%, signal=30%	CACNA1E/ABCC8/IRS4/INSR/PRKCZ/PIK3CA/HK2/SLC2A2/PKM/CACNA1C/MAPK1/KCNJ11/MAPK9/MAFA/PIK3R3/IKBKB/CACNA1D/SOCS2/SOCS3/MAPK3/IRS1
KEGG_LYSOSOME	KEGG_LYSOSOME	KEGG_LYSOSOME	120	0.326998603	1.126390374	0.213	0.495985714	0.397172932	4277	tags=32%, list=23%, signal=25%	CLTCL1/ENTPD4/SLC11A2/SMPD1/SUMF1/ATP6AP1/CTSV/HGSNAT/SORT1/MANBA/LAMP2/CLTC/M6PR/LAPTM4A/GUSB/GLB1/ASAH1/IDUA/SLC17A5/MCOLN1/HEXA/LAMP1/AP4M1/PPT2/GLA/AP1S2/CD164/ATP6V1H/SGSH/SCARB2/IGF2R/ATP6V0A2/AP3M2/LAPTM4B/GNS/CTSF/AP1S3/AP1B1
KEGG_SMALL_CELL_LUNG_CANCER	KEGG_SMALL_CELL_LUNG_CANCER	KEGG_SMALL_CELL_LUNG_CANCER	84	0.337027181	1.132103677	0.230923695	0.530148764	0.424529847	5038	tags=38%, list=27%, signal=28%	CDK6/LAMC1/PIK3CA/ITGA6/CDK2/E2F3/LAMB1/LAMC2/LAMA1/AKT1/LAMA5/CCNE1/ITGB1/LAMC3/E2F1/ITGA2/PIAS2/PIAS3/TRAF6/COL4A2/COL4A1/RXRB/BCL2L1/PIAS4/COL4A6/APAF1/CCNE2/LAMB2/PIK3R3/IKBKB/LAMA4/LAMB4
KEGG_HYPERTROPHIC_CARDIOMYOPATHY_HCM	KEGG_HYPERTROPHIC_CARDIOMYOPATHY_HCM	KEGG_HYPERTROPHIC_CARDIOMYOPATHY_HCM	83	0.335780082	1.127587629	0.247991968	0.561426261	0.449576082	4124	tags=31%, list=22%, signal=25%	SGCB/CACNB3/ITGB5/DAG1/EMD/CACNA2D3/PRKAA2/CACNB4/ITGA6/CACNG2/ATP2A2/TPM4/CACNA2D2/PRKAB2/CACNB1/ITGB1/TGFB2/ITGA9/TNNI3/CACNA1C/ITGA2/PRKAA1/MYL3/SGCD/CACNG4/LMNA
KEGG_SULFUR_METABOLISM	KEGG_SULFUR_METABOLISM	KEGG_SULFUR_METABOLISM	12	-0.317581654	-1.103251055	0.277777778	0.615169223	0.4926121	12779	tags=100%, list=68%, signal=32%	SULT1A3/SULT2B1/BPNT1/CHST12/PAPSS1/SULT1A2/SULT1E1/CHST11/PAPSS2/CHST13/SULT1A1
KEGG_VASCULAR_SMOOTH_MUSCLE_CONTRACTION	KEGG_VASCULAR_SMOOTH_MUSCLE_CONTRACTION	KEGG_VASCULAR_SMOOTH_MUSCLE_CONTRACTION	114	0.31937421	1.094148849	0.279279279	0.615169223	0.4926121	8347	tags=53%, list=45%, signal=29%	ADCY2/PRKX/GNAS/ADCY6/BRAF/PRKACA/PLA2G4B/ADCY5/PLA2G12A/RAF1/MYL6B/MYLK/JMJD7-PLA2G4B/ARHGEF11/ARAF/CALD1/PLCB3/ADCY3/CACNA1C/ACTG2/MAPK1/PPP1CB/GNA11/ROCK2/PLA2G6/PRKG1/ADORA2B/MYL6/GUCY1A2/ADCY1/EDNRA/GUCY1A1/PPP1CA/CALCRL/PRKCA/CACNA1D/CACNA1S/ITPR3/GNA12/KCNMB4/PLA2G10/ROCK1/MAPK3/AVPR1A/AVPR1B/PPP1CC/PPP1R12A/PPP1R14A/ADRA1D/PLCB4/AGTR1/CALM2/MYLK2/ACTA2/MYL9/MAP2K1/ITPR2/PLA2G4E/CALM1/CALM3
KEGG_PANCREATIC_CANCER	KEGG_PANCREATIC_CANCER	KEGG_PANCREATIC_CANCER	70	0.334500166	1.106520035	0.298086606	0.647841558	0.518775287	8161	tags=60%, list=44%, signal=34%	RAC3/TGFBR1/CDK6/RALB/PIK3CA/BRAF/EGF/E2F3/AKT1/RAF1/SMAD2/TGFB2/ARAF/VEGFB/E2F1/MAPK1/PLD1/PGF/BCL2L1/BAD/MAPK9/EGFR/PIK3R3/KRAS/IKBKB/VEGFA/RALA/VEGFD/STAT3/ERBB2/MAPK3/AKT2/SMAD4/CDK4/RALGDS/TGFA/E2F2/IKBKG/RELA/RAD51/TP53/MAP2K1
KEGG_GLUTATHIONE_METABOLISM	KEGG_GLUTATHIONE_METABOLISM	KEGG_GLUTATHIONE_METABOLISM	47	0.348418574	1.111287334	0.317671093	0.679519481	0.544142174	2735	tags=23%, list=15%, signal=20%	SMS/MGST3/GGT7/GPX6/ODC1/GPX5/GSS/GSTA4/GPX7/GSTP1/RRM2
KEGG_NEUROTROPHIN_SIGNALING_PATHWAY	KEGG_NEUROTROPHIN_SIGNALING_PATHWAY	KEGG_NEUROTROPHIN_SIGNALING_PATHWAY	126	0.312021543	1.077340393	0.321	0.679519481	0.544142174	6393	tags=42%, list=34%, signal=28%	SHC4/NGF/SHC2/KIDINS220/MAGED1/RPS6KA3/PLCG1/MAPK7/SORT1/IRS4/PIK3CA/GAB1/CAMK2B/BRAF/BDNF/MAPK12/PTPN11/AKT1/RAF1/MAPK11/ABL1/NTRK3/YWHAZ/GSK3B/YWHAQ/MAPK1/TRAF6/CRKL/RPS6KA2/SHC3/CRK/NTRK2/BAD/MAPK9/HRAS/BEX3/YWHAG/YWHAE/PSEN1/PIK3R3/KRAS/IKBKB/SH2B1/MAPK13/NFKBIB/IRAK1/MAPK14/MAPK3/IRAK4/SHC1/AKT2/IRS1/MAP2K7
KEGG_OTHER_GLYCAN_DEGRADATION	KEGG_OTHER_GLYCAN_DEGRADATION	KEGG_OTHER_GLYCAN_DEGRADATION	15	0.425478704	1.115675976	0.346153846	0.699941176	0.560495356	4132	tags=33%, list=22%, signal=26%	MANBA/MAN2B2/GLB1/HEXA/ENGASE
KEGG_RIBOFLAVIN_METABOLISM	KEGG_RIBOFLAVIN_METABOLISM	KEGG_RIBOFLAVIN_METABOLISM	16	0.415299741	1.108264803	0.362416107	0.699941176	0.560495356	8794	tags=81%, list=47%, signal=43%	ENPP1/MTMR2/ACP6/PHPT1/ENPP3/MTMR1/MTMR7/ACP3/RFK/TYR/FLAD1/MTMR6/ACP1
KEGG_GALACTOSE_METABOLISM	KEGG_GALACTOSE_METABOLISM	KEGG_GALACTOSE_METABOLISM	25	0.371050302	1.087541461	0.3566058	0.699941176	0.560495356	9732	tags=76%, list=52%, signal=37%	B4GALT1/UGP2/HK2/GLB1/PGM1/GLA/B4GALT2/PGM2/AKR1B1/GALK1/G6PC2/GAA/PFKL/PFKP/PFKM/GANC/GALE/GCK/HK1
KEGG_INOSITOL_PHOSPHATE_METABOLISM	KEGG_INOSITOL_PHOSPHATE_METABOLISM	KEGG_INOSITOL_PHOSPHATE_METABOLISM	54	0.335448752	1.082872011	0.353299492	0.699941176	0.560495356	3751	tags=31%, list=20%, signal=25%	PLCG1/PI4KA/PLCD4/CDIPT/OCRL/PIP5K1A/PIK3CA/INPPL1/IMPA2/INPP5A/TPI1/PLCD1/PIP4K2C/PLCB3/INPP5J/PIP4K2B/PIP5K1C
KEGG_GLIOMA	KEGG_GLIOMA	KEGG_GLIOMA	65	0.328659537	1.078487841	0.344758065	0.699941176	0.560495356	8685	tags=60%, list=46%, signal=32%	SHC4/SHC2/PLCG1/IGF1R/CDK6/PIK3CA/CAMK2B/BRAF/EGF/E2F3/AKT1/RAF1/ARAF/E2F1/MAPK1/SHC3/CDKN1A/PDGFA/HRAS/EGFR/PIK3R3/KRAS/PRKCA/MAPK3/IGF1/SHC1/AKT2/CDK4/MDM2/TGFA/E2F2/CALM2/TP53/MAP2K1/PDGFRB/CALM1/CALM3/CAMK2G/SOS2
KEGG_VALINE_LEUCINE_AND_ISOLEUCINE_DEGRADATION	KEGG_VALINE_LEUCINE_AND_ISOLEUCINE_DEGRADATION	KEGG_VALINE_LEUCINE_AND_ISOLEUCINE_DEGRADATION	44	-0.208609121	-1.069540934	0.338114997	0.699941176	0.560495356	2784	tags=30%, list=15%, signal=25%	ACADS/BCAT2/ACAA2/HMGCL/ALDH2/MCEE/ACADM/ECHS1/OXCT2/HMGCS2/ACADSB/IL4I1/AOX1
KEGG_PYRIMIDINE_METABOLISM	KEGG_PYRIMIDINE_METABOLISM	KEGG_PYRIMIDINE_METABOLISM	97	0.314034173	1.064430264	0.364729459	0.699941176	0.560495356	9011	tags=56%, list=48%, signal=29%	ENTPD4/ENTPD3/NT5C1B/CTPS2/POLR2J/NME4/CANT1/POLR2F/POLR2B/RRM2/UCK1/ENTPD6/POLR3H/UMPS/POLR2I/POLE/UPRT/POLR2L/POLR3F/POLA1/PRIM2/TXNRD2/POLR2A/UPP1/RRM1/NME6/DCK/POLR2K/TK1/POLR3D/POLD2/TXNRD1/POLR2H/ENTPD5/POLE3/DUT/POLR2E/POLR2G/POLA2/DTYMK/RRM2B/UCK2/CTPS1/POLR2J3/NME1-NME2/POLR1A/UCKL1/NME1/NME2/NME3/POLR2D/POLR1C/POLE4/POLR3K
KEGG_HUNTINGTONS_DISEASE	KEGG_HUNTINGTONS_DISEASE	KEGG_HUNTINGTONS_DISEASE	171	0.297366387	1.049851829	0.365	0.699941176	0.560495356	8381	tags=53%, list=45%, signal=29%	CLTCL1/NDUFB6/CLTC/BDNF/NDUFB2/NDUFS6/CREB5/POLR2J/HTT/REST/RCOR1/CREB1/CREB3/POLR2F/POLR2B/SIN3A/UQCRQ/UQCR10/PLCB3/AP2S1/TAF4/NDUFV1/CREB3L2/ATP5F1E/HIP1/SP1/COX8A/EP300/POLR2I/DCTN2/NDUFA4/DNAL4/CREB3L4/NDUFB4/POLR2L/ATP5PF/NDUFS3/COX7A2/APAF1/DLG4/HDAC2/UQCR11/POLR2A/DCTN1/TBP/COX6A1/NDUFC2/ATP5MC2/SDHC/NRF1/PPARGC1A/NDUFA6/NDUFS2/NDUFB3/NDUFS5/COX6C/NDUFC1/POLR2K/UQCRC1/IFT57/NDUFB7/NDUFB10/…
KEGG_DNA_REPLICATION	KEGG_DNA_REPLICATION	KEGG_DNA_REPLICATION	36	0.346601434	1.070088842	0.370984456	0.703144957	0.563060863	10571	tags=75%, list=56%, signal=33%	RPA4/RFC1/POLE/POLA1/PRIM2/RFC5/MCM2/POLD2/RFC4/POLE3/RPA3/POLA2/RNASEH1/LIG1/MCM6/FEN1/SSBP1/RPA1/MCM3/MCM7/RNASEH2C/POLE4/MCM4/RFC2/RNASEH2A/RFC3/POLD3
KEGG_MISMATCH_REPAIR	KEGG_MISMATCH_REPAIR	KEGG_MISMATCH_REPAIR	23	0.374486585	1.079207592	0.377562028	0.707386328	0.566457247	10571	tags=78%, list=56%, signal=34%	RPA4/RFC1/PMS2/EXO1/RFC5/POLD2/RFC4/MSH6/RPA3/MSH3/LIG1/SSBP1/RPA1/RFC2/MSH2/MLH1/RFC3/POLD3
KEGG_PHOSPHATIDYLINOSITOL_SIGNALING_SYSTEM	KEGG_PHOSPHATIDYLINOSITOL_SIGNALING_SYSTEM	KEGG_PHOSPHATIDYLINOSITOL_SIGNALING_SYSTEM	76	0.316752083	1.055966782	0.392354125	0.722266181	0.578372661	8347	tags=55%, list=45%, signal=31%	PLCG1/DGKI/PI4KA/PLCD4/DGKD/CDIPT/OCRL/PIP5K1A/PIK3CA/INPPL1/CDS2/IMPA2/INPP5A/PLCD1/PIP4K2C/PLCB3/CDS1/DGKQ/INPP5J/PIP4K2B/PIP5K1C/PIK3R3/PI4KB/PLCZ1/PRKCA/DGKE/ITPR3/PIK3C2A/DGKA/ITPK1/INPP5E/IPPK/PIK3C2G/PLCD3/PLCB4/INPP5K/CALM2/DGKH/ITPKA/ITPR2/CALM1/CALM3
KEGG_ASCORBATE_AND_ALDARATE_METABOLISM	KEGG_ASCORBATE_AND_ALDARATE_METABOLISM	KEGG_ASCORBATE_AND_ALDARATE_METABOLISM	25	-0.233885319	-1.022228477	0.394366197	0.722266181	0.578372661	2321	tags=32%, list=12%, signal=28%	ALDH2/UGT2B7/UGT2A3/UGT2B10/UGT2B28/UGT2B15/UGT2B17/MIOX
KEGG_TERPENOID_BACKBONE_BIOSYNTHESIS	KEGG_TERPENOID_BACKBONE_BIOSYNTHESIS	KEGG_TERPENOID_BACKBONE_BIOSYNTHESIS	15	0.395009006	1.035779355	0.442307692	0.792265427	0.634426302	6118	tags=47%, list=33%, signal=31%	HMGCS1/ACAT2/HMGCR/FDPS/MVK/PDSS2/GGPS1
KEGG_REGULATION_OF_ACTIN_CYTOSKELETON	KEGG_REGULATION_OF_ACTIN_CYTOSKELETON	KEGG_REGULATION_OF_ACTIN_CYTOSKELETON	211	0.284251793	1.01395834	0.43956044	0.792265427	0.634426302	5244	tags=34%, list=28%, signal=24%	FGF13/FGF3/FGF12/F2/RAC3/PAK5/FGF8/FGD1/ITGB5/CHRM3/PFN2/PIP5K1A/PIK3CA/GIT1/ITGA6/BRAF/PDGFC/ABI2/EGF/BRK1/PAK6/MYH10/RAF1/IQGAP3/WASF1/MYLK/ITGB1/ARHGAP35/ARHGEF7/CYFIP1/ARAF/SSH2/PIP4K2C/ITGA9/PDGFD/DIAPH3/FGF19/LIMK1/NCKAP1/WASF2/ITGA2/SSH3/MAPK1/PPP1CB/FGF23/PIP4K2B/FGFR2/MYL7/FGF9/ROCK2/CRKL/PIP5K1C/CRK/IQGAP1/RRAS2/FGFR1/PDGFA/MYH14/ACTN4/HRAS/SLC9A1/ARPC1A/EGFR/PIK3R3/KRAS/PPP1CA/GSN/LIMK…
KEGG_LONG_TERM_POTENTIATION	KEGG_LONG_TERM_POTENTIATION	KEGG_LONG_TERM_POTENTIATION	70	0.309146448	1.022650428	0.46223565	0.807264455	0.646437148	8539	tags=50%, list=46%, signal=27%	RPS6KA3/PRKX/CAMK2B/BRAF/PRKACA/PPP3CA/RAF1/ARAF/PLCB3/CACNA1C/MAPK1/PPP1CB/EP300/GRM1/RPS6KA2/ADCY1/HRAS/KRAS/PPP1CA/GRIA2/PRKCA/ITPR3/CHP1/MAPK3/PPP1CC/PPP1R12A/GRIN2C/RPS6KA6/PLCB4/CALM2/MAP2K1/ITPR2/CALM1/CALM3/CAMK2G
KEGG_ENDOMETRIAL_CANCER	KEGG_ENDOMETRIAL_CANCER	KEGG_ENDOMETRIAL_CANCER	52	0.315430207	1.014756357	0.470528455	0.807264455	0.646437148	6196	tags=44%, list=33%, signal=30%	PIK3CA/BRAF/EGF/CTNNB1/AKT1/RAF1/TCF7L1/ARAF/CTNNA1/GSK3B/MAPK1/AXIN1/BAD/HRAS/EGFR/PIK3R3/KRAS/AXIN2/ELK1/ERBB2/MAPK3/CDH1/AKT2
KEGG_PURINE_METABOLISM	KEGG_PURINE_METABOLISM	KEGG_PURINE_METABOLISM	158	0.288314297	1.011984231	0.47	0.807264455	0.646437148	8920	tags=50%, list=48%, signal=26%	ADCY2/ENTPD4/ENTPD3/ENTPD2/ENPP1/PDE5A/PDE10A/IMPDH1/AK4/NT5C1B/PDE11A/PDE9A/ADCY6/PDE8A/POLR2J/NME4/ADCY5/CANT1/POLR2F/POLR2B/GMPS/RRM2/ADCY3/PDE4D/ENTPD6/PKM/PRUNE1/POLR3H/PDE3A/ADSL/PDE6D/POLR2I/POLE/GUCY1A2/ADCY1/POLR2L/ENPP3/POLR3F/GUCY1A1/PPAT/POLA1/PRIM2/POLR2A/RRM1/HPRT1/AK5/NME6/DCK/POLR2K/DGUOK/POLR3D/POLD2/XDH/POLR2H/ENTPD5/NUDT9/POLE3/GUCY2F/PKLR/PAICS/POLR2E/POLR2G/POLA2/RRM2B/PDE3B/…
KEGG_ETHER_LIPID_METABOLISM	KEGG_ETHER_LIPID_METABOLISM	KEGG_ETHER_LIPID_METABOLISM	33	0.332268369	1.011294864	0.475444096	0.807264455	0.646437148	5021	tags=36%, list=27%, signal=27%	LPCAT1/PAFAH1B1/PLA2G4B/PLA2G12A/JMJD7-PLA2G4B/AGPS/PLD1/LPCAT2/PLA2G6/PAFAH1B2/PAFAH1B3/CHPT1
KEGG_ALZHEIMERS_DISEASE	KEGG_ALZHEIMERS_DISEASE	KEGG_ALZHEIMERS_DISEASE	157	0.287920272	1.010590882	0.471	0.807264455	0.646437148	8381	tags=52%, list=45%, signal=29%	BACE2/EIF2AK3/ADAM10/BACE1/CDK5R1/APH1A/ADAM17/NCSTN/NDUFB6/SNCA/NDUFB2/ATP2A2/TNFRSF1A/NDUFS6/PPP3CA/ATF6/UQCRQ/UQCR10/PLCB3/APP/NDUFV1/CACNA1C/GSK3B/ATP5F1E/MAPK1/COX8A/NDUFA4/ERN1/BAD/NDUFB4/CDK5/ATP5PF/NDUFS3/COX7A2/PSEN1/APAF1/GAPDH/UQCR11/MME/CACNA1D/COX6A1/NDUFC2/CACNA1S/ATP5MC2/SDHC/ITPR3/NDUFA6/NDUFS2/CHP1/NDUFB3/NDUFS5/COX6C/NDUFC1/UQCRC1/MAPK3/NDUFB7/NDUFB10/NDUFAB1/CAPN1/NDUFA1/LRP1/S…
KEGG_RNA_POLYMERASE	KEGG_RNA_POLYMERASE	KEGG_RNA_POLYMERASE	28	0.332016677	0.989316922	0.497885835	0.836653517	0.669971173	9812	tags=71%, list=52%, signal=34%	POLR2J/POLR2F/POLR2B/POLR3H/POLR2I/POLR2L/POLR3F/POLR2A/POLR2K/POLR3D/POLR2H/POLR2E/POLR2G/POLR2J3/POLR1A/POLR2D/POLR1C/POLR3K/POLR2J2/POLR1B
KEGG_GLYCOSPHINGOLIPID_BIOSYNTHESIS_GLOBO_SERIES	KEGG_GLYCOSPHINGOLIPID_BIOSYNTHESIS_GLOBO_SERIES	KEGG_GLYCOSPHINGOLIPID_BIOSYNTHESIS_GLOBO_SERIES	14	0.379066899	0.978380089	0.530285714	0.882005831	0.706288169	3509	tags=36%, list=19%, signal=29%	B3GALT5/HEXA/ST3GAL1/GLA/B3GALNT1
KEGG_TASTE_TRANSDUCTION	KEGG_TASTE_TRANSDUCTION	KEGG_TASTE_TRANSDUCTION	51	0.305732503	0.984219966	0.537601626	0.885142071	0.708799592	8258	tags=49%, list=44%, signal=27%	TAS2R10/PRKX/GNAS/ADCY6/PRKACA/TAS2R7/TAS2R14/GNB1/TAS2R31/TAS2R3/GNB3/TAS2R4/ASIC2/TAS2R19/KCNB1/TAS2R5/ITPR3/TAS2R46/TRPM5/TAS2R8/GNG13/GNAT3/GNG3/TAS2R38/TAS2R42
KEGG_AMINO_SUGAR_AND_NUCLEOTIDE_SUGAR_METABOLISM	KEGG_AMINO_SUGAR_AND_NUCLEOTIDE_SUGAR_METABOLISM	KEGG_AMINO_SUGAR_AND_NUCLEOTIDE_SUGAR_METABOLISM	43	0.309267803	0.978372563	0.553278689	0.887553295	0.71073044	6710	tags=40%, list=36%, signal=25%	GNPDA2/UGP2/HK2/PGM1/CYB5R3/PGM3/MPI/HEXA/GFPT1/NANP/PGM2/PMM1/GALK1/UAP1/PMM2/CMAS/GPI
KEGG_GLYCOSPHINGOLIPID_BIOSYNTHESIS_GANGLIO_SERIES	KEGG_GLYCOSPHINGOLIPID_BIOSYNTHESIS_GANGLIO_SERIES	KEGG_GLYCOSPHINGOLIPID_BIOSYNTHESIS_GANGLIO_SERIES	15	0.365189132	0.957586684	0.549773756	0.887553295	0.71073044	5663	tags=47%, list=30%, signal=33%	SLC33A1/GLB1/HEXA/ST3GAL1/ST6GALNAC3/B4GALNT1/ST6GALNAC5
KEGG_NICOTINATE_AND_NICOTINAMIDE_METABOLISM	KEGG_NICOTINATE_AND_NICOTINAMIDE_METABOLISM	KEGG_NICOTINATE_AND_NICOTINAMIDE_METABOLISM	24	0.329610793	0.954421474	0.560475162	0.887553295	0.71073044	927	tags=12%, list=5%, signal=12%	NMNAT2/ENPP1/NT5C1B
KEGG_THYROID_CANCER	KEGG_THYROID_CANCER	KEGG_THYROID_CANCER	29	0.31780573	0.947401917	0.560846561	0.887553295	0.71073044	8161	tags=52%, list=44%, signal=29%	BRAF/CTNNB1/TCF7L1/MAPK1/RXRB/HRAS/KRAS/MAPK3/CDH1/RXRG/TPM3/LEF1/TPR/TP53/MAP2K1
KEGG_FRUCTOSE_AND_MANNOSE_METABOLISM	KEGG_FRUCTOSE_AND_MANNOSE_METABOLISM	KEGG_FRUCTOSE_AND_MANNOSE_METABOLISM	33	0.315294296	0.95963243	0.567398119	0.889287437	0.712119097	8083	tags=58%, list=43%, signal=33%	PFKFB4/HK2/TPI1/MTMR2/MPI/PFKFB2/PHPT1/ALDOC/AKR1B10/MTMR1/AKR1B1/PMM1/MTMR7/PMM2/PFKFB3/ALDOA/PFKL/PFKFB1/PFKP
KEGG_FATTY_ACID_METABOLISM	KEGG_FATTY_ACID_METABOLISM	KEGG_FATTY_ACID_METABOLISM	42	-0.192073981	-1.000041207	0.606237235	0.890942218	0.713444204	2962	tags=29%, list=16%, signal=24%	ADH1B/ACADS/GCDH/ADH1C/ACAA2/ALDH2/ECI2/ACADM/ECHS1/ACADSB/ECI1/ACSL5
KEGG_TIGHT_JUNCTION	KEGG_TIGHT_JUNCTION	KEGG_TIGHT_JUNCTION	129	0.279029389	0.965452692	0.59	0.890942218	0.713444204	5360	tags=32%, list=29%, signal=23%	MPDZ/CLDN2/CLDN20/IGSF5/PRKCZ/F11R/PPP2R2A/PPP2CB/MAP3K20/CTNNB1/AKT1/MYH10/CRB3/EPB41L2/TJAP1/LLGL1/PARD3/CTNNA1/MAGI1/AFDN/PRKCI/GNAI1/SPTAN1/MYL7/CSNK2A1/CASK/PPP2R1A/RRAS2/SRC/MYH14/ACTN4/MAGI2/HRAS/MYH7B/ASH1L/KRAS/CTTN/PARD6G/PRKCA/ACTN1/RAB3B
KEGG_P53_SIGNALING_PATHWAY	KEGG_P53_SIGNALING_PATHWAY	KEGG_P53_SIGNALING_PATHWAY	68	0.290956027	0.959170992	0.592145015	0.890942218	0.713444204	7670	tags=47%, list=41%, signal=28%	IGFBP3/CDK6/CDK2/GTSE1/CCNB3/CCNE1/RRM2/COP1/TNFRSF10B/CDKN1A/PERP/PPM1D/APAF1/CCNE2/TSC2/EI24/SERPINB5/TP53I3/ATR/CCNB2/DDB2/IGF1/SHISA5/SERPINE1/SESN2/CDK4/CHEK2/SESN3/MDM2/THBS1/RRM2B/ZMAT3
KEGG_NON_HOMOLOGOUS_END_JOINING	KEGG_NON_HOMOLOGOUS_END_JOINING	KEGG_NON_HOMOLOGOUS_END_JOINING	13	0.375805864	0.952739745	0.578826237	0.890942218	0.713444204	8643	tags=62%, list=46%, signal=33%	XRCC5/POLM/PRKDC/RAD50/XRCC6/XRCC4/FEN1/LIG4
KEGG_PATHOGENIC_ESCHERICHIA_COLI_INFECTION	KEGG_PATHOGENIC_ESCHERICHIA_COLI_INFECTION	KEGG_PATHOGENIC_ESCHERICHIA_COLI_INFECTION	55	0.291618032	0.942349368	0.617647059	0.890942218	0.713444204	6609	tags=45%, list=35%, signal=29%	TUBB3/TUBA1A/TUBB6/CTNNB1/TUBB4A/ITGB1/ABL1/YWHAZ/TUBA3E/TUBA3D/YWHAQ/ROCK2/ARPC1A/TUBA1B/CTTN/TUBB/PRKCA/NCK2/ROCK1/CDH1/TUBB4B/WASL/TUBA1C/ARPC5L/ARPC5
KEGG_BASE_EXCISION_REPAIR	KEGG_BASE_EXCISION_REPAIR	KEGG_BASE_EXCISION_REPAIR	33	0.308185705	0.937996661	0.609195402	0.890942218	0.713444204	9437	tags=58%, list=50%, signal=29%	NEIL2/TDG/MBD4/POLE/LIG3/SMUG1/OGG1/APEX2/NEIL1/POLB/MPG/POLD2/UNG/POLE3/LIG1/FEN1/POLE4/NTHL1/MUTYH
KEGG_SNARE_INTERACTIONS_IN_VESICULAR_TRANSPORT	KEGG_SNARE_INTERACTIONS_IN_VESICULAR_TRANSPORT	KEGG_SNARE_INTERACTIONS_IN_VESICULAR_TRANSPORT	38	0.299655348	0.933880611	0.607216495	0.890942218	0.713444204	10491	tags=71%, list=56%, signal=31%	YKT6/VAMP7/SNAP29/USE1/GOSR2/STX10/STX3/VAMP4/STX18/GOSR1/STX8/STX17/SNAP47/STX12/STX6/TSNARE1/STX5/BNIP1/STX1A/SNAP25/SNAP23/BET1/STX2/STX7/STX19/BET1L/SEC22B
KEGG_NITROGEN_METABOLISM	KEGG_NITROGEN_METABOLISM	KEGG_NITROGEN_METABOLISM	23	0.322065471	0.928138722	0.601941748	0.890942218	0.713444204	9718	tags=65%, list=52%, signal=31%	CA5B/CA14/CA13/CA12/CA3/CPS1/CA6/GLUL/CA9/CA2/GLS/CA1/CA4/ASNS/HAL
KEGG_BETA_ALANINE_METABOLISM	KEGG_BETA_ALANINE_METABOLISM	KEGG_BETA_ALANINE_METABOLISM	22	-0.218256496	-0.902941013	0.615384615	0.890942218	0.713444204	3650	tags=45%, list=19%, signal=37%	DPYS/GAD2/ALDH3A2/GAD1/ALDH2/DPYD/SRM/ACADM/ECHS1/UPB1
KEGG_ABC_TRANSPORTERS	KEGG_ABC_TRANSPORTERS	KEGG_ABC_TRANSPORTERS	44	0.292365452	0.927799824	0.625383828	0.894189158	0.716044272	7593	tags=48%, list=41%, signal=28%	ABCA10/ABCA5/ABCC8/ABCG5/ABCA1/ABCA13/ABCC1/ABCB6/ABCB8/CFTR/ABCA12/ABCC5/ABCB7/ABCB9/ABCG8/ABCC10/ABCG1/ABCD4/ABCC4/ABCA2/ABCC6
KEGG_NON_SMALL_CELL_LUNG_CANCER	KEGG_NON_SMALL_CELL_LUNG_CANCER	KEGG_NON_SMALL_CELL_LUNG_CANCER	54	0.287663027	0.928613504	0.640609137	0.90799382	0.7270987	6196	tags=41%, list=33%, signal=27%	PLCG1/CDK6/PIK3CA/BRAF/EGF/E2F3/AKT1/RAF1/ARAF/E2F1/MAPK1/RXRB/BAD/HRAS/EGFR/PIK3R3/KRAS/PRKCA/ERBB2/MAPK3/RXRG/AKT2
KEGG_OXIDATIVE_PHOSPHORYLATION	KEGG_OXIDATIVE_PHOSPHORYLATION	KEGG_OXIDATIVE_PHOSPHORYLATION	116	0.2735047	0.938799353	0.654654655	0.909285959	0.728133413	7476	tags=46%, list=40%, signal=28%	ATP6AP1/NDUFB6/ATP6V0E2/NDUFB2/ATP4A/NDUFS6/UQCRQ/UQCR10/ATP6V1G1/COX11/NDUFV1/ATP6V1H/ATP5F1E/COX8A/ATP6V0A2/ATP5ME/NDUFA4/NDUFB4/ATP5PF/NDUFA11/NDUFS3/ATP6V1E2/COX7A2/UQCR11/ATP6V1F/COX6A1/NDUFC2/ATP5MC2/ATP6V0B/SDHC/NDUFA6/NDUFS2/NDUFB3/NDUFS5/COX6C/NDUFC1/ATP6V1G2/ATP6V1G3/UQCRC1/ATP6V0A1/NDUFB7/NDUFB10/NDUFAB1/ATP6V1E1/NDUFA1/SDHA/COX5B/ATP5PO/ATP6V1C1/NDUFB9/NDUFS1/ATP5MC3/COX7A2L
KEGG_VEGF_SIGNALING_PATHWAY	KEGG_VEGF_SIGNALING_PATHWAY	KEGG_VEGF_SIGNALING_PATHWAY	76	0.277360292	0.92464508	0.663983903	0.909285959	0.728133413	6196	tags=38%, list=33%, signal=26%	SHC2/PLCG1/RAC3/PIK3CA/MAPK12/PLA2G4B/AKT1/PPP3CA/PLA2G12A/RAF1/SPHK1/JMJD7-PLA2G4B/MAPK11/MAPK1/PLA2G6/SRC/BAD/HRAS/NFATC1/PIK3R3/KRAS/VEGFA/PRKCA/MAPK13/MAPK14/CHP1/PLA2G10/MAPK3/AKT2
KEGG_VALINE_LEUCINE_AND_ISOLEUCINE_BIOSYNTHESIS	KEGG_VALINE_LEUCINE_AND_ISOLEUCINE_BIOSYNTHESIS	KEGG_VALINE_LEUCINE_AND_ISOLEUCINE_BIOSYNTHESIS	11	0.367575545	0.8963309	0.649122807	0.909285959	0.728133413	6553	tags=36%, list=35%, signal=24%	IARS2/VARS2/LARS2/VARS1
KEGG_PYRUVATE_METABOLISM	KEGG_PYRUVATE_METABOLISM	KEGG_PYRUVATE_METABOLISM	40	0.284190055	0.89212067	0.669412976	0.909285959	0.728133413	8886	tags=55%, list=47%, signal=29%	PCK1/ACSS2/LDHA/PC/PKM/ACAT2/HAGH/ALDH9A1/GLO1/ACSS1/LDHB/AKR1B1/ACACA/ACACB/DLD/PKLR/LDHAL6A/ACYP2/ME1/ALDH1B1/MDH2/ACYP1
KEGG_GLYOXYLATE_AND_DICARBOXYLATE_METABOLISM	KEGG_GLYOXYLATE_AND_DICARBOXYLATE_METABOLISM	KEGG_GLYOXYLATE_AND_DICARBOXYLATE_METABOLISM	15	-0.228828058	-0.851728992	0.661016949	0.909285959	0.728133413	14440	tags=93%, list=77%, signal=21%	GLYCTK/CS/ACO1/MTHFD2L/MDH2/AFMID/MTHFD1L/ACO2/MDH1/HAO1/MTHFD2/GRHPR/HAO2/MTHFD1
KEGG_COLORECTAL_CANCER	KEGG_COLORECTAL_CANCER	KEGG_COLORECTAL_CANCER	62	0.27629627	0.903989071	0.680080483	0.909661667	0.72843427	8161	tags=52%, list=44%, signal=29%	RAC3/TGFBR1/PIK3CA/BRAF/CTNNB1/AKT1/RAF1/SMAD2/TCF7L1/TGFB2/ARAF/GSK3B/MAPK1/AXIN1/BAD/MAPK9/PIK3R3/FOS/KRAS/AXIN2/BIRC5/MAPK3/AKT2/SMAD4/LEF1/RALGDS/MSH6/MSH3/APPL1/APC/TP53/MAP2K1
KEGG_ALANINE_ASPARTATE_AND_GLUTAMATE_METABOLISM	KEGG_ALANINE_ASPARTATE_AND_GLUTAMATE_METABOLISM	KEGG_ALANINE_ASPARTATE_AND_GLUTAMATE_METABOLISM	32	-0.19153072	-0.886277812	0.680851064	0.909661667	0.72843427	2510	tags=25%, list=13%, signal=22%	AGXT/GOT2/ACY3/ASPA/GOT1/IL4I1/GLUD1/DDO
KEGG_ARACHIDONIC_ACID_METABOLISM	KEGG_ARACHIDONIC_ACID_METABOLISM	KEGG_ARACHIDONIC_ACID_METABOLISM	57	0.274525238	0.890176363	0.708375378	0.938741355	0.751720556	2276	tags=14%, list=12%, signal=12%	CYP2U1/GGT7/GPX6/GPX5/PLA2G4B/PLA2G12A/GPX7/JMJD7-PLA2G4B
KEGG_CARDIAC_MUSCLE_CONTRACTION	KEGG_CARDIAC_MUSCLE_CONTRACTION	KEGG_CARDIAC_MUSCLE_CONTRACTION	73	0.265450199	0.881254479	0.733400402	0.948986657	0.759924736	7877	tags=48%, list=42%, signal=28%	SLC9A6/ATP1B3/CACNB3/CACNA2D3/CACNB4/CACNG2/ATP2A2/TPM4/CACNA2D2/CACNB1/UQCRQ/UQCR10/TNNI3/ATP1B1/CACNA1C/COX8A/MYL3/CACNG4/SLC9A1/COX7A2/UQCR11/CACNA1D/COX6A1/CACNA1S/COX6C/UQCRC1/TPM3/COX5B/TPM2/TPM1/COX7A2L/ATP1B2/CACNG8/ATP1A1/ATP1B4
KEGG_ADIPOCYTOKINE_SIGNALING_PATHWAY	KEGG_ADIPOCYTOKINE_SIGNALING_PATHWAY	KEGG_ADIPOCYTOKINE_SIGNALING_PATHWAY	66	0.265937359	0.875043265	0.745216516	0.948986657	0.759924736	6763	tags=42%, list=36%, signal=27%	PCK1/IRS4/PRKAA2/TNFRSF1A/PTPN11/AKT1/PRKAB2/SLC2A1/ADIPOR2/ACSL3/PRKAA1/ADIPOR1/RXRB/MAPK9/ACSL4/IKBKB/NFKBIB/PPARGC1A/SOCS3/ACACB/STAT3/RXRG/PRKAG1/AKT2/IRS1/PPARA/CPT1B/G6PC2
KEGG_STARCH_AND_SUCROSE_METABOLISM	KEGG_STARCH_AND_SUCROSE_METABOLISM	KEGG_STARCH_AND_SUCROSE_METABOLISM	50	0.271113824	0.869154583	0.726069246	0.948986657	0.759924736	5357	tags=28%, list=29%, signal=20%	UGT1A7/ENPP1/PGM2L1/UGP2/HK2/GUSB/PGM1/PYGB/GBE1/ENPP3/PGM2/GYS1/PYGL/UGT2A1
KEGG_PRION_DISEASES	KEGG_PRION_DISEASES	KEGG_PRION_DISEASES	35	0.279618688	0.859373935	0.741164241	0.948986657	0.759924736	6508	tags=40%, list=35%, signal=26%	C8A/LAMC1/PRKX/NCAM1/PRKACA/EGR1/MAPK1/NCAM2/NOTCH1/STIP1/ELK1/MAPK3/HSPA5/PRNP
KEGG_TAURINE_AND_HYPOTAURINE_METABOLISM	KEGG_TAURINE_AND_HYPOTAURINE_METABOLISM	KEGG_TAURINE_AND_HYPOTAURINE_METABOLISM	10	0.336910143	0.807794237	0.744680851	0.948986657	0.759924736	3660	tags=20%, list=20%, signal=16%	GGT7/CSAD
KEGG_PANTOTHENATE_AND_COA_BIOSYNTHESIS	KEGG_PANTOTHENATE_AND_COA_BIOSYNTHESIS	KEGG_PANTOTHENATE_AND_COA_BIOSYNTHESIS	16	0.294125014	0.784899119	0.760626398	0.961101573	0.769626058	5187	tags=31%, list=28%, signal=23%	ENPP1/PANK3/COASY/ENPP3/PANK4
KEGG_PARKINSONS_DISEASE	KEGG_PARKINSONS_DISEASE	KEGG_PARKINSONS_DISEASE	113	0.250370525	0.857753357	0.803803804	0.970871208	0.777449337	9308	tags=56%, list=50%, signal=28%	SEPTIN5/GPR37/NDUFB6/SNCA/NDUFB2/NDUFS6/UQCRQ/UQCR10/NDUFV1/ATP5F1E/COX8A/NDUFA4/UBA1/NDUFB4/ATP5PF/UBE2G1/NDUFS3/COX7A2/APAF1/PINK1/UBE2L3/UCHL1/UQCR11/COX6A1/NDUFC2/ATP5MC2/SDHC/NDUFA6/NDUFS2/NDUFB3/NDUFS5/COX6C/NDUFC1/UQCRC1/NDUFB7/NDUFB10/NDUFAB1/UBE2J2/NDUFA1/SDHA/COX5B/ATP5PO/NDUFB9/VDAC3/NDUFS1/ATP5MC3/COX7A2L/NDUFA2/HTRA2/PRKN/UBE2G2/COX7B/NDUFV2/NDUFA8/COX7C/COX6B1/NDUFA5/NDUFA4L2/UQCRFS…
KEGG_GLYCOLYSIS_GLUCONEOGENESIS	KEGG_GLYCOLYSIS_GLUCONEOGENESIS	KEGG_GLYCOLYSIS_GLUCONEOGENESIS	60	0.255191709	0.831471308	0.798387097	0.970871208	0.777449337	5005	tags=30%, list=27%, signal=22%	ENO2/PCK1/BPGM/HK2/ACSS2/LDHA/TPI1/PGM1/PKM/ALDH3B2/PGK1/ALDOC/ALDH9A1/PGK2/GAPDH/PGM2/ACSS1/LDHB
KEGG_PENTOSE_AND_GLUCURONATE_INTERCONVERSIONS	KEGG_PENTOSE_AND_GLUCURONATE_INTERCONVERSIONS	KEGG_PENTOSE_AND_GLUCURONATE_INTERCONVERSIONS	28	0.272883828	0.813117555	0.776955603	0.970871208	0.777449337	3011	tags=18%, list=16%, signal=15%	UGT1A7/UGP2/GUSB/DCXR/DHDH
KEGG_REGULATION_OF_AUTOPHAGY	KEGG_REGULATION_OF_AUTOPHAGY	KEGG_REGULATION_OF_AUTOPHAGY	35	0.256956725	0.789725156	0.816008316	0.970871208	0.777449337	6980	tags=34%, list=37%, signal=22%	GABARAPL1/PRKAA2/ULK3/PIK3R4/ATG5/PRKAA1/BECN1/ATG12/ULK1/IFNA10/ATG4D/ATG4A
KEGG_ALPHA_LINOLENIC_ACID_METABOLISM	KEGG_ALPHA_LINOLENIC_ACID_METABOLISM	KEGG_ALPHA_LINOLENIC_ACID_METABOLISM	19	0.285212064	0.788111886	0.781318681	0.970871208	0.777449337	5825	tags=32%, list=31%, signal=22%	PLA2G4B/PLA2G12A/JMJD7-PLA2G4B/PLA2G6/ACOX3/PLA2G10
KEGG_RENIN_ANGIOTENSIN_SYSTEM	KEGG_RENIN_ANGIOTENSIN_SYSTEM	KEGG_RENIN_ANGIOTENSIN_SYSTEM	17	-0.193508716	-0.756530629	0.815533981	0.970871208	0.777449337	15101	tags=24%, list=81%, signal=5%	AGTR2/ANPEP/REN/CMA1
KEGG_ONE_CARBON_POOL_BY_FOLATE	KEGG_ONE_CARBON_POOL_BY_FOLATE	KEGG_ONE_CARBON_POOL_BY_FOLATE	17	0.277947429	0.749334045	0.810901001	0.970871208	0.777449337	10060	tags=53%, list=54%, signal=25%	MTFMT/MTR/SHMT1/FTCD/DHFR/MTHFD2L/SHMT2/MTHFS/MTHFD1L
KEGG_LIMONENE_AND_PINENE_DEGRADATION	KEGG_LIMONENE_AND_PINENE_DEGRADATION	KEGG_LIMONENE_AND_PINENE_DEGRADATION	10	-0.233791223	-0.74788634	0.807692308	0.970871208	0.777449337	14346	tags=100%, list=77%, signal=23%	YOD1/NAA80/ALDH1B1/EHHADH/HADHA/ALDH7A1/ALDH3A2/ALDH2/ECHS1
KEGG_STEROID_HORMONE_BIOSYNTHESIS	KEGG_STEROID_HORMONE_BIOSYNTHESIS	KEGG_STEROID_HORMONE_BIOSYNTHESIS	55	-0.176763163	-1.005078974	0.836312941	0.987818909	0.791020631	2264	tags=29%, list=12%, signal=26%	CYP19A1/UGT2B7/UGT2A3/CYP3A7/CYP1B1/CYP17A1/CYP7A1/CYP3A4/CYP11B1/UGT2B10/UGT2B28/HSD11B1/HSD17B8/UGT2B15/UGT2B17/AKR1D1
KEGG_CYSTEINE_AND_METHIONINE_METABOLISM	KEGG_CYSTEINE_AND_METHIONINE_METABOLISM	KEGG_CYSTEINE_AND_METHIONINE_METABOLISM	34	-0.180586151	-0.844004644	0.853658537	1	0.800774943	2403	tags=26%, list=13%, signal=23%	GOT2/SRM/LDHAL6B/BHMT/GOT1/SDS/MAT2B/IL4I1/MTAP
KEGG_CALCIUM_SIGNALING_PATHWAY	KEGG_CALCIUM_SIGNALING_PATHWAY	KEGG_CALCIUM_SIGNALING_PATHWAY	177	0.214274253	0.75754267	0.965	1	0.800774943	8347	tags=40%, list=45%, signal=22%	ADCY2/TRPC1/CCKBR/PLCG1/CACNA1E/CHRM3/TACR3/PLCD4/PRKX/GNAS/PHKA2/CAMK2B/PRKACA/HRH1/ATP2A2/PPP3CA/PTGER3/SPHK1/MYLK/PLCD1/ATP2B1/PLCB3/ADCY3/CACNA1C/GNA11/ERBB4/PLN/GRM1/ADORA2B/ADCY1/EDNRA/PHKG1/GNAL/EGFR/PLCZ1/PRKCA/CACNA1D/ERBB3/CACNA1S/ITPR3/HTR7/CHP1/PHKA1/CYSLTR2/ERBB2/AVPR1A/TNNC2/AVPR1B/ATP2B4/SPHK2/PHKG2/CACNA1H/PLCD3/VDAC3/GRIN2C/ADRA1D/PLCB4/P2RX2/CHRM5/AGTR1/CALM2/MYLK2/ATP2A1/ATP2B2…
KEGG_HISTIDINE_METABOLISM	KEGG_HISTIDINE_METABOLISM	KEGG_HISTIDINE_METABOLISM	29	-0.152273943	-0.731295704	0.877192982	1	0.800774943	15874	tags=41%, list=85%, signal=6%	MAOA/ALDH3A1/UROC1/HDC/ALDH3A2/MAOB/ALDH2/ACY3/ASPA/ALDH3B1/HNMT/AOC1
KEGG_PENTOSE_PHOSPHATE_PATHWAY	KEGG_PENTOSE_PHOSPHATE_PATHWAY	KEGG_PENTOSE_PHOSPHATE_PATHWAY	27	0.246400682	0.730155096	0.85942492	1	0.800774943	9180	tags=56%, list=49%, signal=28%	PGM1/ALDOC/G6PD/PGM2/H6PD/GPI/RPE/ALDOA/PFKL/DERA/PRPS2/PFKP/TKTL2/RPIA/PFKM
KEGG_PHENYLALANINE_METABOLISM	KEGG_PHENYLALANINE_METABOLISM	KEGG_PHENYLALANINE_METABOLISM	18	-0.182888841	-0.717527084	0.91588785	1	0.800774943	2706	tags=33%, list=14%, signal=29%	MAOB/GOT2/HPD/GOT1/ALDH3B1/IL4I1
KEGG_AMYOTROPHIC_LATERAL_SCLEROSIS_ALS	KEGG_AMYOTROPHIC_LATERAL_SCLEROSIS_ALS	KEGG_AMYOTROPHIC_LATERAL_SCLEROSIS_ALS	52	0.221700222	0.713221831	0.902439024	1	0.800774943	5947	tags=31%, list=32%, signal=21%	MAP2K3/TNFRSF1A/MAPK12/PPP3CA/MAPK11/ALS2/DERL1/BCL2L1/BAD/APAF1/GRIA2/MAPK13/CCS/MAPK14/CHP1/RAB5A
KEGG_PROPANOATE_METABOLISM	KEGG_PROPANOATE_METABOLISM	KEGG_PROPANOATE_METABOLISM	32	0.234559732	0.711362188	0.889005236	1	0.800774943	7120	tags=34%, list=38%, signal=21%	ACSS2/LDHA/ACAT2/MMUT/ALDH9A1/ACSS1/LDHB/ACACA/ACACB/PCCA/LDHAL6A
KEGG_ACUTE_MYELOID_LEUKEMIA	KEGG_ACUTE_MYELOID_LEUKEMIA	KEGG_ACUTE_MYELOID_LEUKEMIA	57	0.215975227	0.700321922	0.919273461	1	0.800774943	6196	tags=37%, list=33%, signal=25%	PIK3CA/BRAF/AKT1/PPARD/RAF1/TCF7L1/ARAF/RUNX1/MAPK1/RPS6KB1/RPS6KB2/BAD/HRAS/PIK3R3/KRAS/IKBKB/JUP/STAT3/STAT5B/MAPK3/AKT2
KEGG_FC_EPSILON_RI_SIGNALING_PATHWAY	KEGG_FC_EPSILON_RI_SIGNALING_PATHWAY	KEGG_FC_EPSILON_RI_SIGNALING_PATHWAY	79	0.200728051	0.671668258	0.962851406	1	0.800774943	6393	tags=33%, list=34%, signal=22%	MAP2K3/PLCG1/RAC3/PIK3CA/MAP2K4/MAPK12/PLA2G4B/AKT1/PLA2G12A/RAF1/JMJD7-PLA2G4B/MAPK11/MAPK1/PLA2G6/MAPK9/HRAS/PIK3R3/KRAS/PRKCA/MAPK13/MAPK14/PLA2G10/MAPK3/VAV2/AKT2/MAP2K7
KEGG_PRIMARY_BILE_ACID_BIOSYNTHESIS	KEGG_PRIMARY_BILE_ACID_BIOSYNTHESIS	KEGG_PRIMARY_BILE_ACID_BIOSYNTHESIS	16	0.251500985	0.671153054	0.895973154	1	0.800774943	4591	tags=25%, list=25%, signal=19%	CYP46A1/ACOX2/AKR1C4/HSD17B4
KEGG_DORSO_VENTRAL_AXIS_FORMATION	KEGG_DORSO_VENTRAL_AXIS_FORMATION	KEGG_DORSO_VENTRAL_AXIS_FORMATION	24	0.228996151	0.663081576	0.910367171	1	0.800774943	8685	tags=54%, list=46%, signal=29%	FMN2/ETS2/MAPK1/NOTCH1/EGFR/KRAS/NOTCH3/MAPK3/CPEB1/PIWIL2/MAP2K1/SPIRE1/SOS2
KEGG_ALDOSTERONE_REGULATED_SODIUM_REABSORPTION	KEGG_ALDOSTERONE_REGULATED_SODIUM_REABSORPTION	KEGG_ALDOSTERONE_REGULATED_SODIUM_REABSORPTION	42	0.20280811	0.638719261	0.950566426	1	0.800774943	6314	tags=31%, list=34%, signal=21%	ATP1B3/IRS4/INSR/PIK3CA/ATP1B1/MAPK1/NEDD4L/PIK3R3/KRAS/PRKCA/MAPK3/IGF1/IRS1
KEGG_NEUROACTIVE_LIGAND_RECEPTOR_INTERACTION	KEGG_NEUROACTIVE_LIGAND_RECEPTOR_INTERACTION	KEGG_NEUROACTIVE_LIGAND_RECEPTOR_INTERACTION	269	0.176212221	0.634681484	1	1	0.800774943	2195	tags=10%, list=12%, signal=9%	MC3R/GPR50/CCKBR/GABRB1/F2/CHRNA5/CRHR1/GABRG3/CHRNB2/NPY2R/GABBR1/P2RY1/CHRM3/ADRA2C/GHRHR/TACR3/ADRA2B/OPRK1/LPAR2/F2RL1/MC4R/HRH1/GLRA2/NMUR2/PTGER3/GABRR1/GNRHR/P2RY4
KEGG_TYROSINE_METABOLISM	KEGG_TYROSINE_METABOLISM	KEGG_TYROSINE_METABOLISM	42	0.194601997	0.612875115	0.961894954	1	0.800774943	9261	tags=50%, list=49%, signal=25%	FAH/MIF/TYRP1/LCMT2/ALDH3B2/METTL6/LCMT1/PNMT/DDC/NAA80/TRMT11/METTL2B/BUD23/TYR/TPO/AOC2/GSTZ1/AOC3/ADH5/HEMK1/ALDH1A3
KEGG_RETINOL_METABOLISM	KEGG_RETINOL_METABOLISM	KEGG_RETINOL_METABOLISM	64	0.175056709	0.574681564	0.986934673	1	0.800774943	947	tags=6%, list=5%, signal=6%	UGT1A7/RDH11/DGAT1/RDH10
KEGG_ARGININE_AND_PROLINE_METABOLISM	KEGG_ARGININE_AND_PROLINE_METABOLISM	KEGG_ARGININE_AND_PROLINE_METABOLISM	54	0.174930476	0.56469823	0.985786802	1	0.800774943	8283	tags=39%, list=44%, signal=22%	SMS/SAT2/ODC1/ARG2/P4HA2/ALDH18A1/OTC/SAT1/P4HA1/ALDH9A1/AMD1/CPS1/NAGS/ASL/GLUL/P4HA3/CKB/CKM/GAMT/CKMT2/GLS
KEGG_LINOLEIC_ACID_METABOLISM	KEGG_LINOLEIC_ACID_METABOLISM	KEGG_LINOLEIC_ACID_METABOLISM	29	0.188729669	0.562616825	0.972486772	1	0.800774943	5825	tags=21%, list=31%, signal=14%	PLA2G4B/PLA2G12A/JMJD7-PLA2G4B/PLA2G6/AKR1B10/PLA2G10
KEGG_PROXIMAL_TUBULE_BICARBONATE_RECLAMATION	KEGG_PROXIMAL_TUBULE_BICARBONATE_RECLAMATION	KEGG_PROXIMAL_TUBULE_BICARBONATE_RECLAMATION	23	0.192410039	0.554493492	0.964401294	1	0.800774943	512	tags=9%, list=3%, signal=8%	ATP1B3/PCK1
KEGG_BUTANOATE_METABOLISM	KEGG_BUTANOATE_METABOLISM	KEGG_BUTANOATE_METABOLISM	34	0.176829385	0.541078149	0.981269511	1	0.800774943	4912	tags=21%, list=26%, signal=15%	BDH2/BDH1/HMGCS1/ACAT2/ALDH9A1/OXCT1/AKR1B10
KEGG_PEROXISOME	KEGG_PEROXISOME	KEGG_PEROXISOME	78	0.157236422	0.525575398	0.993969849	1	0.800774943	7471	tags=40%, list=40%, signal=24%	PHYH/PEX26/ACOX2/PEX5/PEX11A/PXMP4/AGPS/PEX12/ACSL3/PEX19/SLC25A17/ACOT8/ACSL4/HSD17B4/PECR/PEX10/PEX13/ACOX3/MVK/PEX2/DECR2/PEX1/XDH/NUDT12/PEX16/CAT/PEX7/ACOX1/ABCD4/GNPAT/PIPOX
KEGG_PPAR_SIGNALING_PATHWAY	KEGG_PPAR_SIGNALING_PATHWAY	KEGG_PPAR_SIGNALING_PATHWAY	68	0.155480231	0.51255899	0.993957704	1	0.800774943	9596	tags=51%, list=51%, signal=25%	FABP7/PCK1/SLC27A1/PPARD/SCD5/ACOX2/ACSL3/SLC27A4/RXRB/ACSL4/APOA5/ACOX3/SORBS1/PLIN1/MMP1/RXRG/PPARA/DBI/CPT1B/ACOX1/FABP4/ACADL/ACSL6/CYP8B1/FABP2/ANGPTL4/ME1/CPT1A/PLTP/EHHADH/SCD/UBC/PDPK1/SCP2/UCP1
KEGG_CITRATE_CYCLE_TCA_CYCLE	KEGG_CITRATE_CYCLE_TCA_CYCLE	KEGG_CITRATE_CYCLE_TCA_CYCLE	30	0.165292218	0.496356434	0.991578947	1	0.800774943	8897	tags=40%, list=48%, signal=21%	PCK1/ACLY/PC/SDHC/DLD/SDHA/CS/OGDH/ACO1/IDH3G/MDH2/IDH2
KEGG_PORPHYRIN_AND_CHLOROPHYLL_METABOLISM	KEGG_PORPHYRIN_AND_CHLOROPHYLL_METABOLISM	KEGG_PORPHYRIN_AND_CHLOROPHYLL_METABOLISM	41	0.15624297	0.491037371	0.994845361	1	0.800774943	6153	tags=22%, list=33%, signal=15%	UGT1A7/GUSB/CPOX/MMAB/ALAD/FECH/UGT2A1/HMOX2/ALAS2
KEGG_AMINOACYL_TRNA_BIOSYNTHESIS	KEGG_AMINOACYL_TRNA_BIOSYNTHESIS	KEGG_AMINOACYL_TRNA_BIOSYNTHESIS	41	0.148550295	0.46686098	0.996907216	1	0.800774943	7005	tags=32%, list=37%, signal=20%	RARS2/MTFMT/IARS2/FARSB/VARS2/LARS2/TARS3/SEPSECS/YARS2/HARS2/VARS1/FARS2/TARS2
KEGG_SELENOAMINO_ACID_METABOLISM	KEGG_SELENOAMINO_ACID_METABOLISM	KEGG_SELENOAMINO_ACID_METABOLISM	26	0.156715869	0.461440345	0.995698925	1	0.800774943	11008	tags=58%, list=59%, signal=24%	GGT7/LCMT2/METTL6/LCMT1/TRMT11/METTL2B/SEPHS1/BUD23/HEMK1/MARS1/AHCYL1/MAT2A/SEPHS2/PAPSS1/AHCY
