# Supplementary material for: M6A-mediated molecular patterns and tumor microenvironment infiltration characterization in nasopharyngeal carcinoma
Source: Cancer Biol Ther. 2024 Mar 26;25(1):2333590. doi: 10.1080/15384047.2024.2333590 (PMC10978033; doi:10.1080/15384047.2024.2333590)
Supplement: Supplemental Material [file KCBT_A_2333590_SM2632.zip › Table S3 GSVA reactome wilcoxTest.xlsx]

## Sheet: GSVA_reactome_wilcoxTest
id	Cluster1Mean	Cluster2Mean	logFC	p.Value	p.adjust
REACTOME_DAP12_SIGNALING	0.250891	0.219548	0.0313436	6.36825e-07	0.000313001
REACTOME_ROLE_OF_LAT2_NTAL_LAB_ON_CALCIUM_MOBILIZATION	0.219043	0.18242	0.0366225	1.029e-06	0.000313001
REACTOME_FCERI_MEDIATED_MAPK_ACTIVATION	0.271296	0.237122	0.0341741	6.06706e-07	0.000313001
REACTOME_FCERI_MEDIATED_CA_2_MOBILIZATION	0.210595	0.165613	0.0449827	4.31171e-07	0.000313001
REACTOME_NUCLEOTIDE_LIKE_PURINERGIC_RECEPTORS	-0.0258399	-0.0688064	0.0429665	9.35474e-07	0.000313001
REACTOME_INTERLEUKIN_12_SIGNALING	0.323591	0.305057	0.0185347	1.18636e-06	0.000313001
REACTOME_FC_EPSILON_RECEPTOR_FCERI_SIGNALING	0.295758	0.281177	0.0145813	1.72742e-06	0.000390643
REACTOME_INACTIVATION_OF_CDC42_AND_RAC1	0.149055	0.173506	-0.0244501	2.38919e-06	0.000440011
REACTOME_GENE_AND_PROTEIN_EXPRESSION_BY_JAK_STAT_SIGNALING_AFTER_INTERLEUKIN_12_STIMULATION	0.343267	0.328253	0.0150141	2.50164e-06	0.000440011
REACTOME_COMPLEMENT_CASCADE	0.0147044	-0.0291652	0.0438696	5.64276e-06	0.000715641
REACTOME_ACTIVATION_OF_C3_AND_C5	0.0302347	-0.0329514	0.0631861	7.68534e-06	0.000715641
REACTOME_TCR_SIGNALING	0.334188	0.311506	0.0226823	5.64276e-06	0.000715641
REACTOME_GENERATION_OF_SECOND_MESSENGER_MOLECULES	0.325125	0.266024	0.0591014	5.89887e-06	0.000715641
REACTOME_FCGR_ACTIVATION	0.302502	0.229513	0.0729882	7.68534e-06	0.000715641
REACTOME_P2Y_RECEPTORS	-0.00654832	-0.0707143	0.064166	7.35539e-06	0.000715641
REACTOME_FASL_CD95L_SIGNALING	0.218296	0.157768	0.060528	4.7208e-06	0.000715641
REACTOME_FLT3_SIGNALING_THROUGH_SRC_FAMILY_KINASES	0.237697	0.165312	0.0723848	6.73567e-06	0.000715641
REACTOME_IMMUNOREGULATORY_INTERACTIONS_BETWEEN_A_LYMPHOID_AND_A_NON_LYMPHOID_CELL	0.12264	0.0705095	0.0521309	1.04241e-05	0.000783182
REACTOME_INTERLEUKIN_12_FAMILY_SIGNALING	0.313461	0.296642	0.0168195	1.04241e-05	0.000783182
REACTOME_CITRIC_ACID_CYCLE_TCA_CYCLE	0.337415	0.326805	0.01061	1.08844e-05	0.000783182
REACTOME_INTERLEUKIN_37_SIGNALING	0.211718	0.179485	0.0322329	1.04241e-05	0.000783182
REACTOME_NEGATIVE_REGULATION_OF_FLT3	0.251406	0.220625	0.0307809	9.15222e-06	0.000783182
REACTOME_LTC4_CYSLTR_MEDIATED_IL4_PRODUCTION	-0.0934009	-0.160992	0.0675907	1.5997e-05	0.00110101
REACTOME_CASPASE_ACTIVATION_VIA_DEATH_RECEPTORS_IN_THE_PRESENCE_OF_LIGAND	0.292004	0.259008	0.0329963	1.97546e-05	0.00120275
REACTOME_CD28_DEPENDENT_VAV1_PATHWAY	0.304359	0.239525	0.0648345	1.97546e-05	0.00120275
REACTOME_SIGNAL_REGULATORY_PROTEIN_FAMILY_INTERACTIONS	0.260586	0.225575	0.0350109	1.89416e-05	0.00120275
REACTOME_DAP12_INTERACTIONS	0.198971	0.170726	0.0282446	2.06009e-05	0.00120782
REACTOME_COSTIMULATION_BY_THE_CD28_FAMILY	0.286597	0.248848	0.037749	2.14815e-05	0.00121447
REACTOME_ACTIVATION_OF_NOXA_AND_TRANSLOCATION_TO_MITOCHONDRIA	0.349684	0.377436	-0.0277521	2.53758e-05	0.00121727
REACTOME_NEF_AND_SIGNAL_TRANSDUCTION	0.330643	0.257244	0.0733995	2.43436e-05	0.00121727
REACTOME_THE_ROLE_OF_NEF_IN_HIV_1_REPLICATION_AND_DISEASE_PATHOGENESIS	0.324278	0.290295	0.0339833	2.53758e-05	0.00121727
REACTOME_AKT_PHOSPHORYLATES_TARGETS_IN_THE_NUCLEUS	0.161349	0.177444	-0.0160954	2.53758e-05	0.00121727
REACTOME_C_TYPE_LECTIN_RECEPTORS_CLRS	0.266318	0.250983	0.0153351	2.33515e-05	0.00121727
REACTOME_NEURONAL_SYSTEM	-0.0542481	-0.0455126	-0.00873549	2.87278e-05	0.00122908
REACTOME_RIPK1_MEDIATED_REGULATED_NECROSIS	0.381605	0.35383	0.0277756	2.87278e-05	0.00122908
REACTOME_INFLAMMASOMES	0.288503	0.258522	0.0299806	2.64495e-05	0.00122908
REACTOME_SIGNALING_BY_THE_B_CELL_RECEPTOR_BCR	0.328497	0.308414	0.0200835	2.75663e-05	0.00122908
REACTOME_RELEASE_OF_HH_NP_FROM_THE_SECRETING_CELL	-0.213044	-0.180963	-0.0320802	3.3856e-05	0.0013742
REACTOME_CD22_MEDIATED_BCR_REGULATION	0.327294	0.180287	0.147007	3.3856e-05	0.0013742
REACTOME_ANTIGEN_ACTIVATES_B_CELL_RECEPTOR_BCR_LEADING_TO_GENERATION_OF_SECOND_MESSENGERS	0.263814	0.191008	0.0728062	3.67353e-05	0.0014538
REACTOME_FCGAMMA_RECEPTOR_FCGR_DEPENDENT_PHAGOCYTOSIS	0.275036	0.260714	0.0143221	4.14936e-05	0.00160206
REACTOME_SYNTHESIS_OF_LEUKOTRIENES_LT_AND_EOXINS_EX	0.0500273	-0.00159068	0.051618	4.32058e-05	0.00162845
REACTOME_ALTERNATIVE_COMPLEMENT_ACTIVATION	0.187124	0.10551	0.0816142	4.68331e-05	0.00164748
REACTOME_SUMOYLATION_OF_DNA_METHYLATION_PROTEINS	0.230754	0.25488	-0.0241258	4.68331e-05	0.00164748
REACTOME_CONSTITUTIVE_SIGNALING_BY_AKT1_E17K_IN_CANCER	0.216483	0.230392	-0.0139094	4.68331e-05	0.00164748
REACTOME_ROLE_OF_PHOSPHOLIPIDS_IN_PHAGOCYTOSIS	0.192595	0.158479	0.0341168	5.07479e-05	0.00167362
REACTOME_REGULATION_OF_TP53_ACTIVITY_THROUGH_ASSOCIATION_WITH_CO_FACTORS	0.183675	0.210997	-0.0273217	4.87532e-05	0.00167362
REACTOME_INTERLEUKIN_15_SIGNALING	0.31829	0.274929	0.0433609	5.07479e-05	0.00167362
REACTOME_PARASITE_INFECTION	0.302846	0.281686	0.02116	5.49715e-05	0.00177592
REACTOME_GPVI_MEDIATED_ACTIVATION_CASCADE	0.240539	0.202057	0.0384822	6.19362e-05	0.00179858
REACTOME_INITIAL_TRIGGERING_OF_COMPLEMENT	0.0902944	0.0530996	0.0371948	6.70349e-05	0.00179858
REACTOME_REGULATION_BY_C_FLIP	0.32184	0.292505	0.0293347	5.95267e-05	0.00179858
REACTOME_PD_1_SIGNALING	0.397835	0.344944	0.0528906	6.70349e-05	0.00179858
REACTOME_G_PROTEIN_BETA_GAMMA_SIGNALLING	0.145929	0.113936	0.0319931	6.44378e-05	0.00179858
REACTOME_INTERLEUKIN_2_FAMILY_SIGNALING	0.226893	0.175208	0.0516852	6.19362e-05	0.00179858
REACTOME_SURFACTANT_METABOLISM	0.00979436	-0.0156746	0.0254689	6.19362e-05	0.00179858
REACTOME_INTERFERON_GAMMA_SIGNALING	0.296894	0.267574	0.0293204	6.70349e-05	0.00179858
REACTOME_RUNX1_REGULATES_TRANSCRIPTION_OF_GENES_INVOLVED_IN_INTERLEUKIN_SIGNALING	0.213748	0.168769	0.0449792	6.70349e-05	0.00179858
REACTOME_INACTIVATION_OF_CSF3_G_CSF_SIGNALING	0.389632	0.359408	0.030224	5.95267e-05	0.00179858
REACTOME_NEUREXINS_AND_NEUROLIGINS	-0.0825702	-0.066629	-0.0159412	6.97308e-05	0.00183973
REACTOME_RUNX1_AND_FOXP3_CONTROL_THE_DEVELOPMENT_OF_REGULATORY_T_LYMPHOCYTES_TREGS	0.185448	0.108741	0.0767077	7.2529e-05	0.00188219
REACTOME_ARACHIDONIC_ACID_METABOLISM	0.0526194	0.0246584	0.027961	7.84472e-05	0.00197114
REACTOME_PROTEIN_PROTEIN_INTERACTIONS_AT_SYNAPSES	-0.0636638	-0.0483091	-0.0153547	7.84472e-05	0.00197114
REACTOME_CD28_CO_STIMULATION	0.221174	0.19897	0.0222047	8.15747e-05	0.0020177
REACTOME_SIGNALING_BY_ERYTHROPOIETIN	0.249716	0.213355	0.0363606	8.48199e-05	0.00203439
REACTOME_SIGNALING_BY_CSF3_G_CSF	0.375365	0.350913	0.0244517	8.48199e-05	0.00203439
REACTOME_COPI_DEPENDENT_GOLGI_TO_ER_RETROGRADE_TRAFFIC	0.19008	0.204121	-0.0140407	8.81868e-05	0.00208358
REACTOME_ACTIVATION_OF_BH3_ONLY_PROTEINS	0.347441	0.362392	-0.0149517	9.90611e-05	0.00214813
REACTOME_ACTIVATION_OF_PUMA_AND_TRANSLOCATION_TO_MITOCHONDRIA	0.276304	0.306989	-0.030685	9.90611e-05	0.00214813
REACTOME_L1CAM_INTERACTIONS	0.106457	0.118267	-0.0118102	9.90611e-05	0.00214813
REACTOME_NRCAM_INTERACTIONS	-0.00533313	0.0470021	-0.0523352	9.90611e-05	0.00214813
REACTOME_HEDGEHOG_OFF_STATE	0.246737	0.259501	-0.0127645	9.53029e-05	0.00214813
REACTOME_GOLGI_TO_ER_RETROGRADE_TRANSPORT	0.215474	0.227021	-0.0115473	9.90611e-05	0.00214813
REACTOME_REGULATION_OF_IFNG_SIGNALING	0.381693	0.353709	0.0279842	0.000102959	0.00220248
REACTOME_RAP1_SIGNALLING	0.157914	0.13486	0.023054	0.000107001	0.00225844
REACTOME_INTERLEUKIN_3_INTERLEUKIN_5_AND_GM_CSF_SIGNALING	0.283441	0.239669	0.0437725	0.000111193	0.00228595
REACTOME_HISTIDINE_CATABOLISM	-0.130817	-0.1663	0.0354821	0.000111193	0.00228595
REACTOME_TRIF_MEDIATED_PROGRAMMED_CELL_DEATH	0.219353	0.172948	0.0464045	0.000124716	0.00243736
REACTOME_REGULATED_NECROSIS	0.344864	0.325837	0.0190269	0.000124716	0.00243736
REACTOME_IKK_COMPLEX_RECRUITMENT_MEDIATED_BY_RIP1	0.284156	0.26173	0.0224265	0.000124716	0.00243736
REACTOME_TRANSLATION_OF_SARS_COV_1_STRUCTURAL_PROTEINS	0.323764	0.3094	0.014364	0.000124716	0.00243736
REACTOME_SIALIC_ACID_METABOLISM	0.0502503	0.0266367	0.0236136	0.000129559	0.00247098
REACTOME_DISEASES_OF_IMMUNE_SYSTEM	0.22121	0.185914	0.035296	0.000129559	0.00247098
REACTOME_ATTACHMENT_OF_GPI_ANCHOR_TO_UPAR	0.239183	0.268791	-0.0296076	0.000134578	0.00250631
REACTOME_SIGNALING_BY_INTERLEUKINS	0.235254	0.212476	0.0227777	0.000134578	0.00250631
REACTOME_RUNX3_REGULATES_IMMUNE_RESPONSE_AND_CELL_MIGRATION	0.260156	0.207755	0.0524011	0.00013978	0.00257292
REACTOME_RECRUITMENT_OF_NUMA_TO_MITOTIC_CENTROSOMES	0.200718	0.216698	-0.0159801	0.000145171	0.00261142
REACTOME_OTHER_INTERLEUKIN_SIGNALING	0.206896	0.182193	0.0247029	0.000145171	0.00261142
REACTOME_FCERI_MEDIATED_NF_KB_ACTIVATION	0.335537	0.329025	0.0065125	0.000150757	0.00268144
REACTOME_FLT3_SIGNALING	0.278285	0.25888	0.019405	0.000162542	0.00285893
REACTOME_INTERLEUKIN_35_SIGNALLING	0.316098	0.273702	0.0423955	0.000168754	0.00293558
REACTOME_TRANSMISSION_ACROSS_CHEMICAL_SYNAPSES	-0.019556	-0.0121233	-0.0074326	0.00017519	0.0029678
REACTOME_NEF_MEDIATES_DOWN_MODULATION_OF_CELL_SURFACE_RECEPTORS_BY_RECRUITING_THEM_TO_CLATHRIN_ADAPTERS	0.327276	0.301083	0.0261926	0.000181855	0.0029678
REACTOME_NEF_MEDIATED_CD4_DOWN_REGULATION	0.39823	0.377735	0.0204948	0.000181855	0.0029678
REACTOME_CALCINEURIN_ACTIVATES_NFAT	0.303115	0.285403	0.017712	0.000181855	0.0029678
REACTOME_CLEC7A_DECTIN_1_SIGNALING	0.337336	0.328361	0.0089754	0.000181855	0.0029678
REACTOME_DECTIN_2_FAMILY	-1.94086e-05	-0.0676148	0.0675954	0.000181855	0.0029678
REACTOME_INTERLEUKIN_2_SIGNALING	0.333218	0.269609	0.0636091	0.000188759	0.00301823
REACTOME_REGULATION_OF_SIGNALING_BY_CBL	0.328406	0.299491	0.0289142	0.000188759	0.00301823
REACTOME_TOLL_LIKE_RECEPTOR_CASCADES	0.23368	0.218092	0.0155871	0.000195908	0.00304041
REACTOME_YAP1_AND_WWTR1_TAZ_STIMULATED_GENE_EXPRESSION	0.0996286	0.134372	-0.0347431	0.000195908	0.00304041
REACTOME_SIGNALING_BY_TGFB_FAMILY_MEMBERS	0.217474	0.230178	-0.0127034	0.000195908	0.00304041
REACTOME_APOBEC3G_MEDIATED_RESISTANCE_TO_HIV_1_INFECTION	0.452683	0.431951	0.0207315	0.000203311	0.00309463
REACTOME_INTERLEUKIN_21_SIGNALING	0.302509	0.248089	0.0544201	0.000203311	0.00309463
REACTOME_EARLY_PHASE_OF_HIV_LIFE_CYCLE	0.393278	0.381796	0.0114819	0.000218913	0.00323868
REACTOME_INTEGRIN_SIGNALING	0.201489	0.179306	0.0221838	0.000218913	0.00323868
REACTOME_INTERLEUKIN_18_SIGNALING	0.0456258	-0.0485799	0.0942057	0.000218913	0.00323868
REACTOME_SIGNALING_BY_WNT_IN_CANCER	0.18955	0.208865	-0.0193153	0.000235633	0.00345377
REACTOME_CTLA4_INHIBITORY_SIGNALING	0.285641	0.258792	0.0268491	0.000244435	0.00348596
REACTOME_NEUTROPHIL_DEGRANULATION	0.257357	0.235975	0.0213821	0.000244435	0.00348596
REACTOME_REGULATION_OF_PTEN_GENE_TRANSCRIPTION	0.268991	0.277722	-0.00873135	0.000244435	0.00348596
REACTOME_AKT_PHOSPHORYLATES_TARGETS_IN_THE_CYTOSOL	0.285857	0.300447	-0.0145905	0.000262974	0.00351001
REACTOME_DEACTIVATION_OF_THE_BETA_CATENIN_TRANSACTIVATING_COMPLEX	0.227878	0.252947	-0.0250689	0.00027273	0.00351001
REACTOME_ACTIVATION_OF_NMDA_RECEPTORS_AND_POSTSYNAPTIC_EVENTS	0.0472825	0.0550202	-0.00773772	0.00027273	0.00351001
REACTOME_IRAK4_DEFICIENCY_TLR2_4	0.179669	0.134312	0.0453571	0.00027273	0.00351001
REACTOME_THE_NLRP3_INFLAMMASOME	0.315873	0.289576	0.0262974	0.00027273	0.00351001
REACTOME_TFAP2A_ACTS_AS_A_TRANSCRIPTIONAL_REPRESSOR_DURING_RETINOIC_ACID_INDUCED_CELL_DIFFERENTIATION	0.304205	0.33218	-0.0279752	0.00027273	0.00351001
REACTOME_RUNX3_REGULATES_YAP1_MEDIATED_TRANSCRIPTION	0.263836	0.302537	-0.0387009	0.00027273	0.00351001
REACTOME_BIOSYNTHESIS_OF_EPA_DERIVED_SPMS	0.282835	0.228975	0.0538605	0.000253546	0.00351001
REACTOME_ERYTHROPOIETIN_ACTIVATES_PHOSPHOINOSITIDE_3_KINASE_PI3K	0.129031	0.0819737	0.047057	0.000253546	0.00351001
REACTOME_INTERLEUKIN_RECEPTOR_SHC_SIGNALING	0.214504	0.161382	0.0531228	0.00027273	0.00351001
REACTOME_FCGR3A_MEDIATED_IL10_SYNTHESIS	0.181425	0.159205	0.0222209	0.000262974	0.00351001
REACTOME_KINESINS	0.0679949	0.0862054	-0.0182104	0.000253546	0.00351001
REACTOME_ENDOSOMAL_VACUOLAR_PATHWAY	0.401329	0.388805	0.012524	0.000282824	0.00361057
REACTOME_CASPASE_ACTIVATION_VIA_EXTRINSIC_APOPTOTIC_SIGNALLING_PATHWAY	0.238155	0.217301	0.0208549	0.000293268	0.00368447
REACTOME_RNA_POLYMERASE_III_TRANSCRIPTION_INITIATION_FROM_TYPE_1_PROMOTER	0.266805	0.28585	-0.019045	0.000293268	0.00368447
REACTOME_DERMATAN_SULFATE_BIOSYNTHESIS	0.0321888	0.0942931	-0.0621043	0.000304072	0.00370266
REACTOME_NCAM_SIGNALING_FOR_NEURITE_OUT_GROWTH	0.0711582	0.0981913	-0.0270331	0.000304072	0.00370266
REACTOME_CD209_DC_SIGN_SIGNALING	0.241513	0.224489	0.0170241	0.000304072	0.00370266
REACTOME_RUNX1_REGULATES_TRANSCRIPTION_OF_GENES_INVOLVED_IN_BCR_SIGNALING	0.186814	0.137838	0.0489754	0.000304072	0.00370266
REACTOME_CILIUM_ASSEMBLY	0.158724	0.172137	-0.0134133	0.000315248	0.00378059
REACTOME_EGR2_AND_SOX10_MEDIATED_INITIATION_OF_SCHWANN_CELL_MYELINATION	0.119656	0.148846	-0.0291895	0.000315248	0.00378059
REACTOME_INTERLEUKIN_6_FAMILY_SIGNALING	0.144852	0.114702	0.0301496	0.000326808	0.00388975
REACTOME_TFAP2_AP_2_FAMILY_REGULATES_TRANSCRIPTION_OF_CELL_CYCLE_FACTORS	0.248306	0.28792	-0.0396149	0.000338763	0.00397231
REACTOME_SIGNALING_BY_MAPK_MUTANTS	0.205496	0.247382	-0.0418859	0.000338763	0.00397231
REACTOME_EFFECTS_OF_PIP2_HYDROLYSIS	0.0362541	0.0166662	0.0195879	0.000351127	0.00405718
REACTOME_PEROXISOMAL_LIPID_METABOLISM	0.0731541	0.0558178	0.0173363	0.000351127	0.00405718
REACTOME_NICOTINATE_METABOLISM	0.137025	0.119333	0.0176926	0.000363912	0.0041148
REACTOME_TRANSCRIPTIONAL_REGULATION_BY_THE_AP_2_TFAP2_FAMILY_OF_TRANSCRIPTION_FACTORS	0.179284	0.19694	-0.017656	0.000363912	0.0041148
REACTOME_TFAP2_AP_2_FAMILY_REGULATES_TRANSCRIPTION_OF_GROWTH_FACTORS_AND_THEIR_RECEPTORS	0.071706	0.113816	-0.0421097	0.000363912	0.0041148
REACTOME_PROCESSING_AND_ACTIVATION_OF_SUMO	0.341704	0.35542	-0.013716	0.00037713	0.00420421
REACTOME_ERYTHROPOIETIN_ACTIVATES_PHOSPHOLIPASE_C_GAMMA_PLCG	0.143048	0.0936381	0.0494103	0.00037713	0.00420421
REACTOME_ADHERENS_JUNCTIONS_INTERACTIONS	0.0845363	0.0970606	-0.0125242	0.000390797	0.0043261
REACTOME_RECEPTOR_TYPE_TYROSINE_PROTEIN_PHOSPHATASES	-0.102192	-0.0706235	-0.0315681	0.000404926	0.00445137
REACTOME_ABERRANT_REGULATION_OF_MITOTIC_G1_S_TRANSITION_IN_CANCER_DUE_TO_RB1_DEFECTS	0.277696	0.28944	-0.0117433	0.00041953	0.00458011
REACTOME_SIGNALING_BY_TGF_BETA_RECEPTOR_COMPLEX	0.292954	0.301761	-0.00880747	0.000434625	0.00464873
REACTOME_IRS_ACTIVATION	0.00417202	0.0488913	-0.0447192	0.000434625	0.00464873
REACTOME_STAT5_ACTIVATION	0.208372	0.178742	0.0296303	0.000434625	0.00464873
REACTOME_PECAM1_INTERACTIONS	0.339313	0.296779	0.0425339	0.000450226	0.00478327
REACTOME_ANTIGEN_PROCESSING_CROSS_PRESENTATION	0.344822	0.332036	0.0127853	0.000466348	0.00488894
REACTOME_TP53_REGULATES_TRANSCRIPTION_OF_GENES_INVOLVED_IN_G1_CELL_CYCLE_ARREST	0.211737	0.23768	-0.0259429	0.000466348	0.00488894
REACTOME_ORGANELLE_BIOGENESIS_AND_MAINTENANCE	0.190735	0.202171	-0.0114366	0.000483008	0.0049974
REACTOME_CLASS_C_3_METABOTROPIC_GLUTAMATE_PHEROMONE_RECEPTORS	-0.310187	-0.295089	-0.0150984	0.000483008	0.0049974
REACTOME_NECTIN_NECL_TRANS_HETERODIMERIZATION	0.182923	0.20829	-0.0253675	0.000500221	0.00504363
REACTOME_PLATELET_SENSITIZATION_BY_LDL	0.249567	0.23055	0.0190172	0.000500221	0.00504363
REACTOME_SYNAPTIC_ADHESION_LIKE_MOLECULES	0.0359237	0.0520835	-0.0161598	0.000500221	0.00504363
REACTOME_IRON_UPTAKE_AND_TRANSPORT	0.237622	0.221499	0.0161225	0.000500221	0.00504363
REACTOME_CD28_DEPENDENT_PI3K_AKT_SIGNALING	0.173607	0.148523	0.0250838	0.000536377	0.00534016
REACTOME_G_BETA_GAMMA_SIGNALLING_THROUGH_CDC42	0.133774	0.112916	0.0208583	0.000536377	0.00534016
REACTOME_ELECTRIC_TRANSMISSION_ACROSS_GAP_JUNCTIONS	-0.0899737	-0.0571281	-0.0328456	0.000555355	0.00546042
REACTOME_RHO_GTPASES_ACTIVATE_NADPH_OXIDASES	0.24726	0.220681	0.0265793	0.000555355	0.00546042
REACTOME_INTERLEUKIN_4_AND_INTERLEUKIN_13_SIGNALING	0.247171	0.217931	0.0292397	0.000574957	0.00561825
REACTOME_TERMINAL_PATHWAY_OF_COMPLEMENT	-0.112427	-0.180483	0.0680561	0.000595201	0.00567592
REACTOME_DDX58_IFIH1_MEDIATED_INDUCTION_OF_INTERFERON_ALPHA_BETA	0.249867	0.240825	0.00904212	0.000595201	0.00567592
REACTOME_IL_6_TYPE_CYTOKINE_RECEPTOR_LIGAND_INTERACTIONS	0.0700418	0.0434806	0.0265613	0.000595201	0.00567592
REACTOME_INTERLEUKIN_9_SIGNALING	0.300478	0.26375	0.036728	0.000595201	0.00567592
REACTOME_NUCLEOTIDE_BINDING_DOMAIN_LEUCINE_RICH_REPEAT_CONTAINING_RECEPTOR_NLR_SIGNALING_PATHWAYS	0.264871	0.250406	0.0144655	0.000616107	0.00570322
REACTOME_SYNTHESIS_OF_PROSTAGLANDINS_PG_AND_THROMBOXANES_TX	0.14423	0.107662	0.0365687	0.000637694	0.00570322
REACTOME_BETA_OXIDATION_OF_PRISTANOYL_COA	0.0950854	0.0750886	0.0199968	0.000637694	0.00570322
REACTOME_RHO_GTPASES_ACTIVATE_WASPS_AND_WAVES	0.318827	0.306961	0.0118667	0.000637694	0.00570322
REACTOME_TNFR2_NON_CANONICAL_NF_KB_PATHWAY	0.313496	0.297274	0.0162219	0.000637694	0.00570322
REACTOME_TNFS_BIND_THEIR_PHYSIOLOGICAL_RECEPTORS	0.146641	0.0893207	0.0573203	0.000637694	0.00570322
REACTOME_TNF_RECEPTOR_SUPERFAMILY_TNFSF_MEMBERS_MEDIATING_NON_CANONICAL_NF_KB_PATHWAY	0.244897	0.210082	0.0348151	0.000637694	0.00570322
REACTOME_FATTY_ACID_METABOLISM	0.101881	0.0928248	0.00905668	0.000637694	0.00570322
REACTOME_RAB_REGULATION_OF_TRAFFICKING	0.209333	0.200026	0.00930725	0.000616107	0.00570322
REACTOME_PURINERGIC_SIGNALING_IN_LEISHMANIASIS_INFECTION	0.258904	0.21717	0.0417335	0.000616107	0.00570322
REACTOME_FLT3_SIGNALING_BY_CBL_MUTANTS	0.295813	0.288679	0.00713427	0.000637694	0.00570322
REACTOME_CROSS_PRESENTATION_OF_PARTICULATE_EXOGENOUS_ANTIGENS_PHAGOSOMES	0.315981	0.269836	0.0461455	0.000659984	0.00580419
REACTOME_INTERLEUKIN_20_FAMILY_SIGNALING	0.137455	0.107686	0.0297693	0.000659984	0.00580419
REACTOME_NEGATIVE_REGULATION_OF_ACTIVITY_OF_TFAP2_AP_2_FAMILY_TRANSCRIPTION_FACTORS	0.078695	0.124393	-0.0456981	0.000659984	0.00580419
REACTOME_SIGNALING_BY_HEDGEHOG	0.217506	0.22676	-0.00925443	0.000682996	0.00597338
REACTOME_ROS_AND_RNS_PRODUCTION_IN_PHAGOCYTES	0.180603	0.161312	0.0192909	0.000706752	0.00604751
REACTOME_RETROGRADE_NEUROTROPHIN_SIGNALLING	0.217757	0.229071	-0.0113143	0.000706752	0.00604751
REACTOME_RECRUITMENT_OF_MITOTIC_CENTROSOME_PROTEINS_AND_COMPLEXES	0.231653	0.251496	-0.0198433	0.000706752	0.00604751
REACTOME_NCAM1_INTERACTIONS	-0.00324225	0.0374818	-0.040724	0.000706752	0.00604751
REACTOME_SIGNALING_BY_KIT_IN_DISEASE	0.305703	0.282623	0.02308	0.000731274	0.00622369
REACTOME_CELL_SURFACE_INTERACTIONS_AT_THE_VASCULAR_WALL	0.179243	0.152971	0.0262724	0.000782707	0.00659056
REACTOME_DEFECTIVE_EXT2_CAUSES_EXOSTOSES_2	0.21431	0.247206	-0.0328957	0.000782707	0.00659056
REACTOME_A_TETRASACCHARIDE_LINKER_SEQUENCE_IS_REQUIRED_FOR_GAG_SYNTHESIS	0.136084	0.171018	-0.0349333	0.000809664	0.00678147
REACTOME_HEME_DEGRADATION	0.0855623	0.0492383	0.036324	0.000837481	0.00690485
REACTOME_EPHRIN_SIGNALING	0.259782	0.280947	-0.0211651	0.000837481	0.00690485
REACTOME_GLI_PROTEINS_BIND_PROMOTERS_OF_HH_RESPONSIVE_GENES_TO_PROMOTE_TRANSCRIPTION	-0.1634	-0.131516	-0.0318839	0.000837481	0.00690485
REACTOME_RNA_POLYMERASE_III_CHAIN_ELONGATION	0.253769	0.279792	-0.0260231	0.000866181	0.00706786
REACTOME_RHOBTB3_ATPASE_CYCLE	0.176859	0.206387	-0.0295288	0.000866181	0.00706786
REACTOME_NRIF_SIGNALS_CELL_DEATH_FROM_THE_NUCLEUS	0.296936	0.286054	0.0108817	0.000895792	0.00719816
REACTOME_CLASS_B_2_SECRETIN_FAMILY_RECEPTORS	-0.0483256	-0.0302426	-0.018083	0.000895792	0.00719816
REACTOME_NEUROFASCIN_INTERACTIONS	-0.015778	0.0171118	-0.0328899	0.000895792	0.00719816
REACTOME_NEF_MEDIATED_CD8_DOWN_REGULATION	0.330345	0.318198	0.0121468	0.000926338	0.00729549
REACTOME_PLATELET_ACTIVATION_SIGNALING_AND_AGGREGATION	0.161702	0.144912	0.0167898	0.000926338	0.00729549
REACTOME_MITOCHONDRIAL_FATTY_ACID_BETA_OXIDATION_OF_UNSATURATED_FATTY_ACIDS	0.294553	0.273468	0.0210844	0.000926338	0.00729549
REACTOME_NEGATIVE_REGULATORS_OF_DDX58_IFIH1_SIGNALING	0.35348	0.341391	0.0120888	0.000926338	0.00729549
REACTOME_MAPK3_ERK1_ACTIVATION	0.32717	0.28869	0.0384799	0.000957847	0.00743271
REACTOME_SIGNALING_BY_SCF_KIT	0.237591	0.223038	0.0145536	0.000957847	0.00743271
REACTOME_DISASSEMBLY_OF_THE_DESTRUCTION_COMPLEX_AND_RECRUITMENT_OF_AXIN_TO_THE_MEMBRANE	0.195209	0.21482	-0.019611	0.000957847	0.00743271
REACTOME_LAMININ_INTERACTIONS	0.231908	0.263905	-0.0319968	0.000990347	0.00757352
REACTOME_G_BETA_GAMMA_SIGNALLING_THROUGH_PI3KGAMMA	0.122243	0.100242	0.0220012	0.000990347	0.00757352
REACTOME_DEFECTIVE_RIPK1_MEDIATED_REGULATED_NECROSIS	0.311447	0.285881	0.0255661	0.000990347	0.00757352
REACTOME_SIGNALING_BY_ACTIVIN	0.0884875	0.119488	-0.0310002	0.00102386	0.00760928
REACTOME_TRAFFICKING_AND_PROCESSING_OF_ENDOSOMAL_TLR	0.292214	0.260604	0.0316101	0.00102386	0.00760928
REACTOME_METABOLISM_OF_PORPHYRINS	0.121299	0.100341	0.0209586	0.00102386	0.00760928
REACTOME_EPH_EPHRIN_SIGNALING	0.243698	0.254985	-0.011287	0.00102386	0.00760928
REACTOME_NUCLEAR_ENVELOPE_NE_REASSEMBLY	0.271683	0.282374	-0.0106906	0.00102386	0.00760928
REACTOME_N_GLYCAN_TRIMMING_AND_ELONGATION_IN_THE_CIS_GOLGI	0.222777	0.186645	0.0361316	0.00102386	0.00760928
REACTOME_APOPTOTIC_FACTOR_MEDIATED_RESPONSE	0.228603	0.217279	0.0113243	0.00105843	0.00779299
REACTOME_HEPARAN_SULFATE_HEPARIN_HS_GAG_METABOLISM	0.0990106	0.115194	-0.0161838	0.00105843	0.00779299
REACTOME_ERYTHROPOIETIN_ACTIVATES_RAS	0.293136	0.270251	0.0228854	0.00109407	0.00801812
REACTOME_MAPK1_ERK2_ACTIVATION	0.334436	0.304476	0.0299606	0.00113082	0.00817392
REACTOME_METABOLISM_OF_FAT_SOLUBLE_VITAMINS	0.0223851	0.0385548	-0.0161698	0.00113082	0.00817392
REACTOME_AURKA_ACTIVATION_BY_TPX2	0.245385	0.26084	-0.0154551	0.00113082	0.00817392
REACTOME_PLATELET_AGGREGATION_PLUG_FORMATION	0.120703	0.104441	0.0162622	0.00116871	0.00840938
REACTOME_ACTIVATION_OF_RAS_IN_B_CELLS	0.258958	0.238022	0.0209362	0.00124802	0.0087417
REACTOME_MITOTIC_G2_G2_M_PHASES	0.265381	0.27576	-0.010379	0.00124802	0.0087417
REACTOME_DISEASES_ASSOCIATED_WITH_SURFACTANT_METABOLISM	-0.00672639	-0.0683768	0.0616504	0.00124802	0.0087417
REACTOME_INTERLEUKIN_10_SIGNALING	0.250555	0.199488	0.0510668	0.00124802	0.0087417
REACTOME_RAB_GERANYLGERANYLATION	0.193074	0.183523	0.00955108	0.00124802	0.0087417
REACTOME_ANTIGEN_PRESENTATION_FOLDING_ASSEMBLY_AND_PEPTIDE_LOADING_OF_CLASS_I_MHC	0.401498	0.389221	0.0122765	0.00124802	0.0087417
REACTOME_RHO_GTPASES_ACTIVATE_CIT	0.273946	0.286509	-0.0125621	0.00128952	0.00887527
REACTOME_RNA_POLYMERASE_III_TRANSCRIPTION_TERMINATION	0.237679	0.259226	-0.0215471	0.00128952	0.00887527
REACTOME_LEISHMANIA_INFECTION	0.093656	0.0775464	0.0161096	0.00128952	0.00887527
REACTOME_TRAF6_MEDIATED_IRF7_ACTIVATION_IN_TLR7_8_OR_9_SIGNALING	0.313054	0.299285	0.0137689	0.00128952	0.00887527
REACTOME_CYTOCHROME_C_MEDIATED_APOPTOTIC_RESPONSE	0.219288	0.205501	0.0137869	0.00137636	0.00935097
REACTOME_NEGATIVE_REGULATION_OF_TCF_DEPENDENT_SIGNALING_BY_WNT_LIGAND_ANTAGONISTS	0.0774295	0.135642	-0.0582125	0.00137636	0.00935097
REACTOME_ANCHORING_OF_THE_BASAL_BODY_TO_THE_PLASMA_MEMBRANE	0.200199	0.219008	-0.0188087	0.00137636	0.00935097
REACTOME_TOLL_LIKE_RECEPTOR_TLR1_TLR2_CASCADE	0.239002	0.224505	0.0144969	0.00142177	0.00949648
REACTOME_STING_MEDIATED_INDUCTION_OF_HOST_IMMUNE_RESPONSES	0.298371	0.286725	0.0116458	0.00142177	0.00949648
REACTOME_ANCHORING_FIBRIL_FORMATION	0.199469	0.236898	-0.0374284	0.00142177	0.00949648
REACTOME_CARGO_TRAFFICKING_TO_THE_PERICILIARY_MEMBRANE	0.156124	0.163576	-0.00745206	0.00142177	0.00949648
REACTOME_PYRUVATE_METABOLISM_AND_CITRIC_ACID_TCA_CYCLE	0.233259	0.227509	0.00574965	0.00146856	0.00976779
REACTOME_DEFECTIVE_B4GALT7_CAUSES_EDS_PROGEROID_TYPE	0.145132	0.197393	-0.0522617	0.00151677	0.00996284
REACTOME_BIOSYNTHESIS_OF_SPECIALIZED_PRORESOLVING_MEDIATORS_SPMS	0.0634485	0.0390498	0.0243986	0.00151677	0.00996284
REACTOME_ESTROGEN_DEPENDENT_NUCLEAR_EVENTS_DOWNSTREAM_OF_ESR_MEMBRANE_SIGNALING	0.213943	0.22734	-0.0133967	0.00151677	0.00996284
REACTOME_INTERLEUKIN_6_SIGNALING	0.331128	0.302711	0.028417	0.00156643	0.0102465
REACTOME_OTHER_SEMAPHORIN_INTERACTIONS	0.175294	0.154767	0.0205271	0.00161758	0.0104516
REACTOME_SODIUM_COUPLED_PHOSPHATE_COTRANSPORTERS	0.0242158	-0.000927799	0.0251436	0.00161758	0.0104516
REACTOME_RNA_POLYMERASE_III_TRANSCRIPTION	0.234031	0.250295	-0.0162642	0.00161758	0.0104516
REACTOME_SYNTHESIS_OF_SUBSTRATES_IN_N_GLYCAN_BIOSYTHESIS	0.124954	0.113384	0.0115694	0.00178041	0.0114105
REACTOME_SIGNALING_BY_MEMBRANE_TETHERED_FUSIONS_OF_PDGFRA_OR_PDGFRB	0.193066	0.166362	0.0267045	0.00178041	0.0114105
REACTOME_DOWNREGULATION_OF_TGF_BETA_RECEPTOR_SIGNALING	0.322933	0.333906	-0.0109738	0.00183795	0.0116846
REACTOME_ADP_SIGNALLING_THROUGH_P2Y_PURINOCEPTOR_12	0.0931393	0.0769201	0.0162192	0.00183795	0.0116846
REACTOME_PHASE_I_FUNCTIONALIZATION_OF_COMPOUNDS	0.0039672	-0.00924207	0.0132093	0.00189719	0.0118238
REACTOME_G_ALPHA_I_SIGNALLING_EVENTS	0.00263197	-0.0118545	0.0144865	0.00189719	0.0118238
REACTOME_METABOLIC_DISORDERS_OF_BIOLOGICAL_OXIDATION_ENZYMES	0.0068147	-0.00883099	0.0156457	0.00189719	0.0118238
REACTOME_BETA_OXIDATION_OF_OCTANOYL_COA_TO_HEXANOYL_COA	0.376156	0.35923	0.0169261	0.00189719	0.0118238
REACTOME_RUNX3_REGULATES_P14_ARF	0.303018	0.288264	0.0147546	0.00189719	0.0118238
REACTOME_NEUROTRANSMITTER_RECEPTORS_AND_POSTSYNAPTIC_SIGNAL_TRANSMISSION	-0.0121569	-0.00584115	-0.00631577	0.00195818	0.0120147
REACTOME_DISEASES_ASSOCIATED_WITH_GLYCOSAMINOGLYCAN_METABOLISM	0.154098	0.186226	-0.0321282	0.00195818	0.0120147
REACTOME_CHEMOKINE_RECEPTORS_BIND_CHEMOKINES	0.15101	0.0981926	0.0528179	0.00195818	0.0120147
REACTOME_STAT5_ACTIVATION_DOWNSTREAM_OF_FLT3_ITD_MUTANTS	0.275181	0.252309	0.022872	0.00195818	0.0120147
REACTOME_ANDROGEN_BIOSYNTHESIS	-0.124034	-0.140688	0.0166542	0.00202097	0.0123046
REACTOME_SIGNALING_BY_RNF43_MUTANTS	0.111482	0.149011	-0.0375292	0.00202097	0.0123046
REACTOME_BH3_ONLY_PROTEINS_ASSOCIATE_WITH_AND_INACTIVATE_ANTI_APOPTOTIC_BCL_2_MEMBERS	0.339106	0.358008	-0.0189023	0.0020856	0.0125057
REACTOME_INTERLEUKIN_1_FAMILY_SIGNALING	0.269585	0.260357	0.00922764	0.0020856	0.0125057
REACTOME_TBC_RABGAPS	0.250571	0.242493	0.00807815	0.0020856	0.0125057
REACTOME_CHYLOMICRON_ASSEMBLY	-0.0296248	-0.0379717	0.00834686	0.0020856	0.0125057
REACTOME_PRESYNAPTIC_DEPOLARIZATION_AND_CALCIUM_CHANNEL_OPENING	-0.20436	-0.176801	-0.0275586	0.00222058	0.0130676
REACTOME_EPHB_MEDIATED_FORWARD_SIGNALING	0.265265	0.276075	-0.0108103	0.00222058	0.0130676
REACTOME_SIGNALING_BY_LRP5_MUTANTS	0.142838	0.182724	-0.0398862	0.00222058	0.0130676
REACTOME_ERYTHROPOIETIN_ACTIVATES_STAT5	0.181672	0.131792	0.0498795	0.00222058	0.0130676
REACTOME_TRANSLATION_OF_SARS_COV_2_STRUCTURAL_PROTEINS	0.314897	0.303995	0.0109015	0.00222058	0.0130676
REACTOME_INHIBITION_OF_REPLICATION_INITIATION_OF_DAMAGED_DNA_BY_RB1_E2F1	0.234131	0.256725	-0.0225943	0.00229103	0.0132846
REACTOME_TRP_CHANNELS	-0.0457976	-0.0570878	0.0112902	0.00229103	0.0132846
REACTOME_LYSOSPHINGOLIPID_AND_LPA_RECEPTORS	0.0382239	0.0135118	0.0247121	0.00229103	0.0132846
REACTOME_LOSS_OF_MECP2_BINDING_ABILITY_TO_THE_NCOR_SMRT_COMPLEX	0.203943	0.220472	-0.0165286	0.00229103	0.0132846
REACTOME_HS_GAG_BIOSYNTHESIS	0.0981497	0.121177	-0.0230276	0.00236352	0.0135071
REACTOME_BIOLOGICAL_OXIDATIONS	0.00763543	-0.000381018	0.00801645	0.00236352	0.0135071
REACTOME_CONSTITUTIVE_SIGNALING_BY_ABERRANT_PI3K_IN_CANCER	0.0505315	0.0368559	0.0136755	0.00236352	0.0135071
REACTOME_INTERLEUKIN_23_SIGNALING	0.229217	0.201107	0.0281098	0.00236352	0.0135071
REACTOME_TICAM1_RIP1_MEDIATED_IKK_COMPLEX_RECRUITMENT	0.306652	0.292285	0.0143672	0.00243811	0.0136863
REACTOME_SIGNAL_AMPLIFICATION	0.1368	0.121879	0.0149208	0.00243811	0.0136863
REACTOME_REGULATION_OF_TP53_ACTIVITY_THROUGH_PHOSPHORYLATION	0.224035	0.240168	-0.0161327	0.00243811	0.0136863
REACTOME_RHOBTB2_GTPASE_CYCLE	0.373908	0.385451	-0.011543	0.00243811	0.0136863
REACTOME_SARS_COV_INFECTIONS	0.287053	0.281377	0.00567614	0.00243811	0.0136863
REACTOME_CHREBP_ACTIVATES_METABOLIC_GENE_EXPRESSION	0.152224	0.169166	-0.0169427	0.00251484	0.0140176
REACTOME_DOPAMINE_NEUROTRANSMITTER_RELEASE_CYCLE	-0.0669826	-0.0435152	-0.0234674	0.00251484	0.0140176
REACTOME_REGULATION_OF_KIT_SIGNALING	0.290051	0.269816	0.0202353	0.00259378	0.0141585
REACTOME_LEUKOTRIENE_RECEPTORS	-0.0454011	-0.110241	0.06484	0.00259378	0.0141585
REACTOME_PCP_CE_PATHWAY	0.318534	0.325087	-0.00655219	0.00259378	0.0141585
REACTOME_ZINC_INFLUX_INTO_CELLS_BY_THE_SLC39_GENE_FAMILY	0.120237	0.145201	-0.0249643	0.00259378	0.0141585
REACTOME_REGULATION_OF_TLR_BY_ENDOGENOUS_LIGAND	0.0856739	0.0598026	0.0258713	0.00259378	0.0141585
REACTOME_INTERFERON_SIGNALING	0.280558	0.264545	0.0160126	0.00259378	0.0141585
REACTOME_GAP_JUNCTION_ASSEMBLY	0.0169446	0.0309326	-0.013988	0.00267498	0.014403
REACTOME_FORMYL_PEPTIDE_RECEPTORS_BIND_FORMYL_PEPTIDES_AND_MANY_OTHER_LIGANDS	0.247115	0.21537	0.0317447	0.00267498	0.014403
REACTOME_TRAF6_MEDIATED_NF_KB_ACTIVATION	0.302609	0.288119	0.0144902	0.00267498	0.014403
REACTOME_MATURATION_OF_NUCLEOPROTEIN	0.322933	0.304961	0.0179714	0.00267498	0.014403
REACTOME_INTERFERON_ALPHA_BETA_SIGNALING	0.293484	0.260442	0.0330419	0.0027585	0.0147027
REACTOME_INFECTION_WITH_MYCOBACTERIUM_TUBERCULOSIS	0.334752	0.320158	0.014594	0.0027585	0.0147027
REACTOME_ANTI_INFLAMMATORY_RESPONSE_FAVOURING_LEISHMANIA_PARASITE_INFECTION	-0.0175684	-0.0332713	0.0157029	0.0027585	0.0147027
REACTOME_DOWNSTREAM_SIGNALING_EVENTS_OF_B_CELL_RECEPTOR_BCR	0.351119	0.3469	0.00421885	0.00284439	0.014959
REACTOME_COLLAGEN_BIOSYNTHESIS_AND_MODIFYING_ENZYMES	0.110575	0.155545	-0.0449693	0.00284439	0.014959
REACTOME_REGULATION_OF_PLK1_ACTIVITY_AT_G2_M_TRANSITION	0.266016	0.277561	-0.011545	0.00284439	0.014959
REACTOME_GABA_SYNTHESIS_RELEASE_REUPTAKE_AND_DEGRADATION	-0.0359221	-0.0218365	-0.0140856	0.00284439	0.014959
REACTOME_PTK6_REGULATES_CELL_CYCLE	0.295761	0.310038	-0.0142772	0.00293271	0.0151715
REACTOME_TRANSCRIPTIONAL_REGULATION_BY_RUNX1	0.17889	0.170077	0.00881273	0.00293271	0.0151715
REACTOME_RUNX1_INTERACTS_WITH_CO_FACTORS_WHOSE_PRECISE_EFFECT_ON_RUNX1_TARGETS_IS_NOT_KNOWN	0.219297	0.231409	-0.0121113	0.00293271	0.0151715
REACTOME_PEXOPHAGY	0.377019	0.36527	0.0117489	0.00293271	0.0151715
REACTOME_SIGNALING_BY_FLT3_ITD_AND_TKD_MUTANTS	0.27904	0.263724	0.0153158	0.00293271	0.0151715
REACTOME_PP2A_MEDIATED_DEPHOSPHORYLATION_OF_KEY_METABOLIC_FACTORS	0.205075	0.215664	-0.0105896	0.00302354	0.0154895
REACTOME_CASPASE_MEDIATED_CLEAVAGE_OF_CYTOSKELETAL_PROTEINS	0.298683	0.289827	0.00885581	0.00302354	0.0154895
REACTOME_ZINC_TRANSPORTERS	0.0928935	0.104915	-0.0120216	0.00302354	0.0154895
REACTOME_SIGNALING_BY_WNT	0.161107	0.168358	-0.00725109	0.00331161	0.0167485
REACTOME_AFLATOXIN_ACTIVATION_AND_DETOXIFICATION	-0.0332778	-0.05528	0.0220022	0.00331161	0.0167485
REACTOME_ANTIMICROBIAL_PEPTIDES	-0.139897	-0.173859	0.0339614	0.00331161	0.0167485
REACTOME_INTERLEUKIN_27_SIGNALING	0.332573	0.304641	0.0279318	0.00331161	0.0167485
REACTOME_VISUAL_PHOTOTRANSDUCTION	-0.0348058	-0.0272508	-0.00755498	0.00341306	0.017152
REACTOME_CLEC7A_DECTIN_1_INDUCES_NFAT_ACTIVATION	0.228616	0.212968	0.0156482	0.00341306	0.017152
REACTOME_TRAFFICKING_OF_MYRISTOYLATED_PROTEINS_TO_THE_CILIUM	0.14269	0.157469	-0.0147786	0.00351732	0.0175644
REACTOME_LGI_ADAM_INTERACTIONS	-0.134773	-0.115424	-0.019349	0.00351732	0.0175644
REACTOME_SYNTHESIS_OF_PE	0.104788	0.129119	-0.024331	0.00362448	0.017874
REACTOME_MICRORNA_MIRNA_BIOGENESIS	0.291004	0.309264	-0.01826	0.00362448	0.017874
REACTOME_SYNTHESIS_OF_LIPOXINS_LX	0.153385	0.100843	0.0525417	0.00362448	0.017874
REACTOME_SMAD2_SMAD3_SMAD4_HETEROTRIMER_REGULATES_TRANSCRIPTION	0.2862	0.294705	-0.00850494	0.00362448	0.017874
REACTOME_ATF6_ATF6_ALPHA_ACTIVATES_CHAPERONES	0.379643	0.38793	-0.00828665	0.0037346	0.0182465
REACTOME_RAB_GEFS_EXCHANGE_GTP_FOR_GDP_ON_RABS	0.199206	0.191719	0.00748678	0.0037346	0.0182465
REACTOME_NEGATIVE_REGULATION_OF_NMDA_RECEPTOR_MEDIATED_NEURONAL_TRANSMISSION	-0.0705548	-0.0634857	-0.00706913	0.0037346	0.0182465
REACTOME_METABOLISM_OF_ANGIOTENSINOGEN_TO_ANGIOTENSINS	0.0486377	0.0205433	0.0280944	0.00384774	0.018684
REACTOME_SUMO_IS_PROTEOLYTICALLY_PROCESSED	0.359908	0.37449	-0.0145826	0.00384774	0.018684
REACTOME_MYD88_INDEPENDENT_TLR4_CASCADE	0.276465	0.264333	0.0121325	0.003964	0.0189006
REACTOME_SEROTONIN_NEUROTRANSMITTER_RELEASE_CYCLE	-0.0866885	-0.062279	-0.0244096	0.003964	0.0189006
REACTOME_REGULATION_OF_PYRUVATE_DEHYDROGENASE_PDH_COMPLEX	0.151541	0.140936	0.0106053	0.003964	0.0189006
REACTOME_MOLECULES_ASSOCIATED_WITH_ELASTIC_FIBRES	0.116708	0.160485	-0.0437777	0.003964	0.0189006
REACTOME_ACETYLCHOLINE_NEUROTRANSMITTER_RELEASE_CYCLE	-0.0873258	-0.0648815	-0.0224443	0.003964	0.0189006
REACTOME_COLLAGEN_CHAIN_TRIMERIZATION	0.0884482	0.143158	-0.0547103	0.003964	0.0189006
REACTOME_SIGNALING_BY_FGFR	0.206085	0.216843	-0.0107582	0.00408344	0.0192958
REACTOME_METABOLISM_OF_WATER_SOLUBLE_VITAMINS_AND_COFACTORS	0.120772	0.111913	0.00885959	0.00408344	0.0192958
REACTOME_DISEASES_OF_MITOTIC_CELL_CYCLE	0.286072	0.298527	-0.0124547	0.00408344	0.0192958
REACTOME_MEIOTIC_SYNAPSIS	0.0131126	0.00378146	0.00933113	0.00420613	0.0196991
REACTOME_INTERLEUKIN_7_SIGNALING	0.0299641	0.016802	0.0131621	0.00420613	0.0196991
REACTOME_SUMOYLATION_OF_TRANSCRIPTION_FACTORS	0.176713	0.193107	-0.0163941	0.00420613	0.0196991
REACTOME_CLASS_A_1_RHODOPSIN_LIKE_RECEPTORS	-0.0905252	-0.112825	0.0222997	0.00433216	0.02017
REACTOME_FGFR2_ALTERNATIVE_SPLICING	0.391406	0.401108	-0.00970207	0.00433216	0.02017
REACTOME_IRF3_MEDIATED_ACTIVATION_OF_TYPE_1_IFN	0.164665	0.145546	0.0191188	0.0044616	0.020591
REACTOME_CROSSLINKING_OF_COLLAGEN_FIBRILS	0.0983038	0.163792	-0.0654878	0.0044616	0.020591
REACTOME_NON_INTEGRIN_MEMBRANE_ECM_INTERACTIONS	0.210995	0.24246	-0.031465	0.0044616	0.020591
REACTOME_TNFR1_INDUCED_PROAPOPTOTIC_SIGNALING	0.270155	0.254015	0.01614	0.00459454	0.0210207
REACTOME_PTK6_REGULATES_RTKS_AND_THEIR_EFFECTORS_AKT1_AND_DOK1	0.337164	0.322534	0.0146295	0.00459454	0.0210207
REACTOME_ASSEMBLY_AND_CELL_SURFACE_PRESENTATION_OF_NMDA_RECEPTORS	-0.0350964	-0.0241464	-0.01095	0.00459454	0.0210207
REACTOME_SIGNALING_BY_BMP	0.0540557	0.0677583	-0.0137027	0.00473105	0.0215208
REACTOME_REGULATION_OF_TP53_ACTIVITY	0.227429	0.239203	-0.0117743	0.00473105	0.0215208
REACTOME_ABC_FAMILY_PROTEINS_MEDIATED_TRANSPORT	0.256897	0.253094	0.00380256	0.00487122	0.022095
REACTOME_POLO_LIKE_KINASE_MEDIATED_EVENTS	0.219612	0.249471	-0.029859	0.00501515	0.0224265
REACTOME_GAP_JUNCTION_TRAFFICKING_AND_REGULATION	0.10991	0.118094	-0.00818363	0.00501515	0.0224265
REACTOME_ABORTIVE_ELONGATION_OF_HIV_1_TRANSCRIPT_IN_THE_ABSENCE_OF_TAT	0.36281	0.372079	-0.00926901	0.00501515	0.0224265
REACTOME_PLATELET_CALCIUM_HOMEOSTASIS	0.052475	0.0389305	0.0135445	0.00501515	0.0224265
REACTOME_RNA_POLYMERASE_III_TRANSCRIPTION_INITIATION_FROM_TYPE_3_PROMOTER	0.222111	0.239173	-0.0170622	0.00501515	0.0224265
REACTOME_GLYCOSAMINOGLYCAN_METABOLISM	0.115828	0.130995	-0.0151669	0.0051629	0.0226395
REACTOME_DETOXIFICATION_OF_REACTIVE_OXYGEN_SPECIES	0.298125	0.281353	0.0167728	0.0051629	0.0226395
REACTOME_EPH_EPHRIN_MEDIATED_REPULSION_OF_CELLS	0.214825	0.230141	-0.0153163	0.0051629	0.0226395
REACTOME_INTRA_GOLGI_AND_RETROGRADE_GOLGI_TO_ER_TRAFFIC	0.21339	0.217808	-0.00441814	0.0051629	0.0226395
REACTOME_ADVANCED_GLYCOSYLATION_ENDPRODUCT_RECEPTOR_SIGNALING	0.379432	0.367303	0.0121291	0.0051629	0.0226395
REACTOME_RUNX1_REGULATES_TRANSCRIPTION_OF_GENES_INVOLVED_IN_DIFFERENTIATION_OF_MYELOID_CELLS	0.176134	0.160212	0.0159217	0.0051629	0.0226395
REACTOME_RAC1_GTPASE_CYCLE	0.17191	0.161924	0.00998561	0.0051629	0.0226395
REACTOME_IONOTROPIC_ACTIVITY_OF_KAINATE_RECEPTORS	-0.0173739	0.00573174	-0.0231056	0.00531458	0.0231126
REACTOME_METALLOPROTEASE_DUBS	0.0844751	0.0740583	0.0104168	0.00531458	0.0231126
REACTOME_NEGATIVE_REGULATION_OF_MET_ACTIVITY	0.25914	0.249422	0.00971817	0.00531458	0.0231126
REACTOME_CHONDROITIN_SULFATE_DERMATAN_SULFATE_METABOLISM	0.125038	0.147395	-0.0223577	0.00547027	0.0234673
REACTOME_ECM_PROTEOGLYCANS	0.124985	0.16977	-0.0447848	0.00547027	0.0234673
REACTOME_RAS_ACTIVATION_UPON_CA2_INFLUX_THROUGH_NMDA_RECEPTOR	0.00788629	0.016033	-0.00814676	0.00547027	0.0234673
REACTOME_ER_QUALITY_CONTROL_COMPARTMENT_ERQC	0.33758	0.326659	0.01092	0.00547027	0.0234673
REACTOME_NR1H2_NR1H3_REGULATE_GENE_EXPRESSION_LINKED_TO_TRIGLYCERIDE_LIPOLYSIS_IN_ADIPOSE	0.207825	0.18698	0.0208454	0.00547027	0.0234673
REACTOME_ZBP1_DAI_MEDIATED_INDUCTION_OF_TYPE_I_IFNS	0.26146	0.250573	0.0108873	0.00563007	0.0238299
REACTOME_FICOLINS_BIND_TO_REPETITIVE_CARBOHYDRATE_STRUCTURES_ON_THE_TARGET_CELL_SURFACE	-0.191929	-0.217533	0.0256036	0.00563007	0.0238299
REACTOME_G_ALPHA_Q_SIGNALLING_EVENTS	-0.031004	-0.0431483	0.0121443	0.00563007	0.0238299
REACTOME_PTEN_REGULATION	0.298996	0.303506	-0.0045107	0.00563007	0.0238299
REACTOME_DEFECTIVE_F9_ACTIVATION	-0.310714	-0.334413	0.0236986	0.00563007	0.0238299
REACTOME_ABC_TRANSPORTERS_IN_LIPID_HOMEOSTASIS	0.00937301	0.000830194	0.00854282	0.00579407	0.0242646
REACTOME_METABOLISM_OF_CARBOHYDRATES	0.163195	0.170068	-0.00687333	0.00579407	0.0242646
REACTOME_TLR3_MEDIATED_TICAM1_DEPENDENT_PROGRAMMED_CELL_DEATH	0.194816	0.162198	0.0326176	0.00579407	0.0242646
REACTOME_POTENTIAL_THERAPEUTICS_FOR_SARS	0.263176	0.253983	0.00919303	0.00579407	0.0242646
REACTOME_NEGATIVE_REGULATION_OF_THE_PI3K_AKT_NETWORK	0.104584	0.0904341	0.0141502	0.00596236	0.0248379
REACTOME_SUMO_IS_TRANSFERRED_FROM_E1_TO_E2_UBE2I_UBC9	0.3895	0.396459	-0.00695849	0.00596236	0.0248379
REACTOME_REGULATION_OF_SIGNALING_BY_NODAL	-0.185433	-0.160853	-0.0245792	0.00613504	0.0252254
REACTOME_RIP_MEDIATED_NFKB_ACTIVATION_VIA_ZBP1	0.279487	0.26477	0.014717	0.00613504	0.0252254
REACTOME_WNT_MEDIATED_ACTIVATION_OF_DVL	0.217908	0.231883	-0.0139752	0.00613504	0.0252254
REACTOME_G_PROTEIN_ACTIVATION	0.0761301	0.0612613	0.0148688	0.00613504	0.0252254
REACTOME_MATURATION_OF_PROTEIN_3A	0.143683	0.108905	0.034778	0.00613504	0.0252254
REACTOME_ELASTIC_FIBRE_FORMATION	0.116175	0.162278	-0.0461029	0.00631221	0.0254904
REACTOME_HS_GAG_DEGRADATION	0.185006	0.205604	-0.0205985	0.00631221	0.0254904
REACTOME_WNT_LIGAND_BIOGENESIS_AND_TRAFFICKING	0.0552039	0.0777783	-0.0225744	0.00631221	0.0254904
REACTOME_REGULATION_OF_RAS_BY_GAPS	0.335934	0.333986	0.00194853	0.00631221	0.0254904
REACTOME_INLA_MEDIATED_ENTRY_OF_LISTERIA_MONOCYTOGENES_INTO_HOST_CELLS	0.409432	0.416784	-0.00735152	0.00631221	0.0254904
REACTOME_CARBOXYTERMINAL_POST_TRANSLATIONAL_MODIFICATIONS_OF_TUBULIN	-0.00224968	0.0110076	-0.0132572	0.00631221	0.0254904
REACTOME_SUPPRESSION_OF_APOPTOSIS	0.307782	0.29817	0.00961231	0.00631221	0.0254904
REACTOME_MITOTIC_PROMETAPHASE	0.220961	0.238071	-0.0171104	0.00649398	0.0261577
REACTOME_NR1H2_NR1H3_REGULATE_GENE_EXPRESSION_TO_LIMIT_CHOLESTEROL_UPTAKE	0.315678	0.302659	0.0130191	0.00668044	0.0267725
REACTOME_PREVENTION_OF_PHAGOSOMAL_LYSOSOMAL_FUSION	0.409896	0.404341	0.00555526	0.00668044	0.0267725
REACTOME_SIGNALING_BY_PDGF	0.213537	0.246276	-0.0327395	0.0068717	0.0273314
REACTOME_TCF_DEPENDENT_SIGNALING_IN_RESPONSE_TO_WNT	0.161417	0.168274	-0.00685666	0.0068717	0.0273314
REACTOME_IRF3_MEDIATED_INDUCTION_OF_TYPE_I_IFN	0.277809	0.268905	0.0089035	0.0068717	0.0273314
REACTOME_INITIATION_OF_NUCLEAR_ENVELOPE_NE_REFORMATION	0.38449	0.393905	-0.0094156	0.00706787	0.0278319
REACTOME_N_GLYCAN_TRIMMING_IN_THE_ER_AND_CALNEXIN_CALRETICULIN_CYCLE	0.37278	0.362824	0.00995587	0.00706787	0.0278319
REACTOME_GLYCOLYSIS	0.243432	0.253998	-0.0105659	0.00706787	0.0278319
REACTOME_NF_KB_ACTIVATION_THROUGH_FADD_RIP_1_PATHWAY_MEDIATED_BY_CASPASE_8_AND_10	0.258131	0.235648	0.0224835	0.00706787	0.0278319
REACTOME_RECOGNITION_AND_ASSOCIATION_OF_DNA_GLYCOSYLASE_WITH_SITE_CONTAINING_AN_AFFECTED_PURINE	-0.0348574	-0.0514453	0.0165879	0.00726905	0.0282725
REACTOME_ACTIVATION_OF_CASPASES_THROUGH_APOPTOSOME_MEDIATED_CLEAVAGE	0.283197	0.270808	0.012389	0.00726905	0.0282725
REACTOME_SPERM_MOTILITY_AND_TAXES	-0.184893	-0.207338	0.0224446	0.00726905	0.0282725
REACTOME_BIOSYNTHESIS_OF_THE_N_GLYCAN_PRECURSOR_DOLICHOL_LIPID_LINKED_OLIGOSACCHARIDE_LLO_AND_TRANSFER_TO_A_NASCENT_PROTEIN	0.121496	0.110544	0.0109523	0.00726905	0.0282725
REACTOME_ROBO_RECEPTORS_BIND_AKAP5	0.0360636	0.0145922	0.0214714	0.00726905	0.0282725
REACTOME_TP53_REGULATES_TRANSCRIPTION_OF_SEVERAL_ADDITIONAL_CELL_DEATH_GENES_WHOSE_SPECIFIC_ROLES_IN_P53_DEPENDENT_APOPTOSIS_REMAIN_UNCERTAIN	0.286909	0.29795	-0.0110414	0.00747535	0.0287919
REACTOME_G2_PHASE	0.209953	0.246199	-0.0362452	0.00747535	0.0287919
REACTOME_TRANSCRIPTIONAL_REGULATION_BY_E2F6	0.240871	0.252227	-0.0113559	0.00747535	0.0287919
REACTOME_CALNEXIN_CALRETICULIN_CYCLE	0.371869	0.363909	0.00795924	0.00747535	0.0287919
REACTOME_ATF6_ATF6_ALPHA_ACTIVATES_CHAPERONE_GENES	0.410434	0.420708	-0.0102734	0.00768689	0.0294633
REACTOME_PLATELET_HOMEOSTASIS	0.0701241	0.0566513	0.0134728	0.00768689	0.0294633
REACTOME_SMAC_XIAP_REGULATED_APOPTOTIC_RESPONSE	0.18618	0.175067	0.0111134	0.00790378	0.0298608
REACTOME_TGF_BETA_RECEPTOR_SIGNALING_ACTIVATES_SMADS	0.325379	0.333056	-0.00767688	0.00790378	0.0298608
REACTOME_ACTIVATION_OF_GENE_EXPRESSION_BY_SREBF_SREBP	0.224354	0.2407	-0.0163456	0.00790378	0.0298608
REACTOME_PYROPTOSIS	0.304511	0.287112	0.0173986	0.00790378	0.0298608
REACTOME_TNF_SIGNALING	0.28582	0.277229	0.00859078	0.00790378	0.0298608
REACTOME_ACTIVATION_OF_IRF3_IRF7_MEDIATED_BY_TBK1_IKK_EPSILON	0.338072	0.323493	0.0145786	0.00790378	0.0298608
REACTOME_COLLAGEN_FORMATION	0.151194	0.183211	-0.0320169	0.00812613	0.0302674
REACTOME_REGULATED_PROTEOLYSIS_OF_P75NTR	0.268626	0.259353	0.00927289	0.00812613	0.0302674
REACTOME_VITAMIN_D_CALCIFEROL_METABOLISM	0.125949	0.104077	0.0218724	0.00812613	0.0302674
REACTOME_NICOTINAMIDE_SALVAGING	0.188044	0.175643	0.0124012	0.00812613	0.0302674
REACTOME_THROMBOXANE_SIGNALLING_THROUGH_TP_RECEPTOR	0.137382	0.124118	0.0132638	0.00812613	0.0302674
REACTOME_RHO_GTPASES_ACTIVATE_FORMINS	0.234439	0.251438	-0.0169988	0.00812613	0.0302674
REACTOME_E2F_MEDIATED_REGULATION_OF_DNA_REPLICATION	0.229823	0.254947	-0.0251235	0.00835407	0.0306122
REACTOME_ASYMMETRIC_LOCALIZATION_OF_PCP_PROTEINS	0.339566	0.34747	-0.00790369	0.00835407	0.0306122
REACTOME_REGULATION_OF_TNFR1_SIGNALING	0.306004	0.289199	0.0168048	0.00835407	0.0306122
REACTOME_INTRAFLAGELLAR_TRANSPORT	0.133412	0.153902	-0.02049	0.00835407	0.0306122
REACTOME_PLASMA_LIPOPROTEIN_ASSEMBLY	0.0739265	0.0661831	0.00774344	0.00835407	0.0306122
REACTOME_AUTOPHAGY	0.231306	0.234292	-0.00298584	0.00835407	0.0306122
REACTOME_SELECTIVE_AUTOPHAGY	0.224963	0.227807	-0.00284481	0.00835407	0.0306122
REACTOME_PLASMA_LIPOPROTEIN_CLEARANCE	0.214753	0.206173	0.00858066	0.0085877	0.0313234
REACTOME_TERMINATION_OF_O_GLYCAN_BIOSYNTHESIS	-0.0590611	-0.0902809	0.0312198	0.0085877	0.0313234
REACTOME_REGULATION_OF_INNATE_IMMUNE_RESPONSES_TO_CYTOSOLIC_DNA	0.306698	0.292934	0.0137646	0.00882717	0.0319027
REACTOME_TRANSCRIPTIONAL_REGULATION_BY_TP53	0.264593	0.270909	-0.00631629	0.00882717	0.0319027
REACTOME_CDC6_ASSOCIATION_WITH_THE_ORC_ORIGIN_COMPLEX	0.186768	0.217453	-0.0306851	0.00882717	0.0319027
REACTOME_RHOT1_GTPASE_CYCLE	0.204158	0.187064	0.0170946	0.00882717	0.0319027
REACTOME_DISINHIBITION_OF_SNARE_FORMATION	0.103675	0.0767625	0.0269121	0.00907258	0.0322739
REACTOME_ACTIVATION_OF_ATR_IN_RESPONSE_TO_REPLICATION_STRESS	0.240306	0.265179	-0.024873	0.00907258	0.0322739
REACTOME_SUMOYLATION	0.219708	0.226471	-0.006763	0.00907258	0.0322739
REACTOME_O_GLYCOSYLATION_OF_TSR_DOMAIN_CONTAINING_PROTEINS	-0.120545	-0.0746301	-0.0459151	0.00907258	0.0322739
REACTOME_RNA_POLYMERASE_I_TRANSCRIPTION_INITIATION	0.25048	0.263537	-0.0130572	0.00907258	0.0322739
REACTOME_RESOLUTION_OF_ABASIC_SITES_AP_SITES	0.287934	0.303106	-0.0151714	0.00907258	0.0322739
REACTOME_RUNX1_REGULATES_GENES_INVOLVED_IN_MEGAKARYOCYTE_DIFFERENTIATION_AND_PLATELET_FUNCTION	0.0213088	0.012971	0.0083378	0.00907258	0.0322739
REACTOME_CELLULAR_HEXOSE_TRANSPORT	-0.065608	-0.0567891	-0.0088189	0.00932406	0.0330201
REACTOME_CYCLIN_A_B1_B2_ASSOCIATED_EVENTS_DURING_G2_M_TRANSITION	0.253038	0.276456	-0.023418	0.00932406	0.0330201
REACTOME_MTORC1_MEDIATED_SIGNALLING	0.325722	0.334647	-0.00892552	0.00958174	0.0337815
REACTOME_AGGREPHAGY	0.183233	0.190235	-0.00700203	0.00958174	0.0337815
REACTOME_EPHA_MEDIATED_GROWTH_CONE_COLLAPSE	0.151461	0.167688	-0.0162267	0.00984576	0.0345584
REACTOME_ACTIVATION_OF_THE_TFAP2_AP_2_FAMILY_OF_TRANSCRIPTION_FACTORS	0.0867028	0.115925	-0.0292225	0.00984576	0.0345584
REACTOME_BUTYROPHILIN_BTN_FAMILY_INTERACTIONS	0.134969	0.0868541	0.0481147	0.0101162	0.0354292
REACTOME_RESOLUTION_OF_SISTER_CHROMATID_COHESION	0.224381	0.241359	-0.0169778	0.0103933	0.0360013
REACTOME_SEMA4D_INDUCED_CELL_MIGRATION_AND_GROWTH_CONE_COLLAPSE	0.281587	0.298502	-0.0169144	0.0103933	0.0360013
REACTOME_REGULATION_OF_FZD_BY_UBIQUITINATION	0.133484	0.15668	-0.0231969	0.0103933	0.0360013
REACTOME_HIGHLY_CALCIUM_PERMEABLE_NICOTINIC_ACETYLCHOLINE_RECEPTORS	-0.207697	-0.170254	-0.0374425	0.0103933	0.0360013
REACTOME_REACTIONS_SPECIFIC_TO_THE_COMPLEX_N_GLYCAN_SYNTHESIS_PATHWAY	0.0180305	-0.00629427	0.0243248	0.0103933	0.0360013
REACTOME_NEUROTOXICITY_OF_CLOSTRIDIUM_TOXINS	-0.0574022	-0.035533	-0.0218691	0.0106771	0.0364265
REACTOME_SIGNALING_BY_TGF_BETA_RECEPTOR_COMPLEX_IN_CANCER	0.266666	0.244629	0.0220369	0.0106771	0.0364265
REACTOME_GRB2_SOS_PROVIDES_LINKAGE_TO_MAPK_SIGNALING_FOR_INTEGRINS	0.182284	0.164778	0.0175063	0.0106771	0.0364265
REACTOME_INTERACTION_BETWEEN_L1_AND_ANKYRINS	-0.107368	-0.0978057	-0.00956192	0.0106771	0.0364265
REACTOME_TRANSLESION_SYNTHESIS_BY_POLK	0.361657	0.374057	-0.0124	0.0106771	0.0364265
REACTOME_PURINE_SALVAGE	0.265754	0.249639	0.0161152	0.0106771	0.0364265
REACTOME_NUCLEOBASE_CATABOLISM	0.123572	0.113842	0.00972942	0.0106771	0.0364265
REACTOME_PEPTIDE_HORMONE_BIOSYNTHESIS	-0.266822	-0.253287	-0.013535	0.0109678	0.0370192
REACTOME_LOSS_OF_FUNCTION_OF_SMAD2_3_IN_CANCER	0.229049	0.204117	0.024932	0.0109678	0.0370192
REACTOME_WNT5A_DEPENDENT_INTERNALIZATION_OF_FZD2_FZD5_AND_ROR2	0.285529	0.297019	-0.0114894	0.0109678	0.0370192
REACTOME_TRAIL_SIGNALING	0.258817	0.239875	0.0189417	0.0109678	0.0370192
REACTOME_LIPID_PARTICLE_ORGANIZATION	-0.117655	-0.0951257	-0.0225289	0.0109678	0.0370192
REACTOME_SYNTHESIS_OF_IP2_IP_AND_INS_IN_THE_CYTOSOL	0.0962459	0.111198	-0.0149524	0.0112655	0.0378626
REACTOME_SUMOYLATION_OF_RNA_BINDING_PROTEINS	0.296969	0.307976	-0.0110069	0.0112655	0.0378626
REACTOME_NUCLEAR_SIGNALING_BY_ERBB4	0.139562	0.128185	0.0113771	0.0118825	0.0396834
REACTOME_SYNTHESIS_OF_BILE_ACIDS_AND_BILE_SALTS	0.00674898	-0.0047506	0.0114996	0.0118825	0.0396834
REACTOME_EICOSANOID_LIGAND_BINDING_RECEPTORS	-0.0700559	-0.0950042	0.0249483	0.0118825	0.0396834
REACTOME_TOLL_LIKE_RECEPTOR_9_TLR9_CASCADE	0.252733	0.243236	0.00949734	0.012202	0.0404097
REACTOME_TRANSCRIPTIONAL_ACTIVITY_OF_SMAD2_SMAD3_SMAD4_HETEROTRIMER	0.286602	0.296483	-0.00988049	0.012202	0.0404097
REACTOME_TNFR1_INDUCED_NFKAPPAB_SIGNALING_PATHWAY	0.317304	0.305377	0.0119262	0.012202	0.0404097
REACTOME_REGULATION_OF_IFNA_SIGNALING	0.0751158	0.0633151	0.0118007	0.012202	0.0404097
REACTOME_CREATION_OF_C4_AND_C2_ACTIVATORS	0.087103	0.0665022	0.0206008	0.0125292	0.0414066
REACTOME_ACYL_CHAIN_REMODELLING_OF_PE	-0.00108587	-0.0166647	0.0155788	0.0128641	0.0422488
REACTOME_NOD1_2_SIGNALING_PATHWAY	0.255799	0.246971	0.00882841	0.0128641	0.0422488
REACTOME_DEFECTIVE_CHST14_CAUSES_EDS_MUSCULOCONTRACTURAL_TYPE	0.05904	0.134547	-0.0755074	0.0128641	0.0422488
REACTOME_DIGESTION_OF_DIETARY_CARBOHYDRATE	-0.296156	-0.316092	0.0199358	0.013207	0.0431064
REACTOME_MET_ACTIVATES_PTK2_SIGNALING	0.213309	0.234387	-0.0210786	0.013207	0.0431064
REACTOME_RUNX2_REGULATES_BONE_DEVELOPMENT	0.128472	0.140527	-0.0120549	0.013207	0.0431064
REACTOME_GLUCAGON_TYPE_LIGAND_RECEPTORS	-0.0298428	-0.0357965	0.00595375	0.0135578	0.0439796
REACTOME_TRANSCRIPTIONAL_REGULATION_BY_RUNX2	0.270223	0.272981	-0.00275776	0.0135578	0.0439796
REACTOME_VLDL_CLEARANCE	0.126907	0.100444	0.0264624	0.0135578	0.0439796
REACTOME_DEFECTIVE_CHSY1_CAUSES_TPBS	0.0426912	0.121529	-0.078838	0.0139169	0.0446866
REACTOME_INTERLEUKIN_1_PROCESSING	0.290418	0.248874	0.0415445	0.0139169	0.0446866
REACTOME_THROMBIN_SIGNALLING_THROUGH_PROTEINASE_ACTIVATED_RECEPTORS_PARS	0.149338	0.135276	0.0140618	0.0139169	0.0446866
REACTOME_DISEASES_ASSOCIATED_WITH_GLYCOSYLATION_PRECURSOR_BIOSYNTHESIS	0.237992	0.217333	0.020659	0.0139169	0.0446866
REACTOME_INSERTION_OF_TAIL_ANCHORED_PROTEINS_INTO_THE_ENDOPLASMIC_RETICULUM_MEMBRANE	0.322427	0.316892	0.00553467	0.0139169	0.0446866
REACTOME_FORMATION_OF_APOPTOSOME	0.181293	0.171265	0.0100284	0.0142844	0.0454973
REACTOME_PKA_MEDIATED_PHOSPHORYLATION_OF_KEY_METABOLIC_FACTORS	-0.040179	-0.0506118	0.0104328	0.0142844	0.0454973
REACTOME_ALPHA_OXIDATION_OF_PHYTANATE	0.130016	0.0978676	0.0321482	0.0142844	0.0454973
REACTOME_BBSOME_MEDIATED_CARGO_TARGETING_TO_CILIUM	0.147623	0.160858	-0.0132353	0.0142844	0.0454973
REACTOME_PRESYNAPTIC_FUNCTION_OF_KAINATE_RECEPTORS	0.0796039	0.0637179	0.0158859	0.0146603	0.0465077
REACTOME_FACTORS_INVOLVED_IN_MEGAKARYOCYTE_DEVELOPMENT_AND_PLATELET_PRODUCTION	0.0866133	0.0908128	-0.00419951	0.0146603	0.0465077
REACTOME_NEGATIVE_REGULATION_OF_TCF_DEPENDENT_SIGNALING_BY_DVL_INTERACTING_PROTEINS	0.216148	0.230671	-0.0145235	0.015045	0.0476325
REACTOME_MUSCARINIC_ACETYLCHOLINE_RECEPTORS	-0.330875	-0.305955	-0.0249206	0.0154386	0.048587
REACTOME_COPI_INDEPENDENT_GOLGI_TO_ER_RETROGRADE_TRAFFIC	0.20703	0.216213	-0.00918359	0.0154386	0.048587
REACTOME_SARS_COV_1_INFECTION	0.3135	0.308903	0.0045972	0.0154386	0.048587
REACTOME_DISPLACEMENT_OF_DNA_GLYCOSYLASE_BY_APEX1	0.250519	0.261644	-0.0111243	0.0158411	0.0490734
REACTOME_AMPK_INHIBITS_CHREBP_TRANSCRIPTIONAL_ACTIVATION_ACTIVITY	0.0884039	0.105491	-0.0170872	0.0158411	0.0490734
REACTOME_PEPTIDE_LIGAND_BINDING_RECEPTORS	-0.0660256	-0.0811314	0.0151058	0.0158411	0.0490734
REACTOME_SUMOYLATION_OF_DNA_REPLICATION_PROTEINS	0.326519	0.341595	-0.015076	0.0158411	0.0490734
REACTOME_MELANIN_BIOSYNTHESIS	-0.300481	-0.25522	-0.0452611	0.0158411	0.0490734
REACTOME_RHO_GTPASES_ACTIVATE_RHOTEKIN_AND_RHOPHILINS	0.189754	0.206976	-0.0172222	0.0158411	0.0490734
REACTOME_BRANCHED_CHAIN_AMINO_ACID_CATABOLISM	0.221924	0.211863	0.0100607	0.0158411	0.0490734
REACTOME_RND2_GTPASE_CYCLE	0.220025	0.234932	-0.0149064	0.0158411	0.0490734
REACTOME_CELLULAR_RESPONSE_TO_CHEMICAL_STRESS	0.326244	0.323806	0.00243803	0.0162529	0.0502507
REACTOME_SMALL_INTERFERING_RNA_SIRNA_BIOGENESIS	0.179307	0.204502	-0.0251941	0.0166741	0.0512525
REACTOME_NUCLEOBASE_BIOSYNTHESIS	0.242498	0.254301	-0.0118025	0.0166741	0.0512525
REACTOME_SEALING_OF_THE_NUCLEAR_ENVELOPE_NE_BY_ESCRT_III	0.153533	0.164041	-0.0105086	0.0166741	0.0512525
REACTOME_UNWINDING_OF_DNA	0.292852	0.323304	-0.0304523	0.0171048	0.052373
REACTOME_PLATELET_ADHESION_TO_EXPOSED_COLLAGEN	0.157585	0.138698	0.0188864	0.0171048	0.052373
REACTOME_SIGNALING_BY_NOTCH1_PEST_DOMAIN_MUTANTS_IN_CANCER	0.229622	0.236441	-0.00681817	0.0175452	0.0533092
REACTOME_POU5F1_OCT4_SOX2_NANOG_ACTIVATE_GENES_RELATED_TO_PROLIFERATION	-0.0543803	-0.0397262	-0.0146541	0.0175452	0.0533092
REACTOME_DEFECTIVE_CSF2RB_CAUSES_SMDP5	-0.0804037	-0.119744	0.0393405	0.0175452	0.0533092
REACTOME_FANCONI_ANEMIA_PATHWAY	0.174111	0.187569	-0.0134579	0.0175452	0.0533092
REACTOME_HYDROLYSIS_OF_LPC	0.00882757	-0.025873	0.0347006	0.0179956	0.0541578
REACTOME_EGFR_INTERACTS_WITH_PHOSPHOLIPASE_C_GAMMA	0.0185175	0.0625879	-0.0440704	0.0179956	0.0541578
REACTOME_HEDGEHOG_ON_STATE	0.269254	0.273642	-0.00438796	0.0179956	0.0541578
REACTOME_RHOD_GTPASE_CYCLE	0.205974	0.212735	-0.00676086	0.0179956	0.0541578
REACTOME_ACTIVATION_OF_AMPK_DOWNSTREAM_OF_NMDARS	0.078232	0.0861269	-0.00789487	0.0179956	0.0541578
REACTOME_NOREPINEPHRINE_NEUROTRANSMITTER_RELEASE_CYCLE	-0.0592731	-0.0484467	-0.0108264	0.018456	0.0550204
REACTOME_BICARBONATE_TRANSPORTERS	-0.105093	-0.0945986	-0.0104941	0.018456	0.0550204
REACTOME_GDP_FUCOSE_BIOSYNTHESIS	0.150312	0.112871	0.0374405	0.018456	0.0550204
REACTOME_RAS_SIGNALING_DOWNSTREAM_OF_NF1_LOSS_OF_FUNCTION_VARIANTS	0.206397	0.222869	-0.0164719	0.018456	0.0550204
REACTOME_REGULATION_OF_MECP2_EXPRESSION_AND_ACTIVITY	0.178182	0.189528	-0.0113457	0.018456	0.0550204
REACTOME_FATTY_ACIDS	-0.145863	-0.18553	0.0396669	0.0189267	0.0558974
REACTOME_EICOSANOIDS	-0.133681	-0.181901	0.0482203	0.0189267	0.0558974
REACTOME_HYALURONAN_BIOSYNTHESIS_AND_EXPORT	-0.00374089	0.0369604	-0.0407013	0.0189267	0.0558974
REACTOME_SYNTHESIS_SECRETION_AND_INACTIVATION_OF_GLUCOSE_DEPENDENT_INSULINOTROPIC_POLYPEPTIDE_GIP	0.0679468	0.0492593	0.0186875	0.0189267	0.0558974
REACTOME_MRNA_SPLICING_MINOR_PATHWAY	0.398226	0.406243	-0.00801726	0.0189267	0.0558974
REACTOME_SYNTHESIS_OF_GLYCOSYLPHOSPHATIDYLINOSITOL_GPI	0.0663119	0.0798222	-0.0135103	0.0194079	0.0572118
REACTOME_ACYL_CHAIN_REMODELLING_OF_PS	-0.0293015	-0.0506734	0.0213719	0.0198997	0.0581205
REACTOME_SYNTHESIS_OF_BILE_ACIDS_AND_BILE_SALTS_VIA_7ALPHA_HYDROXYCHOLESTEROL	-0.0137318	-0.0273475	0.0136156	0.0198997	0.0581205
REACTOME_RESOLUTION_OF_D_LOOP_STRUCTURES	0.0896248	0.103234	-0.013609	0.0198997	0.0581205
REACTOME_HIGHLY_CALCIUM_PERMEABLE_POSTSYNAPTIC_NICOTINIC_ACETYLCHOLINE_RECEPTORS	-0.219637	-0.194761	-0.0248752	0.0198997	0.0581205
REACTOME_ACTIVATION_OF_THE_PRE_REPLICATIVE_COMPLEX	0.24834	0.269083	-0.020743	0.0198997	0.0581205
REACTOME_ACTIVATION_OF_SMO	0.0494993	0.0594892	-0.00998994	0.0204024	0.0593696
REACTOME_HDR_THROUGH_HOMOLOGOUS_RECOMBINATION_HRR	0.19304	0.204708	-0.0116675	0.0204024	0.0593696
REACTOME_MITOTIC_METAPHASE_AND_ANAPHASE	0.287679	0.295927	-0.00824893	0.0209162	0.0606415
REACTOME_ACTIVATED_NTRK2_SIGNALS_THROUGH_CDK5	0.180629	0.193112	-0.0124832	0.0209162	0.0606415
REACTOME_SIGNALING_BY_NODAL	-0.0187723	-0.00952047	-0.00925181	0.0214411	0.0610455
REACTOME_PHOSPHORYLATION_OF_EMI1	0.323159	0.347924	-0.0247652	0.0214411	0.0610455
REACTOME_ASSEMBLY_OF_COLLAGEN_FIBRILS_AND_OTHER_MULTIMERIC_STRUCTURES	0.178851	0.200735	-0.0218835	0.0214411	0.0610455
REACTOME_DEFECTIVE_CHST3_CAUSES_SEDCJD	0.0291797	0.10071	-0.0715306	0.0214411	0.0610455
REACTOME_SYNTHESIS_SECRETION_AND_DEACYLATION_OF_GHRELIN	0.0465131	0.0339578	0.0125553	0.0214411	0.0610455
REACTOME_PROGRAMMED_CELL_DEATH	0.309274	0.307035	0.0022391	0.0214411	0.0610455
REACTOME_INTRA_GOLGI_TRAFFIC	0.187158	0.180924	0.00623434	0.0214411	0.0610455
REACTOME_RUNX1_REGULATES_TRANSCRIPTION_OF_GENES_INVOLVED_IN_DIFFERENTIATION_OF_HSCS	0.168949	0.163812	0.0051373	0.0214411	0.0610455
REACTOME_TRAF6_MEDIATED_INDUCTION_OF_TAK1_COMPLEX_WITHIN_TLR4_COMPLEX	0.274668	0.262998	0.0116708	0.0214411	0.0610455
REACTOME_AMYLOID_FIBER_FORMATION	0.0495423	0.0421048	0.00743745	0.0214411	0.0610455
REACTOME_VIRAL_MESSENGER_RNA_SYNTHESIS	0.323159	0.33794	-0.0147803	0.0219775	0.0619046
REACTOME_VEGF_LIGAND_RECEPTOR_INTERACTIONS	0.0542222	0.0747297	-0.0205075	0.0219775	0.0619046
REACTOME_ACTIVATION_OF_PPARGC1A_PGC_1ALPHA_BY_PHOSPHORYLATION	0.0481087	0.0599234	-0.0118147	0.0219775	0.0619046
REACTOME_SUMOYLATION_OF_DNA_DAMAGE_RESPONSE_AND_REPAIR_PROTEINS	0.268016	0.276077	-0.00806121	0.0219775	0.0619046
REACTOME_MITOTIC_SPINDLE_CHECKPOINT	0.249949	0.267563	-0.017614	0.0219775	0.0619046
REACTOME_GLUTAMATE_AND_GLUTAMINE_METABOLISM	0.224303	0.236206	-0.0119026	0.0219775	0.0619046
REACTOME_HOMOLOGOUS_DNA_PAIRING_AND_STRAND_EXCHANGE	0.172454	0.18796	-0.0155055	0.0225256	0.0632233
REACTOME_DNA_STRAND_ELONGATION	0.295468	0.3141	-0.0186312	0.0225256	0.0632233
REACTOME_GLUTAMATE_NEUROTRANSMITTER_RELEASE_CYCLE	0.00432192	0.0124961	-0.0081742	0.0230854	0.0646801
REACTOME_BETA_DEFENSINS	-0.290867	-0.30837	0.0175036	0.0236573	0.0654713
REACTOME_FORMATION_OF_ATP_BY_CHEMIOSMOTIC_COUPLING	0.445482	0.438407	0.00707493	0.0236573	0.0654713
REACTOME_HDR_THROUGH_SINGLE_STRAND_ANNEALING_SSA	0.191914	0.206317	-0.0144031	0.0236573	0.0654713
REACTOME_GLUCOSE_METABOLISM	0.230897	0.239767	-0.00887016	0.0236573	0.0654713
REACTOME_RNA_POLYMERASE_I_TRANSCRIPTION_TERMINATION	0.232781	0.244568	-0.0117871	0.0236573	0.0654713
REACTOME_DEATH_RECEPTOR_SIGNALLING	0.223465	0.218426	0.00503908	0.0236573	0.0654713
REACTOME_TRANSCRIPTIONAL_REGULATION_OF_GRANULOPOIESIS	0.0423997	0.0356411	0.00675856	0.0236573	0.0654713
REACTOME_DEFENSINS	-0.278785	-0.300546	0.0217611	0.0242415	0.066738
REACTOME_VITAMIN_B5_PANTOTHENATE_METABOLISM	0.183113	0.16958	0.0135337	0.0242415	0.066738
REACTOME_RESPONSE_OF_EIF2AK1_HRI_TO_HEME_DEFICIENCY	0.327173	0.344655	-0.0174824	0.0242415	0.066738
REACTOME_ELEVATION_OF_CYTOSOLIC_CA2_LEVELS	-0.00389878	-0.0175714	0.0136726	0.0248382	0.0679081
REACTOME_ADP_SIGNALLING_THROUGH_P2Y_PURINOCEPTOR_1	0.126916	0.115324	0.0115914	0.0248382	0.0679081
REACTOME_G1_S_SPECIFIC_TRANSCRIPTION	0.241537	0.25869	-0.0171527	0.0248382	0.0679081
REACTOME_INHIBITION_OF_DNA_RECOMBINATION_AT_TELOMERE	0.0809426	0.0701775	0.010765	0.0248382	0.0679081
REACTOME_PI_METABOLISM	0.160561	0.155229	0.00533163	0.0254475	0.0693345
REACTOME_ACTIVATION_OF_THE_PHOTOTRANSDUCTION_CASCADE	-0.130589	-0.117643	-0.0129463	0.0254475	0.0693345
REACTOME_NF_KB_IS_ACTIVATED_AND_SIGNALS_SURVIVAL	0.368725	0.359197	0.00952811	0.0260697	0.0704237
REACTOME_NETRIN_1_SIGNALING	0.111297	0.113713	-0.00241547	0.0260697	0.0704237
REACTOME_SIGNALING_BY_ROBO_RECEPTORS	0.36287	0.36614	-0.00327005	0.0260697	0.0704237
REACTOME_RECYCLING_PATHWAY_OF_L1	0.182021	0.190805	-0.00878409	0.0260697	0.0704237
REACTOME_GROWTH_HORMONE_RECEPTOR_SIGNALING	0.195678	0.182749	0.0129297	0.0260697	0.0704237
REACTOME_ACETYLCHOLINE_BINDING_AND_DOWNSTREAM_EVENTS	-0.233648	-0.213831	-0.0198169	0.026705	0.0718946
REACTOME_MRNA_CAPPING	0.297566	0.308588	-0.0110225	0.026705	0.0718946
REACTOME_NOTCH1_INTRACELLULAR_DOMAIN_REGULATES_TRANSCRIPTION	0.22519	0.228876	-0.00368586	0.0273536	0.0731432
REACTOME_PHYSIOLOGICAL_FACTORS	-0.023682	0.00140787	-0.0250899	0.0273536	0.0731432
REACTOME_RHOBTB1_GTPASE_CYCLE	0.322882	0.329637	-0.0067555	0.0273536	0.0731432
REACTOME_RHOBTB_GTPASE_CYCLE	0.337717	0.342479	-0.00476249	0.0273536	0.0731432
REACTOME_ENERGY_DEPENDENT_REGULATION_OF_MTOR_BY_LKB1_AMPK	0.200063	0.206656	-0.00659376	0.0280158	0.0744111
REACTOME_REDUCTION_OF_CYTOSOLIC_CA_LEVELS	0.119642	0.109992	0.00965026	0.0280158	0.0744111
REACTOME_SIGNALING_BY_FGFR2	0.241516	0.245551	-0.0040348	0.0280158	0.0744111
REACTOME_REGULATION_OF_TP53_ACTIVITY_THROUGH_ACETYLATION	0.279141	0.287504	-0.00836296	0.0280158	0.0744111
REACTOME_DNA_DAMAGE_TELOMERE_STRESS_INDUCED_SENESCENCE	0.050669	0.0425523	0.00811668	0.0286918	0.0751972
REACTOME_NOTCH_HLH_TRANSCRIPTION_PATHWAY	0.193482	0.198933	-0.00545063	0.0286918	0.0751972
REACTOME_TRANSCRIPTIONAL_REGULATION_OF_WHITE_ADIPOCYTE_DIFFERENTIATION	0.19768	0.202335	-0.00465518	0.0286918	0.0751972
REACTOME_TP53_REGULATES_TRANSCRIPTION_OF_CELL_CYCLE_GENES	0.28834	0.296136	-0.00779649	0.0286918	0.0751972
REACTOME_RESPONSE_TO_ELEVATED_PLATELET_CYTOSOLIC_CA2	0.174748	0.162839	0.0119088	0.0286918	0.0751972
REACTOME_PTK6_EXPRESSION	0.281371	0.247278	0.0340927	0.0286918	0.0751972
REACTOME_KILLING_MECHANISMS	0.254865	0.269887	-0.0150226	0.0286918	0.0751972
REACTOME_SERINE_BIOSYNTHESIS	0.244653	0.267037	-0.0223844	0.0286918	0.0751972
REACTOME_ROLE_OF_ABL_IN_ROBO_SLIT_SIGNALING	0.180279	0.201518	-0.0212385	0.0293817	0.0766249
REACTOME_LIGAND_RECEPTOR_INTERACTIONS	-0.133599	-0.11694	-0.0166598	0.0293817	0.0766249
REACTOME_SIGNALING_BY_NTRK3_TRKC	0.240855	0.252098	-0.0112425	0.0293817	0.0766249
REACTOME_EXTRACELLULAR_MATRIX_ORGANIZATION	0.127211	0.14885	-0.0216382	0.0300859	0.0779477
REACTOME_SUMOYLATION_OF_TRANSCRIPTION_COFACTORS	0.268157	0.275582	-0.0074243	0.0300859	0.0779477
REACTOME_LAGGING_STRAND_SYNTHESIS	0.295782	0.312313	-0.0165313	0.0300859	0.0779477
REACTOME_DNA_DAMAGE_REVERSAL	0.22529	0.241783	-0.0164932	0.0300859	0.0779477
REACTOME_HOST_INTERACTIONS_OF_HIV_FACTORS	0.360948	0.35719	0.0037579	0.0308046	0.0791617
REACTOME_NOTCH2_INTRACELLULAR_DOMAIN_REGULATES_TRANSCRIPTION	0.169275	0.154888	0.0143864	0.0308046	0.0791617
REACTOME_INTERACTION_WITH_CUMULUS_CELLS_AND_THE_ZONA_PELLUCIDA	-0.18655	-0.172172	-0.0143775	0.0308046	0.0791617
REACTOME_LYSOSOME_VESICLE_BIOGENESIS	0.258948	0.253544	0.0054031	0.0308046	0.0791617
REACTOME_TRNA_MODIFICATION_IN_THE_MITOCHONDRION	0.196037	0.218977	-0.0229392	0.0308046	0.0791617
REACTOME_OPSINS	-0.366633	-0.354897	-0.0117359	0.0315379	0.0802644
REACTOME_DEFECTIVE_C1GALT1C1_CAUSES_TN_POLYAGGLUTINATION_SYNDROME_TNPS	-0.0961475	-0.125292	0.0291448	0.0315379	0.0802644
REACTOME_DEFECTIVE_CFTR_CAUSES_CYSTIC_FIBROSIS	0.383993	0.381045	0.00294823	0.0315379	0.0802644
REACTOME_COOPERATION_OF_PDCL_PHLP1_AND_TRIC_CCT_IN_G_PROTEIN_BETA_FOLDING	0.182245	0.176394	0.00585089	0.0315379	0.0802644
REACTOME_BASE_EXCISION_REPAIR_AP_SITE_FORMATION	0.000338704	-0.0130333	0.013372	0.0315379	0.0802644
REACTOME_MATURATION_OF_SARS_COV_2_SPIKE_PROTEIN	0.27996	0.266608	0.0133523	0.0315379	0.0802644
REACTOME_E2F_ENABLED_INHIBITION_OF_PRE_REPLICATION_COMPLEX_FORMATION	0.223916	0.249127	-0.0252103	0.0322861	0.0807409
REACTOME_SYNTHESIS_OF_PG	0.186753	0.174948	0.0118048	0.0322861	0.0807409
REACTOME_SYNTHESIS_OF_BILE_ACIDS_AND_BILE_SALTS_VIA_24_HYDROXYCHOLESTEROL	-0.0784602	-0.0901891	0.0117289	0.0322861	0.0807409
REACTOME_BILE_ACID_AND_BILE_SALT_METABOLISM	-0.0257794	-0.0366135	0.0108341	0.0322861	0.0807409
REACTOME_SIGNALING_BY_HIPPO	0.185786	0.198196	-0.01241	0.0322861	0.0807409
REACTOME_ASPARAGINE_N_LINKED_GLYCOSYLATION	0.21946	0.214574	0.00488651	0.0322861	0.0807409
REACTOME_TP53_REGULATES_TRANSCRIPTION_OF_DNA_REPAIR_GENES	0.26052	0.268981	-0.00846056	0.0322861	0.0807409
REACTOME_ASSEMBLY_OF_THE_ORC_COMPLEX_AT_THE_ORIGIN_OF_REPLICATION	0.198875	0.217217	-0.0183423	0.0322861	0.0807409
REACTOME_MRNA_EDITING_C_TO_U_CONVERSION	-0.00398439	-0.0228222	0.0188378	0.0322861	0.0807409
REACTOME_CHK1_CHK2_CDS1_MEDIATED_INACTIVATION_OF_CYCLIN_B_CDK1_COMPLEX	0.378025	0.391756	-0.0137318	0.0322861	0.0807409
REACTOME_RND1_GTPASE_CYCLE	0.209678	0.223404	-0.013726	0.0322861	0.0807409
REACTOME_TETRAHYDROBIOPTERIN_BH4_SYNTHESIS_RECYCLING_SALVAGE_AND_REGULATION	0.225859	0.219808	0.00605134	0.0330496	0.0822601
REACTOME_SEMA4D_IN_SEMAPHORIN_SIGNALING	0.289844	0.306561	-0.016717	0.0330496	0.0822601
REACTOME_RHOH_GTPASE_CYCLE	0.293014	0.288739	0.00427481	0.0330496	0.0822601
REACTOME_REPRESSION_OF_WNT_TARGET_GENES	0.205737	0.220746	-0.0150088	0.0338284	0.0838033
REACTOME_DISORDERS_OF_TRANSMEMBRANE_TRANSPORTERS	0.176472	0.173371	0.00310089	0.0338284	0.0838033
REACTOME_ACTIVATED_PKN1_STIMULATES_TRANSCRIPTION_OF_AR_ANDROGEN_RECEPTOR_REGULATED_GENES_KLK2_AND_KLK3	-0.0678066	-0.0796744	0.0118678	0.0338284	0.0838033
REACTOME_SYNTHESIS_OF_PYROPHOSPHATES_IN_THE_CYTOSOL	0.0176271	0.0315591	-0.013932	0.0346228	0.0852378
REACTOME_DEFECTIVE_ST3GAL3_CAUSES_MCT12_AND_EIEE15	0.0085426	0.0318489	-0.0233063	0.0346228	0.0852378
REACTOME_TRANSPORT_OF_MATURE_TRANSCRIPT_TO_CYTOPLASM	0.29919	0.304929	-0.00573915	0.0346228	0.0852378
REACTOME_RUNX1_REGULATES_TRANSCRIPTION_OF_GENES_INVOLVED_IN_WNT_SIGNALING	0.142984	0.125901	0.0170832	0.0346228	0.0852378
REACTOME_TRANSLESION_SYNTHESIS_BY_POLH	0.373539	0.382887	-0.00934812	0.0354332	0.0865597
REACTOME_GLYCOSPHINGOLIPID_METABOLISM	0.137438	0.130481	0.0069564	0.0354332	0.0865597
REACTOME_POLYMERASE_SWITCHING	0.268984	0.287833	-0.0188497	0.0354332	0.0865597
REACTOME_MET_PROMOTES_CELL_MOTILITY	0.241849	0.25474	-0.0128913	0.0354332	0.0865597
REACTOME_SARS_COV_2_INFECTION	0.311173	0.305261	0.00591217	0.0354332	0.0865597
REACTOME_NEUROTRANSMITTER_RELEASE_CYCLE	-0.0413826	-0.0360475	-0.00533509	0.0362596	0.0881704
REACTOME_SYNTHESIS_OF_5_EICOSATETRAENOIC_ACIDS	0.211141	0.188281	0.02286	0.0362596	0.0881704
REACTOME_SUMOYLATION_OF_CHROMATIN_ORGANIZATION_PROTEINS	0.206726	0.214233	-0.00750681	0.0362596	0.0881704
REACTOME_FORMATION_OF_THE_EARLY_ELONGATION_COMPLEX	0.300522	0.308587	-0.00806491	0.0371024	0.0898061
REACTOME_SIRT1_NEGATIVELY_REGULATES_RRNA_EXPRESSION	-0.0488124	-0.0626099	0.0137975	0.0371024	0.0898061
REACTOME_DOWNSTREAM_SIGNALING_OF_ACTIVATED_FGFR1	0.0367305	0.0459037	-0.00917318	0.0371024	0.0898061
REACTOME_TRISTETRAPROLIN_TTP_ZFP36_BINDS_AND_DESTABILIZES_MRNA	0.285447	0.274872	0.0105757	0.0379619	0.0916062
REACTOME_POSTMITOTIC_NUCLEAR_PORE_COMPLEX_NPC_REFORMATION	0.320331	0.32966	-0.00932859	0.0379619	0.0916062
REACTOME_RESOLUTION_OF_AP_SITES_VIA_THE_MULTIPLE_NUCLEOTIDE_PATCH_REPLACEMENT_PATHWAY	0.337521	0.351862	-0.0143416	0.0388382	0.0931529
REACTOME_COOPERATION_OF_PREFOLDIN_AND_TRIC_CCT_IN_ACTIN_AND_TUBULIN_FOLDING	0.277063	0.287209	-0.0101464	0.0388382	0.0931529
REACTOME_REGULATION_OF_COMMISSURAL_AXON_PATHFINDING_BY_SLIT_AND_ROBO	0.0408842	0.0543126	-0.0134284	0.0388382	0.0931529
REACTOME_G2_M_DNA_REPLICATION_CHECKPOINT	0.315578	0.341885	-0.0263066	0.0388382	0.0931529
REACTOME_GLUTATHIONE_CONJUGATION	0.130777	0.112857	0.0179196	0.0397317	0.0948647
REACTOME_SUMOYLATION_OF_UBIQUITINYLATION_PROTEINS	0.28751	0.301352	-0.0138414	0.0397317	0.0948647
REACTOME_SIGNALING_BY_MODERATE_KINASE_ACTIVITY_BRAF_MUTANTS	0.242971	0.234038	0.00893267	0.0397317	0.0948647
REACTOME_SIGNALING_BY_FGFR_IN_DISEASE	0.192811	0.199941	-0.00713007	0.0406425	0.0964575
REACTOME_ASSEMBLY_OF_THE_HIV_VIRION	0.326801	0.332437	-0.00563607	0.0406425	0.0964575
REACTOME_EGFR_DOWNREGULATION	0.196887	0.207772	-0.0108856	0.0406425	0.0964575
REACTOME_PTK6_PROMOTES_HIF1A_STABILIZATION	0.221763	0.201791	0.019971	0.0406425	0.0964575
REACTOME_EXTENSION_OF_TELOMERES	0.230433	0.24489	-0.0144568	0.041571	0.0985133
REACTOME_THE_CITRIC_ACID_TCA_CYCLE_AND_RESPIRATORY_ELECTRON_TRANSPORT	0.317925	0.313713	0.00421209	0.0425174	0.0994166
REACTOME_SYNTHESIS_OF_PIPS_AT_THE_PLASMA_MEMBRANE	0.159122	0.153079	0.00604214	0.0425174	0.0994166
REACTOME_SYNTHESIS_OF_IP3_AND_IP4_IN_THE_CYTOSOL	0.12234	0.112758	0.00958184	0.0425174	0.0994166
REACTOME_THE_RETINOID_CYCLE_IN_CONES_DAYLIGHT_VISION	-0.220473	-0.2101	-0.0103739	0.0425174	0.0994166
REACTOME_SEPARATION_OF_SISTER_CHROMATIDS	0.274774	0.284841	-0.0100668	0.0425174	0.0994166
REACTOME_GPCR_LIGAND_BINDING	-0.0990963	-0.111119	0.0120229	0.0425174	0.0994166
REACTOME_ETHANOL_OXIDATION	0.109569	0.0957672	0.013802	0.0425174	0.0994166
REACTOME_MITOCHONDRIAL_FATTY_ACID_BETA_OXIDATION	0.153687	0.148628	0.00505982	0.0425174	0.0994166
REACTOME_RUNX2_REGULATES_OSTEOBLAST_DIFFERENTIATION	0.15425	0.166546	-0.012296	0.0425174	0.0994166
REACTOME_CELLULAR_RESPONSE_TO_HEAT_STRESS	0.279285	0.284877	-0.00559135	0.0434819	0.101522
REACTOME_METABOLISM_OF_STEROID_HORMONES	-0.0215198	-0.0290414	0.00752159	0.0444649	0.103664
REACTOME_COLLAGEN_DEGRADATION	0.161224	0.185088	-0.0238632	0.0454665	0.105071
REACTOME_MTOR_SIGNALLING	0.25125	0.256829	-0.00557873	0.0454665	0.105071
REACTOME_DEFECTIVE_B4GALT1_CAUSES_B4GALT1_CDG_CDG_2D	0.0996972	0.124721	-0.025024	0.0454665	0.105071
REACTOME_ABC_TRANSPORTER_DISORDERS	0.301123	0.299462	0.00166074	0.0454665	0.105071
REACTOME_MRNA_EDITING	0.0604654	0.0414303	0.0190351	0.0454665	0.105071
REACTOME_HDL_CLEARANCE	0.0165892	0.0366902	-0.0201009	0.0454665	0.105071
REACTOME_DEGRADATION_OF_THE_EXTRACELLULAR_MATRIX	0.126759	0.139407	-0.0126473	0.0464871	0.106651
REACTOME_EXPORT_OF_VIRAL_RIBONUCLEOPROTEINS_FROM_NUCLEUS	0.30503	0.314732	-0.00970154	0.0464871	0.106651
REACTOME_SRP_DEPENDENT_COTRANSLATIONAL_PROTEIN_TARGETING_TO_MEMBRANE	0.460219	0.456902	0.00331675	0.0464871	0.106651
REACTOME_TRANSPORT_OF_CONNEXONS_TO_THE_PLASMA_MEMBRANE	0.0805354	0.0961146	-0.0155792	0.0464871	0.106651
REACTOME_CRMPS_IN_SEMA3A_SIGNALING	0.0840494	0.108302	-0.0242527	0.0464871	0.106651
REACTOME_G0_AND_EARLY_G1	0.24591	0.253973	-0.00806266	0.0475269	0.108408
REACTOME_HIV_ELONGATION_ARREST_AND_RECOVERY	0.338469	0.343316	-0.0048468	0.0475269	0.108408
REACTOME_SUMO_IS_CONJUGATED_TO_E1_UBA2_SAE1	0.476636	0.479823	-0.0031866	0.0475269	0.108408
REACTOME_NUCLEOTIDE_EXCISION_REPAIR	0.297346	0.302231	-0.00488445	0.0475269	0.108408
REACTOME_REGULATION_OF_CHOLESTEROL_BIOSYNTHESIS_BY_SREBP_SREBF	0.239198	0.248473	-0.00927474	0.0485862	0.109874
REACTOME_SYNDECAN_INTERACTIONS	0.282751	0.311308	-0.0285564	0.0485862	0.109874
REACTOME_M_PHASE	0.231543	0.237929	-0.00638616	0.0485862	0.109874
REACTOME_PROCESSING_OF_SMDT1	0.28985	0.282749	0.00710076	0.0485862	0.109874
REACTOME_FLT3_SIGNALING_IN_DISEASE	0.29382	0.28833	0.00549056	0.0485862	0.109874
REACTOME_RND3_GTPASE_CYCLE	0.220937	0.229138	-0.0082015	0.0485862	0.109874
REACTOME_PKA_MEDIATED_PHOSPHORYLATION_OF_CREB	0.0922896	0.106133	-0.0138436	0.0496652	0.111676
REACTOME_BIOTIN_TRANSPORT_AND_METABOLISM	0.17139	0.184059	-0.0126689	0.0496652	0.111676
REACTOME_SYNTHESIS_OF_15_EICOSATETRAENOIC_ACID_DERIVATIVES	0.222211	0.168589	0.0536218	0.0496652	0.111676
REACTOME_REGULATION_OF_LIPID_METABOLISM_BY_PPARALPHA	0.161722	0.165476	-0.00375352	0.0496652	0.111676
REACTOME_NS1_MEDIATED_EFFECTS_ON_HOST_PATHWAYS	0.293728	0.300924	-0.00719672	0.0507643	0.113343
REACTOME_INTERACTIONS_OF_REV_WITH_HOST_CELLULAR_PROTEINS	0.322993	0.333746	-0.0107523	0.0507643	0.113343
REACTOME_PINK1_PRKN_MEDIATED_MITOPHAGY	0.33413	0.328967	0.0051628	0.0507643	0.113343
REACTOME_MODULATION_BY_MTB_OF_HOST_IMMUNE_SYSTEM	0.400216	0.390454	0.00976197	0.0507643	0.113343
REACTOME_TRANSCRIPTIONAL_REGULATION_OF_TESTIS_DIFFERENTIATION	-0.156129	-0.139695	-0.0164345	0.0507643	0.113343
REACTOME_2_LTR_CIRCLE_FORMATION	0.380192	0.372192	0.0079996	0.0518837	0.114709
REACTOME_SIGNAL_TRANSDUCTION_BY_L1	0.216628	0.227198	-0.0105702	0.0518837	0.114709
REACTOME_SIGNALING_BY_MET	0.251723	0.256994	-0.00527103	0.0518837	0.114709
REACTOME_CELL_CYCLE_CHECKPOINTS	0.241977	0.2522	-0.0102235	0.0518837	0.114709
REACTOME_TRANSFERRIN_ENDOCYTOSIS_AND_RECYCLING	0.188017	0.180818	0.0071988	0.0518837	0.114709
REACTOME_IRAK1_RECRUITS_IKK_COMPLEX	0.277765	0.284715	-0.00695065	0.0518837	0.114709
REACTOME_ACETYLCHOLINE_INHIBITS_CONTRACTION_OF_OUTER_HAIR_CELLS	-0.182925	-0.162602	-0.0203227	0.0518837	0.114709
REACTOME_FGFR2_MUTANT_RECEPTOR_ACTIVATION	0.130392	0.14225	-0.0118585	0.0530236	0.116417
REACTOME_COPII_MEDIATED_VESICLE_TRANSPORT	0.247179	0.239489	0.00768985	0.0530236	0.116417
REACTOME_CONDENSATION_OF_PROMETAPHASE_CHROMOSOMES	0.285606	0.309853	-0.024247	0.0530236	0.116417
REACTOME_SUMOYLATION_OF_SUMOYLATION_PROTEINS	0.300976	0.306944	-0.00596849	0.0530236	0.116417
REACTOME_FGFRL1_MODULATION_OF_FGFR1_SIGNALING	-0.143474	-0.127763	-0.0157112	0.0530236	0.116417
REACTOME_TELOMERE_C_STRAND_SYNTHESIS_INITIATION	0.131164	0.124232	0.00693213	0.0541844	0.118472
REACTOME_FORMATION_OF_TUBULIN_FOLDING_INTERMEDIATES_BY_CCT_TRIC	0.222715	0.236148	-0.0134332	0.0541844	0.118472
REACTOME_GAP_FILLING_DNA_REPAIR_SYNTHESIS_AND_LIGATION_IN_GG_NER	0.342313	0.350022	-0.00770953	0.0541844	0.118472
REACTOME_SENESCENCE_ASSOCIATED_SECRETORY_PHENOTYPE_SASP	0.110564	0.103759	0.00680462	0.0553663	0.120226
REACTOME_PASSIVE_TRANSPORT_BY_AQUAPORINS	-0.129034	-0.143531	0.0144973	0.0553663	0.120226
REACTOME_SIGNALING_BY_NTRK2_TRKB	0.195193	0.207946	-0.012753	0.0553663	0.120226
REACTOME_PEROXISOMAL_PROTEIN_IMPORT	0.173752	0.17002	0.00373232	0.0553663	0.120226
REACTOME_LONG_TERM_POTENTIATION	-0.0832138	-0.0775719	-0.00564186	0.0553663	0.120226
REACTOME_HSF1_DEPENDENT_TRANSACTIVATION	0.24375	0.24926	-0.00551003	0.0565697	0.122002
REACTOME_SIGNALING_BY_FGFR2_IN_DISEASE	0.167359	0.17809	-0.0107308	0.0565697	0.122002
REACTOME_MAPK6_MAPK4_SIGNALING	0.303311	0.307628	-0.00431678	0.0565697	0.122002
REACTOME_LOSS_OF_FUNCTION_OF_MECP2_IN_RETT_SYNDROME	0.213992	0.220359	-0.00636722	0.0565697	0.122002
REACTOME_SIGNALING_BY_PDGFR_IN_DISEASE	0.238593	0.233141	0.00545187	0.0565697	0.122002
REACTOME_RESOLUTION_OF_D_LOOP_STRUCTURES_THROUGH_SYNTHESIS_DEPENDENT_STRAND_ANNEALING_SDSA	0.109079	0.116652	-0.00757331	0.0577947	0.123969
REACTOME_SLBP_DEPENDENT_PROCESSING_OF_REPLICATION_DEPENDENT_HISTONE_PRE_MRNAS	0.360591	0.369015	-0.00842388	0.0577947	0.123969
REACTOME_ASSEMBLY_OF_ACTIVE_LPL_AND_LIPC_LIPASE_COMPLEXES	-0.0577259	-0.0518925	-0.00583347	0.0577947	0.123969
REACTOME_ATTACHMENT_AND_ENTRY	0.287693	0.311127	-0.0234347	0.0577947	0.123969
REACTOME_ACYL_CHAIN_REMODELLING_OF_PI	-0.0540081	-0.082044	0.028036	0.0590417	0.125622
REACTOME_REGULATION_OF_GLUCOKINASE_BY_GLUCOKINASE_REGULATORY_PROTEIN	0.261309	0.273224	-0.011915	0.0590417	0.125622
REACTOME_SIGNALING_BY_LEPTIN	0.219164	0.201305	0.0178592	0.0590417	0.125622
REACTOME_UNBLOCKING_OF_NMDA_RECEPTORS_GLUTAMATE_BINDING_AND_ACTIVATION	-0.116222	-0.111792	-0.00443029	0.0590417	0.125622
REACTOME_TRANSCRIPTIONAL_REGULATION_OF_PLURIPOTENT_STEM_CELLS	-0.0243815	-0.00541589	-0.0189656	0.0590417	0.125622
REACTOME_DNA_REPLICATION	0.317694	0.327697	-0.0100025	0.0590417	0.125622
REACTOME_TRANSPORT_OF_MATURE_MRNAS_DERIVED_FROM_INTRONLESS_TRANSCRIPTS	0.299502	0.308434	-0.0089321	0.0603109	0.127979
REACTOME_SHC1_EVENTS_IN_EGFR_SIGNALING	0.167762	0.182518	-0.0147558	0.0603109	0.127979
REACTOME_METABOLISM_OF_INGESTED_SEMET_SEC_MESEC_INTO_H2SE	0.0178805	0.00216461	0.0157159	0.0616027	0.129505
REACTOME_P130CAS_LINKAGE_TO_MAPK_SIGNALING_FOR_INTEGRINS	0.157944	0.144934	0.0130097	0.0616027	0.129505
REACTOME_FATTY_ACIDS_BOUND_TO_GPR40_FFAR1_REGULATE_INSULIN_SECRETION	0.118854	0.105606	0.0132484	0.0616027	0.129505
REACTOME_UB_SPECIFIC_PROCESSING_PROTEASES	0.180447	0.177594	0.00285265	0.0616027	0.129505
REACTOME_TP53_REGULATES_TRANSCRIPTION_OF_GENES_INVOLVED_IN_CYTOCHROME_C_RELEASE	0.26559	0.27246	-0.00687046	0.0616027	0.129505
REACTOME_PROCESSING_OF_CAPPED_INTRON_CONTAINING_PRE_MRNA	0.354578	0.360761	-0.0061827	0.0616027	0.129505
REACTOME_CLASS_I_MHC_MEDIATED_ANTIGEN_PROCESSING_PRESENTATION	0.241348	0.240095	0.00125297	0.0616027	0.129505
REACTOME_NUCLEAR_IMPORT_OF_REV_PROTEIN	0.312336	0.322077	-0.00974127	0.0629173	0.131569
REACTOME_G_ALPHA_S_SIGNALLING_EVENTS	-0.090962	-0.0984092	0.00744719	0.0629173	0.131569
REACTOME_RRNA_MODIFICATION_IN_THE_NUCLEUS_AND_CYTOSOL	0.311502	0.323146	-0.0116437	0.0629173	0.131569
REACTOME_DNA_REPLICATION_INITIATION	0.161233	0.180788	-0.0195546	0.0629173	0.131569
REACTOME_FGFR1_LIGAND_BINDING_AND_ACTIVATION	-0.204476	-0.188274	-0.016202	0.064255	0.134013
REACTOME_PCNA_DEPENDENT_LONG_PATCH_BASE_EXCISION_REPAIR	0.342185	0.35473	-0.0125449	0.064255	0.134013
REACTOME_RECOGNITION_OF_DNA_DAMAGE_BY_PCNA_CONTAINING_REPLICATION_COMPLEX	0.351651	0.359927	-0.00827589	0.0656161	0.136134
REACTOME_METHIONINE_SALVAGE_PATHWAY	0.254256	0.244783	0.00947355	0.0656161	0.136134
REACTOME_TRANSPORT_OF_THE_SLBP_DEPENDANT_MATURE_MRNA	0.304053	0.31447	-0.0104166	0.0656161	0.136134
REACTOME_GLOBAL_GENOME_NUCLEOTIDE_EXCISION_REPAIR_GG_NER	0.290758	0.29651	-0.00575168	0.0656161	0.136134
REACTOME_CYTOSOLIC_IRON_SULFUR_CLUSTER_ASSEMBLY	0.23526	0.24357	-0.00831035	0.0670009	0.138282
REACTOME_SEMA4D_MEDIATED_INHIBITION_OF_CELL_ATTACHMENT_AND_MIGRATION	0.288925	0.304932	-0.0160062	0.0670009	0.138282
REACTOME_TP53_REGULATES_METABOLIC_GENES	0.306458	0.311117	-0.00465893	0.0670009	0.138282
REACTOME_INTERLEUKIN_36_PATHWAY	-0.242488	-0.215795	-0.026693	0.0670009	0.138282
REACTOME_RETINOID_CYCLE_DISEASE_EVENTS	-0.219318	-0.220092	0.000773884	0.0684096	0.14064
REACTOME_BETA_CATENIN_INDEPENDENT_WNT_SIGNALING	0.245041	0.246879	-0.00183812	0.0684096	0.14064
REACTOME_DISEASES_OF_PROGRAMMED_CELL_DEATH	0.0947775	0.0865501	0.00822741	0.0684096	0.14064
REACTOME_SYNTHESIS_OF_PC	0.131401	0.142784	-0.0113832	0.0698427	0.143028
REACTOME_POST_CHAPERONIN_TUBULIN_FOLDING_PATHWAY	0.145513	0.156731	-0.0112177	0.0698427	0.143028
REACTOME_DEFECTIVE_FACTOR_IX_CAUSES_HEMOPHILIA_B	-0.198659	-0.203864	0.00520543	0.0698427	0.143028
REACTOME_HIV_TRANSCRIPTION_INITIATION	0.260006	0.26899	-0.00898388	0.0713002	0.145449
REACTOME_SPHINGOLIPID_METABOLISM	0.155602	0.150959	0.00464315	0.0713002	0.145449
REACTOME_CREATINE_METABOLISM	-0.0450864	-0.0301349	-0.0149515	0.0713002	0.145449
REACTOME_CYP2E1_REACTIONS	-0.167538	-0.180102	0.0125642	0.0727826	0.147711
REACTOME_G_ALPHA_Z_SIGNALLING_EVENTS	0.0496283	0.0392273	0.010401	0.0727826	0.147711
REACTOME_FRS_MEDIATED_FGFR1_SIGNALING	0.0152529	0.0200219	-0.00476892	0.0727826	0.147711
REACTOME_REGULATION_OF_LOCALIZATION_OF_FOXO_TRANSCRIPTION_FACTORS	0.313504	0.317621	-0.00411735	0.0727826	0.147711
REACTOME_PRC2_METHYLATES_HISTONES_AND_DNA	-0.00731927	-0.0175599	0.0102406	0.0742901	0.150002
REACTOME_DISEASES_OF_GLYCOSYLATION	0.0825827	0.0914668	-0.00888403	0.0742901	0.150002
REACTOME_TRYPTOPHAN_CATABOLISM	0.0810276	0.0779715	0.0030561	0.0742901	0.150002
REACTOME_MRNA_SPLICING	0.377807	0.383245	-0.00543829	0.0742901	0.150002
REACTOME_SYNTHESIS_OF_12_EICOSATETRAENOIC_ACID_DERIVATIVES	0.0822987	0.0672257	0.015073	0.0758231	0.15232
REACTOME_SYNTHESIS_OF_ACTIVE_UBIQUITIN_ROLES_OF_E1_AND_E2_ENZYMES	0.385229	0.388093	-0.00286347	0.0758231	0.15232
REACTOME_ASPARTATE_AND_ASPARAGINE_METABOLISM	0.010225	0.0189663	-0.00874122	0.0758231	0.15232
REACTOME_OAS_ANTIVIRAL_RESPONSE	0.341419	0.298319	0.0431003	0.0758231	0.15232
REACTOME_MEIOSIS	0.0200389	0.0145315	0.00550734	0.0773818	0.153889
REACTOME_NADE_MODULATES_DEATH_SIGNALLING	0.300982	0.286041	0.0149415	0.0773818	0.153889
REACTOME_SHC_RELATED_EVENTS_TRIGGERED_BY_IGF1R	0.243898	0.252441	-0.00854315	0.0773818	0.153889
REACTOME_FREE_FATTY_ACIDS_REGULATE_INSULIN_SECRETION	0.13635	0.122382	0.0139683	0.0773818	0.153889
REACTOME_TRNA_PROCESSING_IN_THE_NUCLEUS	0.274385	0.284607	-0.010222	0.0773818	0.153889
REACTOME_PROPIONYL_COA_CATABOLISM	0.129875	0.11743	0.0124449	0.0773818	0.153889
REACTOME_MET_ACTIVATES_RAP1_AND_RAC1	0.267019	0.258037	0.00898163	0.0773818	0.153889
REACTOME_ACTIVATED_NTRK2_SIGNALS_THROUGH_FRS2_AND_FRS3	0.246308	0.26574	-0.0194329	0.0773818	0.153889
REACTOME_HIV_TRANSCRIPTION_ELONGATION	0.308593	0.313055	-0.00446124	0.0789664	0.156255
REACTOME_CGMP_EFFECTS	-0.156812	-0.142261	-0.0145508	0.0789664	0.156255
REACTOME_DEFECTIVE_GALNT3_CAUSES_FAMILIAL_HYPERPHOSPHATEMIC_TUMORAL_CALCINOSIS_HFTC	-0.140391	-0.152703	0.0123126	0.0789664	0.156255
REACTOME_VLDL_ASSEMBLY	0.0958752	0.0801334	0.0157418	0.0789664	0.156255
REACTOME_CYTOCHROME_P450_ARRANGED_BY_SUBSTRATE_TYPE	-0.0765501	-0.0854923	0.00894217	0.0805774	0.158649
REACTOME_PROSTACYCLIN_SIGNALLING_THROUGH_PROSTACYCLIN_RECEPTOR	0.111793	0.103957	0.00783583	0.0805774	0.158649
REACTOME_DUAL_INCISION_IN_GG_NER	0.280508	0.291717	-0.0112089	0.0805774	0.158649
REACTOME_BETA_OXIDATION_OF_DECANOYL_COA_TO_OCTANOYL_COA_COA	0.32964	0.322257	0.00738335	0.0805774	0.158649
REACTOME_CROSS_PRESENTATION_OF_SOLUBLE_EXOGENOUS_ANTIGENS_ENDOSOMES	0.356756	0.35367	0.00308519	0.0822149	0.160674
REACTOME_FORMATION_OF_FIBRIN_CLOT_CLOTTING_CASCADE	-0.0576039	-0.0712837	0.0136797	0.0822149	0.160674
REACTOME_SIGNALING_BY_EGFR	0.223025	0.23561	-0.0125854	0.0822149	0.160674
REACTOME_BUTYRATE_RESPONSE_FACTOR_1_BRF1_BINDS_AND_DESTABILIZES_MRNA	0.285782	0.275563	0.010219	0.0822149	0.160674
REACTOME_RAF_ACTIVATION	0.281533	0.278411	0.00312188	0.0822149	0.160674
REACTOME_TRANSCRIPTIONAL_REGULATION_BY_MECP2	0.115644	0.12171	-0.00606639	0.0822149	0.160674
REACTOME_CHONDROITIN_SULFATE_BIOSYNTHESIS	0.101328	0.139249	-0.0379205	0.0838794	0.162523
REACTOME_MASTL_FACILITATES_MITOTIC_PROGRESSION	0.350417	0.362917	-0.0125004	0.0838794	0.162523
REACTOME_HSF1_ACTIVATION	0.326412	0.327738	-0.00132597	0.0838794	0.162523
REACTOME_B_WICH_COMPLEX_POSITIVELY_REGULATES_RRNA_EXPRESSION	0.0608356	0.0537787	0.00705682	0.0838794	0.162523
REACTOME_SIGNALING_BY_FGFR1	0.134611	0.140331	-0.00572007	0.0838794	0.162523
REACTOME_DNA_DOUBLE_STRAND_BREAK_REPAIR	0.15537	0.162293	-0.00692301	0.0838794	0.162523
REACTOME_TRNA_PROCESSING	0.231188	0.241632	-0.010444	0.0838794	0.162523
REACTOME_FIBRONECTIN_MATRIX_FORMATION	0.217159	0.187334	0.0298252	0.085571	0.165395
REACTOME_BETA_OXIDATION_OF_HEXANOYL_COA_TO_BUTANOYL_COA	0.354688	0.344178	0.0105103	0.085571	0.165395
REACTOME_POTASSIUM_CHANNELS	-0.133762	-0.129544	-0.00421765	0.0872901	0.167086
REACTOME_GLUCURONIDATION	-0.226546	-0.238787	0.0122403	0.0872901	0.167086
REACTOME_APC_CDC20_MEDIATED_DEGRADATION_OF_NEK2A	0.337159	0.34613	-0.00897178	0.0872901	0.167086
REACTOME_MUSCLE_CONTRACTION	-0.0308045	-0.0238595	-0.0069449	0.0872901	0.167086
REACTOME_SIGNAL_ATTENUATION	0.206798	0.213019	-0.00622103	0.0872901	0.167086
REACTOME_RHOQ_GTPASE_CYCLE	0.207139	0.213692	-0.00655255	0.0872901	0.167086
REACTOME_SIGNALING_BY_FLT3_FUSION_PROTEINS	0.279638	0.272955	0.00668279	0.0872901	0.167086
REACTOME_MIRO_GTPASE_CYCLE	0.273664	0.258479	0.015185	0.0872901	0.167086
REACTOME_SIGNALLING_TO_P38_VIA_RIT_AND_RIN	-0.115252	-0.0925679	-0.0226839	0.0890369	0.169609
REACTOME_MAP2K_AND_MAPK_ACTIVATION	0.247862	0.241741	0.00612104	0.0890369	0.169609
REACTOME_HIGHLY_SODIUM_PERMEABLE_POSTSYNAPTIC_ACETYLCHOLINE_NICOTINIC_RECEPTORS	-0.288721	-0.27605	-0.0126711	0.0890369	0.169609
REACTOME_RUNX1_REGULATES_EXPRESSION_OF_COMPONENTS_OF_TIGHT_JUNCTIONS	0.165541	0.142561	0.0229803	0.0890369	0.169609
REACTOME_SIGNALING_BY_EGFR_IN_CANCER	0.252253	0.262968	-0.0107151	0.0908118	0.172368
REACTOME_TELOMERE_C_STRAND_LAGGING_STRAND_SYNTHESIS	0.232414	0.245146	-0.0127313	0.0908118	0.172368
REACTOME_CELL_CELL_JUNCTION_ORGANIZATION	0.0726565	0.0802515	-0.00759494	0.0908118	0.172368
REACTOME_TRANSCRIPTION_OF_THE_HIV_GENOME	0.27497	0.277756	-0.00278564	0.0926151	0.174952
REACTOME_CONDENSATION_OF_PROPHASE_CHROMOSOMES	-0.0101502	-0.0180115	0.00786128	0.0926151	0.174952
REACTOME_TNFR1_MEDIATED_CERAMIDE_PRODUCTION	0.292656	0.291241	0.00141527	0.0926151	0.174952
REACTOME_PLASMA_LIPOPROTEIN_REMODELING	-0.0542748	-0.04974	-0.00453484	0.0926151	0.174952
REACTOME_FREE_FATTY_ACID_RECEPTORS	-0.216056	-0.23589	0.0198348	0.0944469	0.177565
REACTOME_RNA_POLYMERASE_II_TRANSCRIPTION_TERMINATION	0.324182	0.328155	-0.00397363	0.0944469	0.177565
REACTOME_INSULIN_RECEPTOR_SIGNALLING_CASCADE	0.0354602	0.0415039	-0.00604367	0.0944469	0.177565
REACTOME_FATTY_ACYL_COA_BIOSYNTHESIS	0.138648	0.14441	-0.0057625	0.0944469	0.177565
REACTOME_PHOSPHOLIPID_METABOLISM	0.123362	0.121253	0.00210894	0.0963077	0.180207
REACTOME_GLUCOCORTICOID_BIOSYNTHESIS	-0.253931	-0.2677	0.0137693	0.0963077	0.180207
REACTOME_SIGNALING_BY_VEGF	0.236435	0.230643	0.00579149	0.0963077	0.180207
REACTOME_REGULATION_OF_EXPRESSION_OF_SLITS_AND_ROBOS	0.402968	0.405921	-0.0029532	0.0963077	0.180207
REACTOME_SNRNP_ASSEMBLY	0.287078	0.296112	-0.00903359	0.0981978	0.182879
REACTOME_HYALURONAN_METABOLISM	0.122749	0.12841	-0.00566081	0.0981978	0.182879
REACTOME_REGULATION_OF_MRNA_STABILITY_BY_PROTEINS_THAT_BIND_AU_RICH_ELEMENTS	0.371504	0.36987	0.0016333	0.0981978	0.182879
REACTOME_RHOB_GTPASE_CYCLE	0.177911	0.186041	-0.00812923	0.0981978	0.182879
REACTOME_HIV_LIFE_CYCLE	0.305106	0.311091	-0.00598548	0.100117	0.18558
REACTOME_P75NTR_REGULATES_AXONOGENESIS	0.0932083	0.076411	0.0167973	0.100117	0.18558
REACTOME_RHO_GTPASES_ACTIVATE_IQGAPS	0.195186	0.206786	-0.0116003	0.100117	0.18558
REACTOME_RAC2_GTPASE_CYCLE	0.254254	0.249469	0.00478551	0.100117	0.18558
REACTOME_PHASE_II_CONJUGATION_OF_COMPOUNDS	0.0191674	0.011642	0.00752532	0.102067	0.187874
REACTOME_O_LINKED_GLYCOSYLATION	-0.029177	-0.0247832	-0.00439378	0.102067	0.187874
REACTOME_PHASE_0_RAPID_DEPOLARISATION	-0.193598	-0.190256	-0.00334135	0.102067	0.187874
REACTOME_DOWNSTREAM_SIGNALING_OF_ACTIVATED_FGFR2	0.0374823	0.0416367	-0.00415445	0.102067	0.187874
REACTOME_DIGESTION_AND_ABSORPTION	-0.275106	-0.279698	0.0045918	0.102067	0.187874
REACTOME_RHOF_GTPASE_CYCLE	0.194908	0.199513	-0.00460568	0.102067	0.187874
REACTOME_REPRODUCTION	-0.00874314	-0.0143656	0.00562245	0.104046	0.19041
REACTOME_DISEASES_OF_MISMATCH_REPAIR_MMR	0.154004	0.167867	-0.0138636	0.104046	0.19041
REACTOME_TRANSCRIPTION_COUPLED_NUCLEOTIDE_EXCISION_REPAIR_TC_NER	0.300016	0.305278	-0.00526165	0.104046	0.19041
REACTOME_PROCESSIVE_SYNTHESIS_ON_THE_LAGGING_STRAND	0.27922	0.295946	-0.0167267	0.104046	0.19041
REACTOME_PURINE_CATABOLISM	0.181962	0.172819	0.0091426	0.104046	0.19041
REACTOME_DOWNREGULATION_OF_ERBB2_ERBB3_SIGNALING	0.262535	0.272134	-0.00959945	0.106056	0.192973
REACTOME_INTERACTIONS_OF_VPR_WITH_HOST_CELLULAR_PROTEINS	0.312651	0.320811	-0.00815938	0.106056	0.192973
REACTOME_THE_PHOTOTRANSDUCTION_CASCADE	-0.051588	-0.0475543	-0.00403367	0.106056	0.192973
REACTOME_ADRENOCEPTORS	-0.170088	-0.189176	0.0190876	0.106056	0.192973
REACTOME_LIPOPHAGY	0.156882	0.164419	-0.00753749	0.106056	0.192973
REACTOME_PRE_NOTCH_PROCESSING_IN_THE_ENDOPLASMIC_RETICULUM	0.260959	0.270637	-0.00967817	0.108096	0.195116
REACTOME_PRE_NOTCH_PROCESSING_IN_GOLGI	0.255795	0.246885	0.00890957	0.108096	0.195116
REACTOME_METABOLISM_OF_FOLATE_AND_PTERINES	0.0988955	0.0879708	0.0109247	0.108096	0.195116
REACTOME_INTEGRIN_CELL_SURFACE_INTERACTIONS	0.164043	0.179195	-0.0151515	0.108096	0.195116
REACTOME_APOPTOTIC_CLEAVAGE_OF_CELL_ADHESION_PROTEINS	0.282662	0.298606	-0.0159444	0.108096	0.195116
REACTOME_DNA_REPAIR	0.195467	0.199288	-0.00382063	0.108096	0.195116
REACTOME_RET_SIGNALING	0.0854459	0.0902315	-0.00478553	0.108096	0.195116
REACTOME_SULFUR_AMINO_ACID_METABOLISM	0.162188	0.155359	0.00682959	0.110168	0.197057
REACTOME_DOWNREGULATION_OF_SMAD2_3_SMAD4_TRANSCRIPTIONAL_ACTIVITY	0.321213	0.326412	-0.00519915	0.110168	0.197057
REACTOME_HOMOLOGY_DIRECTED_REPAIR	0.143556	0.147794	-0.00423875	0.110168	0.197057
REACTOME_DUAL_INCISION_IN_TC_NER	0.294825	0.300845	-0.00601961	0.110168	0.197057
REACTOME_DNA_REPLICATION_PRE_INITIATION	0.334185	0.343008	-0.00882276	0.110168	0.197057
REACTOME_PYRIMIDINE_CATABOLISM	0.0441883	0.0313778	0.0128105	0.110168	0.197057
REACTOME_RUNX3_REGULATES_CDKN1A_TRANSCRIPTION	0.32314	0.312172	0.0109681	0.110168	0.197057
REACTOME_INTERLEUKIN_1_SIGNALING	0.323893	0.319698	0.0041954	0.110168	0.197057
REACTOME_TRANSPORT_OF_VITAMINS_NUCLEOSIDES_AND_RELATED_MOLECULES	0.0634979	0.0712774	-0.00777956	0.11227	0.199915
REACTOME_TRNA_PROCESSING_IN_THE_MITOCHONDRION	0.262178	0.254319	0.00785827	0.11227	0.199915
REACTOME_S_PHASE	0.311729	0.31919	-0.00746102	0.11227	0.199915
REACTOME_TYSND1_CLEAVES_PEROXISOMAL_PROTEINS	0.210307	0.201988	0.00831928	0.11227	0.199915
REACTOME_SODIUM_CALCIUM_EXCHANGERS	-0.0433487	-0.0365367	-0.00681208	0.116571	0.206411
REACTOME_UREA_CYCLE	-0.0289844	-0.0142648	-0.0147196	0.116571	0.206411
REACTOME_KETONE_BODY_METABOLISM	0.00653799	-0.00214618	0.00868418	0.116571	0.206411
REACTOME_CARGO_RECOGNITION_FOR_CLATHRIN_MEDIATED_ENDOCYTOSIS	0.192122	0.188084	0.00403781	0.116571	0.206411
REACTOME_ENDOSOMAL_SORTING_COMPLEX_REQUIRED_FOR_TRANSPORT_ESCRT	0.31095	0.315127	-0.00417636	0.116571	0.206411
REACTOME_SULFIDE_OXIDATION_TO_SULFATE	0.272964	0.267682	0.00528204	0.118769	0.209133
REACTOME_ESTROGEN_BIOSYNTHESIS	-0.0570383	-0.0620362	0.00499791	0.118769	0.209133
REACTOME_BETA_OXIDATION_OF_VERY_LONG_CHAIN_FATTY_ACIDS	0.0542599	0.0460865	0.00817338	0.118769	0.209133
REACTOME_NUCLEOTIDE_SALVAGE	0.240506	0.234394	0.00611153	0.118769	0.209133
REACTOME_SENSORY_PROCESSING_OF_SOUND	0.0146632	0.016662	-0.0019988	0.118769	0.209133
REACTOME_SHC_MEDIATED_CASCADE_FGFR1	0.00487438	0.00706082	-0.00218645	0.120999	0.212352
REACTOME_PROTEIN_LOCALIZATION	0.244867	0.242818	0.00204975	0.120999	0.212352
REACTOME_AMINO_ACIDS_REGULATE_MTORC1	0.193027	0.199175	-0.00614782	0.120999	0.212352
REACTOME_ACTIVATION_OF_BAD_AND_TRANSLOCATION_TO_MITOCHONDRIA	0.385666	0.389569	-0.00390364	0.123262	0.215607
REACTOME_PI_3K_CASCADE_FGFR1	-0.0545125	-0.0527063	-0.00180618	0.123262	0.215607
REACTOME_FORMATION_OF_XYLULOSE_5_PHOSPHATE	0.216934	0.200105	0.0168292	0.123262	0.215607
REACTOME_TRANSCRIPTION_OF_E2F_TARGETS_UNDER_NEGATIVE_CONTROL_BY_P107_RBL1_AND_P130_RBL2_IN_COMPLEX_WITH_HDAC1	0.263314	0.270948	-0.00763408	0.125558	0.218897
REACTOME_UNFOLDED_PROTEIN_RESPONSE_UPR	0.288166	0.292074	-0.00390825	0.125558	0.218897
REACTOME_INLB_MEDIATED_ENTRY_OF_LISTERIA_MONOCYTOGENES_INTO_HOST_CELL	0.286145	0.282823	0.00332194	0.125558	0.218897
REACTOME_CS_DS_DEGRADATION	0.0329736	0.0672231	-0.0342495	0.127887	0.221494
REACTOME_TACHYKININ_RECEPTORS_BIND_TACHYKININS	-0.322926	-0.313364	-0.00956225	0.127887	0.221494
REACTOME_SYNTHESIS_OF_DOLICHYL_PHOSPHATE	0.217374	0.205058	0.0123168	0.127887	0.221494
REACTOME_RA_BIOSYNTHESIS_PATHWAY	0.0160048	0.00412446	0.0118803	0.127887	0.221494
REACTOME_VLDLR_INTERNALISATION_AND_DEGRADATION	0.321899	0.317174	0.0047257	0.127887	0.221494
REACTOME_DISEASES_OF_DNA_REPAIR	0.0729618	0.0867163	-0.0137546	0.127887	0.221494
REACTOME_FGFR1B_LIGAND_BINDING_AND_ACTIVATION	-0.0963896	-0.0767009	-0.0196887	0.13025	0.224359
REACTOME_PEPTIDE_HORMONE_METABOLISM	0.00788062	0.00306514	0.00481547	0.13025	0.224359
REACTOME_SUMOYLATION_OF_INTRACELLULAR_RECEPTORS	0.0920188	0.0847961	0.0072227	0.13025	0.224359
REACTOME_DECTIN_1_MEDIATED_NONCANONICAL_NF_KB_SIGNALING	0.381137	0.379487	0.00165041	0.13025	0.224359
REACTOME_HDR_THROUGH_MMEJ_ALT_NHEJ	0.242364	0.253245	-0.0108817	0.13025	0.224359
REACTOME_BMAL1_CLOCK_NPAS2_ACTIVATES_CIRCADIAN_GENE_EXPRESSION	0.144674	0.153601	-0.00892687	0.132646	0.227743
REACTOME_MISMATCH_REPAIR	0.281524	0.294413	-0.0128894	0.132646	0.227743
REACTOME_ACTIVATED_NTRK3_SIGNALS_THROUGH_RAS	0.26144	0.265147	-0.0037072	0.132646	0.227743
REACTOME_RAF_INDEPENDENT_MAPK1_3_ACTIVATION	0.307666	0.288907	0.0187591	0.135077	0.230665
REACTOME_ADENYLATE_CYCLASE_ACTIVATING_PATHWAY	-0.0672829	-0.0518777	-0.0154051	0.135077	0.230665
REACTOME_SIGNALING_BY_NOTCH1	0.207006	0.209244	-0.00223751	0.135077	0.230665
REACTOME_FRS_MEDIATED_FGFR2_SIGNALING	-0.00209812	0.00818285	-0.010281	0.135077	0.230665
REACTOME_COPI_MEDIATED_ANTEROGRADE_TRANSPORT	0.236961	0.240064	-0.00310288	0.135077	0.230665
REACTOME_PI3K_AKT_ACTIVATION	0.0684632	0.0777044	-0.00924113	0.137541	0.233864
REACTOME_PI3K_AKT_SIGNALING_IN_CANCER	0.099168	0.0933203	0.00584772	0.137541	0.233864
REACTOME_DEX_H_BOX_HELICASES_ACTIVATE_TYPE_I_IFN_AND_INFLAMMATORY_CYTOKINES_PRODUCTION	0.408518	0.400666	0.00785187	0.137541	0.233864
REACTOME_REGULATION_OF_GLYCOLYSIS_BY_FRUCTOSE_2_6_BISPHOSPHATE_METABOLISM	0.189632	0.198379	-0.00874648	0.137541	0.233864
REACTOME_RESPIRATORY_ELECTRON_TRANSPORT_ATP_SYNTHESIS_BY_CHEMIOSMOTIC_COUPLING_AND_HEAT_PRODUCTION_BY_UNCOUPLING_PROTEINS	0.353649	0.348606	0.00504222	0.14004	0.236842
REACTOME_REGULATION_OF_HSF1_MEDIATED_HEAT_SHOCK_RESPONSE	0.285133	0.291588	-0.00645521	0.14004	0.236842
REACTOME_MITOTIC_TELOPHASE_CYTOKINESIS	0.287731	0.295593	-0.00786216	0.14004	0.236842
REACTOME_BIOSYNTHESIS_OF_MARESINS	-0.0596674	-0.0745385	0.0148712	0.14004	0.236842
REACTOME_SARS_COV_1_GENOME_REPLICATION_AND_TRANSCRIPTION	0.364421	0.370584	-0.0061629	0.14004	0.236842
REACTOME_SIGNALING_BY_NTRKS	0.198078	0.203237	-0.00515879	0.142574	0.240101
REACTOME_METAL_SEQUESTRATION_BY_ANTIMICROBIAL_PROTEINS	0.231227	0.129091	0.102135	0.142574	0.240101
REACTOME_GALACTOSE_CATABOLISM	0.186371	0.165573	0.0207981	0.142574	0.240101
REACTOME_ION_TRANSPORT_BY_P_TYPE_ATPASES	0.0551812	0.05059	0.00459118	0.142574	0.240101
REACTOME_TANDEM_PORE_DOMAIN_POTASSIUM_CHANNELS	-0.18229	-0.169098	-0.0131917	0.145143	0.243134
REACTOME_SIGNALING_BY_TYPE_1_INSULIN_LIKE_GROWTH_FACTOR_1_RECEPTOR_IGF1R	0.00736144	0.0142304	-0.00686892	0.145143	0.243134
REACTOME_DEFECTS_IN_BIOTIN_BTN_METABOLISM	0.13341	0.146684	-0.0132741	0.145143	0.243134
REACTOME_MET_RECEPTOR_ACTIVATION	0.0972197	0.107661	-0.0104412	0.145143	0.243134
REACTOME_NEDDYLATION	0.225751	0.228756	-0.00300441	0.145143	0.243134
REACTOME_IRE1ALPHA_ACTIVATES_CHAPERONES	0.302102	0.306892	-0.00478953	0.147748	0.247235
REACTOME_CA2_ACTIVATED_K_CHANNELS	-0.118271	-0.097533	-0.0207383	0.150388	0.249542
REACTOME_APOPTOSIS_INDUCED_DNA_FRAGMENTATION	0.216406	0.209099	0.00730734	0.150388	0.249542
REACTOME_PKA_ACTIVATION_IN_GLUCAGON_SIGNALLING	0.0918908	0.101665	-0.00977449	0.150388	0.249542
REACTOME_INFLUENZA_INFECTION	0.41876	0.421915	-0.00315437	0.150388	0.249542
REACTOME_THYROXINE_BIOSYNTHESIS	-0.173937	-0.197821	0.0238845	0.150388	0.249542
REACTOME_MISCELLANEOUS_SUBSTRATES	-0.0880618	-0.105659	0.0175972	0.150388	0.249542
REACTOME_RHO_GTPASES_ACTIVATE_PKNS	0.0644109	0.0617706	0.00264035	0.150388	0.249542
REACTOME_APEX1_INDEPENDENT_RESOLUTION_OF_AP_SITES_VIA_THE_SINGLE_NUCLEOTIDE_REPLACEMENT_PATHWAY	0.130679	0.14471	-0.0140308	0.150388	0.249542
REACTOME_DEFECTIVE_CHST6_CAUSES_MCDC1	0.0180147	0.0326617	-0.0146471	0.153063	0.252658
REACTOME_DSCAM_INTERACTIONS	0.147829	0.156348	-0.00851928	0.153063	0.252658
REACTOME_CLEC7A_INFLAMMASOME_PATHWAY	0.322543	0.306674	0.0158684	0.153063	0.252658
REACTOME_DEUBIQUITINATION	0.187478	0.185391	0.00208709	0.153063	0.252658
REACTOME_INSULIN_RECEPTOR_RECYCLING	0.193412	0.18957	0.00384209	0.153063	0.252658
REACTOME_ATF4_ACTIVATES_GENES_IN_RESPONSE_TO_ENDOPLASMIC_RETICULUM_STRESS	0.27177	0.27891	-0.00714018	0.155775	0.256332
REACTOME_DNA_METHYLATION	-0.0658589	-0.0753249	0.00946603	0.155775	0.256332
REACTOME_REGULATION_OF_BACH1_ACTIVITY	0.374555	0.380116	-0.00556127	0.155775	0.256332
REACTOME_PLASMA_LIPOPROTEIN_ASSEMBLY_REMODELING_AND_CLEARANCE	0.113938	0.110041	0.00389673	0.158523	0.259506
REACTOME_CREB1_PHOSPHORYLATION_THROUGH_THE_ACTIVATION_OF_ADENYLATE_CYCLASE	0.167201	0.175189	-0.00798785	0.158523	0.259506
REACTOME_JNK_C_JUN_KINASES_PHOSPHORYLATION_AND_ACTIVATION_MEDIATED_BY_ACTIVATED_HUMAN_TAK1	0.237501	0.243582	-0.0060808	0.158523	0.259506
REACTOME_TRNA_MODIFICATION_IN_THE_NUCLEUS_AND_CYTOSOL	0.177973	0.186893	-0.00891992	0.158523	0.259506
REACTOME_MECP2_REGULATES_NEURONAL_RECEPTORS_AND_CHANNELS	0.100224	0.107916	-0.00769195	0.158523	0.259506
REACTOME_FBXW7_MUTANTS_AND_NOTCH1_IN_CANCER	0.341245	0.336532	0.00471381	0.161308	0.263247
REACTOME_COMPETING_ENDOGENOUS_RNAS_CERNAS_REGULATE_PTEN_TRANSLATION	0.128039	0.134361	-0.00632172	0.161308	0.263247
REACTOME_ACTIVATED_NTRK2_SIGNALS_THROUGH_RAS	0.271378	0.287622	-0.0162442	0.161308	0.263247
REACTOME_POLB_DEPENDENT_LONG_PATCH_BASE_EXCISION_REPAIR	0.3513	0.356908	-0.00560793	0.164129	0.265389
REACTOME_OPIOID_SIGNALLING	0.118411	0.116032	0.0023796	0.164129	0.265389
REACTOME_INHIBITION_OF_THE_PROTEOLYTIC_ACTIVITY_OF_APC_C_REQUIRED_FOR_THE_ONSET_OF_ANAPHASE_BY_MITOTIC_SPINDLE_CHECKPOINT_COMPONENTS	0.304334	0.312728	-0.008394	0.164129	0.265389
REACTOME_HEME_BIOSYNTHESIS	0.114334	0.107121	0.00721335	0.164129	0.265389
REACTOME_FGFR1C_LIGAND_BINDING_AND_ACTIVATION	-0.183677	-0.172401	-0.0112755	0.164129	0.265389
REACTOME_UPTAKE_AND_ACTIONS_OF_BACTERIAL_TOXINS	0.184119	0.188779	-0.00465986	0.164129	0.265389
REACTOME_PHASE_2_PLATEAU_PHASE	-0.164358	-0.154084	-0.0102741	0.164129	0.265389
REACTOME_SIGNALING_BY_BRAF_AND_RAF_FUSIONS	0.231423	0.227253	0.00417015	0.164129	0.265389
REACTOME_ESTROGEN_DEPENDENT_GENE_EXPRESSION	0.1447	0.141061	0.00363909	0.164129	0.265389
REACTOME_TRANSCRIPTION_OF_E2F_TARGETS_UNDER_NEGATIVE_CONTROL_BY_DREAM_COMPLEX	0.269774	0.274123	-0.00434974	0.166987	0.268094
REACTOME_GAP_JUNCTION_DEGRADATION	0.348986	0.355992	-0.00700566	0.166987	0.268094
REACTOME_DISEASES_ASSOCIATED_WITH_O_GLYCOSYLATION_OF_PROTEINS	-0.0393376	-0.0323371	-0.00700045	0.166987	0.268094
REACTOME_CARDIAC_CONDUCTION	-0.079396	-0.0762208	-0.00317515	0.166987	0.268094
REACTOME_PI5P_REGULATES_TP53_ACETYLATION	0.26373	0.258267	0.00546368	0.166987	0.268094
REACTOME_PURINE_RIBONUCLEOSIDE_MONOPHOSPHATE_BIOSYNTHESIS	0.256404	0.260954	-0.00454996	0.166987	0.268094
REACTOME_REGULATION_OF_RUNX3_EXPRESSION_AND_ACTIVITY	0.398799	0.397816	0.000982918	0.166987	0.268094
REACTOME_G_ALPHA_12_13_SIGNALLING_EVENTS	0.101271	0.0971148	0.00415667	0.169883	0.271916
REACTOME_SWITCHING_OF_ORIGINS_TO_A_POST_REPLICATIVE_STATE	0.346419	0.351221	-0.00480104	0.169883	0.271916
REACTOME_MEIOTIC_RECOMBINATION	-0.0248139	-0.0322461	0.00743219	0.169883	0.271916
REACTOME_SYNTHESIS_OF_PIPS_AT_THE_ER_MEMBRANE	0.283131	0.279317	0.00381395	0.172816	0.275496
REACTOME_ACTIVATION_OF_TRKA_RECEPTORS	-0.119397	-0.10932	-0.0100763	0.172816	0.275496
REACTOME_SIGNALING_BY_NOTCH1_T_7_9_NOTCH1_M1580_K2555_TRANSLOCATION_MUTANT	0.216145	0.229502	-0.0133566	0.172816	0.275496
REACTOME_NONHOMOLOGOUS_END_JOINING_NHEJ	0.0546567	0.0530825	0.00157415	0.172816	0.275496
REACTOME_CYTOSOLIC_SULFONATION_OF_SMALL_MOLECULES	0.0299497	0.0309667	-0.00101693	0.175787	0.279669
REACTOME_REGULATION_OF_GENE_EXPRESSION_IN_BETA_CELLS	-0.204399	-0.19842	-0.00597943	0.175787	0.279669
REACTOME_SIGNALING_BY_ERBB2_IN_CANCER	0.174276	0.180596	-0.00632051	0.178796	0.283317
REACTOME_KERATAN_SULFATE_DEGRADATION	0.128897	0.142883	-0.0139861	0.178796	0.283317
REACTOME_TRAFFICKING_OF_GLUR2_CONTAINING_AMPA_RECEPTORS	0.0837143	0.0774016	0.00631272	0.178796	0.283317
REACTOME_RHO_GTPASES_ACTIVATE_KTN1	0.248349	0.254675	-0.00632555	0.178796	0.283317
REACTOME_SHC_MEDIATED_CASCADE_FGFR3	0.0693211	0.0625249	0.00679614	0.181843	0.287569
REACTOME_ACTIVATED_NTRK3_SIGNALS_THROUGH_PI3K	0.0513888	0.0628022	-0.0114134	0.181843	0.287569
REACTOME_RORA_ACTIVATES_GENE_EXPRESSION	0.2049	0.204802	9.80777e-05	0.184928	0.290995
REACTOME_EPIGENETIC_REGULATION_OF_GENE_EXPRESSION	0.138205	0.141093	-0.00288802	0.184928	0.290995
REACTOME_SYNTHESIS_OF_16_20_HYDROXYEICOSATETRAENOIC_ACIDS_HETE	-0.202643	-0.217234	0.0145915	0.184928	0.290995
REACTOME_PHOSPHOLIPASE_C_MEDIATED_CASCADE_FGFR2	-0.173627	-0.157145	-0.016482	0.184928	0.290995
REACTOME_REGULATION_OF_RUNX2_EXPRESSION_AND_ACTIVITY	0.326515	0.329001	-0.00248538	0.184928	0.290995
REACTOME_AMINO_ACID_CONJUGATION	-0.297029	-0.307894	0.0108643	0.188052	0.29503
REACTOME_MITOTIC_G1_PHASE_AND_G1_S_TRANSITION	0.311171	0.316343	-0.00517221	0.188052	0.29503
REACTOME_CDC42_GTPASE_CYCLE	0.160727	0.158478	0.00224821	0.188052	0.29503
REACTOME_CONVERSION_FROM_APC_C_CDC20_TO_APC_C_CDH1_IN_LATE_ANAPHASE	0.287333	0.291629	-0.00429644	0.191214	0.298513
REACTOME_RSK_ACTIVATION	0.190331	0.178333	0.0119987	0.191214	0.298513
REACTOME_CELL_JUNCTION_ORGANIZATION	0.138876	0.145209	-0.00633262	0.191214	0.298513
REACTOME_ION_HOMEOSTASIS	0.0350369	0.0315267	0.00351023	0.191214	0.298513
REACTOME_TP53_REGULATES_TRANSCRIPTION_OF_DEATH_RECEPTORS_AND_LIGANDS	0.279465	0.282799	-0.00333444	0.191214	0.298513
REACTOME_INTRINSIC_PATHWAY_OF_FIBRIN_CLOT_FORMATION	-0.0415248	-0.0475479	0.0060231	0.194416	0.302318
REACTOME_SELENOAMINO_ACID_METABOLISM	0.418238	0.416477	0.0017605	0.194416	0.302318
REACTOME_AQUAPORIN_MEDIATED_TRANSPORT	0.0433517	0.0393679	0.00398387	0.194416	0.302318
REACTOME_TRANSPORT_OF_NUCLEOSIDES_AND_FREE_PURINE_AND_PYRIMIDINE_BASES_ACROSS_THE_PLASMA_MEMBRANE	0.146914	0.15311	-0.00619675	0.194416	0.302318
REACTOME_STRIATED_MUSCLE_CONTRACTION	-0.0617107	-0.0557278	-0.00598291	0.197656	0.307056
REACTOME_PERK_REGULATES_GENE_EXPRESSION	0.295414	0.299877	-0.00446267	0.200936	0.311235
REACTOME_SYNTHESIS_SECRETION_AND_INACTIVATION_OF_GLUCAGON_LIKE_PEPTIDE_1_GLP_1	0.00999532	0.00593769	0.00405763	0.200936	0.311235
REACTOME_IRAK2_MEDIATED_ACTIVATION_OF_TAK1_COMPLEX	0.340184	0.344366	-0.00418266	0.200936	0.311235
REACTOME_MULTIFUNCTIONAL_ANION_EXCHANGERS	-0.12589	-0.134711	0.0088209	0.204256	0.315759
REACTOME_DIGESTION	-0.276539	-0.28556	0.00902095	0.204256	0.315759
REACTOME_GRB7_EVENTS_IN_ERBB2_SIGNALING	0.0864055	0.0979726	-0.0115671	0.207615	0.320014
REACTOME_OXIDATIVE_STRESS_INDUCED_SENESCENCE	0.103335	0.100792	0.00254271	0.207615	0.320014
REACTOME_NEGATIVE_REGULATION_OF_FGFR3_SIGNALING	0.177682	0.17131	0.0063711	0.207615	0.320014
REACTOME_METHYLATION	0.248546	0.243006	0.00554018	0.211014	0.323678
REACTOME_NUCLEAR_PORE_COMPLEX_NPC_DISASSEMBLY	0.300423	0.301922	-0.00149833	0.211014	0.323678
REACTOME_FOLDING_OF_ACTIN_BY_CCT_TRIC	0.449479	0.451615	-0.0021362	0.211014	0.323678
REACTOME_RESPIRATORY_ELECTRON_TRANSPORT	0.35462	0.350401	0.00421899	0.211014	0.323678
REACTOME_RHOC_GTPASE_CYCLE	0.228485	0.23176	-0.00327468	0.211014	0.323678
REACTOME_VOLTAGE_GATED_POTASSIUM_CHANNELS	-0.205735	-0.201525	-0.00420982	0.214454	0.327052
REACTOME_SODIUM_PROTON_EXCHANGERS	0.0320752	0.0274175	0.00465772	0.214454	0.327052
REACTOME_DEADENYLATION_DEPENDENT_MRNA_DECAY	0.287557	0.291896	-0.00433927	0.214454	0.327052
REACTOME_ORGANIC_CATION_ANION_ZWITTERION_TRANSPORT	-0.214902	-0.213768	-0.00113381	0.214454	0.327052
REACTOME_THE_ROLE_OF_GTSE1_IN_G2_M_PROGRESSION_AFTER_G2_CHECKPOINT	0.322954	0.327467	-0.00451318	0.214454	0.327052
REACTOME_RESPONSE_OF_MTB_TO_PHAGOCYTOSIS	0.352178	0.348448	0.00372967	0.214454	0.327052
REACTOME_PHOSPHORYLATION_OF_THE_APC_C	0.305089	0.312497	-0.00740828	0.217933	0.331401
REACTOME_MAP3K8_TPL2_DEPENDENT_MAPK1_3_ACTIVATION	0.345742	0.342798	0.00294444	0.217933	0.331401
REACTOME_REGULATION_OF_TP53_ACTIVITY_THROUGH_METHYLATION	0.254706	0.261929	-0.00722243	0.217933	0.331401
REACTOME_GAMMA_CARBOXYLATION_HYPUSINE_FORMATION_AND_ARYLSULFATASE_ACTIVATION	0.076779	0.0783743	-0.00159527	0.221453	0.333549
REACTOME_CHOLESTEROL_BIOSYNTHESIS	0.251636	0.252362	-0.000726325	0.221453	0.333549
REACTOME_ONCOGENE_INDUCED_SENESCENCE	0.283536	0.287274	-0.00373848	0.221453	0.333549
REACTOME_CHROMATIN_MODIFYING_ENZYMES	0.157704	0.160763	-0.00305936	0.221453	0.333549
REACTOME_SEMA3A_PAK_DEPENDENT_AXON_REPULSION	0.241966	0.238558	0.00340786	0.221453	0.333549
REACTOME_PI_3K_CASCADE_FGFR3	0.00448433	-0.00489131	0.00937564	0.221453	0.333549
REACTOME_ERBB2_REGULATES_CELL_MOTILITY	0.0279266	0.0382869	-0.0103603	0.221453	0.333549
REACTOME_DISSOLUTION_OF_FIBRIN_CLOT	0.170003	0.190946	-0.0209427	0.221453	0.333549
REACTOME_SIGNALING_BY_FGFR2_IIIA_TM	0.346184	0.354615	-0.00843144	0.221453	0.333549
REACTOME_MET_ACTIVATES_RAS_SIGNALING	0.261088	0.248261	0.0128265	0.221453	0.333549
REACTOME_POLYMERASE_SWITCHING_ON_THE_C_STRAND_OF_THE_TELOMERE	0.211893	0.21772	-0.00582666	0.225013	0.338268
REACTOME_PI_3K_CASCADE_FGFR2	-0.0683765	-0.0627559	-0.00562062	0.225013	0.338268
REACTOME_NEUROTRANSMITTER_CLEARANCE	-0.0104579	-0.00980366	-0.000654262	0.228615	0.342381
REACTOME_ERCC6_CSB_AND_EHMT2_G9A_POSITIVELY_REGULATE_RRNA_EXPRESSION	0.0118653	0.0033316	0.00853371	0.228615	0.342381
REACTOME_SYNTHESIS_OF_GDP_MANNOSE	0.0952039	0.0798577	0.0153463	0.228615	0.342381
REACTOME_G2_M_CHECKPOINTS	0.236784	0.239121	-0.00233738	0.228615	0.342381
REACTOME_ACROSOME_REACTION_AND_SPERM_OOCYTE_MEMBRANE_BINDING	-0.0810012	-0.069647	-0.0113541	0.232257	0.345872
REACTOME_GOLGI_CISTERNAE_PERICENTRIOLAR_STACK_REORGANIZATION	0.364328	0.367862	-0.00353401	0.232257	0.345872
REACTOME_SCAVENGING_OF_HEME_FROM_PLASMA	0.00636793	-0.00439676	0.0107647	0.232257	0.345872
REACTOME_NUCLEAR_ENVELOPE_BREAKDOWN	0.301995	0.305733	-0.0037383	0.232257	0.345872
REACTOME_ACTIVATION_OF_KAINATE_RECEPTORS_UPON_GLUTAMATE_BINDING	0.0591402	0.0563684	0.00277176	0.232257	0.345872
REACTOME_RNA_POLYMERASE_I_PROMOTER_ESCAPE	0.0340228	0.0320524	0.00197045	0.232257	0.345872
REACTOME_PRE_NOTCH_EXPRESSION_AND_PROCESSING	0.0783551	0.0776894	0.000665705	0.23594	0.350368
REACTOME_ERBB2_ACTIVATES_PTK6_SIGNALING	-0.0556055	-0.0355821	-0.0200233	0.23594	0.350368
REACTOME_ION_CHANNEL_TRANSPORT	0.0415039	0.0382298	0.00327411	0.23594	0.350368
REACTOME_APOPTOSIS	0.308298	0.308025	0.000273357	0.239664	0.353577
REACTOME_BUDDING_AND_MATURATION_OF_HIV_VIRION	0.32057	0.321283	-0.000712944	0.239664	0.353577
REACTOME_P75NTR_RECRUITS_SIGNALLING_COMPLEXES	0.338636	0.334616	0.00401949	0.239664	0.353577
REACTOME_DEGRADATION_OF_GLI1_BY_THE_PROTEASOME	0.362712	0.362358	0.000353314	0.239664	0.353577
REACTOME_NEGATIVE_REGULATION_OF_FGFR1_SIGNALING	0.12291	0.128232	-0.00532259	0.239664	0.353577
REACTOME_NR1H2_AND_NR1H3_MEDIATED_SIGNALING	0.171458	0.176012	-0.00455401	0.239664	0.353577
REACTOME_N_GLYCAN_ANTENNAE_ELONGATION	0.153801	0.160258	-0.00645733	0.239664	0.353577
REACTOME_DEADENYLATION_OF_MRNA	0.304611	0.311821	-0.00721069	0.243429	0.357798
REACTOME_SUMOYLATION_OF_IMMUNE_RESPONSE_PROTEINS	0.351929	0.354597	-0.00266832	0.243429	0.357798
REACTOME_FORMATION_OF_TC_NER_PRE_INCISION_COMPLEX	0.314026	0.318836	-0.0048106	0.243429	0.357798
REACTOME_RRNA_PROCESSING_IN_THE_MITOCHONDRION	0.164555	0.158469	0.0060862	0.243429	0.357798
REACTOME_SIGNALING_BY_NOTCH	0.193152	0.191836	0.00131668	0.247236	0.360381
REACTOME_SYNTHESIS_OF_PIPS_AT_THE_EARLY_ENDOSOME_MEMBRANE	0.188791	0.187754	0.00103701	0.247236	0.360381
REACTOME_GAB1_SIGNALOSOME	0.131163	0.137825	-0.00666227	0.247236	0.360381
REACTOME_METABOLISM_OF_AMINE_DERIVED_HORMONES	-0.221739	-0.234512	0.0127727	0.247236	0.360381
REACTOME_SLC_TRANSPORTER_DISORDERS	0.068009	0.0650699	0.00293919	0.247236	0.360381
REACTOME_FORMATION_OF_INCISION_COMPLEX_IN_GG_NER	0.292887	0.296511	-0.00362336	0.247236	0.360381
REACTOME_LDL_CLEARANCE	0.267541	0.259754	0.00778692	0.247236	0.360381
REACTOME_LATE_ENDOSOMAL_MICROAUTOPHAGY	0.279564	0.282415	-0.00285097	0.247236	0.360381
REACTOME_GABA_RECEPTOR_ACTIVATION	-0.0657298	-0.0619734	-0.00375635	0.247236	0.360381
REACTOME_CREB_PHOSPHORYLATION	0.220112	0.222357	-0.00224564	0.251084	0.364983
REACTOME_SIGNALING_BY_RETINOIC_ACID	0.0986061	0.094059	0.00454704	0.251084	0.364983
REACTOME_PTK6_REGULATES_RHO_GTPASES_RAS_GTPASE_AND_MAP_KINASES	0.270904	0.274431	-0.0035269	0.251084	0.364983
REACTOME_POST_TRANSLATIONAL_MODIFICATION_SYNTHESIS_OF_GPI_ANCHORED_PROTEINS	-0.0165107	-0.0258886	0.00937796	0.254974	0.369619
REACTOME_RRNA_PROCESSING	0.362332	0.366966	-0.00463425	0.254974	0.369619
REACTOME_RUNX2_REGULATES_CHONDROCYTE_MATURATION	0.00246924	0.00686503	-0.00439579	0.254974	0.369619
REACTOME_P75NTR_SIGNALS_VIA_NF_KB	0.358744	0.353684	0.00505937	0.258905	0.374632
REACTOME_NOTCH4_INTRACELLULAR_DOMAIN_REGULATES_TRANSCRIPTION	0.170449	0.179438	-0.00898986	0.258905	0.374632
REACTOME_APC_C_MEDIATED_DEGRADATION_OF_CELL_CYCLE_PROTEINS	0.352506	0.357832	-0.00532582	0.262879	0.377963
REACTOME_KERATAN_SULFATE_BIOSYNTHESIS	0.0978999	0.102256	-0.00435568	0.262879	0.377963
REACTOME_SIGNALING_BY_NOTCH1_HD_DOMAIN_MUTANTS_IN_CANCER	0.282293	0.286672	-0.00437894	0.262879	0.377963
REACTOME_NEPHRIN_FAMILY_INTERACTIONS	0.134204	0.135704	-0.00149931	0.262879	0.377963
REACTOME_CASPASE_ACTIVATION_VIA_DEPENDENCE_RECEPTORS_IN_THE_ABSENCE_OF_LIGAND	0.153283	0.162215	-0.00893177	0.262879	0.377963
REACTOME_JOSEPHIN_DOMAIN_DUBS	0.347947	0.350069	-0.00212233	0.262879	0.377963
REACTOME_BASE_EXCISION_REPAIR	0.115972	0.11114	0.00483261	0.262879	0.377963
REACTOME_REVERSIBLE_HYDRATION_OF_CARBON_DIOXIDE	-0.183715	-0.167303	-0.0164119	0.266894	0.381656
REACTOME_NOTCH2_ACTIVATION_AND_TRANSMISSION_OF_SIGNAL_TO_THE_NUCLEUS	0.284488	0.287285	-0.00279772	0.266894	0.381656
REACTOME_ATTENUATION_PHASE	0.291963	0.294383	-0.0024204	0.266894	0.381656
REACTOME_GLUCAGON_LIKE_PEPTIDE_1_GLP1_REGULATES_INSULIN_SECRETION	0.0835256	0.0807662	0.00275937	0.266894	0.381656
REACTOME_O_LINKED_GLYCOSYLATION_OF_MUCINS	-0.0179804	-0.0166352	-0.00134525	0.266894	0.381656
REACTOME_REGULATION_OF_FOXO_TRANSCRIPTIONAL_ACTIVITY_BY_ACETYLATION	0.258774	0.255793	0.0029806	0.266894	0.381656
REACTOME_DCC_MEDIATED_ATTRACTIVE_SIGNALING	0.243945	0.244321	-0.000375976	0.270951	0.386411
REACTOME_RUNX1_REGULATES_TRANSCRIPTION_OF_GENES_INVOLVED_IN_DIFFERENTIATION_OF_KERATINOCYTES	0.258411	0.226719	0.0316921	0.270951	0.386411
REACTOME_REGULATION_OF_HMOX1_EXPRESSION_AND_ACTIVITY	0.37512	0.375255	-0.000134374	0.270951	0.386411
REACTOME_ALPHA_DEFENSINS	-0.226019	-0.236672	0.0106523	0.275051	0.390148
REACTOME_ACYL_CHAIN_REMODELLING_OF_PC	-0.0144707	-0.0229877	0.00851705	0.275051	0.390148
REACTOME_NGF_INDEPENDANT_TRKA_ACTIVATION	-0.0855409	-0.0937592	0.00821828	0.275051	0.390148
REACTOME_HDACS_DEACETYLATE_HISTONES	0.00505427	0.00191432	0.00313995	0.275051	0.390148
REACTOME_SENSING_OF_DNA_DOUBLE_STRAND_BREAKS	0.1954	0.180875	0.0145252	0.275051	0.390148
REACTOME_BLOOD_GROUP_SYSTEMS_BIOSYNTHESIS	-0.0905094	-0.101645	0.0111354	0.275051	0.390148
REACTOME_ERK_MAPK_TARGETS	0.235777	0.23053	0.00524728	0.279192	0.394256
REACTOME_ZINC_EFFLUX_AND_COMPARTMENTALIZATION_BY_THE_SLC30_FAMILY	0.0447971	0.0487268	-0.00392968	0.279192	0.394256
REACTOME_TAK1_ACTIVATES_NFKB_BY_PHOSPHORYLATION_AND_ACTIVATION_OF_IKKS_COMPLEX	0.294104	0.290919	0.00318583	0.279192	0.394256
REACTOME_DEPOSITION_OF_NEW_CENPA_CONTAINING_NUCLEOSOMES_AT_THE_CENTROMERE	0.0489407	0.0430526	0.00588808	0.279192	0.394256
REACTOME_WAX_AND_PLASMALOGEN_BIOSYNTHESIS	0.0971311	0.0885188	0.00861236	0.279192	0.394256
REACTOME_SHC1_EVENTS_IN_ERBB2_SIGNALING	0.127962	0.135336	-0.00737377	0.283376	0.398741
REACTOME_MITOCHONDRIAL_UNCOUPLING	-0.0312302	-0.0456521	0.0144218	0.283376	0.398741
REACTOME_ASSOCIATION_OF_TRIC_CCT_WITH_TARGET_PROTEINS_DURING_BIOSYNTHESIS	0.299682	0.302706	-0.00302345	0.283376	0.398741
REACTOME_MECP2_REGULATES_TRANSCRIPTION_OF_NEURONAL_LIGANDS	0.0756428	0.0895824	-0.0139396	0.283376	0.398741
REACTOME_CELLULAR_RESPONSE_TO_HYPOXIA	0.34088	0.339391	0.00148921	0.287601	0.402185
REACTOME_ACYL_CHAIN_REMODELING_OF_CL	0.210929	0.220338	-0.00940883	0.287601	0.402185
REACTOME_TRAFFICKING_OF_AMPA_RECEPTORS	0.0390668	0.0403331	-0.00126626	0.287601	0.402185
REACTOME_MAPK_TARGETS_NUCLEAR_EVENTS_MEDIATED_BY_MAP_KINASES	0.23362	0.229085	0.00453556	0.287601	0.402185
REACTOME_ORGANIC_CATION_TRANSPORT	-0.13587	-0.13029	-0.00558027	0.287601	0.402185
REACTOME_ASSEMBLY_OF_THE_PRE_REPLICATIVE_COMPLEX	0.366629	0.372449	-0.00581931	0.287601	0.402185
REACTOME_ORC1_REMOVAL_FROM_CHROMATIN	0.367862	0.37235	-0.00448823	0.287601	0.402185
REACTOME_DEGRADATION_OF_CYSTEINE_AND_HOMOCYSTEINE	0.207547	0.203141	0.00440575	0.29187	0.405645
REACTOME_FGFR3B_LIGAND_BINDING_AND_ACTIVATION	-0.0708304	-0.0792232	0.0083928	0.29187	0.405645
REACTOME_SEROTONIN_AND_MELATONIN_BIOSYNTHESIS	-0.283885	-0.276437	-0.00744818	0.29187	0.405645
REACTOME_ARACHIDONATE_PRODUCTION_FROM_DAG	0.0856217	0.072983	0.0126387	0.29187	0.405645
REACTOME_PTK6_REGULATES_PROTEINS_INVOLVED_IN_RNA_PROCESSING	0.156255	0.172096	-0.0158413	0.29187	0.405645
REACTOME_RUNX2_REGULATES_GENES_INVOLVED_IN_CELL_MIGRATION	0.132532	0.144395	-0.0118624	0.29187	0.405645
REACTOME_SIGNALING_BY_ERBB2_ECD_MUTANTS	0.299357	0.301788	-0.00243088	0.29187	0.405645
REACTOME_INTEGRATION_OF_ENERGY_METABOLISM	0.0845205	0.0868431	-0.00232262	0.29618	0.410555
REACTOME_SYNTHESIS_OF_BILE_ACIDS_AND_BILE_SALTS_VIA_27_HYDROXYCHOLESTEROL	-0.0187469	-0.0271521	0.00840518	0.29618	0.410555
REACTOME_GLYCOGEN_STORAGE_DISEASES	0.187159	0.19022	-0.00306085	0.29618	0.410555
REACTOME_FORMATION_OF_RNA_POL_II_ELONGATION_COMPLEX	0.295972	0.298841	-0.00286846	0.300533	0.41586
REACTOME_LINOLEIC_ACID_LA_METABOLISM	0.174863	0.188031	-0.0131684	0.300533	0.41586
REACTOME_PROTON_COUPLED_MONOCARBOXYLATE_TRANSPORT	0.18371	0.174369	0.00934111	0.304929	0.420472
REACTOME_CARGO_CONCENTRATION_IN_THE_ER	0.227838	0.222239	0.00559945	0.304929	0.420472
REACTOME_CD163_MEDIATING_AN_ANTI_INFLAMMATORY_RESPONSE	0.206559	0.199172	0.00738655	0.304929	0.420472
REACTOME_ABERRANT_REGULATION_OF_MITOTIC_EXIT_IN_CANCER_DUE_TO_RB1_DEFECTS	0.297047	0.304248	-0.00720105	0.304929	0.420472
REACTOME_FGFR2_LIGAND_BINDING_AND_ACTIVATION	-0.165214	-0.159507	-0.00570695	0.309366	0.42548
REACTOME_TIE2_SIGNALING	0.186748	0.187445	-0.000697488	0.309366	0.42548
REACTOME_SCAVENGING_BY_CLASS_A_RECEPTORS	0.22291	0.230732	-0.00782267	0.309366	0.42548
REACTOME_MYOCLONIC_EPILEPSY_OF_LAFORA	0.270704	0.268528	0.00217544	0.313847	0.428662
REACTOME_CIRCADIAN_CLOCK	0.205851	0.214583	-0.00873268	0.313847	0.428662
REACTOME_ACTIVATION_OF_RAC1	0.22716	0.229405	-0.00224573	0.313847	0.428662
REACTOME_UCH_PROTEINASES	0.261609	0.261361	0.000248055	0.313847	0.428662
REACTOME_REELIN_SIGNALLING_PATHWAY	0.0458889	0.0305394	0.0153495	0.313847	0.428662
REACTOME_RHOV_GTPASE_CYCLE	0.254284	0.263457	-0.00917215	0.313847	0.428662
REACTOME_SUPPRESSION_OF_PHAGOSOMAL_MATURATION	0.350514	0.349306	0.00120749	0.313847	0.428662
REACTOME_DEFECTIVE_FACTOR_VIII_CAUSES_HEMOPHILIA_A	-0.0035667	0.0106856	-0.0142523	0.313847	0.428662
REACTOME_INTEGRATION_OF_PROVIRUS	0.376556	0.374533	0.00202368	0.31837	0.433344
REACTOME_TRANSPORT_AND_SYNTHESIS_OF_PAPS	0.27819	0.283353	-0.00516208	0.31837	0.433344
REACTOME_TYROSINE_CATABOLISM	-0.154061	-0.162955	0.00889414	0.31837	0.433344
REACTOME_TRAF6_MEDIATED_IRF7_ACTIVATION	0.0655419	0.0632723	0.00226956	0.31837	0.433344
REACTOME_INTRINSIC_PATHWAY_FOR_APOPTOSIS	0.308997	0.311597	-0.00259973	0.322935	0.438427
REACTOME_REGULATION_OF_BETA_CELL_DEVELOPMENT	-0.0560167	-0.0540068	-0.00200988	0.322935	0.438427
REACTOME_HCMV_LATE_EVENTS	0.078169	0.0747658	0.00340319	0.322935	0.438427
REACTOME_FGFR3_LIGAND_BINDING_AND_ACTIVATION	-0.115527	-0.126797	0.0112701	0.327543	0.443541
REACTOME_RESPONSE_TO_METAL_IONS	0.00253269	0.0234154	-0.0208827	0.327543	0.443541
REACTOME_FOXO_MEDIATED_TRANSCRIPTION	0.19394	0.190097	0.00384324	0.327543	0.443541
REACTOME_TRIGLYCERIDE_CATABOLISM	0.0821684	0.0786627	0.00350573	0.332193	0.447161
REACTOME_SCAVENGING_BY_CLASS_B_RECEPTORS	-0.0384471	-0.0485637	0.0101166	0.332193	0.447161
REACTOME_DOPAMINE_RECEPTORS	-0.292895	-0.292859	-3.52489e-05	0.332193	0.447161
REACTOME_ACTIVATION_OF_THE_MRNA_UPON_BINDING_OF_THE_CAP_BINDING_COMPLEX_AND_EIFS_AND_SUBSEQUENT_BINDING_TO_43S	0.447069	0.445126	0.00194277	0.332193	0.447161
REACTOME_BETA_OXIDATION_OF_LAUROYL_COA_TO_DECANOYL_COA_COA	0.292455	0.289445	0.00301055	0.332193	0.447161
REACTOME_NGF_STIMULATED_TRANSCRIPTION	0.185376	0.189305	-0.00392889	0.332193	0.447161
REACTOME_ADORA2B_MEDIATED_ANTI_INFLAMMATORY_CYTOKINES_PRODUCTION	-0.0883552	-0.0931838	0.00482863	0.332193	0.447161
REACTOME_SYNTHESIS_OF_PIPS_AT_THE_LATE_ENDOSOME_MEMBRANE	0.155476	0.167043	-0.0115671	0.336885	0.45194
REACTOME_GRB2_EVENTS_IN_ERBB2_SIGNALING	0.09215	0.0956403	-0.00349033	0.336885	0.45194
REACTOME_PI3K_EVENTS_IN_ERBB2_SIGNALING	0.0171034	0.0277694	-0.010666	0.336885	0.45194
REACTOME_TRANSCRIPTIONAL_REGULATION_BY_RUNX3	0.334468	0.338176	-0.00370792	0.336885	0.45194
REACTOME_HIV_INFECTION	0.328106	0.327364	0.000742603	0.34162	0.45713
REACTOME_APC_C_CDC20_MEDIATED_DEGRADATION_OF_CYCLIN_B	0.350925	0.355194	-0.00426935	0.34162	0.45713
REACTOME_CELL_DEATH_SIGNALLING_VIA_NRAGE_NRIF_AND_NADE	0.179016	0.172765	0.00625128	0.34162	0.45713
REACTOME_MITOCHONDRIAL_BIOGENESIS	0.25286	0.254676	-0.00181637	0.346398	0.462351
REACTOME_SPHINGOLIPID_DE_NOVO_BIOSYNTHESIS	0.173556	0.170547	0.00300927	0.346398	0.462351
REACTOME_E3_UBIQUITIN_LIGASES_UBIQUITINATE_TARGET_PROTEINS	0.240811	0.239325	0.00148585	0.346398	0.462351
REACTOME_PI3K_EVENTS_IN_ERBB4_SIGNALING	-0.115522	-0.122974	0.00745218	0.351218	0.467208
REACTOME_TRNA_AMINOACYLATION	0.303057	0.30655	-0.00349368	0.351218	0.467208
REACTOME_BETA_OXIDATION_OF_BUTANOYL_COA_TO_ACETYL_COA	0.110143	0.124458	-0.014315	0.351218	0.467208
REACTOME_NOTCH3_ACTIVATION_AND_TRANSMISSION_OF_SIGNAL_TO_THE_NUCLEUS	0.289471	0.290477	-0.0010058	0.351218	0.467208
REACTOME_INSULIN_PROCESSING	0.127142	0.122299	0.00484357	0.35608	0.470513
REACTOME_PROSTANOID_LIGAND_RECEPTORS	-0.10583	-0.122793	0.0169627	0.35608	0.470513
REACTOME_INTERCONVERSION_OF_NUCLEOTIDE_DI_AND_TRIPHOSPHATES	0.25983	0.261205	-0.00137566	0.35608	0.470513
REACTOME_PHASE_4_RESTING_MEMBRANE_POTENTIAL	-0.178672	-0.174851	-0.00382079	0.35608	0.470513
REACTOME_PYRIMIDINE_SALVAGE	0.225149	0.231705	-0.00655654	0.35608	0.470513
REACTOME_MET_RECEPTOR_RECYCLING	0.223889	0.213612	0.0102767	0.35608	0.470513
REACTOME_HDL_ASSEMBLY	0.131623	0.120824	0.0107992	0.35608	0.470513
REACTOME_BIOSYNTHESIS_OF_MARESIN_LIKE_SPMS	-0.225323	-0.222824	-0.00249961	0.35608	0.470513
REACTOME_RHO_GTPASE_EFFECTORS	0.187949	0.190784	-0.00283474	0.360984	0.473829
REACTOME_HATS_ACETYLATE_HISTONES	0.0879016	0.0863439	0.00155777	0.360984	0.473829
REACTOME_DEFECTS_IN_COBALAMIN_B12_METABOLISM	0.129832	0.12448	0.00535235	0.360984	0.473829
REACTOME_HUR_ELAVL1_BINDS_AND_STABILIZES_MRNA	0.299517	0.298102	0.00141455	0.360984	0.473829
REACTOME_COMPLEX_I_BIOGENESIS	0.340979	0.33707	0.00390884	0.360984	0.473829
REACTOME_REGULATION_OF_PTEN_MRNA_TRANSLATION	0.149721	0.155302	-0.00558103	0.360984	0.473829
REACTOME_PHENYLALANINE_AND_TYROSINE_METABOLISM	0.0121373	-0.00143127	0.0135686	0.360984	0.473829
REACTOME_RAC3_GTPASE_CYCLE	0.219785	0.214872	0.00491333	0.360984	0.473829
REACTOME_METABOLISM_OF_POLYAMINES	0.358427	0.35695	0.00147703	0.36593	0.47755
REACTOME_REGULATION_OF_CYTOSKELETAL_REMODELING_AND_CELL_SPREADING_BY_IPP_COMPLEX_COMPONENTS	0.220724	0.213882	0.0068418	0.36593	0.47755
REACTOME_TRANSPORT_OF_NUCLEOTIDE_SUGARS	0.173464	0.179477	-0.00601312	0.36593	0.47755
REACTOME_SIGNALING_BY_MST1	0.19112	0.203362	-0.012242	0.36593	0.47755
REACTOME_TRIGLYCERIDE_METABOLISM	0.0403098	0.0409801	-0.000670345	0.36593	0.47755
REACTOME_TICAM1_TRAF6_DEPENDENT_INDUCTION_OF_TAK1_COMPLEX	0.330883	0.333005	-0.00212197	0.36593	0.47755
REACTOME_SIGNALING_BY_MRAS_COMPLEX_MUTANTS	0.302413	0.297666	0.00474733	0.36593	0.47755
REACTOME_EGFR_TRANSACTIVATION_BY_GASTRIN	0.283003	0.293258	-0.0102555	0.370919	0.481677
REACTOME_CA2_PATHWAY	0.0998911	0.0997857	0.00010535	0.370919	0.481677
REACTOME_VXPX_CARGO_TARGETING_TO_CILIUM	0.161227	0.166479	-0.00525246	0.370919	0.481677
REACTOME_DNA_DAMAGE_RECOGNITION_IN_GG_NER	0.339717	0.341979	-0.0022623	0.370919	0.481677
REACTOME_SIGNALING_BY_NUCLEAR_RECEPTORS	0.153551	0.149264	0.00428717	0.370919	0.481677
REACTOME_ACTIVATED_NTRK2_SIGNALS_THROUGH_PI3K	0.122344	0.133005	-0.0106608	0.370919	0.481677
REACTOME_SIGNALLING_TO_RAS	0.236853	0.237971	-0.00111833	0.375949	0.485819
REACTOME_MITOCHONDRIAL_TRNA_AMINOACYLATION	0.223278	0.229963	-0.00668444	0.375949	0.485819
REACTOME_CHL1_INTERACTIONS	0.09712	0.0890318	0.00808812	0.375949	0.485819
REACTOME_SIGNALING_BY_NOTCH3	0.226541	0.229903	-0.00336191	0.375949	0.485819
REACTOME_FOXO_MEDIATED_TRANSCRIPTION_OF_CELL_CYCLE_GENES	0.247563	0.238597	0.00896618	0.375949	0.485819
REACTOME_ANTIGEN_PROCESSING_UBIQUITINATION_PROTEASOME_DEGRADATION	0.22555	0.227414	-0.00186397	0.375949	0.485819
REACTOME_PROCESSING_OF_DNA_DOUBLE_STRAND_BREAK_ENDS	0.134294	0.133833	0.000461204	0.381022	0.490372
REACTOME_INTESTINAL_ABSORPTION	-0.264048	-0.270312	0.00626381	0.381022	0.490372
REACTOME_TICAM1_DEPENDENT_ACTIVATION_OF_IRF3_IRF7	0.383081	0.379606	0.00347515	0.381022	0.490372
REACTOME_TRANSPORT_TO_THE_GOLGI_AND_SUBSEQUENT_MODIFICATION	0.217438	0.214444	0.00299453	0.381022	0.490372
REACTOME_TRANSLATION_OF_REPLICASE_AND_ASSEMBLY_OF_THE_REPLICATION_TRANSCRIPTION_COMPLEX	0.276978	0.273113	0.00386538	0.381022	0.490372
REACTOME_GAMMA_CARBOXYLATION_TRANSPORT_AND_AMINO_TERMINAL_CLEAVAGE_OF_PROTEINS	-0.0514375	-0.0409505	-0.010487	0.386136	0.495745
REACTOME_PROLONGED_ERK_ACTIVATION_EVENTS	0.269318	0.266729	0.00258904	0.386136	0.495745
REACTOME_CELLULAR_SENESCENCE	0.158841	0.156287	0.00255325	0.386136	0.495745
REACTOME_COMMON_PATHWAY_OF_FIBRIN_CLOT_FORMATION	-0.125768	-0.138739	0.0129718	0.391292	0.500335
REACTOME_TRANSPORT_OF_INORGANIC_CATIONS_ANIONS_AND_AMINO_ACIDS_OLIGOPEPTIDES	-0.0202339	-0.0205352	0.000301345	0.391292	0.500335
REACTOME_RHO_GTPASES_ACTIVATE_PAKS	0.299777	0.302094	-0.00231732	0.391292	0.500335
REACTOME_NEGATIVE_REGULATION_OF_FGFR2_SIGNALING	0.115966	0.1172	-0.00123345	0.391292	0.500335
REACTOME_METALLOTHIONEINS_BIND_METALS	-0.0293111	-0.0053467	-0.0239644	0.391292	0.500335
REACTOME_VITAMIN_B1_THIAMIN_METABOLISM	-0.0583207	-0.0616383	0.00331757	0.396489	0.505756
REACTOME_HEDGEHOG_LIGAND_BIOGENESIS	0.335933	0.334283	0.00165041	0.396489	0.505756
REACTOME_RRNA_MODIFICATION_IN_THE_MITOCHONDRION	0.067661	0.0614004	0.00626057	0.396489	0.505756
REACTOME_MRNA_DECAY_BY_3_TO_5_EXORIBONUCLEASE	0.243592	0.250309	-0.00671748	0.401728	0.511202
REACTOME_VEGFR2_MEDIATED_VASCULAR_PERMEABILITY	0.251221	0.251394	-0.000173285	0.401728	0.511202
REACTOME_TP53_REGULATES_TRANSCRIPTION_OF_GENES_INVOLVED_IN_G2_CELL_CYCLE_ARREST	0.359167	0.364268	-0.00510149	0.401728	0.511202
REACTOME_EUKARYOTIC_TRANSLATION_ELONGATION	0.460342	0.458013	0.00232971	0.407009	0.515436
REACTOME_NETRIN_MEDIATED_REPULSION_SIGNALS	0.0785131	0.0869931	-0.00848002	0.407009	0.515436
REACTOME_DISEASES_OF_METABOLISM	0.0819885	0.0823954	-0.000406906	0.407009	0.515436
REACTOME_MET_ACTIVATES_PI3K_AKT_SIGNALING	0.121264	0.106323	0.0149418	0.407009	0.515436
REACTOME_METABOLISM_OF_COFACTORS	0.214818	0.213883	0.000934691	0.407009	0.515436
REACTOME_NEGATIVE_REGULATION_OF_NOTCH4_SIGNALING	0.40189	0.400742	0.00114891	0.407009	0.515436
REACTOME_CONSTITUTIVE_SIGNALING_BY_EGFRVIII	0.290062	0.289917	0.000145128	0.41233	0.521341
REACTOME_NONSENSE_MEDIATED_DECAY_NMD	0.440844	0.44126	-0.000416553	0.41233	0.521341
REACTOME_CARNITINE_METABOLISM	0.0791032	0.0841978	-0.0050946	0.417692	0.526858
REACTOME_REGULATION_OF_GENE_EXPRESSION_IN_ENDOCRINE_COMMITTED_NEUROG3_PROGENITOR_CELLS	-0.254992	-0.216907	-0.0380848	0.417692	0.526858
REACTOME_VITAMINS	-0.066278	-0.0697628	0.00348481	0.417692	0.526858
REACTOME_ACYL_CHAIN_REMODELING_OF_DAG_AND_TAG	-0.00198244	-0.00634611	0.00436367	0.423096	0.531978
REACTOME_DOWNSTREAM_SIGNAL_TRANSDUCTION	0.295456	0.297121	-0.00166432	0.423096	0.531978
REACTOME_METABOLISM_OF_NITRIC_OXIDE_NOS3_ACTIVATION_AND_REGULATION	0.268991	0.261804	0.00718717	0.423096	0.531978
REACTOME_ESTROGEN_STIMULATED_SIGNALING_THROUGH_PRKCZ	0.269488	0.274421	-0.00493309	0.423096	0.531978
REACTOME_IRS_MEDIATED_SIGNALLING	0.0130731	0.0163599	-0.00328682	0.42854	0.536692
REACTOME_FGFR2B_LIGAND_BINDING_AND_ACTIVATION	-0.0462236	-0.0324315	-0.0137921	0.42854	0.536692
REACTOME_CYTOSOLIC_TRNA_AMINOACYLATION	0.386601	0.392062	-0.00546075	0.42854	0.536692
REACTOME_PHOSPHATE_BOND_HYDROLYSIS_BY_NTPDASE_PROTEINS	0.0374387	0.0288271	0.00861152	0.42854	0.536692
REACTOME_REGULATION_OF_RUNX1_EXPRESSION_AND_ACTIVITY	0.237701	0.245779	-0.00807749	0.42854	0.536692
REACTOME_CONSTITUTIVE_SIGNALING_BY_LIGAND_RESPONSIVE_EGFR_CANCER_VARIANTS	0.34052	0.34034	0.000179306	0.434024	0.542274
REACTOME_G2_M_DNA_DAMAGE_CHECKPOINT	0.136953	0.136848	0.000104752	0.434024	0.542274
REACTOME_MITOCHONDRIAL_FATTY_ACID_BETA_OXIDATION_OF_SATURATED_FATTY_ACIDS	0.207441	0.202542	0.00489918	0.434024	0.542274
REACTOME_MITOCHONDRIAL_IRON_SULFUR_CLUSTER_BIOGENESIS	0.193798	0.187011	0.00678634	0.439549	0.545731
REACTOME_ACTIVATION_OF_NIMA_KINASES_NEK9_NEK6_NEK7	0.311722	0.313711	-0.00198979	0.439549	0.545731
REACTOME_VASOPRESSIN_LIKE_RECEPTORS	-0.248162	-0.241107	-0.00705528	0.439549	0.545731
REACTOME_SODIUM_COUPLED_SULPHATE_DI_AND_TRI_CARBOXYLATE_TRANSPORTERS	-0.248348	-0.254077	0.00572867	0.439549	0.545731
REACTOME_DNA_DAMAGE_BYPASS	0.312809	0.317802	-0.00499224	0.439549	0.545731
REACTOME_CHYLOMICRON_CLEARANCE	0.11312	0.109354	0.00376593	0.439549	0.545731
REACTOME_ACTIVATION_OF_RAC1_DOWNSTREAM_OF_NMDARS	0.263321	0.267636	-0.00431459	0.439549	0.545731
REACTOME_ALPHA_PROTEIN_KINASE_1_SIGNALING_PATHWAY	0.332304	0.335565	-0.0032606	0.439549	0.545731
REACTOME_CA_DEPENDENT_EVENTS	0.0934715	0.0961626	-0.00269111	0.445114	0.550912
REACTOME_TP53_REGULATES_TRANSCRIPTION_OF_ADDITIONAL_CELL_CYCLE_GENES_WHOSE_EXACT_ROLE_IN_THE_P53_PATHWAY_REMAIN_UNCERTAIN	0.282261	0.283879	-0.00161821	0.445114	0.550912
REACTOME_APOPTOTIC_EXECUTION_PHASE	0.257304	0.253911	0.00339387	0.445114	0.550912
REACTOME_REGULATION_OF_PTEN_LOCALIZATION	0.377497	0.379126	-0.00162933	0.445114	0.550912
REACTOME_SYNTHESIS_OF_PI	0.157995	0.161182	-0.00318683	0.450719	0.556978
REACTOME_METABOLISM_OF_AMINO_ACIDS_AND_DERIVATIVES	0.237614	0.236212	0.00140174	0.450719	0.556978
REACTOME_SMOOTH_MUSCLE_CONTRACTION	0.187521	0.192383	-0.00486141	0.456364	0.562636
REACTOME_NR1H3_NR1H2_REGULATE_GENE_EXPRESSION_LINKED_TO_CHOLESTEROL_TRANSPORT_AND_EFFLUX	0.18396	0.187084	-0.00312375	0.456364	0.562636
REACTOME_CELLULAR_RESPONSE_TO_STARVATION	0.366674	0.36746	-0.000785633	0.456364	0.562636
REACTOME_ACYL_CHAIN_REMODELLING_OF_PG	-0.0245286	-0.0363463	0.0118177	0.462048	0.568316
REACTOME_NRAGE_SIGNALS_DEATH_THROUGH_JNK	0.118162	0.112673	0.00548902	0.462048	0.568316
REACTOME_AUF1_HNRNP_D0_BINDS_AND_DESTABILIZES_MRNA	0.408359	0.407356	0.00100365	0.462048	0.568316
REACTOME_KERATAN_SULFATE_KERATIN_METABOLISM	0.12024	0.128091	-0.00785196	0.467772	0.573129
REACTOME_MYOGENESIS	0.0732673	0.075896	-0.00262865	0.467772	0.573129
REACTOME_PROCESSING_OF_CAPPED_INTRONLESS_PRE_MRNA	0.328515	0.32964	-0.00112527	0.467772	0.573129
REACTOME_RHO_GTPASE_CYCLE	0.207715	0.20538	0.00233509	0.467772	0.573129
REACTOME_HEME_SIGNALING	0.14439	0.142103	0.00228761	0.467772	0.573129
REACTOME_DARPP_32_EVENTS	0.228816	0.226355	0.0024607	0.473535	0.578399
REACTOME_FORMATION_OF_SENESCENCE_ASSOCIATED_HETEROCHROMATIN_FOCI_SAHF	0.22173	0.223029	-0.00129939	0.473535	0.578399
REACTOME_VASOPRESSIN_REGULATES_RENAL_WATER_HOMEOSTASIS_VIA_AQUAPORINS	0.089312	0.0883227	0.000989301	0.473535	0.578399
REACTOME_NEGATIVE_REGULATION_OF_MAPK_PATHWAY	0.297381	0.292554	0.00482699	0.473535	0.578399
REACTOME_PROLACTIN_RECEPTOR_SIGNALING	0.148004	0.153478	-0.00547354	0.479336	0.583684
REACTOME_NEF_MEDIATED_DOWNREGULATION_OF_MHC_CLASS_I_COMPLEX_CELL_SURFACE_EXPRESSION	0.305561	0.305465	9.59142e-05	0.479336	0.583684
REACTOME_NITRIC_OXIDE_STIMULATES_GUANYLATE_CYCLASE	-0.132316	-0.129021	-0.00329484	0.479336	0.583684
REACTOME_MECP2_REGULATES_TRANSCRIPTION_FACTORS	-0.036576	-0.0412564	0.00468039	0.479336	0.583684
REACTOME_SOS_MEDIATED_SIGNALLING	0.289482	0.293189	-0.00370687	0.485176	0.588532
REACTOME_INWARDLY_RECTIFYING_K_CHANNELS	-0.0386505	-0.0416242	0.00297376	0.485176	0.588532
REACTOME_MHC_CLASS_II_ANTIGEN_PRESENTATION	0.252826	0.250958	0.00186794	0.485176	0.588532
REACTOME_THE_CANONICAL_RETINOID_CYCLE_IN_RODS_TWILIGHT_VISION	-0.107357	-0.102261	-0.00509641	0.485176	0.588532
REACTOME_NR1H2_NR1H3_REGULATE_GENE_EXPRESSION_LINKED_TO_GLUCONEOGENESIS	0.156584	0.153808	0.00277565	0.485176	0.588532
REACTOME_INTERLEUKIN_17_SIGNALING	0.220858	0.219428	0.00142965	0.491055	0.594296
REACTOME_DOWNSTREAM_SIGNALING_OF_ACTIVATED_FGFR3	0.103799	0.102109	0.0016897	0.491055	0.594296
REACTOME_CYTOPROTECTION_BY_HMOX1	0.333726	0.332045	0.00168106	0.491055	0.594296
REACTOME_ADENYLATE_CYCLASE_INHIBITORY_PATHWAY	-0.00352198	-0.0028638	-0.000658178	0.496971	0.60008
REACTOME_FORMATION_OF_THE_BETA_CATENIN_TCF_TRANSACTIVATING_COMPLEX	0.0238501	0.0240493	-0.000199191	0.496971	0.60008
REACTOME_ADRENALINE_NORADRENALINE_INHIBITS_INSULIN_SECRETION	0.0347093	0.0339115	0.000797808	0.496971	0.60008
REACTOME_EXTRINSIC_PATHWAY_OF_FIBRIN_CLOT_FORMATION	-0.0679237	-0.0832355	0.0153119	0.502925	0.606345
REACTOME_MITOPHAGY	0.321438	0.321373	6.52374e-05	0.502925	0.606345
REACTOME_TGF_BETA_RECEPTOR_SIGNALING_IN_EMT_EPITHELIAL_TO_MESENCHYMAL_TRANSITION	0.335498	0.33374	0.00175807	0.508917	0.61217
REACTOME_GLYOXYLATE_METABOLISM_AND_GLYCINE_DEGRADATION	0.0822796	0.079488	0.00279166	0.508917	0.61217
REACTOME_PENTOSE_PHOSPHATE_PATHWAY	0.2683	0.269124	-0.000824306	0.508917	0.61217
REACTOME_METABOLISM_OF_VITAMINS_AND_COFACTORS	0.107034	0.105748	0.00128633	0.514946	0.618013
REACTOME_DEFECTIVE_LFNG_CAUSES_SCDO3	0.24807	0.251472	-0.0034019	0.514946	0.618013
REACTOME_NEGATIVE_FEEDBACK_REGULATION_OF_MAPK_PATHWAY	0.311294	0.308776	0.00251837	0.514946	0.618013
REACTOME_TOXICITY_OF_BOTULINUM_TOXIN_TYPE_D_BOTD	0.0257889	0.0174413	0.0083476	0.521012	0.624346
REACTOME_PROTEIN_METHYLATION	0.217212	0.219816	-0.00260405	0.521012	0.624346
REACTOME_MITOCHONDRIAL_PROTEIN_IMPORT	0.28788	0.287067	0.000812352	0.527114	0.629752
REACTOME_GLUTATHIONE_SYNTHESIS_AND_RECYCLING	0.172107	0.168197	0.00390955	0.527114	0.629752
REACTOME_ENOS_ACTIVATION	0.280672	0.275638	0.00503409	0.527114	0.629752
REACTOME_CREB1_PHOSPHORYLATION_THROUGH_NMDA_RECEPTOR_MEDIATED_ACTIVATION_OF_RAS_SIGNALING	0.0647007	0.0650533	-0.000352657	0.527114	0.629752
REACTOME_SIGNALING_BY_ERBB4	0.157845	0.154235	0.00361049	0.533253	0.636126
REACTOME_REGULATION_OF_INSULIN_LIKE_GROWTH_FACTOR_IGF_TRANSPORT_AND_UPTAKE_BY_INSULIN_LIKE_GROWTH_FACTOR_BINDING_PROTEINS_IGFBPS	0.116216	0.120428	-0.0042117	0.533253	0.636126
REACTOME_UPTAKE_AND_FUNCTION_OF_DIPHTHERIA_TOXIN	0.42013	0.421619	-0.00148901	0.539427	0.641558
REACTOME_TRANSPORT_OF_FATTY_ACIDS	-0.11353	-0.118918	0.00538769	0.539427	0.641558
REACTOME_SIGNALING_BY_FGFR3_FUSIONS_IN_CANCER	0.284854	0.284073	0.000781067	0.539427	0.641558
REACTOME_TRAF3_DEPENDENT_IRF_ACTIVATION_PATHWAY	0.297109	0.296496	0.000612269	0.539427	0.641558
REACTOME_CAMK_IV_MEDIATED_PHOSPHORYLATION_OF_CREB	0.144689	0.148317	-0.00362771	0.545638	0.64797
REACTOME_ACTIVATION_OF_THE_AP_1_FAMILY_OF_TRANSCRIPTION_FACTORS	0.224223	0.219689	0.00453458	0.545638	0.64797
REACTOME_G1_S_DNA_DAMAGE_CHECKPOINTS	0.348191	0.35142	-0.00322923	0.551883	0.654405
REACTOME_ACTIVATED_NTRK2_SIGNALS_THROUGH_FYN	0.149004	0.15384	-0.00483679	0.551883	0.654405
REACTOME_P38MAPK_EVENTS	0.301903	0.304522	-0.00261924	0.558163	0.65742
REACTOME_ESTABLISHMENT_OF_SISTER_CHROMATID_COHESION	0.293048	0.298847	-0.00579896	0.558163	0.65742
REACTOME_ROLE_OF_SECOND_MESSENGERS_IN_NETRIN_1_SIGNALING	-0.0338832	-0.0346002	0.000717015	0.558163	0.65742
REACTOME_RHO_GTPASES_ACTIVATE_ROCKS	0.317136	0.328281	-0.011145	0.558163	0.65742
REACTOME_FRS_MEDIATED_FGFR3_SIGNALING	0.0738379	0.0757878	-0.00194991	0.558163	0.65742
REACTOME_STABILIZATION_OF_P53	0.372429	0.371025	0.00140341	0.558163	0.65742
REACTOME_REGULATION_OF_PTEN_STABILITY_AND_ACTIVITY	0.340326	0.342816	-0.00248958	0.558163	0.65742
REACTOME_PHENYLALANINE_METABOLISM	0.133469	0.121555	0.0119147	0.558163	0.65742
REACTOME_DEFECTS_OF_CONTACT_ACTIVATION_SYSTEM_CAS_AND_KALLIKREIN_KININ_SYSTEM_KKS	-0.0500854	-0.0562059	0.00612046	0.558163	0.65742
REACTOME_THE_ACTIVATION_OF_ARYLSULFATASES	-0.00558058	-0.00526212	-0.000318462	0.564478	0.663377
REACTOME_OLFACTORY_SIGNALING_PATHWAY	-0.431804	-0.431665	-0.000138746	0.564478	0.663377
REACTOME_RNA_POLYMERASE_I_TRANSCRIPTION	0.0908527	0.08921	0.00164268	0.564478	0.663377
REACTOME_SIGNALING_BY_FGFR4_IN_DISEASE	0.241091	0.243434	-0.00234364	0.570827	0.669348
REACTOME_NOTCH3_INTRACELLULAR_DOMAIN_REGULATES_TRANSCRIPTION	0.166727	0.170192	-0.00346535	0.570827	0.669348
REACTOME_SENSORY_PROCESSING_OF_SOUND_BY_OUTER_HAIR_CELLS_OF_THE_COCHLEA	0.0219471	0.0250764	-0.00312933	0.570827	0.669348
REACTOME_SEMAPHORIN_INTERACTIONS	0.226241	0.229659	-0.00341855	0.57721	0.675831
REACTOME_RHOJ_GTPASE_CYCLE	0.232914	0.234891	-0.00197693	0.57721	0.675831
REACTOME_CHROMOSOME_MAINTENANCE	0.16007	0.162545	-0.00247432	0.583627	0.682335
REACTOME_CLASS_I_PEROXISOMAL_MEMBRANE_PROTEIN_IMPORT	0.194385	0.193711	0.000673913	0.583627	0.682335
REACTOME_TIGHT_JUNCTION_INTERACTIONS	0.0547482	0.0519416	0.00280663	0.590076	0.689366
REACTOME_SYNTHESIS_OF_KETONE_BODIES	-0.00724447	-0.0122484	0.00500388	0.596558	0.695911
REACTOME_INTRACELLULAR_SIGNALING_BY_SECOND_MESSENGERS	0.201685	0.202705	-0.00102074	0.596558	0.695911
REACTOME_SIGNALING_BY_CYTOSOLIC_FGFR1_FUSION_MUTANTS	0.268137	0.270759	-0.00262265	0.603072	0.702475
REACTOME_N_GLYCAN_ANTENNAE_ELONGATION_IN_THE_MEDIAL_TRANS_GOLGI	0.110594	0.104325	0.00626899	0.603072	0.702475
REACTOME_DAG_AND_IP3_SIGNALING	0.0985153	0.0988208	-0.000305431	0.609618	0.708536
REACTOME_SYNTHESIS_OF_EPOXY_EET_AND_DIHYDROXYEICOSATRIENOIC_ACIDS_DHET	-0.096484	-0.100173	0.00368885	0.609618	0.708536
REACTOME_POU5F1_OCT4_SOX2_NANOG_REPRESS_GENES_RELATED_TO_DIFFERENTIATION	0.0444545	0.0553952	-0.0109407	0.609618	0.708536
REACTOME_LECTIN_PATHWAY_OF_COMPLEMENT_ACTIVATION	-0.210457	-0.212767	0.0023102	0.616196	0.714606
REACTOME_TP53_REGULATES_TRANSCRIPTION_OF_CELL_DEATH_GENES	0.247537	0.246325	0.00121227	0.616196	0.714606
REACTOME_MATURATION_OF_SARS_COV_1_SPIKE_PROTEIN	0.466689	0.466524	0.00016519	0.616196	0.714606
REACTOME_ERKS_ARE_INACTIVATED	0.271006	0.278602	-0.00759591	0.629443	0.727305
REACTOME_CREB1_PHOSPHORYLATION_THROUGH_THE_ACTIVATION_OF_CAMKII_CAMKK_CAMKIV_CASCASDE	0.181195	0.190701	-0.00950554	0.629443	0.727305
REACTOME_POSITIVE_EPIGENETIC_REGULATION_OF_RRNA_EXPRESSION	0.103068	0.102058	0.00101047	0.629443	0.727305
REACTOME_MITOTIC_PROPHASE	0.164433	0.162518	0.0019152	0.629443	0.727305
REACTOME_DISEASES_OF_BASE_EXCISION_REPAIR	-0.0111919	-0.00274027	-0.00845159	0.629443	0.727305
REACTOME_TRANSLESION_SYNTHESIS_BY_Y_FAMILY_DNA_POLYMERASES_BYPASSES_LESIONS_ON_DNA_TEMPLATE	0.31266	0.314913	-0.00225254	0.636112	0.732338
REACTOME_RELAXIN_RECEPTORS	-0.282191	-0.277766	-0.00442505	0.636112	0.732338
REACTOME_PROTEIN_REPAIR	0.234609	0.233382	0.00122739	0.636112	0.732338
REACTOME_EXTRA_NUCLEAR_ESTROGEN_SIGNALING	0.190808	0.189982	0.000826847	0.636112	0.732338
REACTOME_CHAPERONE_MEDIATED_AUTOPHAGY	0.310165	0.312238	-0.00207325	0.636112	0.732338
REACTOME_CATION_COUPLED_CHLORIDE_COTRANSPORTERS	0.0133655	0.0166656	-0.00330013	0.642811	0.738439
REACTOME_GP1B_IX_V_ACTIVATION_SIGNALLING	0.227625	0.227206	0.000418683	0.642811	0.738439
REACTOME_DISEASES_OF_SIGNAL_TRANSDUCTION_BY_GROWTH_FACTOR_RECEPTORS_AND_SECOND_MESSENGERS	0.227642	0.227116	0.000526657	0.642811	0.738439
REACTOME_HYALURONAN_UPTAKE_AND_DEGRADATION	0.167301	0.167533	-0.000232532	0.649538	0.742933
REACTOME_BINDING_OF_TCF_LEF_CTNNB1_TO_TARGET_GENE_PROMOTERS	0.213433	0.217864	-0.0044302	0.649538	0.742933
REACTOME_DEPOLYMERISATION_OF_THE_NUCLEAR_LAMINA	0.301815	0.301807	8.64147e-06	0.649538	0.742933
REACTOME_LISTERIA_MONOCYTOGENES_ENTRY_INTO_HOST_CELLS	0.296202	0.298559	-0.00235696	0.649538	0.742933
REACTOME_RUNX3_REGULATES_WNT_SIGNALING	0.282967	0.28597	-0.00300287	0.649538	0.742933
REACTOME_MOLYBDENUM_COFACTOR_BIOSYNTHESIS	0.027954	0.02417	0.00378401	0.649538	0.742933
REACTOME_APC_C_CDH1_MEDIATED_DEGRADATION_OF_CDC20_AND_OTHER_APC_C_CDH1_TARGETED_PROTEINS_IN_LATE_MITOSIS_EARLY_G1	0.366727	0.369848	-0.00312063	0.656295	0.747421
REACTOME_SIGNALLING_TO_ERKS	0.260677	0.263326	-0.00264859	0.656295	0.747421
REACTOME_REGULATION_OF_GENE_EXPRESSION_IN_EARLY_PANCREATIC_PRECURSOR_CELLS	-0.356043	-0.352126	-0.00391798	0.656295	0.747421
REACTOME_ABACAVIR_METABOLISM	0.0430806	0.045197	-0.00211634	0.656295	0.747421
REACTOME_DEFECTS_IN_VITAMIN_AND_COFACTOR_METABOLISM	0.13419	0.13556	-0.00136957	0.656295	0.747421
REACTOME_MAPK_FAMILY_SIGNALING_CASCADES	0.173961	0.172835	0.00112601	0.656295	0.747421
REACTOME_ANTIVIRAL_MECHANISM_BY_IFN_STIMULATED_GENES	0.313095	0.309163	0.0039316	0.66308	0.751364
REACTOME_DEGRADATION_OF_BETA_CATENIN_BY_THE_DESTRUCTION_COMPLEX	0.33333	0.333293	3.67169e-05	0.66308	0.751364
REACTOME_PROTEIN_FOLDING	0.220346	0.220024	0.00032119	0.66308	0.751364
REACTOME_ORGANIC_ANION_TRANSPORT	-0.447366	-0.440762	-0.00660345	0.66308	0.751364
REACTOME_DOWNSTREAM_SIGNALING_OF_ACTIVATED_FGFR4	0.0540496	0.0540424	7.21287e-06	0.66308	0.751364
REACTOME_REGULATION_OF_TP53_EXPRESSION_AND_DEGRADATION	0.273155	0.275637	-0.00248261	0.66308	0.751364
REACTOME_NONCANONICAL_ACTIVATION_OF_NOTCH3	0.334407	0.331093	0.00331405	0.66308	0.751364
REACTOME_ACTIVATED_NOTCH1_TRANSMITS_SIGNAL_TO_THE_NUCLEUS	0.229911	0.225641	0.0042694	0.669892	0.756376
REACTOME_PHASE_3_RAPID_REPOLARISATION	-0.114819	-0.108506	-0.00631381	0.669892	0.756376
REACTOME_SHC_MEDIATED_CASCADE_FGFR4	0.000248294	-0.00412882	0.00437711	0.669892	0.756376
REACTOME_METABOLISM_OF_STEROIDS	0.106406	0.105521	0.000884748	0.669892	0.756376
REACTOME_NR1H2_NR1H3_REGULATE_GENE_EXPRESSION_TO_CONTROL_BILE_ACID_HOMEOSTASIS	0.242622	0.242986	-0.000364714	0.669892	0.756376
REACTOME_TRANSLOCATION_OF_SLC2A4_GLUT4_TO_THE_PLASMA_MEMBRANE	0.232275	0.23252	-0.000245353	0.676732	0.761383
REACTOME_TRANS_GOLGI_NETWORK_VESICLE_BUDDING	0.276648	0.27739	-0.000742006	0.676732	0.761383
REACTOME_LRR_FLII_INTERACTING_PROTEIN_1_LRRFIP1_ACTIVATES_TYPE_I_IFN_PRODUCTION	0.319138	0.321037	-0.00189916	0.676732	0.761383
REACTOME_RECYCLING_OF_EIF2_GDP	0.325843	0.332249	-0.00640633	0.676732	0.761383
REACTOME_MET_INTERACTS_WITH_TNS_PROTEINS	0.208151	0.217197	-0.00904565	0.676732	0.761383
REACTOME_DOWNREGULATION_OF_ERBB4_SIGNALING	0.32628	0.325739	0.000540702	0.683598	0.768563
REACTOME_RUNX3_REGULATES_BCL2L11_BIM_TRANSCRIPTION	0.302384	0.305731	-0.00334748	0.690491	0.775761
REACTOME_DIGESTION_OF_DIETARY_LIPID	-0.332615	-0.331303	-0.00131181	0.69741	0.781316
REACTOME_COBALAMIN_CBL_VITAMIN_B12_TRANSPORT_AND_METABOLISM	0.0546607	0.0555442	-0.000883542	0.69741	0.781316
REACTOME_RMTS_METHYLATE_HISTONE_ARGININES	0.0500273	0.05165	-0.00162273	0.69741	0.781316
REACTOME_RHOA_GTPASE_CYCLE	0.17984	0.178338	0.00150258	0.69741	0.781316
REACTOME_RELEASE_OF_APOPTOTIC_FACTORS_FROM_THE_MITOCHONDRIA	0.216304	0.216621	-0.00031765	0.704353	0.787423
REACTOME_NEGATIVE_EPIGENETIC_REGULATION_OF_RRNA_EXPRESSION	0.0776318	0.0780575	-0.000425669	0.704353	0.787423
REACTOME_ESR_MEDIATED_SIGNALING	0.159833	0.157923	0.0019104	0.704353	0.787423
REACTOME_CONJUGATION_OF_BENZOATE_WITH_GLYCINE	-0.29477	-0.299033	0.00426216	0.711322	0.793533
REACTOME_TRANSPORT_OF_BILE_SALTS_AND_ORGANIC_ACIDS_METAL_IONS_AND_AMINE_COMPOUNDS	-0.0559677	-0.0574318	0.00146408	0.711322	0.793533
REACTOME_CYCLIN_A_CDK2_ASSOCIATED_EVENTS_AT_S_PHASE_ENTRY	0.343972	0.344993	-0.00102117	0.711322	0.793533
REACTOME_CELL_EXTRACELLULAR_MATRIX_INTERACTIONS	0.235019	0.23552	-0.00050091	0.718315	0.799643
REACTOME_GLYCEROPHOSPHOLIPID_CATABOLISM	0.0636391	0.0681772	-0.00453809	0.718315	0.799643
REACTOME_SIGNALING_BY_PDGFRA_TRANSMEMBRANE_JUXTAMEMBRANE_AND_KINASE_DOMAIN_MUTANTS	0.283359	0.281222	0.00213648	0.718315	0.799643
REACTOME_PHOSPHOLIPASE_C_MEDIATED_CASCADE_FGFR4	-0.184517	-0.174867	-0.00964943	0.725331	0.806886
REACTOME_SCAVENGING_BY_CLASS_F_RECEPTORS	0.312721	0.314275	-0.00155357	0.732371	0.812434
REACTOME_METAL_ION_SLC_TRANSPORTERS	0.0915961	0.0960017	-0.00440558	0.732371	0.812434
REACTOME_NA_CL_DEPENDENT_NEUROTRANSMITTER_TRANSPORTERS	-0.228036	-0.234343	0.00630681	0.732371	0.812434
REACTOME_RUNX3_REGULATES_NOTCH_SIGNALING	0.262962	0.265536	-0.0025737	0.732371	0.812434
REACTOME_APOPTOTIC_CLEAVAGE_OF_CELLULAR_PROTEINS	0.26851	0.265632	0.00287863	0.739433	0.817404
REACTOME_CYTOSOLIC_SENSORS_OF_PATHOGEN_ASSOCIATED_DNA	0.295705	0.298828	-0.00312322	0.739433	0.817404
REACTOME_PKMTS_METHYLATE_HISTONE_LYSINES	0.0817943	0.0847293	-0.00293498	0.739433	0.817404
REACTOME_IKBA_VARIANT_LEADS_TO_EDA_ID	0.327247	0.326685	0.000561994	0.739433	0.817404
REACTOME_GABA_B_RECEPTOR_ACTIVATION	-0.00845738	-0.0097606	0.00130322	0.739433	0.817404
REACTOME_METABOLISM_OF_NUCLEOTIDES	0.208376	0.210119	-0.00174365	0.746517	0.822936
REACTOME_HDMS_DEMETHYLATE_HISTONES	0.00266138	0.00532007	-0.00265869	0.746517	0.822936
REACTOME_SEROTONIN_RECEPTORS	-0.305544	-0.302526	-0.00301822	0.746517	0.822936
REACTOME_SIGNALING_BY_NOTCH4	0.339663	0.339474	0.000189074	0.746517	0.822936
REACTOME_SHC1_EVENTS_IN_ERBB4_SIGNALING	0.0940116	0.0964895	-0.00247793	0.753623	0.828461
REACTOME_NOSTRIN_MEDIATED_ENOS_TRAFFICKING	0.175935	0.175186	0.000748402	0.753623	0.828461
REACTOME_PYRUVATE_METABOLISM	0.182213	0.18206	0.000152853	0.753623	0.828461
REACTOME_TRIGLYCERIDE_BIOSYNTHESIS	-0.0344163	-0.0360318	0.00161549	0.753623	0.828461
REACTOME_NEGATIVE_REGULATION_OF_FGFR4_SIGNALING	0.133667	0.134369	-0.000702523	0.760749	0.833402
REACTOME_SIGNALING_BY_FGFR1_IN_DISEASE	0.160804	0.16013	0.000673785	0.760749	0.833402
REACTOME_RETROGRADE_TRANSPORT_AT_THE_TRANS_GOLGI_NETWORK	0.21853	0.218507	2.30132e-05	0.760749	0.833402
REACTOME_RHOG_GTPASE_CYCLE	0.242166	0.242168	-2.5085e-06	0.760749	0.833402
REACTOME_FOXO_MEDIATED_TRANSCRIPTION_OF_OXIDATIVE_STRESS_METABOLIC_AND_NEURONAL_GENES	0.0332615	0.0348425	-0.00158104	0.760749	0.833402
REACTOME_ORGANIC_ANION_TRANSPORTERS	-0.133199	-0.133548	0.000348847	0.767896	0.839489
REACTOME_SYNTHESIS_OF_DIPHTHAMIDE_EEF2	0.185589	0.192025	-0.00643675	0.767896	0.839489
REACTOME_NR1H2_NR1H3_REGULATE_GENE_EXPRESSION_LINKED_TO_LIPOGENESIS	0.255501	0.26454	-0.00903888	0.767896	0.839489
REACTOME_FRS_MEDIATED_FGFR4_SIGNALING	0.0153268	0.0165863	-0.00125951	0.775063	0.846739
REACTOME_BETA_CATENIN_PHOSPHORYLATION_CASCADE	0.249218	0.250074	-0.000856399	0.782249	0.852823
REACTOME_CYCLIN_D_ASSOCIATED_EVENTS_IN_G1	0.289162	0.291793	-0.00263043	0.782249	0.852823
REACTOME_CHYLOMICRON_REMODELING	-0.165673	-0.167117	0.00144429	0.782249	0.852823
REACTOME_ABACAVIR_TRANSPORT_AND_METABOLISM	-0.0711969	-0.0720747	0.000877765	0.789453	0.858314
REACTOME_KSRP_KHSRP_BINDS_AND_DESTABILIZES_MRNA	0.277865	0.275537	0.00232805	0.789453	0.858314
REACTOME_RNA_POLYMERASE_II_TRANSCRIBES_SNRNA_GENES	0.263352	0.266815	-0.00346282	0.789453	0.858314
REACTOME_TRANSPORT_OF_ORGANIC_ANIONS	-0.0862046	-0.087886	0.00168138	0.789453	0.858314
REACTOME_SIGNALING_BY_INSULIN_RECEPTOR	0.0939352	0.0949324	-0.000997185	0.796676	0.864978
REACTOME_NOTCH4_ACTIVATION_AND_TRANSMISSION_OF_SIGNAL_TO_THE_NUCLEUS	0.263797	0.260702	0.00309501	0.796676	0.864978
REACTOME_TELOMERE_EXTENSION_BY_TELOMERASE	0.232551	0.231286	0.00126474	0.803916	0.871046
REACTOME_WNT5A_DEPENDENT_INTERNALIZATION_OF_FZD4	0.273658	0.281256	-0.0075977	0.803916	0.871046
REACTOME_PHASE_1_INACTIVATION_OF_FAST_NA_CHANNELS	-0.200411	-0.207431	0.00701987	0.803916	0.871046
REACTOME_SYNTHESIS_OF_PA	0.0316047	0.033323	-0.00171832	0.811173	0.875912
REACTOME_P75NTR_NEGATIVELY_REGULATES_CELL_CYCLE_VIA_SC1	0.26548	0.266142	-0.000662349	0.811173	0.875912
REACTOME_SIGNALING_BY_CTNNB1_PHOSPHO_SITE_MUTANTS	0.259005	0.261037	-0.00203214	0.811173	0.875912
REACTOME_FRUCTOSE_CATABOLISM	0.0725873	0.0794694	-0.00688205	0.811173	0.875912
REACTOME_DOWNREGULATION_OF_ERBB2_SIGNALING	0.191572	0.194559	-0.00298643	0.811173	0.875912
REACTOME_AMINE_LIGAND_BINDING_RECEPTORS	-0.273983	-0.275892	0.00190835	0.818446	0.881361
REACTOME_CALCITONIN_LIKE_LIGAND_RECEPTORS	0.0483709	0.0571386	-0.00876767	0.818446	0.881361
REACTOME_DISEASES_OF_CARBOHYDRATE_METABOLISM	0.16607	0.16704	-0.000970002	0.818446	0.881361
REACTOME_RHOU_GTPASE_CYCLE	0.24705	0.24216	0.00488976	0.818446	0.881361
REACTOME_TELOMERE_MAINTENANCE	0.14745	0.145161	0.00228875	0.825735	0.884996
REACTOME_FGFR1_MUTANT_RECEPTOR_ACTIVATION	0.127982	0.122226	0.00575669	0.825735	0.884996
REACTOME_SCF_SKP2_MEDIATED_DEGRADATION_OF_P27_P21	0.390527	0.390183	0.000344408	0.825735	0.884996
REACTOME_AMINO_ACID_TRANSPORT_ACROSS_THE_PLASMA_MEMBRANE	0.038008	0.0368898	0.00111819	0.825735	0.884996
REACTOME_ACTIVATION_OF_ANTERIOR_HOX_GENES_IN_HINDBRAIN_DEVELOPMENT_DURING_EARLY_EMBRYOGENESIS	0.0711724	0.0719539	-0.000781482	0.825735	0.884996
REACTOME_MITOCHONDRIAL_CALCIUM_ION_TRANSPORT	0.293438	0.291837	0.00160059	0.825735	0.884996
REACTOME_RAS_PROCESSING	0.300224	0.300577	-0.000352406	0.825735	0.884996
REACTOME_GLUCAGON_SIGNALING_IN_METABOLIC_REGULATION	0.0911943	0.0927002	-0.0015059	0.833039	0.888612
REACTOME_THE_FATTY_ACID_CYCLING_MODEL	0.000696827	-0.00775878	0.00845561	0.833039	0.888612
REACTOME_ACETYLCHOLINE_REGULATES_INSULIN_SECRETION	0.141458	0.136545	0.00491272	0.833039	0.888612
REACTOME_SYNTHESIS_OF_UDP_N_ACETYL_GLUCOSAMINE	0.186279	0.187615	-0.00133655	0.833039	0.888612
REACTOME_MISCELLANEOUS_TRANSPORT_AND_BINDING_EVENTS	0.115668	0.111645	0.00402295	0.833039	0.888612
REACTOME_SIGNALING_BY_FGFR3	0.194342	0.195005	-0.00066244	0.833039	0.888612
REACTOME_TRANSCRIPTIONAL_REGULATION_BY_VENTX	0.249625	0.250582	-0.000956885	0.833039	0.888612
REACTOME_RECYCLING_OF_BILE_ACIDS_AND_SALTS	-0.101504	-0.103568	0.00206407	0.840357	0.893409
REACTOME_SIGNALING_BY_NOTCH2	0.246155	0.246936	-0.000781154	0.840357	0.893409
REACTOME_GENE_SILENCING_BY_RNA	0.0952031	0.0958217	-0.000618665	0.840357	0.893409
REACTOME_TYPE_I_HEMIDESMOSOME_ASSEMBLY	0.411242	0.416528	-0.00528619	0.840357	0.893409
REACTOME_ACTIVATED_TAK1_MEDIATES_P38_MAPK_ACTIVATION	0.268909	0.26928	-0.000370503	0.840357	0.893409
REACTOME_GOLGI_ASSOCIATED_VESICLE_BIOGENESIS	0.274407	0.274657	-0.000249701	0.847689	0.900599
REACTOME_INOSITOL_PHOSPHATE_METABOLISM	0.109072	0.108081	0.000990791	0.855035	0.906577
REACTOME_SYNTHESIS_OF_WYBUTOSINE_AT_G37_OF_TRNA_PHE	0.102831	0.107839	-0.00500759	0.855035	0.906577
REACTOME_RECEPTOR_MEDIATED_MITOPHAGY	0.275238	0.27513	0.00010757	0.855035	0.906577
REACTOME_STIMULI_SENSING_CHANNELS	0.000347445	0.00144253	-0.00109508	0.869763	0.921576
REACTOME_SIGNALING_BY_ERBB2	0.21609	0.217298	-0.0012075	0.877144	0.926297
REACTOME_VITAMIN_B2_RIBOFLAVIN_METABOLISM	0.139016	0.144028	-0.00501155	0.877144	0.926297
REACTOME_GASTRIN_CREB_SIGNALLING_PATHWAY_VIA_PKC_AND_MAPK	0.212649	0.214874	-0.00222454	0.877144	0.926297
REACTOME_CLATHRIN_MEDIATED_ENDOCYTOSIS	0.218327	0.21929	-0.000962398	0.877144	0.926297
REACTOME_CREB3_FACTORS_ACTIVATE_GENES	0.121681	0.124672	-0.00299083	0.877144	0.926297
REACTOME_FGFR2C_LIGAND_BINDING_AND_ACTIVATION	-0.193945	-0.188127	-0.00581811	0.884536	0.930997
REACTOME_FRUCTOSE_METABOLISM	0.14877	0.151332	-0.00256197	0.884536	0.930997
REACTOME_DNA_DOUBLE_STRAND_BREAK_RESPONSE	0.10382	0.102551	0.0012692	0.884536	0.930997
REACTOME_EUKARYOTIC_TRANSLATION_INITIATION	0.451039	0.451411	-0.000372354	0.884536	0.930997
REACTOME_DEREGULATED_CDK5_TRIGGERS_MULTIPLE_NEURODEGENERATIVE_PATHWAYS_IN_ALZHEIMER_S_DISEASE_MODELS	0.34442	0.343573	0.000846716	0.884536	0.930997
REACTOME_P75_NTR_RECEPTOR_MEDIATED_SIGNALLING	0.202533	0.204343	-0.00181061	0.891938	0.937542
REACTOME_MRNA_DECAY_BY_5_TO_3_EXORIBONUCLEASE	0.300223	0.29835	0.00187209	0.891938	0.937542
REACTOME_ENDOGENOUS_STEROLS	-0.0173323	-0.0197911	0.00245875	0.899349	0.941581
REACTOME_GLYCOGEN_SYNTHESIS	0.210063	0.210964	-0.000901383	0.899349	0.941581
REACTOME_HORMONE_LIGAND_BINDING_RECEPTORS	-0.309598	-0.308102	-0.00149639	0.899349	0.941581
REACTOME_OREXIN_AND_NEUROPEPTIDES_FF_AND_QRFP_BIND_TO_THEIR_RESPECTIVE_RECEPTORS	-0.316092	-0.318063	0.00197071	0.899349	0.941581
REACTOME_REGULATION_OF_INSULIN_SECRETION	0.0575376	0.0552052	0.00233238	0.899349	0.941581
REACTOME_HDL_REMODELING	0.0198394	0.0135424	0.00629706	0.899349	0.941581
REACTOME_BASIGIN_INTERACTIONS	0.213366	0.214456	-0.00108983	0.906769	0.944353
REACTOME_UBIQUINOL_BIOSYNTHESIS	0.163361	0.163142	0.000218963	0.906769	0.944353
REACTOME_VEGFR2_MEDIATED_CELL_PROLIFERATION	0.231733	0.230189	0.00154418	0.906769	0.944353
REACTOME_SIGNALING_BY_FGFR4	0.16417	0.164935	-0.000765414	0.906769	0.944353
REACTOME_CHOLINE_CATABOLISM	-0.0446665	-0.0382046	-0.00646192	0.906769	0.944353
REACTOME_ONCOGENIC_MAPK_SIGNALING	0.22682	0.226591	0.000228675	0.906769	0.944353
REACTOME_TRANSLATION	0.386808	0.386599	0.000209354	0.906769	0.944353
REACTOME_SYNTHESIS_OF_VERY_LONG_CHAIN_FATTY_ACYL_COAS	0.0850749	0.083052	0.0020229	0.906769	0.944353
REACTOME_DISEASES_ASSOCIATED_WITH_N_GLYCOSYLATION_OF_PROTEINS	0.1694	0.171284	-0.00188408	0.914198	0.94959
REACTOME_PIWI_INTERACTING_RNA_PIRNA_BIOGENESIS	0.12792	0.127209	0.000711441	0.914198	0.94959
REACTOME_PROCESSING_OF_INTRONLESS_PRE_MRNAS	0.312748	0.313102	-0.000353713	0.914198	0.94959
REACTOME_HCMV_INFECTION	0.120505	0.121389	-0.000883651	0.914198	0.94959
REACTOME_SPRY_REGULATION_OF_FGF_SIGNALING	0.35417	0.357363	-0.00319311	0.921634	0.95356
REACTOME_COENZYME_A_BIOSYNTHESIS	0.176408	0.174901	0.00150637	0.921634	0.95356
REACTOME_SEMA3A_PLEXIN_REPULSION_SIGNALING_BY_INHIBITING_INTEGRIN_ADHESION	0.179227	0.178192	0.00103512	0.921634	0.95356
REACTOME_MET_ACTIVATES_PTPN11	0.176316	0.17631	6.57189e-06	0.921634	0.95356
REACTOME_ARYL_HYDROCARBON_RECEPTOR_SIGNALLING	0.32146	0.32011	0.00134986	0.921634	0.95356
REACTOME_GLYCOGEN_METABOLISM	0.185341	0.189086	-0.00374436	0.921634	0.95356
REACTOME_GLYCEROPHOSPHOLIPID_BIOSYNTHESIS	0.100287	0.100069	0.000217475	0.929076	0.956882
REACTOME_ARMS_MEDIATED_ACTIVATION	0.156591	0.157213	-0.00062265	0.929076	0.956882
REACTOME_PHOSPHATE_BOND_HYDROLYSIS_BY_NUDT_PROTEINS	0.258926	0.255461	0.00346523	0.929076	0.956882
REACTOME_TRANSCRIPTIONAL_REGULATION_BY_SMALL_RNAS	0.113313	0.11206	0.0012529	0.929076	0.956882
REACTOME_PI_3K_CASCADE_FGFR4	-0.0577716	-0.0619482	0.00417658	0.929076	0.956882
REACTOME_KERATINIZATION	-0.149475	-0.156003	0.00652721	0.929076	0.956882
REACTOME_PROTEIN_UBIQUITINATION	0.271811	0.270144	0.00166699	0.929076	0.956882
REACTOME_ER_TO_GOLGI_ANTEROGRADE_TRANSPORT	0.232882	0.232247	0.000635115	0.936525	0.96205
REACTOME_ABACAVIR_TRANSMEMBRANE_TRANSPORT	-0.197228	-0.197507	0.000278658	0.936525	0.96205
REACTOME_DEGRADATION_OF_AXIN	0.375055	0.374703	0.000351757	0.936525	0.96205
REACTOME_DEGRADATION_OF_DVL	0.374538	0.373438	0.00110027	0.936525	0.96205
REACTOME_G_PROTEIN_MEDIATED_EVENTS	0.110189	0.110785	-0.000595946	0.94398	0.965323
REACTOME_REMOVAL_OF_AMINOTERMINAL_PROPEPTIDES_FROM_GAMMA_CARBOXYLATED_PROTEINS	-0.0683098	-0.0638036	-0.00450624	0.94398	0.965323
REACTOME_PROCESSIVE_SYNTHESIS_ON_THE_C_STRAND_OF_THE_TELOMERE	0.290288	0.288965	0.00132337	0.94398	0.965323
REACTOME_TRANSCRIPTIONAL_ACTIVATION_OF_MITOCHONDRIAL_BIOGENESIS	0.208132	0.208633	-0.000501304	0.94398	0.965323
REACTOME_COHESIN_LOADING_ONTO_CHROMATIN	0.314686	0.310197	0.00448909	0.94398	0.965323
REACTOME_GLUCONEOGENESIS	0.198672	0.198929	-0.000256996	0.94398	0.965323
REACTOME_RESPONSE_OF_EIF2AK4_GCN2_TO_AMINO_ACID_DEFICIENCY	0.44996	0.449748	0.000211489	0.94398	0.965323
REACTOME_REGULATION_OF_GENE_EXPRESSION_IN_LATE_STAGE_BRANCHING_MORPHOGENESIS_PANCREATIC_BUD_PRECURSOR_CELLS	0.13222	0.131946	0.000273717	0.951439	0.971696
REACTOME_NUCLEAR_RECEPTOR_TRANSCRIPTION_PATHWAY	0.0409271	0.0387656	0.00216151	0.951439	0.971696
REACTOME_ERYTHROCYTES_TAKE_UP_CARBON_DIOXIDE_AND_RELEASE_OXYGEN	-0.0309088	-0.0320221	0.00111323	0.958903	0.975542
REACTOME_BINDING_AND_UPTAKE_OF_LIGANDS_BY_SCAVENGER_RECEPTORS	0.168392	0.170573	-0.00218123	0.958903	0.975542
REACTOME_MUCOPOLYSACCHARIDOSES	0.176293	0.179907	-0.00361398	0.958903	0.975542
REACTOME_MITOCHONDRIAL_TRANSLATION	0.326042	0.32721	-0.00116831	0.958903	0.975542
REACTOME_GLYCOGEN_BREAKDOWN_GLYCOGENOLYSIS	0.145717	0.143996	0.00172112	0.958903	0.975542
REACTOME_LYSINE_CATABOLISM	0.0904555	0.0974624	-0.00700687	0.958903	0.975542
REACTOME_CELL_CELL_COMMUNICATION	0.152973	0.153425	-0.000452473	0.96637	0.976861
REACTOME_ACTIVATION_OF_MATRIX_METALLOPROTEINASES	0.0734718	0.0759958	-0.002524	0.96637	0.976861
REACTOME_PREGNENOLONE_BIOSYNTHESIS	0.146997	0.145459	0.00153781	0.96637	0.976861
REACTOME_VITAMIN_C_ASCORBATE_METABOLISM	0.232605	0.233318	-0.000712829	0.96637	0.976861
REACTOME_XENOBIOTICS	-0.108994	-0.110974	0.00197941	0.96637	0.976861
REACTOME_INCRETIN_SYNTHESIS_SECRETION_AND_INACTIVATION	-0.0247213	-0.0237135	-0.0010078	0.96637	0.976861
REACTOME_SLC_MEDIATED_TRANSMEMBRANE_TRANSPORT	-0.0176146	-0.0168654	-0.000749179	0.96637	0.976861
REACTOME_OVARIAN_TUMOR_DOMAIN_PROTEASES	0.250973	0.251028	-5.54663e-05	0.96637	0.976861
REACTOME_RUNX1_REGULATES_ESTROGEN_RECEPTOR_MEDIATED_TRANSCRIPTION	0.107324	0.100838	0.00648572	0.96637	0.976861
REACTOME_CRISTAE_FORMATION	0.379516	0.377296	0.00221994	0.96637	0.976861
REACTOME_ALPHA_LINOLENIC_OMEGA3_AND_LINOLEIC_OMEGA6_ACID_METABOLISM	0.190728	0.194523	-0.0037945	0.97384	0.981904
REACTOME_TP53_REGULATES_TRANSCRIPTION_OF_CASPASE_ACTIVATORS_AND_CASPASES	0.199976	0.207452	-0.00747555	0.97384	0.981904
REACTOME_FORMATION_OF_THE_CORNIFIED_ENVELOPE	-0.0165933	-0.0290707	0.0124774	0.97384	0.981904
REACTOME_SIGNALING_BY_PTK6	0.243045	0.244165	-0.00111973	0.97384	0.981904
REACTOME_ERYTHROCYTES_TAKE_UP_OXYGEN_AND_RELEASE_CARBON_DIOXIDE	-0.10477	-0.0969154	-0.00785429	0.981313	0.986924
REACTOME_UPTAKE_AND_FUNCTION_OF_ANTHRAX_TOXINS	0.300749	0.297651	0.00309812	0.981313	0.986924
REACTOME_TERMINATION_OF_TRANSLESION_DNA_SYNTHESIS	0.325186	0.329114	-0.00392814	0.981313	0.986924
REACTOME_NTRK2_ACTIVATES_RAC1	0.172445	0.172415	2.93208e-05	0.981313	0.986924
REACTOME_FERTILIZATION	-0.158603	-0.161552	0.00294912	0.988787	0.993179
REACTOME_NUCLEAR_EVENTS_KINASE_AND_TRANSCRIPTION_FACTOR_ACTIVATION	0.205885	0.205414	0.000471158	0.988787	0.993179
REACTOME_REGULATION_OF_GENE_EXPRESSION_BY_HYPOXIA_INDUCIBLE_FACTOR	0.215443	0.211041	0.00440172	0.996262	0.998154
REACTOME_MINERALOCORTICOID_BIOSYNTHESIS	-0.340716	-0.338432	-0.00228476	0.996262	0.998154
REACTOME_FOXO_MEDIATED_TRANSCRIPTION_OF_CELL_DEATH_GENES	0.240819	0.243718	-0.00289914	0.996262	0.998154
REACTOME_CONSTITUTIVE_SIGNALING_BY_OVEREXPRESSED_ERBB2	0.390613	0.389122	0.00149075	0.996262	0.998154
REACTOME_SYNTHESIS_OF_PIPS_AT_THE_GOLGI_MEMBRANE	0.194167	0.193142	0.00102445	1	1
REACTOME_HSP90_CHAPERONE_CYCLE_FOR_STEROID_HORMONE_RECEPTORS_SHR	0.22702	0.225148	0.00187199	1	1
REACTOME_HCMV_EARLY_EVENTS	0.0837909	0.0854521	-0.00166115	1	1
