# Supplementary material for: M6A-mediated molecular patterns and tumor microenvironment infiltration characterization in nasopharyngeal carcinoma
Source: Cancer Biol Ther. 2024 Mar 26;25(1):2333590. doi: 10.1080/15384047.2024.2333590 (PMC10978033; doi:10.1080/15384047.2024.2333590)
Supplement: Supplemental Material [file KCBT_A_2333590_SM2632.zip › Table S4 GSVA GOBP wilcoxTest.xlsx]

## Sheet: GSVA_GOBP_wilcoxTest
id	Cluster1Mean	Cluster2Mean	logFC	p.Value	p.adjust
GOBP_MITOCHONDRIAL_GENOME_MAINTENANCE	0.203065	0.211555	-0.00849024	0.0890369	0.163422
GOBP_SINGLE_STRAND_BREAK_REPAIR	0.0916745	0.0880256	0.00364893	0.0789664	0.148966
GOBP_REGULATION_OF_DNA_RECOMBINATION	0.173418	0.172191	0.00122735	0.125558	0.213365
GOBP_REGULATION_OF_MITOTIC_RECOMBINATION	0.0258558	0.0306205	-0.00476469	0.396489	0.515841
GOBP_RIBOSOMAL_LARGE_SUBUNIT_ASSEMBLY	0.338584	0.342981	-0.00439744	0.0908118	0.165953
GOBP_RIBOSOMAL_SMALL_SUBUNIT_ASSEMBLY	0.361975	0.363312	-0.00133681	0.279192	0.395587
GOBP_VERY_LONG_CHAIN_FATTY_ACID_METABOLIC_PROCESS	0.0653918	0.0549185	0.0104733	0.00420613	0.0162038
GOBP_TRANSITION_METAL_ION_TRANSPORT	0.122569	0.109783	0.0127861	0.00362448	0.014415
GOBP_UREA_CYCLE	0.00599197	0.00952199	-0.00353002	0.36593	0.486474
GOBP_CITRULLINE_METABOLIC_PROCESS	0.231971	0.258616	-0.0266447	0.0742901	0.141682
GOBP_RIBOSOMAL_LARGE_SUBUNIT_EXPORT_FROM_NUCLEUS	0.399156	0.398481	0.000675109	0.996262	0.996962
GOBP_RIBOSOMAL_SMALL_SUBUNIT_EXPORT_FROM_NUCLEUS	0.372532	0.369668	0.00286428	0.184928	0.288335
GOBP_MITOTIC_SISTER_CHROMATID_SEGREGATION	0.227778	0.24445	-0.0166716	0.0194079	0.0508343
GOBP_CELL_CYCLE_CHECKPOINT	0.215335	0.228403	-0.0130686	0.00790378	0.025663
GOBP_DNA_REPLICATION_CHECKPOINT	0.172566	0.202627	-0.0300603	0.013207	0.0378777
GOBP_REGULATION_OF_TRANSCRIPTION_INVOLVED_IN_G1_S_TRANSITION_OF_MITOTIC_CELL_CYCLE	0.201755	0.229349	-0.0275935	0.0044616	0.0169769
GOBP_SULFUR_AMINO_ACID_METABOLIC_PROCESS	0.085253	0.0840214	0.00123157	0.590076	0.693286
GOBP_SULFUR_AMINO_ACID_BIOSYNTHETIC_PROCESS	0.0166661	0.0111109	0.00555516	0.181843	0.285021
GOBP_SULFUR_AMINO_ACID_CATABOLIC_PROCESS	0.0665342	0.0725181	-0.00598382	0.217933	0.327543
GOBP_SULFUR_AMINO_ACID_TRANSPORT	0.00366837	0.00390086	-0.000232494	0.796676	0.858988
GOBP_ESTABLISHMENT_OF_MITOTIC_SPINDLE_ORIENTATION	0.205827	0.220688	-0.0148612	0.0273536	0.0656395
GOBP_RRNA_MODIFICATION	0.213667	0.226141	-0.0124738	0.0530236	0.109536
GOBP_RDNA_HETEROCHROMATIN_ASSEMBLY	-0.0313879	-0.0374585	0.00607058	0.0629173	0.124767
GOBP_NUCLEAR_TRANSCRIBED_MRNA_CATABOLIC_PROCESS_NONSENSE_MEDIATED_DECAY	0.431266	0.432183	-0.000917171	0.114405	0.197999
GOBP_ACTIVATION_OF_MAPKKK_ACTIVITY	0.265389	0.247495	0.0178944	0.00812613	0.0262058
GOBP_ACTIVATION_OF_MAPKK_ACTIVITY	0.154004	0.149704	0.00430008	0.0773818	0.146597
GOBP_ACTIVATION_OF_MAPK_ACTIVITY	0.150987	0.148203	0.00278388	0.370919	0.490544
GOBP_INACTIVATION_OF_MAPK_ACTIVITY	0.190014	0.187036	0.00297782	0.789453	0.853007
GOBP_PROTEIN_POLYUBIQUITINATION	0.236074	0.237399	-0.00132515	0.558163	0.665
GOBP_MEIOTIC_SPINDLE_ORGANIZATION	0.200135	0.229511	-0.0293764	0.00243811	0.0108535
GOBP_SPLICEOSOMAL_TRI_SNRNP_COMPLEX_ASSEMBLY	0.346139	0.354412	-0.00827322	0.00243811	0.0108535
GOBP_SPLICEOSOMAL_COMPLEX_ASSEMBLY	0.29438	0.298153	-0.0037723	0.0872901	0.161045
GOBP_MITOCHONDRIAL_FISSION	0.149599	0.148573	0.00102636	0.929076	0.952464
GOBP_PEPTIDOGLYCAN_METABOLIC_PROCESS	-0.107506	-0.0636684	-0.0438376	0.00133229	0.00705439
GOBP_POLYSACCHARIDE_BIOSYNTHETIC_PROCESS	0.0646432	0.0717797	-0.00713649	0.13025	0.21987
GOBP_POLYSACCHARIDE_CATABOLIC_PROCESS	0.133497	0.131509	0.00198826	0.42854	0.547054
GOBP_MITOTIC_CYTOKINESIS	0.223209	0.23914	-0.0159307	0.000555355	0.00384647
GOBP_NUCLEAR_TRANSCRIBED_MRNA_CATABOLIC_PROCESS_DEADENYLATION_DEPENDENT_DECAY	0.237508	0.240863	-0.0033546	0.36593	0.486474
GOBP_NUCLEAR_TRANSCRIBED_MRNA_POLY_A_TAIL_SHORTENING	0.239855	0.242518	-0.0026633	0.725331	0.805082
GOBP_DEADENYLATION_DEPENDENT_DECAPPING_OF_NUCLEAR_TRANSCRIBED_MRNA	0.158519	0.156302	0.00221616	0.958903	0.973519
GOBP_NUCLEAR_TRANSCRIBED_MRNA_CATABOLIC_PROCESS_EXONUCLEOLYTIC	0.277498	0.285711	-0.00821254	0.188052	0.291484
GOBP_RESPONSE_TO_REACTIVE_OXYGEN_SPECIES	0.208105	0.200433	0.00767243	0.0101162	0.0307981
GOBP_RESPONSE_TO_OXYGEN_RADICAL	0.172666	0.157577	0.0150886	0.000837481	0.00506253
GOBP_PROTEIN_DENEDDYLATION	0.355934	0.357061	-0.0011275	0.789453	0.853007
GOBP_RNA_SPLICING_VIA_TRANSESTERIFICATION_REACTIONS	0.308751	0.312555	-0.00380399	0.150388	0.246054
GOBP_ALTERNATIVE_MRNA_SPLICING_VIA_SPLICEOSOME	0.224655	0.228247	-0.00359207	0.0742901	0.141682
GOBP_REGULATION_OF_ALTERNATIVE_MRNA_SPLICING_VIA_SPLICEOSOME	0.206333	0.207299	-0.000965251	0.445114	0.563469
GOBP_SPLICEOSOMAL_SNRNP_ASSEMBLY	0.31684	0.327505	-0.0106653	0.0590417	0.119103
GOBP_MRNA_3_SPLICE_SITE_RECOGNITION	0.392588	0.394176	-0.00158804	0.57721	0.681653
GOBP_SPLICEOSOMAL_CONFORMATIONAL_CHANGES_TO_GENERATE_CATALYTIC_CONFORMATION	0.328165	0.329884	-0.00171911	0.370919	0.490544
GOBP_RNA_SPLICING_VIA_ENDONUCLEOLYTIC_CLEAVAGE_AND_LIGATION	0.276354	0.290038	-0.0136837	0.0444649	0.0957984
GOBP_MRNA_5_SPLICE_SITE_RECOGNITION	0.280736	0.282414	-0.00167781	0.539427	0.648861
GOBP_PROTEIN_PEPTIDYL_PROLYL_ISOMERIZATION	0.192335	0.193478	-0.00114248	0.855035	0.902255
GOBP_REGULATION_OF_HISTONE_H3_K36_METHYLATION	0.156568	0.163494	-0.00692566	0.251084	0.365946
GOBP_AUTOPHAGY_OF_MITOCHONDRION	0.262012	0.26219	-0.000177844	0.825735	0.880331
GOBP_MITOPHAGY	0.267241	0.270296	-0.00305502	0.225013	0.335777
GOBP_ENDONUCLEOLYTIC_CLEAVAGE_IN_ITS1_TO_SEPARATE_SSU_RRNA_FROM_5_8S_RRNA_AND_LSU_RRNA_FROM_TRICISTRONIC_RRNA_TRANSCRIPT_SSU_RRNA_5_8S_RRNA_LSU_RRNA	0.29397	0.301069	-0.00709884	0.527114	0.638468
GOBP_ENZYME_DIRECTED_RRNA_PSEUDOURIDINE_SYNTHESIS	0.296017	0.306792	-0.0107753	0.0434819	0.0941646
GOBP_MATURATION_OF_5_8S_RRNA	0.27515	0.287638	-0.0124886	0.211014	0.319435
GOBP_MATURATION_OF_SSU_RRNA_FROM_TRICISTRONIC_RRNA_TRANSCRIPT_SSU_RRNA_5_8S_RRNA_LSU_RRNA	0.27163	0.278384	-0.00675351	0.0656161	0.128864
GOBP_MATURATION_OF_LSU_RRNA_FROM_TRICISTRONIC_RRNA_TRANSCRIPT_SSU_RRNA_5_8S_RRNA_LSU_RRNA	0.315759	0.330317	-0.0145583	0.0338284	0.0776973
GOBP_MATURATION_OF_5_8S_RRNA_FROM_TRICISTRONIC_RRNA_TRANSCRIPT_SSU_RRNA_5_8S_RRNA_LSU_RRNA	0.257139	0.273548	-0.0164082	0.150388	0.246054
GOBP_CLEAVAGE_INVOLVED_IN_RRNA_PROCESSING	0.272249	0.280309	-0.00806083	0.191214	0.29523
GOBP_MATURATION_OF_LSU_RRNA	0.332957	0.340767	-0.00780979	0.120999	0.207598
GOBP_ENDONUCLEOLYTIC_CLEAVAGE_INVOLVED_IN_RRNA_PROCESSING	0.267607	0.275943	-0.00833592	0.211014	0.319435
GOBP_ENDONUCLEOLYTIC_CLEAVAGE_IN_5_ETS_OF_TRICISTRONIC_RRNA_TRANSCRIPT_SSU_RRNA_5_8S_RRNA_LSU_RRNA	0.232234	0.233977	-0.00174331	0.596558	0.699403
GOBP_SMALL_NUCLEOLAR_RIBONUCLEOPROTEIN_COMPLEX_ASSEMBLY	0.204328	0.207856	-0.0035286	0.360984	0.482508
GOBP_BOX_C_D_SNORNP_ASSEMBLY	0.236289	0.243215	-0.00692596	0.204256	0.311386
GOBP_EMBRYONIC_AXIS_SPECIFICATION	-0.0311696	-0.0237495	-0.00742016	0.00768689	0.0251883
GOBP_MEIOTIC_MISMATCH_REPAIR	0.0550068	0.0745112	-0.0195044	0.0209162	0.0535836
GOBP_RESOLUTION_OF_MEIOTIC_RECOMBINATION_INTERMEDIATES	0.0378321	0.0537347	-0.0159026	0.00563007	0.0199431
GOBP_NUCLEOTIDE_EXCISION_REPAIR_DNA_DAMAGE_RECOGNITION	0.394203	0.39273	0.00147265	0.869763	0.913199
GOBP_NUCLEOTIDE_EXCISION_REPAIR_DNA_DUPLEX_UNWINDING	0.308715	0.311041	-0.00232692	0.166987	0.266723
GOBP_TELOMERE_MAINTENANCE_VIA_RECOMBINATION	0.134359	0.143525	-0.00916662	0.322935	0.443716
GOBP_RECOMBINATIONAL_REPAIR	0.168304	0.180409	-0.0121048	0.0179956	0.0478561
GOBP_NON_RECOMBINATIONAL_REPAIR	0.139548	0.14152	-0.0019727	0.491055	0.605807
GOBP_DOUBLE_STRAND_BREAK_REPAIR_VIA_BREAK_INDUCED_REPLICATION	0.2981	0.321961	-0.0238608	0.0242415	0.0598439
GOBP_DNA_DOUBLE_STRAND_BREAK_PROCESSING	0.0851568	0.0955487	-0.0103918	0.0926151	0.168342
GOBP_DNA_SYNTHESIS_INVOLVED_IN_DNA_REPAIR	0.24668	0.253941	-0.00726044	0.137541	0.229193
GOBP_DNA_STRAND_RENATURATION	0.171968	0.211057	-0.0390894	0.000957847	0.00555006
GOBP_DNA_CATABOLIC_PROCESS_ENDONUCLEOLYTIC	0.163188	0.158695	0.00449289	0.194416	0.299136
GOBP_DNA_CATABOLIC_PROCESS_EXONUCLEOLYTIC	0.16904	0.165467	0.00357261	0.313847	0.43399
GOBP_SISTER_CHROMATID_SEGREGATION	0.218922	0.233581	-0.0146592	0.0204024	0.052646
GOBP_REGULATION_OF_GLUTAMINE_FAMILY_AMINO_ACID_METABOLIC_PROCESS	-0.0207167	-0.048539	0.0278223	0.0154386	0.0425486
GOBP_CYTOKINESIS	0.168535	0.178686	-0.0101517	0.00128952	0.00687905
GOBP_ASSEMBLY_OF_ACTOMYOSIN_APPARATUS_INVOLVED_IN_CYTOKINESIS	0.298188	0.338191	-0.0400025	0.00222058	0.0101254
GOBP_NUCLEAR_TRANSCRIBED_MRNA_CATABOLIC_PROCESS	0.359836	0.361283	-0.00144758	0.332193	0.453204
GOBP_MITOCHONDRIAL_RNA_CATABOLIC_PROCESS	0.293543	0.300384	-0.00684097	0.473535	0.590118
GOBP_MITOCHONDRIAL_RNA_METABOLIC_PROCESS	0.213646	0.223686	-0.0100397	0.434024	0.551979
GOBP_REGULATION_OF_MITOCHONDRIAL_RNA_CATABOLIC_PROCESS	0.336451	0.344007	-0.00755573	0.381022	0.501208
GOBP_MITOCHONDRIAL_RNA_PROCESSING	0.207797	0.217203	-0.00940545	0.407009	0.525593
GOBP_MITOCHONDRIAL_RNA_3_END_PROCESSING	0.315501	0.326164	-0.0106626	0.884536	0.92192
GOBP_RNA_5_END_PROCESSING	0.212724	0.219343	-0.00661919	0.521012	0.63215
GOBP_RRNA_5_END_PROCESSING	0.253404	0.262565	-0.00916138	0.322935	0.443716
GOBP_TRANSCRIPTION_DEPENDENT_TETHERING_OF_RNA_POLYMERASE_II_GENE_DNA_AT_NUCLEAR_PERIPHERY	0.305358	0.323421	-0.018063	0.0135578	0.0386043
GOBP_RESPONSE_TO_ACID_CHEMICAL	0.158253	0.160177	-0.00192446	0.275051	0.390729
GOBP_RNA_POLYMERASE_I_PREINITIATION_COMPLEX_ASSEMBLY	0.298187	0.315379	-0.0171926	0.00747535	0.0246995
GOBP_FORMATION_OF_EXTRACHROMOSOMAL_CIRCULAR_DNA	0.096103	0.112567	-0.0164638	0.00768689	0.0251883
GOBP_SKELETAL_SYSTEM_DEVELOPMENT	0.0637319	0.0814403	-0.0177083	0.00037713	0.00294393
GOBP_OSSIFICATION	0.131106	0.14513	-0.0140241	0.00362448	0.014415
GOBP_NEUROTRANSMITTER_UPTAKE	-0.0471304	-0.0310009	-0.0161296	0.000120045	0.0014212
GOBP_REGULATION_OF_NEUROTRANSMITTER_LEVELS	-0.0136842	-0.00862131	-0.00506285	0.00351732	0.0141148
GOBP_ACTION_POTENTIAL	-0.0198583	-0.0186702	-0.00118808	0.155775	0.252665
GOBP_RNA_METHYLATION	0.174399	0.179655	-0.00525577	0.375949	0.496092
GOBP_PSEUDOURIDINE_SYNTHESIS	0.249259	0.260127	-0.0108679	0.0485862	0.102691
GOBP_CILIUM_OR_FLAGELLUM_DEPENDENT_CELL_MOTILITY	-0.11648	-0.118937	0.00245689	0.31837	0.438797
GOBP_OVARIAN_FOLLICLE_DEVELOPMENT	0.0769197	0.0873469	-0.0104272	0.00882717	0.0279357
GOBP_OVULATION_FROM_OVARIAN_FOLLICLE	-0.00240073	0.00561847	-0.00801919	0.243429	0.357053
GOBP_ANTRAL_OVARIAN_FOLLICLE_GROWTH	-0.178515	-0.16103	-0.0174845	0.0225256	0.0565679
GOBP_LUTEINIZATION	-0.0144566	-0.00950948	-0.00494715	0.401728	0.520661
GOBP_LUTEOLYSIS	0.145098	0.15152	-0.00642218	0.921634	0.948107
GOBP_OOCYTE_MATURATION	0.102896	0.101318	0.001578	0.767896	0.837715
GOBP_FATTY_ACID_ALPHA_OXIDATION	0.105123	0.0843005	0.0208228	0.0727826	0.139404
GOBP_RESPONSE_TO_PROTOZOAN	0.168719	0.112464	0.0562549	4.32058e-05	0.000801894
GOBP_BRANCHING_INVOLVED_IN_BLOOD_VESSEL_MORPHOGENESIS	0.118899	0.132065	-0.0131657	0.0158411	0.0434063
GOBP_VASCULOGENESIS	0.107842	0.113942	-0.00610006	0.0286918	0.068094
GOBP_GANGLIOSIDE_METABOLIC_PROCESS	0.0517163	0.036137	0.0155793	1.97546e-05	0.000565427
GOBP_GANGLIOSIDE_BIOSYNTHETIC_PROCESS	-0.012869	-0.0332575	0.0203885	0.00142177	0.00736408
GOBP_MICROTUBULE_BUNDLE_FORMATION	-0.0424273	-0.0398436	-0.00258371	0.439549	0.557315
GOBP_OSTEOBLAST_DIFFERENTIATION	0.159549	0.175509	-0.0159592	0.000244435	0.00219407
GOBP_UROGENITAL_SYSTEM_DEVELOPMENT	0.0733894	0.0896559	-0.0162665	0.000181855	0.00179513
GOBP_METANEPHROS_DEVELOPMENT	0.0221406	0.0501364	-0.0279959	5.72062e-05	0.000961577
GOBP_TEMPERATURE_HOMEOSTASIS	0.110786	0.107253	0.00353224	0.270951	0.386214
GOBP_FEVER_GENERATION	0.0997576	0.0962768	0.00348074	0.96637	0.976925
GOBP_AMEBOIDAL_TYPE_CELL_MIGRATION	0.158953	0.160828	-0.00187493	0.29618	0.413735
GOBP_REGULATION_OF_CHROMATIN_ASSEMBLY_OR_DISASSEMBLY	0.201942	0.19843	0.00351217	0.732371	0.810246
GOBP_ACROSOME_ASSEMBLY	-0.0398042	-0.0479452	0.00814106	0.533253	0.644042
GOBP_LONG_CHAIN_FATTY_ACID_METABOLIC_PROCESS	0.0378703	0.022942	0.0149283	0.000253546	0.00225314
GOBP_CELLULAR_GLUCOSE_HOMEOSTASIS	0.108751	0.112106	-0.00335496	0.0209162	0.0535836
GOBP_TRNA_5_LEADER_REMOVAL	0.17905	0.174196	0.00485405	0.445114	0.563469
GOBP_HISTAMINE_METABOLIC_PROCESS	-0.171632	-0.17055	-0.00108259	0.642811	0.736901
GOBP_GASTRIC_ACID_SECRETION	-0.066065	-0.0675866	0.00152153	0.622804	0.720572
GOBP_IN_UTERO_EMBRYONIC_DEVELOPMENT	0.157361	0.165431	-0.00807008	0.000574957	0.00392501
GOBP_GASTRULATION_WITH_MOUTH_FORMING_SECOND	0.0902761	0.1261	-0.0358243	3.11919e-05	0.000686125
GOBP_FORMATION_OF_PRIMARY_GERM_LAYER	0.12837	0.144836	-0.0164667	0.00649398	0.0221979
GOBP_ENDODERM_FORMATION	0.170316	0.187767	-0.0174505	0.026705	0.0644737
GOBP_CELL_FATE_SPECIFICATION	-0.0620309	-0.0372456	-0.0247854	2.87278e-05	0.00066475
GOBP_CELL_FATE_DETERMINATION	-0.0403367	-0.0239679	-0.0163689	0.00408344	0.0158081
GOBP_MESODERMAL_CELL_FATE_COMMITMENT	-0.0229921	-0.00285476	-0.0201373	0.0805774	0.150926
GOBP_ENDODERMAL_CELL_FATE_COMMITMENT	0.139124	0.150795	-0.0116707	0.217933	0.327543
GOBP_ENDODERMAL_CELL_FATE_SPECIFICATION	-0.00660458	0.0135006	-0.0201052	0.346398	0.46766
GOBP_FORMATION_OF_TRANSLATION_PREINITIATION_COMPLEX	0.362591	0.368448	-0.00585726	0.545638	0.654123
GOBP_FORMATION_OF_CYTOPLASMIC_TRANSLATION_INITIATION_COMPLEX	0.406634	0.407138	-0.00050406	0.97384	0.981414
GOBP_MORPHOGENESIS_OF_A_POLARIZED_EPITHELIUM	0.221483	0.232058	-0.0105758	0.000390797	0.00301104
GOBP_EYE_PHOTORECEPTOR_CELL_DIFFERENTIATION	-0.0365606	-0.033829	-0.00273157	0.153063	0.24963
GOBP_NEURAL_CREST_CELL_MIGRATION	0.0400398	0.065963	-0.0259232	8.48199e-05	0.00117153
GOBP_SOMITOGENESIS	0.0277241	0.0449738	-0.0172497	0.00267498	0.0115965
GOBP_SOMITE_SPECIFICATION	-0.0736257	-0.0914901	0.0178644	0.0926151	0.168342
GOBP_ORGAN_INDUCTION	-0.041728	-0.0247529	-0.0169751	0.0371024	0.0834161
GOBP_MORPHOGENESIS_OF_A_BRANCHING_STRUCTURE	0.0835042	0.102374	-0.0188695	0.000168754	0.00173052
GOBP_NEURON_MIGRATION	0.0297616	0.0472553	-0.0174937	3.67353e-05	0.000743784
GOBP_MEMBRANE_RAFT_ASSEMBLY	0.368424	0.373273	-0.00484898	0.381022	0.501208
GOBP_ESTABLISHMENT_OF_LYMPHOCYTE_POLARITY	0.283053	0.216927	0.066126	8.48199e-05	0.00117153
GOBP_IMMUNOLOGICAL_SYNAPSE_FORMATION	0.352451	0.290112	0.0623392	2.87278e-05	0.00066475
GOBP_MYELOID_DENDRITIC_CELL_ACTIVATION	0.17527	0.134412	0.0408587	0.000156545	0.00167522
GOBP_MICROGLIAL_CELL_ACTIVATION	0.176357	0.12484	0.0515168	4.49847e-05	0.000815792
GOBP_LEUKOCYTE_HOMEOSTASIS	0.233381	0.198824	0.0345571	0.000156545	0.00167522
GOBP_PLASMA_MEMBRANE_REPAIR	0.0678029	0.0567264	0.0110765	0.0789664	0.148966
GOBP_NATURAL_KILLER_CELL_DIFFERENTIATION	0.189922	0.164247	0.0256751	0.00041953	0.00316067
GOBP_NEUTROPHIL_HOMEOSTASIS	0.210292	0.202174	0.00811756	0.690491	0.776939
GOBP_NEUTROPHIL_APOPTOTIC_PROCESS	0.215421	0.216603	-0.0011815	0.521012	0.63215
GOBP_B_CELL_HOMEOSTASIS	0.268147	0.225398	0.0427496	3.11919e-05	0.000686125
GOBP_B_CELL_APOPTOTIC_PROCESS	0.255767	0.243051	0.0127164	0.000188759	0.00184033
GOBP_NATURAL_KILLER_CELL_PROLIFERATION	0.11809	0.0876679	0.0304226	9.90611e-05	0.00125624
GOBP_NEGATIVE_REGULATION_OF_CYTOKINE_PRODUCTION	0.183391	0.15698	0.0264116	8.81868e-05	0.00118363
GOBP_POSITIVE_REGULATION_OF_CYTOKINE_PRODUCTION	0.198354	0.169991	0.0283637	0.00017519	0.00176852
GOBP_SEROTONIN_SECRETION	-0.0952674	-0.117545	0.0222776	0.0338284	0.0776973
GOBP_HISTAMINE_SECRETION	0.24217	0.214417	0.0277527	0.184928	0.288335
GOBP_MESONEPHROS_DEVELOPMENT	0.0166479	0.0473477	-0.0306999	3.52677e-05	0.000732808
GOBP_BLASTOCYST_DEVELOPMENT	0.161597	0.169259	-0.00766206	0.00284439	0.0121171
GOBP_BLASTOCYST_FORMATION	0.197553	0.19593	0.00162303	0.877144	0.918379
GOBP_INNER_CELL_MASS_CELL_DIFFERENTIATION	0.0309976	0.0360082	-0.0050106	0.137541	0.229193
GOBP_TROPHECTODERMAL_CELL_DIFFERENTIATION	0.187248	0.197279	-0.0100311	0.0388382	0.0867168
GOBP_BLASTOCYST_GROWTH	0.186612	0.20306	-0.016448	0.0128641	0.0371637
GOBP_INNER_CELL_MASS_CELL_PROLIFERATION	0.180175	0.20188	-0.0217044	0.000536377	0.0037737
GOBP_RELEASE_OF_CYTOCHROME_C_FROM_MITOCHONDRIA	0.248491	0.252966	-0.00447538	0.00613504	0.0212255
GOBP_EPITHELIAL_TO_MESENCHYMAL_TRANSITION	0.137636	0.155894	-0.0182581	0.00302354	0.0126312
GOBP_NEURAL_PLATE_MORPHOGENESIS	0.0250778	0.0447433	-0.0196656	0.0758231	0.144143
GOBP_NEURAL_PLATE_DEVELOPMENT	0.0233956	0.0307299	-0.00733433	0.0670009	0.130898
GOBP_NEURAL_TUBE_FORMATION	0.182465	0.201105	-0.0186403	8.76225e-06	0.000410846
GOBP_NEURAL_FOLD_FORMATION	0.0258304	0.0631874	-0.037357	0.00284439	0.0121171
GOBP_PROTEIN_INSERTION_INTO_MITOCHONDRIAL_MEMBRANE_INVOLVED_IN_APOPTOTIC_SIGNALING_PATHWAY	0.354699	0.36164	-0.00694149	0.0530236	0.109536
GOBP_PHAGOLYSOSOME_ASSEMBLY	0.162618	0.158924	0.00369419	0.239664	0.352764
GOBP_NK_T_CELL_DIFFERENTIATION	0.195491	0.145347	0.0501445	0.000107001	0.00131937
GOBP_NK_T_CELL_PROLIFERATION	0.217083	0.17385	0.0432332	3.2498e-05	0.00069763
GOBP_COMPLEMENT_ACTIVATION_LECTIN_PATHWAY	-0.0107416	-0.0243558	0.0136141	0.270951	0.386214
GOBP_RECEPTOR_RECYCLING	0.22046	0.218431	0.00202882	0.407009	0.525593
GOBP_ENDOTHELIAL_CELL_DEVELOPMENT	0.179947	0.181324	-0.00137697	0.642811	0.736901
GOBP_ENDOTHELIAL_CELL_MORPHOGENESIS	0.0963032	0.131811	-0.0355074	0.000262974	0.00231385
GOBP_SELENIUM_COMPOUND_METABOLIC_PROCESS	0.161485	0.130082	0.0314031	0.00790378	0.025663
GOBP_PLACENTA_DEVELOPMENT	0.155272	0.163022	-0.00774946	0.0518837	0.107963
GOBP_EMBRYONIC_PLACENTA_DEVELOPMENT	0.172551	0.177874	-0.00532258	0.13025	0.21987
GOBP_MATERNAL_PLACENTA_DEVELOPMENT	0.192882	0.198678	-0.00579601	0.558163	0.665
GOBP_TISSUE_HOMEOSTASIS	0.0870357	0.0800223	0.00701338	0.0603109	0.121046
GOBP_RETINA_HOMEOSTASIS	-0.00896929	-0.0133598	0.00439047	0.221453	0.331505
GOBP_CELL_KILLING	0.123205	0.0882114	0.0349931	1.23845e-05	0.000469491
GOBP_LEUKOCYTE_MEDIATED_CYTOTOXICITY	0.163601	0.125226	0.0383747	1.1364e-05	0.000462808
GOBP_REGULATION_OF_LEUKOCYTE_MEDIATED_CYTOTOXICITY	0.145439	0.10352	0.0419181	8.38819e-06	0.000410846
GOBP_NEGATIVE_REGULATION_OF_LEUKOCYTE_MEDIATED_CYTOTOXICITY	0.258701	0.186019	0.0726822	2.14815e-05	0.000586586
GOBP_T_CELL_MEDIATED_CYTOTOXICITY	0.219547	0.182804	0.0367425	6.68383e-07	0.000348357
GOBP_REGULATION_OF_T_CELL_MEDIATED_CYTOTOXICITY	0.19011	0.161046	0.0290639	2.74198e-06	0.000348357
GOBP_NEGATIVE_REGULATION_OF_T_CELL_MEDIATED_CYTOTOXICITY	0.169419	0.074512	0.0949068	2.43436e-05	0.000624091
GOBP_POSITIVE_REGULATION_OF_T_CELL_MEDIATED_CYTOTOXICITY	0.211217	0.185129	0.0260883	7.35539e-06	0.000399806
GOBP_REGULATION_OF_RECEPTOR_RECYCLING	0.237774	0.231682	0.00609183	0.0577947	0.117151
GOBP_POSITIVE_REGULATION_OF_RECEPTOR_RECYCLING	0.262697	0.24926	0.0134376	0.0553663	0.113227
GOBP_B_1_B_CELL_DIFFERENTIATION	0.159212	0.0481805	0.111031	4.31576e-06	0.000348357
GOBP_ENDOTHELIAL_CELL_PROLIFERATION	0.105589	0.10431	0.00127881	0.847689	0.896761
GOBP_NEGATIVE_REGULATION_OF_ENDOTHELIAL_CELL_PROLIFERATION	0.139003	0.128034	0.0109697	0.0434819	0.0941646
GOBP_POSITIVE_REGULATION_OF_ENDOTHELIAL_CELL_PROLIFERATION	0.0997967	0.100796	-0.000998919	0.906769	0.937688
GOBP_POSTSYNAPTIC_MEMBRANE_ORGANIZATION	0.0233148	0.0414388	-0.0181241	4.14936e-05	0.000778224
GOBP_LYMPH_VESSEL_DEVELOPMENT	0.105106	0.113329	-0.00822341	0.370919	0.490544
GOBP_LYMPHANGIOGENESIS	0.0724729	0.083495	-0.011022	0.34162	0.463052
GOBP_REGULATION_OF_CELL_MATRIX_ADHESION	0.175996	0.179578	-0.00358115	0.467772	0.584059
GOBP_NEGATIVE_REGULATION_OF_CELL_MATRIX_ADHESION	0.131846	0.144625	-0.0127789	0.0530236	0.109536
GOBP_POSITIVE_REGULATION_OF_CELL_MATRIX_ADHESION	0.202289	0.191598	0.0106911	0.0629173	0.124767
GOBP_BLOOD_VESSEL_MATURATION	0.165085	0.134662	0.0304229	0.132646	0.223017
GOBP_POSITIVE_REGULATION_OF_NEUROTRANSMITTER_SECRETION	-0.0315655	-0.0159038	-0.0156617	0.00631221	0.0217119
GOBP_SYNAPTIC_TRANSMISSION_DOPAMINERGIC	-0.0624765	-0.0618081	-0.00066847	0.690491	0.776939
GOBP_STARTLE_RESPONSE	-0.14113	-0.142456	0.00132584	0.533253	0.644042
GOBP_SUCKLING_BEHAVIOR	0.09167	0.0986948	-0.00702477	0.00790378	0.025663
GOBP_BLOOD_VESSEL_REMODELING	0.122518	0.112056	0.0104613	0.104046	0.18405
GOBP_RESPONSE_TO_AMPHETAMINE	0.0710156	0.0663053	0.00471032	0.0805774	0.150926
GOBP_NERVOUS_SYSTEM_PROCESS_INVOLVED_IN_REGULATION_OF_SYSTEMIC_ARTERIAL_BLOOD_PRESSURE	-0.166814	-0.140204	-0.0266099	0.000706752	0.00450136
GOBP_RENAL_SYSTEM_PROCESS_INVOLVED_IN_REGULATION_OF_BLOOD_VOLUME	0.0320675	0.0339501	-0.00188252	0.590076	0.693286
GOBP_REGULATION_OF_SYSTEMIC_ARTERIAL_BLOOD_PRESSURE_BY_HORMONE	-0.0579986	-0.0691811	0.0111825	0.254974	0.370102
GOBP_REGULATION_OF_SYSTEMIC_ARTERIAL_BLOOD_PRESSURE_BY_CIRCULATORY_RENIN_ANGIOTENSIN	-0.0118775	-0.022139	0.0102615	0.200936	0.306917
GOBP_REGULATION_OF_SYSTEMIC_ARTERIAL_BLOOD_PRESSURE_BY_VASOPRESSIN	-0.240222	-0.227431	-0.0127911	0.207615	0.315227
GOBP_REGULATION_OF_SYSTEMIC_ARTERIAL_BLOOD_PRESSURE_BY_NOREPINEPHRINE_EPINEPHRINE	-0.129799	-0.142032	0.0122324	0.921634	0.948107
GOBP_RENIN_SECRETION_INTO_BLOOD_STREAM	-0.043515	-0.0268039	-0.0167111	0.669892	0.759517
GOBP_REGULATION_OF_ANGIOTENSIN_LEVELS_IN_BLOOD	0.0226376	-0.00928367	0.0319213	0.0158411	0.0434063
GOBP_MORPHOGENESIS_OF_AN_EPITHELIAL_SHEET	0.182046	0.196289	-0.0142423	0.00331161	0.0135022
GOBP_REGULATION_OF_BLOOD_VOLUME_BY_RENIN_ANGIOTENSIN	-0.25053	-0.249239	-0.00129103	0.69741	0.782623
GOBP_RESPONSE_TO_DIETARY_EXCESS	-0.0638422	-0.0626597	-0.00118256	0.936525	0.957621
GOBP_REDUCTION_OF_FOOD_INTAKE_IN_RESPONSE_TO_DIETARY_EXCESS	-0.148562	-0.167648	0.0190863	0.0085877	0.0273968
GOBP_DIET_INDUCED_THERMOGENESIS	-0.0378221	-0.0438946	0.00607256	0.558163	0.665
GOBP_REGULATION_OF_THE_FORCE_OF_HEART_CONTRACTION	0.0328498	0.0466304	-0.0137806	0.132646	0.223017
GOBP_REGULATION_OF_HEART_RATE	-0.0229234	-0.0210307	-0.00189273	0.914198	0.94318
GOBP_REGULATION_OF_SODIUM_ION_TRANSPORT	0.0636785	0.0618229	0.00185561	0.711322	0.794607
GOBP_G_PROTEIN_COUPLED_RECEPTOR_INTERNALIZATION	-0.0551028	-0.0373809	-0.0177219	0.085571	0.158406
GOBP_REGULATION_OF_L_GLUTAMATE_IMPORT_ACROSS_PLASMA_MEMBRANE	0.288279	0.27398	0.0142992	0.0236573	0.0586864
GOBP_SPROUTING_ANGIOGENESIS	0.122032	0.110814	0.0112176	0.564478	0.671177
GOBP_CELL_MIGRATION_INVOLVED_IN_SPROUTING_ANGIOGENESIS	0.143117	0.149557	-0.00644068	0.884536	0.92192
GOBP_BLOOD_VESSEL_ENDOTHELIAL_CELL_PROLIFERATION_INVOLVED_IN_SPROUTING_ANGIOGENESIS	0.104508	0.0911413	0.0133671	0.375949	0.496092
GOBP_POSITIVE_REGULATION_OF_NEUROBLAST_PROLIFERATION	0.0596844	0.0947872	-0.0351028	1.5997e-05	0.000535263
GOBP_POSITIVE_REGULATION_OF_MESENCHYMAL_CELL_PROLIFERATION	0.116925	0.154148	-0.0372228	1.5997e-05	0.000535263
GOBP_CHONDROCYTE_DIFFERENTIATION	0.0784929	0.0948767	-0.0163838	0.0139169	0.0392815
GOBP_CHONDROCYTE_DEVELOPMENT	0.1015	0.144056	-0.0425555	0.0338284	0.0776973
GOBP_EPITHELIAL_CELL_DEVELOPMENT	0.132426	0.139208	-0.00678255	0.0286918	0.068094
GOBP_COLUMNAR_CUBOIDAL_EPITHELIAL_CELL_DIFFERENTIATION	0.066178	0.0785082	-0.0123302	0.000450226	0.00332514
GOBP_COLUMNAR_CUBOIDAL_EPITHELIAL_CELL_DEVELOPMENT	0.128217	0.140286	-0.0120692	0.0166741	0.045082
GOBP_GLANDULAR_EPITHELIAL_CELL_DIFFERENTIATION	0.0487369	0.0637805	-0.0150436	0.00331161	0.0135022
GOBP_GLANDULAR_EPITHELIAL_CELL_DEVELOPMENT	0.0845166	0.10884	-0.0243235	0.000659984	0.00430348
GOBP_COLUMNAR_CUBOIDAL_EPITHELIAL_CELL_MATURATION	0.193245	0.195846	-0.00260181	0.951439	0.967733
GOBP_EPITHELIAL_CELL_MATURATION	0.144161	0.149956	-0.00579489	0.386136	0.505788
GOBP_OPTIC_CUP_MORPHOGENESIS_INVOLVED_IN_CAMERA_TYPE_EYE_DEVELOPMENT	-0.0126323	0.0217276	-0.03436	0.00668044	0.0226398
GOBP_OSTEOBLAST_DEVELOPMENT	0.00111067	0.033965	-0.0328543	7.68534e-06	0.000399806
GOBP_REGULATION_OF_OXIDATIVE_PHOSPHORYLATION	0.158475	0.162707	-0.00423202	0.508917	0.622349
GOBP_PROTEIN_DEPALMITOYLATION	0.342777	0.330741	0.0120359	0.0020856	0.00970872
GOBP_LENS_DEVELOPMENT_IN_CAMERA_TYPE_EYE	0.0124503	0.0231488	-0.0106985	0.00631221	0.0217119
GOBP_LENS_MORPHOGENESIS_IN_CAMERA_TYPE_EYE	0.0618195	0.0780029	-0.0161834	0.00613504	0.0212255
GOBP_REGULATION_OF_RECEPTOR_INTERNALIZATION	0.0745412	0.0868777	-0.0123365	0.00202097	0.00950095
GOBP_NEGATIVE_REGULATION_OF_RECEPTOR_INTERNALIZATION	0.137331	0.149744	-0.0124123	0.00958174	0.0296651
GOBP_POSITIVE_REGULATION_OF_RECEPTOR_INTERNALIZATION	0.0821104	0.0980663	-0.0159558	0.0300859	0.0709069
GOBP_AUDITORY_RECEPTOR_CELL_MORPHOGENESIS	0.0289084	0.0160745	0.0128339	0.000404926	0.00307994
GOBP_TRNA_WOBBLE_BASE_MODIFICATION	0.110708	0.105521	0.00518645	0.656295	0.748386
GOBP_STORE_OPERATED_CALCIUM_ENTRY	0.0909435	0.0653202	0.0256233	0.000129559	0.00147502
GOBP_AGGRESSIVE_BEHAVIOR	-0.248927	-0.243189	-0.00573775	0.782249	0.848826
GOBP_THYROID_HORMONE_MEDIATED_SIGNALING_PATHWAY	0.0629395	0.0532259	0.00971363	0.29618	0.413735
GOBP_OSTEOCLAST_PROLIFERATION	0.0792235	0.0497002	0.0295234	0.0204024	0.052646
GOBP_CYTOPLASMIC_TRANSLATION	0.366013	0.366457	-0.000444743	0.732371	0.810246
GOBP_CYTOPLASMIC_TRANSLATIONAL_ELONGATION	0.148274	0.146713	0.00156162	0.690491	0.776939
GOBP_CYTOPLASMIC_TRANSLATIONAL_INITIATION	0.358423	0.360531	-0.00210865	0.818446	0.874916
GOBP_SOMATIC_DIVERSIFICATION_OF_IMMUNE_RECEPTORS	0.203338	0.193658	0.00968041	0.00037713	0.00294393
GOBP_ACTIVATION_OF_INNATE_IMMUNE_RESPONSE	0.24969	0.235437	0.0142535	1.18638e-05	0.000464579
GOBP_PATTERN_RECOGNITION_RECEPTOR_SIGNALING_PATHWAY	0.224959	0.203925	0.0210334	0.000168754	0.00173052
GOBP_TOLL_LIKE_RECEPTOR_SIGNALING_PATHWAY	0.224503	0.19888	0.0256231	4.68331e-05	0.000838641
GOBP_INNATE_IMMUNE_RESPONSE_IN_MUCOSA	-0.0625801	-0.116208	0.0536278	0.000450226	0.00332514
GOBP_NATURAL_KILLER_CELL_MEDIATED_IMMUNITY	0.149121	0.107455	0.0416665	1.81605e-05	0.000548431
GOBP_POSITIVE_REGULATION_OF_DEFENSE_RESPONSE_TO_VIRUS_BY_HOST	0.225615	0.204073	0.0215429	0.000168754	0.00173052
GOBP_LEUKOCYTE_CHEMOTAXIS_INVOLVED_IN_INFLAMMATORY_RESPONSE	0.173703	0.130501	0.0432023	0.003964	0.0154972
GOBP_RESPONSE_TO_MOLECULE_OF_BACTERIAL_ORIGIN	0.162835	0.13316	0.0296751	0.00116871	0.00640229
GOBP_RESPONSE_TO_MOLECULE_OF_FUNGAL_ORIGIN	0.300587	0.216706	0.0838813	2.14815e-05	0.000586586
GOBP_HEMATOPOIETIC_PROGENITOR_CELL_DIFFERENTIATION	0.244326	0.243173	0.00115321	0.434024	0.551979
GOBP_WOUND_HEALING_INVOLVED_IN_INFLAMMATORY_RESPONSE	0.333162	0.303394	0.0297683	0.00156643	0.00787857
GOBP_LYMPHOCYTE_ANERGY	0.218716	0.178484	0.0402317	0.000326808	0.00267719
GOBP_ADAPTIVE_IMMUNE_RESPONSE	0.17345	0.125704	0.0477459	3.6033e-06	0.000348357
GOBP_ORGAN_OR_TISSUE_SPECIFIC_IMMUNE_RESPONSE	-0.0730281	-0.120503	0.0474747	0.00013978	0.00155415
GOBP_ACTIVATION_OF_IMMUNE_RESPONSE	0.21754	0.188589	0.028951	7.03901e-06	0.000399806
GOBP_LYMPHOCYTE_HOMEOSTASIS	0.241282	0.204072	0.0372099	2.06009e-05	0.000582628
GOBP_MYELOID_CELL_HOMEOSTASIS	0.234968	0.228923	0.00604494	0.0214411	0.0545558
GOBP_MAST_CELL_ACTIVATION_INVOLVED_IN_IMMUNE_RESPONSE	0.119327	0.0758789	0.0434483	1.81605e-05	0.000548431
GOBP_MACROPHAGE_ACTIVATION_INVOLVED_IN_IMMUNE_RESPONSE	0.21037	0.171804	0.0385667	5.89887e-06	0.00037875
GOBP_LYMPHOCYTE_ACTIVATION_INVOLVED_IN_IMMUNE_RESPONSE	0.174366	0.143352	0.0310142	8.38819e-06	0.000410846
GOBP_T_CELL_ACTIVATION_INVOLVED_IN_IMMUNE_RESPONSE	0.154892	0.114829	0.0400636	0.000150757	0.00162794
GOBP_T_CELL_ACTIVATION_VIA_T_CELL_RECEPTOR_CONTACT_WITH_ANTIGEN_BOUND_TO_MHC_MOLECULE_ON_ANTIGEN_PRESENTING_CELL	0.397063	0.30966	0.0874034	1.23845e-05	0.000469491
GOBP_T_CELL_DIFFERENTIATION_INVOLVED_IN_IMMUNE_RESPONSE	0.182949	0.143159	0.0397897	0.000218913	0.00204213
GOBP_T_HELPER_CELL_LINEAGE_COMMITMENT	0.130914	0.0661017	0.0648126	9.98249e-06	0.000436474
GOBP_T_CELL_PROLIFERATION_INVOLVED_IN_IMMUNE_RESPONSE	0.193014	0.179755	0.0132591	0.439549	0.557315
GOBP_B_CELL_ACTIVATION_INVOLVED_IN_IMMUNE_RESPONSE	0.187958	0.155672	0.0322863	3.77003e-06	0.000348357
GOBP_MATURE_B_CELL_DIFFERENTIATION_INVOLVED_IN_IMMUNE_RESPONSE	0.164612	0.106477	0.0581348	3.6033e-06	0.000348357
GOBP_GERMINAL_CENTER_B_CELL_DIFFERENTIATION	0.0802912	0.0273315	0.0529598	0.000782707	0.00482556
GOBP_MARGINAL_ZONE_B_CELL_DIFFERENTIATION	0.23191	0.163678	0.0682324	7.35539e-06	0.000399806
GOBP_PLASMA_CELL_DIFFERENTIATION	0.138717	0.102602	0.0361147	1.1315e-06	0.000348357
GOBP_MYELOID_PROGENITOR_CELL_DIFFERENTIATION	0.0916668	0.0906003	0.00106655	0.725331	0.805082
GOBP_LYMPHOID_PROGENITOR_CELL_DIFFERENTIATION	0.190859	0.176915	0.0139442	0.116571	0.201211
GOBP_B_CELL_PROLIFERATION_INVOLVED_IN_IMMUNE_RESPONSE	0.10605	0.00663343	0.099417	3.67353e-05	0.000743784
GOBP_NATURAL_KILLER_CELL_ACTIVATION_INVOLVED_IN_IMMUNE_RESPONSE	-0.0808901	-0.106067	0.0251765	9.53029e-05	0.00123048
GOBP_B_CELL_LINEAGE_COMMITMENT	0.261258	0.269742	-0.00848392	0.558163	0.665
GOBP_IMMATURE_B_CELL_DIFFERENTIATION	0.179222	0.169052	0.0101703	0.386136	0.505788
GOBP_PRO_B_CELL_DIFFERENTIATION	0.214253	0.21056	0.00369267	0.450719	0.568545
GOBP_PRE_B_CELL_DIFFERENTIATION	0.0584137	0.0539455	0.00446824	0.485176	0.600426
GOBP_MATURE_B_CELL_DIFFERENTIATION	0.167568	0.0989138	0.0686541	3.00439e-06	0.000348357
GOBP_RESPONSE_TO_TUMOR_CELL	0.174198	0.152715	0.0214835	0.00017519	0.00176852
GOBP_HISTAMINE_PRODUCTION_INVOLVED_IN_INFLAMMATORY_RESPONSE	0.332571	0.294468	0.0381036	0.00362448	0.014415
GOBP_T_CELL_LINEAGE_COMMITMENT	0.156874	0.111623	0.045251	0.000129559	0.00147502
GOBP_CD4_POSITIVE_CD25_POSITIVE_ALPHA_BETA_REGULATORY_T_CELL_DIFFERENTIATION	0.291368	0.226699	0.0646693	2.33515e-05	0.00060962
GOBP_CYTOKINE_PRODUCTION_INVOLVED_IN_IMMUNE_RESPONSE	0.155906	0.123699	0.0322067	0.000595201	0.00402085
GOBP_T_CELL_CYTOKINE_PRODUCTION	0.169962	0.124493	0.0454685	0.000616107	0.0040999
GOBP_NATURAL_KILLER_CELL_CYTOKINE_PRODUCTION	0.0702311	0.0301932	0.0400379	1.46937e-05	0.00051084
GOBP_DENDRITIC_CELL_CYTOKINE_PRODUCTION	0.247312	0.222171	0.0251415	0.00384774	0.0150924
GOBP_MYELOID_DENDRITIC_CELL_CYTOKINE_PRODUCTION	0.321519	0.320984	0.000535294	0.718315	0.799786
GOBP_IMMUNOGLOBULIN_PRODUCTION	0.191096	0.167673	0.0234236	2.43436e-05	0.000624091
GOBP_IMMUNOGLOBULIN_PRODUCTION_INVOLVED_IN_IMMUNOGLOBULIN_MEDIATED_IMMUNE_RESPONSE	0.204485	0.187358	0.0171266	2.53758e-05	0.000636807
GOBP_MHC_PROTEIN_COMPLEX_ASSEMBLY	0.48603	0.474054	0.0119765	0.000659984	0.00430348
GOBP_DENDRITIC_CELL_CHEMOTAXIS	0.266107	0.203829	0.0622787	3.11919e-05	0.000686125
GOBP_IMMUNE_RESPONSE_TO_TUMOR_CELL	0.192259	0.168625	0.0236341	0.00017519	0.00176852
GOBP_NATURAL_KILLER_CELL_MEDIATED_IMMUNE_RESPONSE_TO_TUMOR_CELL	0.0671514	0.0341095	0.0330419	0.000203311	0.00193458
GOBP_T_CELL_MEDIATED_IMMUNE_RESPONSE_TO_TUMOR_CELL	0.333115	0.326543	0.00657187	0.0166741	0.045082
GOBP_ANTIGEN_PROCESSING_AND_PRESENTATION_OF_PEPTIDE_ANTIGEN_VIA_MHC_CLASS_IB	0.321033	0.292827	0.0282066	0.000450226	0.00332514
GOBP_COMPLEMENT_RECEPTOR_MEDIATED_SIGNALING_PATHWAY	0.0240336	-0.0540418	0.0780755	0.000555355	0.00384647
GOBP_FC_RECEPTOR_MEDIATED_STIMULATORY_SIGNALING_PATHWAY	0.288852	0.264889	0.023963	1.81605e-05	0.000548431
GOBP_IMMUNE_COMPLEX_CLEARANCE	0.0683445	-0.021852	0.0901965	0.000115539	0.00138394
GOBP_INFLAMMATORY_RESPONSE_TO_ANTIGENIC_STIMULUS	0.127692	0.0948365	0.0328555	0.00311692	0.0128853
GOBP_ACUTE_INFLAMMATORY_RESPONSE_TO_ANTIGENIC_STIMULUS	0.124899	0.0736958	0.0512028	0.00013978	0.00155415
GOBP_PRODUCTION_OF_MOLECULAR_MEDIATOR_OF_IMMUNE_RESPONSE	0.162765	0.135926	0.0268393	4.49847e-05	0.000815792
GOBP_LYMPHOCYTE_MEDIATED_IMMUNITY	0.175986	0.136038	0.0399473	1.72742e-06	0.000348357
GOBP_HUMORAL_IMMUNE_RESPONSE_MEDIATED_BY_CIRCULATING_IMMUNOGLOBULIN	0.141152	0.100305	0.0408467	4.75569e-07	0.000348357
GOBP_T_CELL_MEDIATED_IMMUNITY	0.194911	0.151887	0.0430241	7.68534e-06	0.000399806
GOBP_T_CELL_ANTIGEN_PROCESSING_AND_PRESENTATION	0.233574	0.173014	0.0605601	0.00311692	0.0128853
GOBP_ADAPTIVE_IMMUNE_RESPONSE_BASED_ON_SOMATIC_RECOMBINATION_OF_IMMUNE_RECEPTORS_BUILT_FROM_IMMUNOGLOBULIN_SUPERFAMILY_DOMAINS	0.191872	0.152282	0.0395898	2.87031e-06	0.000348357
GOBP_TOLERANCE_INDUCTION_DEPENDENT_UPON_IMMUNE_RESPONSE	0.169601	0.080568	0.0890326	0.000957847	0.00555006
GOBP_GERMINAL_CENTER_FORMATION	0.26592	0.23459	0.0313304	0.000150757	0.00162794
GOBP_DENDRITIC_CELL_ANTIGEN_PROCESSING_AND_PRESENTATION	0.236305	0.191622	0.044683	0.00178041	0.00862608
GOBP_ANTIGEN_PROCESSING_AND_PRESENTATION_OF_PEPTIDE_ANTIGEN_VIA_MHC_CLASS_I	0.33823	0.324434	0.0137963	7.35539e-06	0.000399806
GOBP_ANTIGEN_PROCESSING_AND_PRESENTATION_VIA_MHC_CLASS_IB	0.230928	0.174695	0.0562331	2.74198e-06	0.000348357
GOBP_ANTIGEN_PROCESSING_AND_PRESENTATION_OF_EXOGENOUS_PEPTIDE_ANTIGEN_VIA_MHC_CLASS_I_TAP_INDEPENDENT	0.423983	0.407327	0.0166559	4.49847e-05	0.000815792
GOBP_ANTIGEN_PROCESSING_AND_PRESENTATION_OF_ENDOGENOUS_PEPTIDE_ANTIGEN	0.368322	0.350066	0.0182562	2.53758e-05	0.000636807
GOBP_ANTIGEN_PROCESSING_AND_PRESENTATION_OF_ENDOGENOUS_PEPTIDE_ANTIGEN_VIA_MHC_CLASS_I_VIA_ER_PATHWAY	0.372456	0.353152	0.0193037	0.00109407	0.00613972
GOBP_ANTIGEN_PROCESSING_AND_PRESENTATION_OF_PEPTIDE_OR_POLYSACCHARIDE_ANTIGEN_VIA_MHC_CLASS_II	0.280269	0.2744	0.00586909	0.0293817	0.069454
GOBP_TOLERANCE_INDUCTION	0.2484	0.179407	0.0689926	9.90611e-05	0.00125624
GOBP_TOLERANCE_INDUCTION_TO_SELF_ANTIGEN	0.164665	0.0712615	0.0934032	2.64495e-05	0.000650018
GOBP_T_CELL_TOLERANCE_INDUCTION	0.204825	0.139509	0.0653159	0.000235633	0.00214203
GOBP_LEUKOCYTE_MIGRATION_INVOLVED_IN_INFLAMMATORY_RESPONSE	0.163961	0.125134	0.038827	0.00302354	0.0126312
GOBP_HYPERSENSITIVITY	0.224431	0.164696	0.0597356	3.11919e-05	0.000686125
GOBP_ACUTE_INFLAMMATORY_RESPONSE	0.0692363	0.0434665	0.0257699	0.000304072	0.00254956
GOBP_PRODUCTION_OF_MOLECULAR_MEDIATOR_INVOLVED_IN_INFLAMMATORY_RESPONSE	0.202471	0.170566	0.0319056	0.000315248	0.00260043
GOBP_CYTOKINE_PRODUCTION_INVOLVED_IN_INFLAMMATORY_RESPONSE	0.182432	0.150332	0.0321003	0.000555355	0.00384647
GOBP_RESPIRATORY_BURST_INVOLVED_IN_INFLAMMATORY_RESPONSE	0.255896	0.251334	0.00456156	0.0822149	0.153429
GOBP_CHRONIC_INFLAMMATORY_RESPONSE	0.311952	0.275269	0.0366839	0.00195818	0.00929158
GOBP_MONOCYTE_CHEMOTAXIS	0.161283	0.128155	0.0331282	0.00531458	0.0191588
GOBP_SOMATIC_DIVERSIFICATION_OF_IMMUNE_RECEPTORS_VIA_SOMATIC_MUTATION	0.21147	0.222188	-0.0107175	0.181843	0.285021
GOBP_SOMATIC_DIVERSIFICATION_OF_T_CELL_RECEPTOR_GENES	0.17582	0.166597	0.00922244	0.14004	0.232271
GOBP_MYELOID_LEUKOCYTE_DIFFERENTIATION	0.172566	0.159155	0.0134108	0.00613504	0.0212255
GOBP_PLATELET_DEGRANULATION	0.156815	0.144216	0.0125994	0.0103933	0.0313869
GOBP_REGULATION_OF_ANTIGEN_PROCESSING_AND_PRESENTATION	0.261852	0.200129	0.0617235	0.000450226	0.00332514
GOBP_NEGATIVE_REGULATION_OF_ANTIGEN_PROCESSING_AND_PRESENTATION	0.216429	0.158757	0.0576724	0.00215212	0.00991476
GOBP_POSITIVE_REGULATION_OF_ANTIGEN_PROCESSING_AND_PRESENTATION	0.262444	0.21919	0.0432546	0.00362448	0.014415
GOBP_REGULATION_OF_ANTIGEN_PROCESSING_AND_PRESENTATION_OF_PEPTIDE_OR_POLYSACCHARIDE_ANTIGEN_VIA_MHC_CLASS_II	0.314198	0.294835	0.0193632	0.204256	0.311386
GOBP_REGULATION_OF_ANTIGEN_PROCESSING_AND_PRESENTATION_OF_PEPTIDE_ANTIGEN	0.305299	0.263677	0.0416215	0.00473105	0.0176258
GOBP_REGULATION_OF_DENDRITIC_CELL_ANTIGEN_PROCESSING_AND_PRESENTATION	0.208391	0.157025	0.0513655	0.00243811	0.0108535
GOBP_POSITIVE_REGULATION_OF_DENDRITIC_CELL_ANTIGEN_PROCESSING_AND_PRESENTATION	0.251101	0.197142	0.0539591	0.0101162	0.0307981
GOBP_REGULATION_OF_GERMINAL_CENTER_FORMATION	0.241334	0.205596	0.0357376	0.00113082	0.00627187
GOBP_REGULATION_OF_IMMUNOGLOBULIN_PRODUCTION	0.170868	0.144465	0.0264029	1.89416e-05	0.000555542
GOBP_NEGATIVE_REGULATION_OF_IMMUNOGLOBULIN_PRODUCTION	0.171592	0.109473	0.0621191	1.30386e-06	0.000348357
GOBP_POSITIVE_REGULATION_OF_IMMUNOGLOBULIN_PRODUCTION	0.157908	0.135994	0.0219143	5.95267e-05	0.00097528
GOBP_REGULATION_OF_TOLERANCE_INDUCTION	0.244216	0.180564	0.0636513	0.000181855	0.00179513
GOBP_POSITIVE_REGULATION_OF_TOLERANCE_INDUCTION	0.222161	0.123944	0.0982176	7.2529e-05	0.00108368
GOBP_POSITIVE_REGULATION_OF_T_CELL_TOLERANCE_INDUCTION	0.253827	0.16498	0.0888477	6.70349e-05	0.0010386
GOBP_REGULATION_OF_ACUTE_INFLAMMATORY_RESPONSE	0.0779451	0.0399313	0.0380138	0.000390797	0.00301104
GOBP_NEGATIVE_REGULATION_OF_ACUTE_INFLAMMATORY_RESPONSE	-0.000424178	-0.0313649	0.0309407	0.00302354	0.0126312
GOBP_POSITIVE_REGULATION_OF_ACUTE_INFLAMMATORY_RESPONSE	0.103679	0.0641339	0.0395449	0.00563007	0.0199431
GOBP_REGULATION_OF_CHRONIC_INFLAMMATORY_RESPONSE	0.253886	0.194219	0.0596666	0.000782707	0.00482556
GOBP_RESPIRATORY_BURST_INVOLVED_IN_DEFENSE_RESPONSE	0.256779	0.220361	0.0364184	0.000181855	0.00179513
GOBP_NEGATIVE_REGULATION_OF_IMMUNE_SYSTEM_PROCESS	0.182485	0.149003	0.0334825	3.82606e-05	0.000761686
GOBP_REGULATION_OF_LEUKOCYTE_MIGRATION	0.195511	0.165456	0.0300545	0.00161758	0.00801147
GOBP_NEGATIVE_REGULATION_OF_LEUKOCYTE_MIGRATION	0.119684	0.0885842	0.0310995	0.000782707	0.00482556
GOBP_POSITIVE_REGULATION_OF_LEUKOCYTE_MIGRATION	0.225978	0.191974	0.0340039	0.00161758	0.00801147
GOBP_REGULATION_OF_LEUKOCYTE_CHEMOTAXIS	0.186255	0.157872	0.0283831	0.00408344	0.0158081
GOBP_NEGATIVE_REGULATION_OF_LEUKOCYTE_CHEMOTAXIS	0.0642959	0.045415	0.0188809	0.0189267	0.0499226
GOBP_POSITIVE_REGULATION_OF_LEUKOCYTE_CHEMOTAXIS	0.218616	0.185687	0.0329289	0.00420613	0.0162038
GOBP_REGULATION_OF_CELLULAR_EXTRAVASATION	0.163326	0.125186	0.0381403	0.00259378	0.011355
GOBP_NEGATIVE_REGULATION_OF_CELLULAR_EXTRAVASATION	0.148334	0.121544	0.0267894	0.0286918	0.068094
GOBP_POSITIVE_REGULATION_OF_CELLULAR_EXTRAVASATION	0.268394	0.232168	0.0362254	0.00284439	0.0121171
GOBP_REGULATION_OF_IMMUNE_EFFECTOR_PROCESS	0.171018	0.137099	0.0339197	1.40807e-05	0.000496797
GOBP_NEGATIVE_REGULATION_OF_IMMUNE_EFFECTOR_PROCESS	0.201443	0.159349	0.0420933	3.82606e-05	0.000761686
GOBP_POSITIVE_REGULATION_OF_IMMUNE_EFFECTOR_PROCESS	0.168229	0.130826	0.037403	2.64495e-05	0.000650018
GOBP_REGULATION_OF_PRODUCTION_OF_MOLECULAR_MEDIATOR_OF_IMMUNE_RESPONSE	0.156588	0.124713	0.0318743	0.000162542	0.00170108
GOBP_NEGATIVE_REGULATION_OF_PRODUCTION_OF_MOLECULAR_MEDIATOR_OF_IMMUNE_RESPONSE	0.158225	0.105838	0.0523869	1.97546e-05	0.000565427
GOBP_POSITIVE_REGULATION_OF_PRODUCTION_OF_MOLECULAR_MEDIATOR_OF_IMMUNE_RESPONSE	0.154429	0.131041	0.0233882	0.00156643	0.00787857
GOBP_REGULATION_OF_LEUKOCYTE_MEDIATED_IMMUNITY	0.167881	0.127141	0.0407394	9.55875e-06	0.000433918
GOBP_NEGATIVE_REGULATION_OF_LEUKOCYTE_MEDIATED_IMMUNITY	0.185037	0.118753	0.0662838	9.98249e-06	0.000436474
GOBP_POSITIVE_REGULATION_OF_LEUKOCYTE_MEDIATED_IMMUNITY	0.165849	0.13048	0.0353693	5.64276e-06	0.00037875
GOBP_REGULATION_OF_LYMPHOCYTE_MEDIATED_IMMUNITY	0.15011	0.111769	0.0383403	1.36674e-06	0.000348357
GOBP_NEGATIVE_REGULATION_OF_LYMPHOCYTE_MEDIATED_IMMUNITY	0.173889	0.115352	0.0585369	7.35539e-06	0.000399806
GOBP_REGULATION_OF_T_CELL_MEDIATED_IMMUNITY	0.178251	0.133484	0.0447665	1.89416e-05	0.000555542
GOBP_NEGATIVE_REGULATION_OF_T_CELL_MEDIATED_IMMUNITY	0.103426	0.0430762	0.0603498	0.000129559	0.00147502
GOBP_POSITIVE_REGULATION_OF_T_CELL_MEDIATED_IMMUNITY	0.21051	0.17527	0.0352396	1.23845e-05	0.000469491
GOBP_REGULATION_OF_B_CELL_MEDIATED_IMMUNITY	0.169113	0.138495	0.0306183	1.30386e-06	0.000348357
GOBP_NEGATIVE_REGULATION_OF_B_CELL_MEDIATED_IMMUNITY	0.158945	0.0942271	0.0647175	1.56501e-08	5.57692e-05
GOBP_POSITIVE_REGULATION_OF_B_CELL_MEDIATED_IMMUNITY	0.165904	0.145156	0.020748	6.97308e-05	0.00106418
GOBP_REGULATION_OF_NATURAL_KILLER_CELL_MEDIATED_IMMUNITY	0.114792	0.0573961	0.0573959	1.2927e-05	0.00047736
GOBP_NEGATIVE_REGULATION_OF_NATURAL_KILLER_CELL_MEDIATED_IMMUNITY	0.232628	0.173346	0.0592814	7.54332e-05	0.00110393
GOBP_POSITIVE_REGULATION_OF_NATURAL_KILLER_CELL_MEDIATED_IMMUNITY	0.0674457	0.0184923	0.0489534	4.93673e-06	0.000348357
GOBP_NEGATIVE_REGULATION_OF_CYTOKINE_PRODUCTION_INVOLVED_IN_IMMUNE_RESPONSE	0.14324	0.102621	0.0406187	0.000483008	0.00349128
GOBP_POSITIVE_REGULATION_OF_CYTOKINE_PRODUCTION_INVOLVED_IN_IMMUNE_RESPONSE	0.18083	0.15883	0.0220001	0.0139169	0.0392815
GOBP_NEGATIVE_REGULATION_OF_T_CELL_CYTOKINE_PRODUCTION	0.0798013	0.044872	0.0349293	0.00183795	0.00883876
GOBP_POSITIVE_REGULATION_OF_T_CELL_CYTOKINE_PRODUCTION	0.212649	0.18061	0.0320389	0.0135578	0.0386043
GOBP_POSITIVE_REGULATION_OF_DENDRITIC_CELL_CYTOKINE_PRODUCTION	0.255082	0.241397	0.0136849	0.0106771	0.0321486
GOBP_CYTOPLASMIC_PATTERN_RECOGNITION_RECEPTOR_SIGNALING_PATHWAY	0.260605	0.250576	0.010029	0.00790378	0.025663
GOBP_MYD88_DEPENDENT_TOLL_LIKE_RECEPTOR_SIGNALING_PATHWAY	0.252712	0.209705	0.0430067	3.9846e-05	0.000767521
GOBP_MYD88_INDEPENDENT_TOLL_LIKE_RECEPTOR_SIGNALING_PATHWAY	0.278692	0.255779	0.0229128	0.000637694	0.00418494
GOBP_INNATE_IMMUNE_RESPONSE_ACTIVATING_SIGNAL_TRANSDUCTION	0.232311	0.217777	0.0145338	2.2398e-05	0.000589042
GOBP_REGULATION_OF_ANTIMICROBIAL_HUMORAL_RESPONSE	-0.0950686	-0.119919	0.0248505	0.386136	0.505788
GOBP_POSITIVE_REGULATION_OF_ANTIMICROBIAL_HUMORAL_RESPONSE	-0.249545	-0.264971	0.015426	0.479336	0.595162
GOBP_REGULATION_OF_MYELOID_LEUKOCYTE_DIFFERENTIATION	0.146998	0.131701	0.0152967	0.00459454	0.0173255
GOBP_NEGATIVE_REGULATION_OF_MYELOID_LEUKOCYTE_DIFFERENTIATION	0.102974	0.0938769	0.00909759	0.0475269	0.101021
GOBP_POSITIVE_REGULATION_OF_MYELOID_LEUKOCYTE_DIFFERENTIATION	0.185391	0.17002	0.0153705	0.00128952	0.00687905
GOBP_IMMUNE_RESPONSE_REGULATING_SIGNALING_PATHWAY	0.227629	0.196422	0.0312076	3.00439e-06	0.000348357
GOBP_IMMUNE_RESPONSE_INHIBITING_SIGNAL_TRANSDUCTION	0.047376	-0.0301488	0.0775248	0.000682996	0.00440517
GOBP_IMMUNE_RESPONSE_INHIBITING_CELL_SURFACE_RECEPTOR_SIGNALING_PATHWAY	0.0558935	-0.0341437	0.0900373	0.00113082	0.00627187
GOBP_ANTIMICROBIAL_PEPTIDE_PRODUCTION	-0.188359	-0.21477	0.0264111	0.434024	0.551979
GOBP_ANTIBACTERIAL_PEPTIDE_PRODUCTION	-0.169069	-0.184321	0.0152519	0.603072	0.703683
GOBP_REGULATION_OF_ANTIMICROBIAL_PEPTIDE_PRODUCTION	-0.149552	-0.172929	0.0233767	0.391292	0.511132
GOBP_REGULATION_OF_ANTIBACTERIAL_PEPTIDE_PRODUCTION	-0.101678	-0.118591	0.0169133	0.545638	0.654123
GOBP_PEPTIDE_SECRETION	0.078674	0.0797747	-0.00110068	0.502925	0.616928
GOBP_REGULATION_OF_PEPTIDE_SECRETION	0.0764367	0.0770211	-0.000584382	0.57721	0.681653
GOBP_NEGATIVE_REGULATION_OF_PEPTIDE_SECRETION	0.0728279	0.0741557	-0.00132784	0.521012	0.63215
GOBP_POSITIVE_REGULATION_OF_PEPTIDE_SECRETION	0.0826319	0.0816764	0.000955567	0.29187	0.409399
GOBP_REGULATION_OF_ADAPTIVE_IMMUNE_RESPONSE	0.184743	0.145044	0.039699	3.44365e-06	0.000348357
GOBP_NEGATIVE_REGULATION_OF_ADAPTIVE_IMMUNE_RESPONSE	0.137401	0.0739353	0.0634662	4.31576e-06	0.000348357
GOBP_POSITIVE_REGULATION_OF_ADAPTIVE_IMMUNE_RESPONSE	0.191381	0.159107	0.0322741	5.89887e-06	0.00037875
GOBP_REGULATION_OF_T_HELPER_1_TYPE_IMMUNE_RESPONSE	0.146046	0.0962682	0.0497779	0.00137636	0.00720214
GOBP_NEGATIVE_REGULATION_OF_T_HELPER_1_TYPE_IMMUNE_RESPONSE	0.191333	0.117266	0.0740673	0.000483008	0.00349128
GOBP_POSITIVE_REGULATION_OF_T_HELPER_1_TYPE_IMMUNE_RESPONSE	0.109647	0.0718173	0.0378301	0.013207	0.0378777
GOBP_REGULATION_OF_TYPE_2_IMMUNE_RESPONSE	0.158237	0.117067	0.0411696	0.000483008	0.00349128
GOBP_NEGATIVE_REGULATION_OF_TYPE_2_IMMUNE_RESPONSE	0.0872241	0.057374	0.0298501	9.15222e-06	0.000420825
GOBP_POSITIVE_REGULATION_OF_TYPE_2_IMMUNE_RESPONSE	0.210347	0.156508	0.0538396	0.00267498	0.0115965
GOBP_REGULATION_OF_RESPONSE_TO_BIOTIC_STIMULUS	0.220049	0.195573	0.0244762	1.66893e-05	0.000540658
GOBP_NEGATIVE_REGULATION_OF_RESPONSE_TO_BIOTIC_STIMULUS	0.237016	0.207808	0.0292078	1.66893e-05	0.000540658
GOBP_POSITIVE_REGULATION_OF_RESPONSE_TO_BIOTIC_STIMULUS	0.207865	0.189468	0.0183973	3.2498e-05	0.00069763
GOBP_REGULATION_OF_RESPONSE_TO_TUMOR_CELL	0.150165	0.122922	0.0272424	0.000574957	0.00392501
GOBP_POSITIVE_REGULATION_OF_RESPONSE_TO_TUMOR_CELL	0.10777	0.0906534	0.017117	0.00487122	0.0179324
GOBP_REGULATION_OF_T_CELL_MEDIATED_IMMUNE_RESPONSE_TO_TUMOR_CELL	0.29888	0.290952	0.00792768	0.0209162	0.0535836
GOBP_POSITIVE_REGULATION_OF_NATURAL_KILLER_CELL_MEDIATED_IMMUNE_RESPONSE_TO_TUMOR_CELL	0.013256	-0.00544357	0.0186996	0.00311692	0.0128853
GOBP_REGULATION_OF_INFLAMMATORY_RESPONSE_TO_ANTIGENIC_STIMULUS	0.186129	0.148101	0.0380283	0.000145171	0.00158929
GOBP_NEGATIVE_REGULATION_OF_INFLAMMATORY_RESPONSE_TO_ANTIGENIC_STIMULUS	0.0852947	0.0547212	0.0305735	0.000706752	0.00450136
GOBP_POSITIVE_REGULATION_OF_INFLAMMATORY_RESPONSE_TO_ANTIGENIC_STIMULUS	0.296158	0.249654	0.0465039	0.000926338	0.00543823
GOBP_REGULATION_OF_ACUTE_INFLAMMATORY_RESPONSE_TO_ANTIGENIC_STIMULUS	0.18649	0.136788	0.0497019	0.000134578	0.00151045
GOBP_NEGATIVE_REGULATION_OF_ACUTE_INFLAMMATORY_RESPONSE_TO_ANTIGENIC_STIMULUS	0.0454658	-0.0147524	0.0602182	0.00302354	0.0126312
GOBP_POSITIVE_REGULATION_OF_ACUTE_INFLAMMATORY_RESPONSE_TO_ANTIGENIC_STIMULUS	0.294103	0.24074	0.0533637	0.00142177	0.00736408
GOBP_REGULATION_OF_HYPERSENSITIVITY	0.236305	0.15873	0.0775747	4.12594e-06	0.000348357
GOBP_POSITIVE_REGULATION_OF_HYPERSENSITIVITY	0.313459	0.248417	0.0650414	7.68534e-06	0.000399806
GOBP_REGULATION_OF_MYELOID_LEUKOCYTE_MEDIATED_IMMUNITY	0.206038	0.164395	0.0416431	0.000162542	0.00170108
GOBP_NEGATIVE_REGULATION_OF_MYELOID_LEUKOCYTE_MEDIATED_IMMUNITY	0.197527	0.09809	0.0994375	3.82606e-05	0.000761686
GOBP_POSITIVE_REGULATION_OF_MYELOID_LEUKOCYTE_MEDIATED_IMMUNITY	0.290878	0.254803	0.0360752	0.00726905	0.02422
GOBP_REGULATION_OF_B_CELL_APOPTOTIC_PROCESS	0.217207	0.202869	0.0143385	8.15747e-05	0.00115125
GOBP_NEGATIVE_REGULATION_OF_B_CELL_APOPTOTIC_PROCESS	0.237626	0.244976	-0.00734999	0.221453	0.331505
GOBP_REGULATION_OF_HUMORAL_IMMUNE_RESPONSE	0.0812248	0.0386398	0.042585	2.2398e-05	0.000589042
GOBP_NEGATIVE_REGULATION_OF_HUMORAL_IMMUNE_RESPONSE	0.189451	0.140229	0.049222	2.2398e-05	0.000589042
GOBP_POSITIVE_REGULATION_OF_HUMORAL_IMMUNE_RESPONSE	0.0552277	-0.00527593	0.0605036	0.00362448	0.014415
GOBP_REGULATION_OF_HUMORAL_IMMUNE_RESPONSE_MEDIATED_BY_CIRCULATING_IMMUNOGLOBULIN	0.0897886	0.0240503	0.0657382	4.12594e-06	0.000348357
GOBP_NEGATIVE_REGULATION_OF_HUMORAL_IMMUNE_RESPONSE_MEDIATED_BY_CIRCULATING_IMMUNOGLOBULIN	0.0617704	-0.00614083	0.0679112	4.51393e-06	0.000348357
GOBP_POSITIVE_REGULATION_OF_HUMORAL_IMMUNE_RESPONSE_MEDIATED_BY_CIRCULATING_IMMUNOGLOBULIN	0.119242	0.0546849	0.0645569	0.000145171	0.00158929
GOBP_RESPONSE_TO_ISCHEMIA	0.156615	0.15488	0.00173427	0.683598	0.771497
GOBP_LIPID_HYDROXYLATION	-0.253438	-0.251684	-0.00175479	0.97384	0.981414
GOBP_DESMOSOME_ORGANIZATION	0.338695	0.356557	-0.0178615	0.0175452	0.046974
GOBP_REGIONALIZATION	0.0105295	0.0331297	-0.0226002	5.89887e-06	0.00037875
GOBP_HEART_MORPHOGENESIS	0.0519434	0.0682456	-0.0163023	0.000483008	0.00349128
GOBP_SKELETAL_MUSCLE_CONTRACTION	-0.0147007	-0.0147133	1.25703e-05	0.609618	0.709463
GOBP_VOLUNTARY_SKELETAL_MUSCLE_CONTRACTION	-0.120053	-0.0838267	-0.036226	0.0944469	0.171191
GOBP_MUSCLE_SYSTEM_PROCESS	0.0258392	0.0261865	-0.00034723	0.332193	0.453204
GOBP_RENAL_SYSTEM_PROCESS	0.0331387	0.0351888	-0.00205002	0.545638	0.654123
GOBP_HEART_PROCESS	-0.00468278	-0.000800833	-0.00388195	0.125558	0.213365
GOBP_RESPIRATORY_SYSTEM_PROCESS	0.0155243	0.0285749	-0.0130507	0.0379619	0.0849731
GOBP_VASCULAR_PROCESS_IN_CIRCULATORY_SYSTEM	0.0178029	0.0196929	-0.00189007	0.539427	0.648861
GOBP_REGULATION_OF_SYSTEMIC_ARTERIAL_BLOOD_PRESSURE_MEDIATED_BY_A_CHEMICAL_SIGNAL	-0.0564692	-0.0669851	0.0105159	0.178796	0.281297
GOBP_REGULATION_OF_VASCULAR_ASSOCIATED_SMOOTH_MUSCLE_CONTRACTION	-0.0305616	-0.0383438	0.00778222	0.225013	0.335777
GOBP_REGULATION_OF_THE_FORCE_OF_HEART_CONTRACTION_BY_CHEMICAL_SIGNAL	0.0989439	0.104449	-0.00550515	0.746517	0.821434
GOBP_REGULATION_OF_HEART_RATE_BY_CHEMICAL_SIGNAL	0.128658	0.151065	-0.0224067	0.00932406	0.0290059
GOBP_RENAL_SYSTEM_PROCESS_INVOLVED_IN_REGULATION_OF_SYSTEMIC_ARTERIAL_BLOOD_PRESSURE	-0.0366928	-0.039972	0.00327915	0.690491	0.776939
GOBP_REGULATION_OF_SYSTEMIC_ARTERIAL_BLOOD_PRESSURE	-0.0489355	-0.05038	0.00144447	0.97384	0.981414
GOBP_REGULATION_OF_SYSTEMIC_ARTERIAL_BLOOD_PRESSURE_BY_RENIN_ANGIOTENSIN	-0.0249512	-0.0425348	0.0175836	0.0944469	0.171191
GOBP_POSITIVE_REGULATION_OF_SYSTEMIC_ARTERIAL_BLOOD_PRESSURE	-0.0961759	-0.089407	-0.00676895	0.811173	0.869619
GOBP_NEGATIVE_REGULATION_OF_SYSTEMIC_ARTERIAL_BLOOD_PRESSURE	-0.0930055	-0.100035	0.00702987	0.0530236	0.109536
GOBP_RENAL_WATER_HOMEOSTASIS	0.0378918	0.0420554	-0.00416362	0.34162	0.463052
GOBP_REGULATION_OF_GLOMERULAR_FILTRATION	0.115077	0.119804	-0.00472716	0.266894	0.382112
GOBP_RENAL_SODIUM_ION_TRANSPORT	0.108839	0.113488	-0.0046494	0.746517	0.821434
GOBP_RENAL_WATER_TRANSPORT	0.156879	0.155531	0.00134797	0.725331	0.805082
GOBP_REGULATION_OF_SYSTEMIC_ARTERIAL_BLOOD_PRESSURE_BY_ENDOTHELIN	0.0597989	0.0687318	-0.00893289	0.636112	0.731693
GOBP_HEART_FIELD_SPECIFICATION	-0.00220626	0.02994	-0.0321463	0.00531458	0.0191588
GOBP_SECONDARY_HEART_FIELD_SPECIFICATION	-0.0413293	-0.0280431	-0.0132862	0.0371024	0.0834161
GOBP_DETERMINATION_OF_LEFT_RIGHT_ASYMMETRY_IN_LATERAL_MESODERM	-0.0932172	-0.0503685	-0.0428487	0.000304072	0.00254956
GOBP_EMBRYONIC_HEART_TUBE_MORPHOGENESIS	0.0433607	0.0560789	-0.0127181	0.00151677	0.00772696
GOBP_OUTFLOW_TRACT_SEPTUM_MORPHOGENESIS	0.0215421	0.0589881	-0.0374461	0.000866181	0.00519636
GOBP_MEMBRANOUS_SEPTUM_MORPHOGENESIS	0.0540706	0.091094	-0.0370234	0.106056	0.186817
GOBP_OUTFLOW_TRACT_MORPHOGENESIS	0.0583919	0.0814064	-0.0230145	0.00563007	0.0199431
GOBP_REGULATION_OF_ANIMAL_ORGAN_FORMATION	-0.0280394	0.00258127	-0.0306206	0.00259378	0.011355
GOBP_ENDOCARDIUM_DEVELOPMENT	0.131197	0.131043	0.000154609	0.929076	0.952464
GOBP_ENDOTHELIUM_DEVELOPMENT	0.154167	0.15104	0.0031271	0.97384	0.981414
GOBP_MORPHOGENESIS_OF_AN_ENDOTHELIUM	0.223606	0.211283	0.0123234	0.0565697	0.11539
GOBP_ENDOCARDIUM_MORPHOGENESIS	0.14066	0.145348	-0.00468848	0.596558	0.699403
GOBP_CARDIAC_CONDUCTION_SYSTEM_DEVELOPMENT	0.0399232	0.0852594	-0.0453362	7.03901e-06	0.000399806
GOBP_SINOATRIAL_NODE_DEVELOPMENT	-0.130422	-0.0698639	-0.060558	0.00102386	0.00580978
GOBP_HEART_VALVE_DEVELOPMENT	0.0870026	0.104334	-0.0173314	0.0198997	0.0516668
GOBP_ATRIOVENTRICULAR_VALVE_DEVELOPMENT	0.0777749	0.0996604	-0.0218855	0.00473105	0.0176258
GOBP_MITRAL_VALVE_DEVELOPMENT	0.132666	0.160483	-0.0278176	0.00726905	0.02422
GOBP_TRICUSPID_VALVE_DEVELOPMENT	0.0438775	0.0550353	-0.0111577	0.123262	0.210669
GOBP_PULMONARY_VALVE_DEVELOPMENT	0.0939623	0.116015	-0.0220531	0.0406425	0.0896223
GOBP_AORTIC_VALVE_MORPHOGENESIS	0.0520733	0.0755333	-0.02346	0.0125292	0.0363434
GOBP_PULMONARY_VALVE_MORPHOGENESIS	0.0237571	0.0482164	-0.0244593	0.013207	0.0378777
GOBP_TRICUSPID_VALVE_MORPHOGENESIS	0.0854525	0.0765674	0.00888507	0.66308	0.754433
GOBP_HEART_VALVE_FORMATION	0.0662997	0.0881537	-0.021854	0.0198997	0.0516668
GOBP_ATRIOVENTRICULAR_VALVE_FORMATION	0.0661333	0.0859379	-0.0198047	0.197656	0.303206
GOBP_ENDOCARDIAL_CUSHION_DEVELOPMENT	0.0300234	0.0545493	-0.024526	0.000218913	0.00204213
GOBP_EPITHELIAL_TO_MESENCHYMAL_TRANSITION_INVOLVED_IN_ENDOCARDIAL_CUSHION_FORMATION	0.0818881	0.0961513	-0.0142632	0.239664	0.352764
GOBP_ENDOCARDIAL_CUSHION_MORPHOGENESIS	0.0439469	0.074647	-0.0307002	0.000682996	0.00440517
GOBP_CARDIAC_CHAMBER_DEVELOPMENT	0.0512615	0.0716951	-0.0204336	0.000363912	0.00289141
GOBP_CARDIAC_CHAMBER_MORPHOGENESIS	0.0406096	0.0630225	-0.0224129	0.000390797	0.00301104
GOBP_CARDIAC_CHAMBER_FORMATION	-0.0365065	-0.00394023	-0.0325662	0.000990347	0.0056921
GOBP_CARDIAC_VENTRICLE_MORPHOGENESIS	0.0206809	0.0367308	-0.01605	0.00259378	0.011355
GOBP_CARDIAC_ATRIUM_MORPHOGENESIS	0.0318919	0.0824496	-0.0505578	1.18638e-05	0.000464579
GOBP_CARDIAC_VENTRICLE_FORMATION	-0.0337641	-0.0232035	-0.0105606	0.0890369	0.163422
GOBP_CARDIAC_LEFT_VENTRICLE_MORPHOGENESIS	0.064788	0.0821916	-0.0174036	0.23594	0.348289
GOBP_CARDIAC_RIGHT_VENTRICLE_MORPHOGENESIS	-0.0113672	0.0364272	-0.0477944	4.31576e-06	0.000348357
GOBP_VENTRICULAR_TRABECULA_MYOCARDIUM_MORPHOGENESIS	0.108856	0.11518	-0.00632464	0.118769	0.204213
GOBP_VENTRICULAR_COMPACT_MYOCARDIUM_MORPHOGENESIS	0.0134888	0.0249224	-0.0114335	0.132646	0.223017
GOBP_ATRIAL_CARDIAC_MUSCLE_TISSUE_DEVELOPMENT	-0.157595	-0.136837	-0.0207582	0.0346228	0.0790128
GOBP_VENTRICULAR_CARDIAC_MUSCLE_TISSUE_DEVELOPMENT	0.0151274	0.0348711	-0.0197437	0.000595201	0.00402085
GOBP_CARDIAC_ATRIUM_DEVELOPMENT	0.0106953	0.0548123	-0.044117	1.18638e-05	0.000464579
GOBP_CARDIAC_VENTRICLE_DEVELOPMENT	0.047075	0.0653771	-0.0183022	0.000895792	0.00529818
GOBP_CARDIAC_NEURAL_CREST_CELL_MIGRATION_INVOLVED_IN_OUTFLOW_TRACT_MORPHOGENESIS	-0.0833945	-0.0420851	-0.0413095	0.0354332	0.0804242
GOBP_REGULATION_OF_MEMBRANE_DEPOLARIZATION	0.049093	0.0509804	-0.00188744	0.899349	0.932857
GOBP_CARDIOBLAST_PROLIFERATION	0.0726356	0.0903561	-0.0177206	0.0254475	0.0621962
GOBP_REGULATION_OF_SECONDARY_HEART_FIELD_CARDIOBLAST_PROLIFERATION	0.0176511	0.0341868	-0.0165357	0.00907258	0.0284596
GOBP_ENDOCARDIAL_CUSHION_FORMATION	0.0559488	0.0833277	-0.0273789	0.00311692	0.0128853
GOBP_APOPTOTIC_PROCESS_INVOLVED_IN_HEART_MORPHOGENESIS	0.0120721	0.0499152	-0.0378431	0.0330496	0.076401
GOBP_CARDIAC_SEPTUM_DEVELOPMENT	0.0792219	0.108702	-0.0294798	0.000181855	0.00179513
GOBP_VENTRICULAR_SEPTUM_DEVELOPMENT	0.0788855	0.103794	-0.0249088	0.000326808	0.00267719
GOBP_ATRIAL_SEPTUM_DEVELOPMENT	0.00608136	0.0560025	-0.0499211	2.74198e-06	0.000348357
GOBP_SEPTUM_PRIMUM_DEVELOPMENT	0.134463	0.167802	-0.0333383	0.00195818	0.00929158
GOBP_MUSCLE_HYPERTROPHY_IN_RESPONSE_TO_STRESS	0.0789715	0.0823416	-0.00337009	0.401728	0.520661
GOBP_PHYSIOLOGICAL_CARDIAC_MUSCLE_HYPERTROPHY	0.0857424	0.0817335	0.0040089	0.616196	0.715365
GOBP_WNT_SIGNALING_PATHWAY_INVOLVED_IN_HEART_DEVELOPMENT	0.0339199	0.0805061	-0.0465862	0.00267498	0.0115965
GOBP_REGULATION_OF_WNT_SIGNALING_PATHWAY_INVOLVED_IN_HEART_DEVELOPMENT	0.031409	0.082127	-0.050718	0.00156643	0.00787857
GOBP_NEGATIVE_REGULATION_OF_WNT_SIGNALING_PATHWAY_INVOLVED_IN_HEART_DEVELOPMENT	-0.0193014	0.0425389	-0.0618404	0.00183795	0.00883876
GOBP_PANCREATIC_A_CELL_DIFFERENTIATION	-0.10619	-0.0807147	-0.0254755	0.0464871	0.0993146
GOBP_POSITIVE_REGULATION_OF_BLOOD_PRESSURE_BY_EPINEPHRINE_NOREPINEPHRINE	-0.148574	-0.141259	-0.00731558	0.225013	0.335777
GOBP_TYPE_B_PANCREATIC_CELL_DEVELOPMENT	0.0636813	0.0891966	-0.0255152	0.00487122	0.0179324
GOBP_REGULATION_OF_EXTRACELLULAR_MATRIX_CONSTITUENT_SECRETION	0.240369	0.210781	0.029588	0.0963077	0.173901
GOBP_AMINO_ACID_TRANSMEMBRANE_TRANSPORT	0.004043	0.00572389	-0.00168089	0.676732	0.765566
GOBP_KERATINOCYTE_DEVELOPMENT	0.134749	0.136612	-0.00186273	0.753623	0.825937
GOBP_MESENCHYMAL_TO_EPITHELIAL_TRANSITION_INVOLVED_IN_METANEPHROS_MORPHOGENESIS	-0.0796984	-0.0526426	-0.0270559	0.0629173	0.124767
GOBP_METANEPHROS_MORPHOGENESIS	-0.00764844	0.0185778	-0.0262262	0.00189719	0.00907467
GOBP_REGULATION_OF_MESENCHYMAL_TO_EPITHELIAL_TRANSITION_INVOLVED_IN_METANEPHROS_MORPHOGENESIS	-0.0990873	-0.10351	0.00442284	0.609618	0.709463
GOBP_CILIUM_MOVEMENT	-0.112018	-0.114187	0.00216877	0.545638	0.654123
GOBP_PERICARDIUM_MORPHOGENESIS	0.0732111	0.133268	-0.0600568	0.000111193	0.00135234
GOBP_REGULATION_OF_CILIUM_MOVEMENT	-0.159116	-0.177179	0.0180634	0.0219775	0.0555045
GOBP_POSITIVE_REGULATION_OF_CILIUM_MOVEMENT	-0.230167	-0.253903	0.0237352	0.0280158	0.0667565
GOBP_REGULATION_OF_CILIUM_BEAT_FREQUENCY	-0.0671441	-0.0844459	0.0173017	0.0773818	0.146597
GOBP_NORADRENERGIC_NEURON_DIFFERENTIATION	-0.106266	-0.0444847	-0.0617812	0.0085877	0.0273968
GOBP_BRAINSTEM_DEVELOPMENT	0.0254224	0.0333651	-0.00794268	0.13025	0.21987
GOBP_DYNAMIN_FAMILY_PROTEIN_POLYMERIZATION_INVOLVED_IN_MEMBRANE_FISSION	0.190578	0.192382	-0.00180351	0.583627	0.687635
GOBP_EPITHELIAL_CELL_MORPHOGENESIS	0.123025	0.138873	-0.0158479	0.0254475	0.0621962
GOBP_AXIS_ELONGATION	0.0872435	0.120515	-0.0332712	0.00133229	0.00705439
GOBP_PLANAR_CELL_POLARITY_PATHWAY_INVOLVED_IN_AXIS_ELONGATION	0.00934782	0.109953	-0.100605	0.00202097	0.00950095
GOBP_RETINAL_PIGMENT_EPITHELIUM_DEVELOPMENT	-0.0627836	-0.0453524	-0.0174312	0.000957847	0.00555006
GOBP_NEURAL_RETINA_DEVELOPMENT	-0.037304	-0.0206213	-0.0166827	0.00124802	0.0067079
GOBP_CHONDROCYTE_DIFFERENTIATION_INVOLVED_IN_ENDOCHONDRAL_BONE_MORPHOGENESIS	0.166094	0.163357	0.00273699	0.760749	0.832212
GOBP_CHONDROCYTE_HYPERTROPHY	0.26912	0.285606	-0.016486	0.35608	0.477565
GOBP_GROWTH_PLATE_CARTILAGE_DEVELOPMENT	0.155682	0.174802	-0.0191208	0.0139169	0.0392815
GOBP_GROWTH_PLATE_CARTILAGE_CHONDROCYTE_DIFFERENTIATION	0.229784	0.230371	-0.000586815	0.34162	0.463052
GOBP_GROWTH_PLATE_CARTILAGE_CHONDROCYTE_DEVELOPMENT	0.265501	0.291197	-0.0256961	0.106056	0.186817
GOBP_CHONDROCYTE_DEVELOPMENT_INVOLVED_IN_ENDOCHONDRAL_BONE_MORPHOGENESIS	0.196081	0.218868	-0.0227868	0.135077	0.226037
GOBP_DETECTION_OF_CALCIUM_ION	0.0386076	0.0518661	-0.0132585	0.0338284	0.0776973
GOBP_POLYSACCHARIDE_METABOLIC_PROCESS	0.0666074	0.0671125	-0.000505089	0.69741	0.782623
GOBP_REGULATION_OF_GLYCOGEN_CATABOLIC_PROCESS	0.23392	0.247038	-0.0131175	0.00812613	0.0262058
GOBP_DISACCHARIDE_METABOLIC_PROCESS	0.0799673	0.0808795	-0.000912257	0.936525	0.957621
GOBP_MONOSACCHARIDE_METABOLIC_PROCESS	0.149485	0.151438	-0.00195278	0.0397317	0.0881593
GOBP_FRUCTOSE_METABOLIC_PROCESS	0.106468	0.119249	-0.012781	0.346398	0.46766
GOBP_FRUCTOSE_6_PHOSPHATE_METABOLIC_PROCESS	0.244934	0.263758	-0.0188236	0.0713002	0.137154
GOBP_FRUCTOSE_2_6_BISPHOSPHATE_METABOLIC_PROCESS	0.0223316	0.0599996	-0.037668	0.000837481	0.00506253
GOBP_FUCOSE_METABOLIC_PROCESS	0.0949158	0.0845554	0.0103604	0.00790378	0.025663
GOBP_GLUCOSE_METABOLIC_PROCESS	0.149302	0.153426	-0.00412407	0.000326808	0.00267719
GOBP_GLUCOSE_CATABOLIC_PROCESS	0.209965	0.226258	-0.0162932	0.000637694	0.00418494
GOBP_UDP_GLUCOSE_METABOLIC_PROCESS	0.230617	0.230684	-6.73701e-05	0.760749	0.832212
GOBP_GALACTOSE_METABOLIC_PROCESS	0.178682	0.158745	0.0199366	0.0308046	0.0721473
GOBP_MANNOSE_METABOLIC_PROCESS	0.200319	0.180643	0.0196761	0.00459454	0.0173255
GOBP_INOSITOL_METABOLIC_PROCESS	0.0817993	0.0971894	-0.0153901	0.00613504	0.0212255
GOBP_AMINOGLYCAN_METABOLIC_PROCESS	0.0797277	0.0912278	-0.0115001	0.0553663	0.113227
GOBP_AMINOGLYCAN_BIOSYNTHETIC_PROCESS	0.0950878	0.110389	-0.0153015	0.00501515	0.0183203
GOBP_AMINOGLYCAN_CATABOLIC_PROCESS	0.101902	0.123246	-0.0213441	0.0616027	0.123119
GOBP_PROTEOGLYCAN_METABOLIC_PROCESS	0.0653628	0.0906131	-0.0252503	0.000616107	0.0040999
GOBP_CHITIN_METABOLIC_PROCESS	0.0499215	-0.0033457	0.0532671	2.75663e-05	0.000654882
GOBP_AMINO_SUGAR_METABOLIC_PROCESS	0.121841	0.109072	0.012769	0.00341306	0.0137974
GOBP_N_ACETYLGLUCOSAMINE_METABOLIC_PROCESS	0.115026	0.10885	0.00617601	0.172816	0.273641
GOBP_UDP_N_ACETYLGLUCOSAMINE_METABOLIC_PROCESS	0.157746	0.152011	0.00573502	0.127887	0.216446
GOBP_UDP_N_ACETYLGLUCOSAMINE_BIOSYNTHETIC_PROCESS	0.178103	0.176106	0.00199696	0.825735	0.880331
GOBP_N_ACETYLNEURAMINATE_METABOLIC_PROCESS	0.221239	0.194473	0.0267657	0.000706752	0.00450136
GOBP_URONIC_ACID_METABOLIC_PROCESS	-0.165787	-0.174974	0.00918626	0.0742901	0.141682
GOBP_ALCOHOL_METABOLIC_PROCESS	0.104134	0.104658	-0.000524641	0.270951	0.386214
GOBP_ETHANOL_METABOLIC_PROCESS	-0.00318166	-0.0025845	-0.000597158	0.407009	0.525593
GOBP_ETHANOL_CATABOLIC_PROCESS	-0.0458498	-0.0263805	-0.0194693	0.891938	0.927329
GOBP_ETHANOL_OXIDATION	0.109354	0.0955794	0.0137749	0.0425174	0.0927522
GOBP_GLYCEROL_3_PHOSPHATE_METABOLIC_PROCESS	-0.0282925	-0.0442102	0.0159177	0.0425174	0.0927522
GOBP_CELLULAR_GLUCAN_METABOLIC_PROCESS	0.0807952	0.0831293	-0.00233412	0.239664	0.352764
GOBP_CELLULAR_ALDEHYDE_METABOLIC_PROCESS	0.12307	0.119612	0.00345807	0.266894	0.382112
GOBP_ACETYL_COA_METABOLIC_PROCESS	0.130622	0.131193	-0.000571187	0.818446	0.874916
GOBP_ACETYL_COA_BIOSYNTHETIC_PROCESS	0.167552	0.161809	0.00574327	0.0379619	0.0849731
GOBP_ACETYL_COA_BIOSYNTHETIC_PROCESS_FROM_PYRUVATE	0.15374	0.139397	0.0143427	0.00156643	0.00787857
GOBP_LACTATE_METABOLIC_PROCESS	0.184589	0.179147	0.0054416	0.118769	0.204213
GOBP_PYRUVATE_METABOLIC_PROCESS	0.160292	0.16166	-0.00136889	0.127887	0.216446
GOBP_TRICARBOXYLIC_ACID_CYCLE	0.291265	0.281615	0.00964995	0.000262974	0.00231385
GOBP_CITRATE_METABOLIC_PROCESS	0.331387	0.326881	0.00450603	0.287601	0.405246
GOBP_ISOCITRATE_METABOLIC_PROCESS	0.393425	0.388778	0.0046469	0.0175452	0.046974
GOBP_2_OXOGLUTARATE_METABOLIC_PROCESS	0.233855	0.228079	0.00577591	0.0507643	0.106255
GOBP_SUCCINYL_COA_METABOLIC_PROCESS	0.267003	0.242462	0.0245406	0.000102959	0.00129188
GOBP_SUCCINATE_METABOLIC_PROCESS	0.284892	0.259827	0.0250645	0.00790378	0.025663
GOBP_OXALOACETATE_METABOLIC_PROCESS	0.286832	0.2762	0.0106315	0.0068717	0.0231012
GOBP_MALATE_METABOLIC_PROCESS	0.168037	0.164952	0.0030848	0.642811	0.736901
GOBP_REGULATION_OF_CARBOHYDRATE_METABOLIC_PROCESS	0.134982	0.138189	-0.00320715	0.00531458	0.0191588
GOBP_REGULATION_OF_GLUCONEOGENESIS	0.125287	0.131106	-0.00581984	0.0822149	0.153429
GOBP_ENERGY_RESERVE_METABOLIC_PROCESS	0.0728321	0.0738262	-0.000994069	0.313847	0.43399
GOBP_NADH_OXIDATION	0.0554191	0.00921481	0.0462043	0.000262974	0.00231385
GOBP_OXIDATIVE_PHOSPHORYLATION	0.337111	0.334253	0.00285741	0.243429	0.357053
GOBP_MITOCHONDRIAL_ELECTRON_TRANSPORT_NADH_TO_UBIQUINONE	0.352299	0.346968	0.00533126	0.118769	0.204213
GOBP_MITOCHONDRIAL_ELECTRON_TRANSPORT_UBIQUINOL_TO_CYTOCHROME_C	0.399341	0.396942	0.00239945	0.683598	0.771497
GOBP_MITOCHONDRIAL_ELECTRON_TRANSPORT_CYTOCHROME_C_TO_OXYGEN	0.383823	0.381672	0.00215108	0.0805774	0.150926
GOBP_REGULATION_OF_NUCLEOTIDE_METABOLIC_PROCESS	0.121089	0.121334	-0.000244213	0.450719	0.568545
GOBP_PURINE_NUCLEOBASE_METABOLIC_PROCESS	0.206234	0.205929	0.000305218	0.877144	0.918379
GOBP_PURINE_NUCLEOSIDE_CATABOLIC_PROCESS	0.252137	0.223766	0.0283713	0.00284439	0.0121171
GOBP_PURINE_RIBONUCLEOSIDE_SALVAGE	0.231291	0.223371	0.00791974	0.0629173	0.124767
GOBP_AMP_BIOSYNTHETIC_PROCESS	0.273993	0.263043	0.0109502	0.0260697	0.0634125
GOBP_CAMP_BIOSYNTHETIC_PROCESS	-0.0707404	-0.0528471	-0.0178933	0.114405	0.197999
GOBP_ADP_BIOSYNTHETIC_PROCESS	0.110601	0.113132	-0.00253083	0.921634	0.948107
GOBP_CGMP_BIOSYNTHETIC_PROCESS	-0.11121	-0.130073	0.0188633	0.275051	0.390729
GOBP_GTP_BIOSYNTHETIC_PROCESS	0.170548	0.188257	-0.0177085	0.118769	0.204213
GOBP_IMP_BIOSYNTHETIC_PROCESS	0.228997	0.2312	-0.00220233	0.603072	0.703683
GOBP_DE_NOVO_IMP_BIOSYNTHETIC_PROCESS	0.260104	0.272383	-0.0122789	0.0758231	0.144143
GOBP_CAMP_CATABOLIC_PROCESS	-0.0228104	-0.0251857	0.00237529	0.491055	0.605807
GOBP_PYRIMIDINE_NUCLEOBASE_METABOLIC_PROCESS	0.199329	0.214836	-0.0155072	0.00613504	0.0212255
GOBP_DE_NOVO_PYRIMIDINE_NUCLEOBASE_BIOSYNTHETIC_PROCESS	0.197685	0.224138	-0.0264535	0.00142177	0.00736408
GOBP_PYRIMIDINE_NUCLEOSIDE_METABOLIC_PROCESS	0.144387	0.135851	0.00853681	0.114405	0.197999
GOBP_PYRIMIDINE_NUCLEOTIDE_METABOLIC_PROCESS	0.197743	0.208738	-0.0109943	0.0230854	0.0575279
GOBP_PYRIMIDINE_NUCLEOTIDE_BIOSYNTHETIC_PROCESS	0.196718	0.206481	-0.00976331	0.0101162	0.0307981
GOBP_UMP_BIOSYNTHETIC_PROCESS	0.195266	0.212362	-0.0170957	0.00408344	0.0158081
GOBP_UTP_BIOSYNTHETIC_PROCESS	0.140362	0.161372	-0.0210093	0.0175452	0.046974
GOBP_PYRIMIDINE_NUCLEOTIDE_CATABOLIC_PROCESS	0.196706	0.2071	-0.0103937	0.106056	0.186817
GOBP_DNA_REPLICATION	0.194322	0.209781	-0.0154589	0.00882717	0.0279357
GOBP_DNA_DEPENDENT_DNA_REPLICATION	0.1963	0.21366	-0.0173604	0.015045	0.0417221
GOBP_MITOCHONDRIAL_DNA_REPLICATION	0.215601	0.223614	-0.00801252	0.439549	0.557315
GOBP_DNA_TOPOLOGICAL_CHANGE	0.319404	0.330332	-0.0109287	0.00183795	0.00883876
GOBP_DNA_LIGATION	0.238302	0.240728	-0.00242585	0.283376	0.400479
GOBP_DNA_UNWINDING_INVOLVED_IN_DNA_REPLICATION	0.276743	0.301061	-0.0243187	0.0248382	0.061063
GOBP_DNA_REPLICATION_SYNTHESIS_OF_RNA_PRIMER	0.0522868	0.0734053	-0.0211185	0.125558	0.213365
GOBP_DNA_REPLICATION_INITIATION	0.207266	0.226862	-0.019595	0.0146603	0.0409101
GOBP_DNA_STRAND_ELONGATION_INVOLVED_IN_DNA_REPLICATION	0.260265	0.289429	-0.0291639	0.00321292	0.013198
GOBP_REGULATION_OF_DNA_REPLICATION	0.185199	0.197145	-0.0119463	0.013207	0.0378777
GOBP_RNA_DEPENDENT_DNA_BIOSYNTHETIC_PROCESS	0.273394	0.274372	-0.000978293	0.884536	0.92192
GOBP_REGULATION_OF_DNA_REPAIR	0.188116	0.194953	-0.0068369	0.0179956	0.0478561
GOBP_TRANSCRIPTION_COUPLED_NUCLEOTIDE_EXCISION_REPAIR	0.304382	0.309337	-0.00495501	0.0890369	0.163422
GOBP_BASE_EXCISION_REPAIR	0.240796	0.25785	-0.0170542	0.00267498	0.0115965
GOBP_BASE_EXCISION_REPAIR_AP_SITE_FORMATION	0.172653	0.191463	-0.0188095	0.0805774	0.150926
GOBP_BASE_EXCISION_REPAIR_GAP_FILLING	0.277771	0.296529	-0.0187575	0.00649398	0.0221979
GOBP_NUCLEOTIDE_EXCISION_REPAIR	0.259911	0.267838	-0.00792678	0.0166741	0.045082
GOBP_PYRIMIDINE_DIMER_REPAIR	0.204119	0.216043	-0.0119238	0.262879	0.378263
GOBP_NUCLEOTIDE_EXCISION_REPAIR_PREINCISION_COMPLEX_STABILIZATION	0.224947	0.233766	-0.00881854	0.158523	0.256131
GOBP_NUCLEOTIDE_EXCISION_REPAIR_PREINCISION_COMPLEX_ASSEMBLY	0.292873	0.292626	0.000246367	0.69741	0.782623
GOBP_NUCLEOTIDE_EXCISION_REPAIR_DNA_GAP_FILLING	0.3404	0.350891	-0.0104912	0.0175452	0.046974
GOBP_MISMATCH_REPAIR	0.164477	0.175713	-0.0112367	0.0308046	0.0721473
GOBP_POSTREPLICATION_REPAIR	0.281583	0.287365	-0.00578209	0.247236	0.361446
GOBP_DOUBLE_STRAND_BREAK_REPAIR	0.154988	0.164664	-0.00967611	0.041571	0.0913306
GOBP_DNA_MODIFICATION	0.127183	0.130034	-0.00285116	0.327543	0.448233
GOBP_DNA_METHYLATION	0.102346	0.112462	-0.010116	0.018456	0.0488436
GOBP_DNA_DEALKYLATION_INVOLVED_IN_DNA_REPAIR	0.223824	0.228604	-0.00478011	0.262879	0.378263
GOBP_DNA_CATABOLIC_PROCESS	0.147975	0.140662	0.00731229	0.0629173	0.124767
GOBP_APOPTOTIC_DNA_FRAGMENTATION	0.172365	0.168583	0.00378247	0.181843	0.285021
GOBP_DNA_RECOMBINATION	0.15464	0.162494	-0.00785465	0.14004	0.232271
GOBP_MITOTIC_RECOMBINATION	0.0920035	0.107639	-0.0156351	0.137541	0.229193
GOBP_DNA_PACKAGING	0.108355	0.112912	-0.00455762	0.14004	0.232271
GOBP_CHROMATIN_ASSEMBLY_OR_DISASSEMBLY	0.1194	0.12145	-0.00205058	0.279192	0.395587
GOBP_NUCLEOSOME_ASSEMBLY	0.060715	0.063848	-0.00313298	0.642811	0.736901
GOBP_CHROMATIN_REMODELING	0.160459	0.163942	-0.00348302	0.14004	0.232271
GOBP_CHROMATIN_SILENCING	0.12254	0.121401	0.00113876	0.346398	0.46766
GOBP_DNA_METHYLATION_DEPENDENT_HETEROCHROMATIN_ASSEMBLY	0.228684	0.231687	-0.00300278	0.603072	0.703683
GOBP_CHROMATIN_SILENCING_AT_TELOMERE	0.184984	0.192318	-0.00733416	0.110168	0.192348
GOBP_REGULATION_OF_GENE_EXPRESSION_BY_GENETIC_IMPRINTING	0.0671584	0.0741676	-0.00700924	0.118769	0.204213
GOBP_DNA_TEMPLATED_TRANSCRIPTION_INITIATION	0.175953	0.182558	-0.0066045	0.000434625	0.00324693
GOBP_DNA_TEMPLATED_TRANSCRIPTION_TERMINATION	0.280088	0.289968	-0.00988056	0.0553663	0.113227
GOBP_DNA_TEMPLATED_TRANSCRIPTION_ELONGATION	0.258419	0.265848	-0.00742878	0.0242415	0.0598439
GOBP_REGULATION_OF_TRANSCRIPTION_BY_RNA_POLYMERASE_I	0.303636	0.316142	-0.0125065	0.00113082	0.00627187
GOBP_REGULATION_OF_TRANSCRIPTION_BY_RNA_POLYMERASE_III	0.153027	0.161287	-0.00825967	0.110168	0.192348
GOBP_TRANSCRIPTION_BY_RNA_POLYMERASE_I	0.257267	0.271241	-0.0139743	0.00137636	0.00720214
GOBP_TRANSCRIPTION_INITIATION_FROM_RNA_POLYMERASE_I_PROMOTER	0.247621	0.263286	-0.0156653	0.00229103	0.0103605
GOBP_TRANSCRIPTION_ELONGATION_FROM_RNA_POLYMERASE_I_PROMOTER	0.20067	0.213853	-0.0131822	0.0518837	0.107963
GOBP_TERMINATION_OF_RNA_POLYMERASE_I_TRANSCRIPTION	0.238185	0.251754	-0.0135694	0.0198997	0.0516668
GOBP_TRANSCRIPTION_INITIATION_FROM_RNA_POLYMERASE_II_PROMOTER	0.183924	0.191512	-0.00758771	0.000150757	0.00162794
GOBP_TRANSCRIPTION_ELONGATION_FROM_RNA_POLYMERASE_II_PROMOTER	0.271883	0.276741	-0.00485829	0.108096	0.189428
GOBP_TERMINATION_OF_RNA_POLYMERASE_II_TRANSCRIPTION	0.319435	0.32481	-0.00537523	0.332193	0.453204
GOBP_MRNA_SPLICE_SITE_SELECTION	0.277156	0.283169	-0.0060129	0.360984	0.482508
GOBP_MRNA_CLEAVAGE	0.242339	0.249775	-0.00743582	0.211014	0.319435
GOBP_ADENOSINE_TO_INOSINE_EDITING	0.0538975	0.0441576	0.00973987	0.0656161	0.128864
GOBP_TRANSCRIPTION_BY_RNA_POLYMERASE_III	0.225482	0.236935	-0.0114532	0.00563007	0.0199431
GOBP_TRANSCRIPTION_INITIATION_FROM_RNA_POLYMERASE_III_PROMOTER	0.225503	0.251666	-0.0261632	0.00563007	0.0199431
GOBP_MITOCHONDRIAL_TRANSCRIPTION	0.197625	0.195504	0.00212071	0.981313	0.987409
GOBP_MRNA_3_END_PROCESSING_BY_STEM_LOOP_BINDING_AND_CLEAVAGE	0.203681	0.217931	-0.0142497	0.247236	0.361446
GOBP_TRNA_METABOLIC_PROCESS	0.204806	0.21042	-0.00561315	0.322935	0.443716
GOBP_TRNA_MODIFICATION	0.159351	0.169673	-0.0103214	0.228615	0.33987
GOBP_RNA_CATABOLIC_PROCESS	0.317483	0.316857	0.000625904	0.94398	0.962206
GOBP_RNA_LOCALIZATION	0.280285	0.283898	-0.00361326	0.0603109	0.121046
GOBP_RNA_EXPORT_FROM_NUCLEUS	0.289861	0.293576	-0.00371543	0.125558	0.213365
GOBP_MRNA_EXPORT_FROM_NUCLEUS	0.286397	0.291809	-0.00541207	0.114405	0.197999
GOBP_TRANSLATIONAL_INITIATION	0.389262	0.388974	0.000288282	0.521012	0.63215
GOBP_TRANSLATIONAL_ELONGATION	0.299401	0.300565	-0.00116452	0.869763	0.913199
GOBP_TRANSLATIONAL_TERMINATION	0.318397	0.320362	-0.00196596	0.914198	0.94318
GOBP_REGULATION_OF_TRANSLATIONAL_INITIATION	0.319331	0.319136	0.000194639	0.676732	0.765566
GOBP_REGULATION_OF_TRANSLATIONAL_ELONGATION	0.177226	0.176876	0.00034994	0.221453	0.331505
GOBP_REGULATION_OF_TRANSLATIONAL_TERMINATION	0.251765	0.252593	-0.000827949	0.629443	0.725896
GOBP_REGULATION_OF_TRANSLATIONAL_FIDELITY	0.23154	0.240498	-0.00895785	0.0518837	0.107963
GOBP_TRANSLATIONAL_READTHROUGH	0.267676	0.254335	0.0133405	0.0162529	0.0442962
GOBP_PROTEIN_FOLDING	0.255509	0.255475	3.45039e-05	0.570827	0.676357
GOBP_DE_NOVO_PROTEIN_FOLDING	0.29256	0.285857	0.00670271	0.0518837	0.107963
GOBP_SIGNAL_PEPTIDE_PROCESSING	0.282386	0.274563	0.0078231	0.00932406	0.0290059
GOBP_PROTEIN_DEPHOSPHORYLATION	0.168731	0.167013	0.00171813	0.0541844	0.111353
GOBP_PROTEIN_ADP_RIBOSYLATION	0.223672	0.204393	0.0192793	2.38919e-06	0.000348357
GOBP_PROTEIN_ACETYLATION	0.174917	0.177464	-0.00254701	0.0541844	0.111353
GOBP_N_TERMINAL_PROTEIN_AMINO_ACID_ACETYLATION	0.183083	0.183958	-0.000875265	0.833039	0.886526
GOBP_PROTEIN_SULFATION	0.0249976	0.0365084	-0.0115107	0.188052	0.291484
GOBP_PROTEIN_METHYLATION	0.177318	0.185296	-0.00797721	0.0068717	0.0231012
GOBP_PROTEIN_DEMETHYLATION	0.17797	0.186427	-0.00845772	0.0248382	0.061063
GOBP_PROTEIN_N_LINKED_GLYCOSYLATION	0.207742	0.202565	0.00517738	0.114405	0.197999
GOBP_DOLICHYL_DIPHOSPHATE_BIOSYNTHETIC_PROCESS	0.211096	0.192835	0.0182607	0.0656161	0.128864
GOBP_OLIGOSACCHARIDE_LIPID_INTERMEDIATE_BIOSYNTHETIC_PROCESS	0.144495	0.149692	-0.00519773	0.811173	0.869619
GOBP_N_GLYCAN_PROCESSING	0.121503	0.104729	0.0167734	0.000150757	0.00162794
GOBP_PROTEIN_O_LINKED_GLYCOSYLATION	0.0623018	0.0704157	-0.00811389	0.100117	0.178786
GOBP_N_TERMINAL_PROTEIN_LIPIDATION	0.0570579	0.0427395	0.0143184	0.13025	0.21987
GOBP_C_TERMINAL_PROTEIN_LIPIDATION	0.0693899	0.0711015	-0.00171162	0.782249	0.848826
GOBP_GPI_ANCHOR_METABOLIC_PROCESS	0.13192	0.145139	-0.0132195	0.00579407	0.0204023
GOBP_MEMBRANE_PROTEIN_ECTODOMAIN_PROTEOLYSIS	0.245576	0.235196	0.0103796	0.0434819	0.0941646
GOBP_PROTEIN_MONOUBIQUITINATION	0.255741	0.262246	-0.00650504	0.194416	0.299136
GOBP_PROTEIN_QUALITY_CONTROL_FOR_MISFOLDED_OR_INCOMPLETELY_SYNTHESIZED_PROTEINS	0.269036	0.268497	0.000538204	0.270951	0.386214
GOBP_GLYCOPROTEIN_CATABOLIC_PROCESS	0.195297	0.187272	0.00802492	0.336885	0.458465
GOBP_PROTEIN_DEGLYCOSYLATION	0.281272	0.263433	0.0178388	0.000404926	0.00307994
GOBP_CELLULAR_AMINO_ACID_METABOLIC_PROCESS	0.152859	0.153716	-0.000857006	0.69741	0.782623
GOBP_REGULATION_OF_CELLULAR_AMINO_ACID_METABOLIC_PROCESS	0.317847	0.314111	0.0037364	0.0308046	0.0721473
GOBP_ALANINE_CATABOLIC_PROCESS	-0.203193	-0.189757	-0.0134362	0.217933	0.327543
GOBP_ARGININE_METABOLIC_PROCESS	0.0433381	0.0284905	0.0148475	0.00321292	0.013198
GOBP_ARGININE_BIOSYNTHETIC_PROCESS	-0.0215472	-0.0268824	0.00533522	0.153063	0.24963
GOBP_ARGININE_CATABOLIC_PROCESS	0.0856367	0.0918812	-0.00624452	0.36593	0.486474
GOBP_ASPARAGINE_METABOLIC_PROCESS	0.171229	0.170966	0.000262985	0.862393	0.908674
GOBP_ASPARTATE_METABOLIC_PROCESS	0.157596	0.137685	0.0199111	0.0128641	0.0371637
GOBP_CYSTEINE_METABOLIC_PROCESS	-0.00362007	-0.00135477	-0.0022653	0.862393	0.908674
GOBP_GLUTAMATE_METABOLIC_PROCESS	0.055079	0.0472724	0.00780663	0.0758231	0.144143
GOBP_GLUTAMATE_BIOSYNTHETIC_PROCESS	0.155188	0.143542	0.0116464	0.0518837	0.107963
GOBP_GLUTAMATE_CATABOLIC_PROCESS	0.165407	0.154959	0.0104478	0.00932406	0.0290059
GOBP_GLUTAMINE_METABOLIC_PROCESS	0.112717	0.139279	-0.0265621	0.000782707	0.00482556
GOBP_GLYCINE_METABOLIC_PROCESS	0.051292	0.0534962	-0.00220417	0.327543	0.448233
GOBP_GLYCINE_BIOSYNTHETIC_PROCESS	0.084465	0.0960357	-0.0115706	0.258905	0.374284
GOBP_HISTIDINE_METABOLIC_PROCESS	-0.0872545	-0.118327	0.031073	3.67353e-05	0.000743784
GOBP_HISTIDINE_CATABOLIC_PROCESS	-0.130561	-0.165973	0.0354125	0.000111193	0.00135234
GOBP_ISOLEUCINE_METABOLIC_PROCESS	0.199565	0.180478	0.0190871	0.0346228	0.0790128
GOBP_LEUCINE_METABOLIC_PROCESS	0.18039	0.170777	0.00961304	0.108096	0.189428
GOBP_LEUCINE_CATABOLIC_PROCESS	0.184893	0.165954	0.0189386	0.00487122	0.0179324
GOBP_LYSINE_METABOLIC_PROCESS	0.0999272	0.103112	-0.00318484	0.642811	0.736901
GOBP_METHIONINE_METABOLIC_PROCESS	0.0935647	0.0881592	0.00540552	0.0464871	0.0993146
GOBP_L_PHENYLALANINE_METABOLIC_PROCESS	0.0121135	-0.00142846	0.013542	0.360984	0.482508
GOBP_PROLINE_METABOLIC_PROCESS	0.132032	0.139299	-0.00726655	0.0698427	0.134933
GOBP_PROLINE_BIOSYNTHETIC_PROCESS	0.282027	0.299037	-0.0170101	0.0541844	0.111353
GOBP_L_SERINE_METABOLIC_PROCESS	0.177528	0.188168	-0.0106407	0.0908118	0.165953
GOBP_L_SERINE_BIOSYNTHETIC_PROCESS	0.306177	0.321062	-0.0148855	0.085571	0.158406
GOBP_L_SERINE_CATABOLIC_PROCESS	0.0330064	0.0387178	-0.00571143	0.116571	0.201211
GOBP_THREONINE_METABOLIC_PROCESS	0.176338	0.190569	-0.0142311	0.247236	0.361446
GOBP_TRYPTOPHAN_METABOLIC_PROCESS	0.0202071	0.000131181	0.0200759	0.00109407	0.00613972
GOBP_TRYPTOPHAN_CATABOLIC_PROCESS	-0.00645595	-0.0322098	0.0257538	0.000659984	0.00430348
GOBP_TYROSINE_METABOLIC_PROCESS	-0.178485	-0.181441	0.00295601	0.869763	0.913199
GOBP_TYROSINE_CATABOLIC_PROCESS	-0.153759	-0.162635	0.0088767	0.31837	0.438797
GOBP_VALINE_METABOLIC_PROCESS	0.16239	0.163899	-0.00150979	0.996262	0.996962
GOBP_CELLULAR_MODIFIED_AMINO_ACID_METABOLIC_PROCESS	0.0792537	0.0743125	0.00494124	0.026705	0.0644737
GOBP_CELLULAR_BIOGENIC_AMINE_METABOLIC_PROCESS	0.0143639	0.0137296	0.00063422	0.275051	0.390729
GOBP_AMINO_ACID_BETAINE_METABOLIC_PROCESS	0.035343	0.0385825	-0.00323953	0.782249	0.848826
GOBP_AMINO_ACID_BETAINE_BIOSYNTHETIC_PROCESS	0.118022	0.118063	-4.04806e-05	0.936525	0.957621
GOBP_INDOLALKYLAMINE_METABOLIC_PROCESS	-0.0590745	-0.0733003	0.0142258	0.00790378	0.025663
GOBP_THYROID_HORMONE_GENERATION	-0.0357832	-0.0595249	0.0237417	0.0805774	0.150926
GOBP_ORNITHINE_METABOLIC_PROCESS	0.0890118	0.0912682	-0.00225639	0.386136	0.505788
GOBP_POLYAMINE_METABOLIC_PROCESS	0.227608	0.231069	-0.00346107	0.869763	0.913199
GOBP_POLYAMINE_BIOSYNTHETIC_PROCESS	0.27409	0.279762	-0.00567232	0.0890369	0.163422
GOBP_PHOSPHAGEN_METABOLIC_PROCESS	-0.0497612	-0.0549894	0.00522819	0.704353	0.788305
GOBP_CREATINE_METABOLIC_PROCESS	0.0270409	0.0484236	-0.0213826	0.0315379	0.0735987
GOBP_PROTEIN_TARGETING	0.273707	0.270588	0.00311927	0.026705	0.0644737
GOBP_NLS_BEARING_PROTEIN_IMPORT_INTO_NUCLEUS	0.114751	0.120371	-0.00562031	0.175787	0.277544
GOBP_PROTEIN_TARGETING_TO_MEMBRANE	0.321714	0.32293	-0.00121663	0.462048	0.578636
GOBP_COTRANSLATIONAL_PROTEIN_TARGETING_TO_MEMBRANE	0.467573	0.465955	0.00161801	0.211014	0.319435
GOBP_SRP_DEPENDENT_COTRANSLATIONAL_PROTEIN_TARGETING_TO_MEMBRANE_TRANSLOCATION	0.303446	0.300229	0.00321713	0.782249	0.848826
GOBP_POSTTRANSLATIONAL_PROTEIN_TARGETING_TO_ENDOPLASMIC_RETICULUM_MEMBRANE	0.354142	0.357965	-0.00382297	0.0434819	0.0941646
GOBP_PROTEIN_RETENTION_IN_ER_LUMEN	0.259027	0.27623	-0.0172028	0.000483008	0.00349128
GOBP_PROTEIN_TARGETING_TO_LYSOSOME	0.278932	0.276539	0.00239271	0.690491	0.776939
GOBP_PROTEIN_TARGETING_TO_VACUOLE	0.222618	0.225178	-0.00256017	0.789453	0.853007
GOBP_PROTEIN_TARGETING_TO_MITOCHONDRION	0.265324	0.267245	-0.00192046	0.97384	0.981414
GOBP_PROTEIN_PROCESSING_INVOLVED_IN_PROTEIN_TARGETING_TO_MITOCHONDRION	0.0914279	0.0937649	-0.00233698	0.782249	0.848826
GOBP_FATTY_ACID_METABOLIC_PROCESS	0.0861492	0.0791456	0.00700358	0.00120776	0.00654581
GOBP_FATTY_ACID_BIOSYNTHETIC_PROCESS	0.0868802	0.0884937	-0.00161356	0.417692	0.536571
GOBP_FATTY_ACID_BETA_OXIDATION	0.134982	0.132488	0.00249476	0.135077	0.226037
GOBP_UNSATURATED_FATTY_ACID_BIOSYNTHETIC_PROCESS	0.149418	0.142289	0.00712888	0.35608	0.477565
GOBP_NEUTRAL_LIPID_METABOLIC_PROCESS	0.0194572	0.0118789	0.00757834	0.00124802	0.0067079
GOBP_MONOACYLGLYCEROL_BIOSYNTHETIC_PROCESS	-0.0702536	-0.0757628	0.00550915	0.450719	0.568545
GOBP_TRIGLYCERIDE_METABOLIC_PROCESS	0.017714	0.0121936	0.00552036	0.0101162	0.0307981
GOBP_MEMBRANE_LIPID_METABOLIC_PROCESS	0.132773	0.123137	0.00963667	0.0475269	0.101021
GOBP_PHOSPHOLIPID_METABOLIC_PROCESS	0.122697	0.119655	0.00304143	0.0346228	0.0790128
GOBP_PHOSPHATIDYLETHANOLAMINE_BIOSYNTHETIC_PROCESS	0.0915321	0.0977686	-0.00623654	0.360984	0.482508
GOBP_GLYCEROPHOSPHOLIPID_METABOLIC_PROCESS	0.127441	0.125689	0.0017528	0.0758231	0.144143
GOBP_DIACYLGLYCEROL_BIOSYNTHETIC_PROCESS	-0.0198526	-0.0309126	0.01106	0.026705	0.0644737
GOBP_PHOSPHATIDYLGLYCEROL_BIOSYNTHETIC_PROCESS	0.0321112	0.0459575	-0.0138464	0.0125292	0.0363434
GOBP_PHOSPHATIDYLCHOLINE_BIOSYNTHETIC_PROCESS	0.135079	0.138502	-0.00342298	0.391292	0.511132
GOBP_CDP_CHOLINE_PATHWAY	0.0899978	0.102571	-0.0125728	0.169883	0.270077
GOBP_PHOSPHATIDYLSERINE_METABOLIC_PROCESS	0.0604547	0.0578066	0.00264812	0.877144	0.918379
GOBP_PHOSPHATIDYLINOSITOL_BIOSYNTHETIC_PROCESS	0.151573	0.152905	-0.00133213	0.825735	0.880331
GOBP_GLYCEROL_ETHER_METABOLIC_PROCESS	0.18711	0.175774	0.0113354	0.00501515	0.0183203
GOBP_SPHINGOLIPID_METABOLIC_PROCESS	0.137158	0.124224	0.0129345	0.00259378	0.011355
GOBP_CERAMIDE_METABOLIC_PROCESS	0.122501	0.107419	0.015082	0.000195908	0.00188426
GOBP_GLYCOSYLCERAMIDE_METABOLIC_PROCESS	0.123995	0.0931242	0.0308709	3.52677e-05	0.000732808
GOBP_GLUCOSYLCERAMIDE_METABOLIC_PROCESS	0.278979	0.221692	0.0572869	1.029e-06	0.000348357
GOBP_SPHINGOMYELIN_METABOLIC_PROCESS	0.141453	0.116706	0.0247468	2.75663e-05	0.000654882
GOBP_SPHINGOMYELIN_CATABOLIC_PROCESS	0.148284	0.124872	0.0234125	8.15747e-05	0.00115125
GOBP_SPHINGOMYELIN_BIOSYNTHETIC_PROCESS	0.127152	0.112903	0.0142494	0.0541844	0.111353
GOBP_GLYCOSPHINGOLIPID_METABOLIC_PROCESS	0.139287	0.122404	0.0168838	1.18638e-05	0.000464579
GOBP_GLYCOSPHINGOLIPID_BIOSYNTHETIC_PROCESS	0.00715752	-0.0161811	0.0233386	8.15747e-05	0.00115125
GOBP_GANGLIOSIDE_CATABOLIC_PROCESS	0.142938	0.129667	0.0132709	0.00932406	0.0290059
GOBP_ICOSANOID_METABOLIC_PROCESS	0.0539474	0.0377573	0.0161901	0.00473105	0.0176258
GOBP_LEUKOTRIENE_METABOLIC_PROCESS	0.0380692	0.00945843	0.0286108	0.000500221	0.0035794
GOBP_PROSTANOID_METABOLIC_PROCESS	0.151744	0.139474	0.0122702	0.0198997	0.0516668
GOBP_STEROID_BIOSYNTHETIC_PROCESS	0.0919985	0.093225	-0.00122648	0.434024	0.551979
GOBP_BILE_ACID_BIOSYNTHETIC_PROCESS	0.00402348	-0.00365589	0.00767937	0.00547027	0.0196209
GOBP_C21_STEROID_HORMONE_BIOSYNTHETIC_PROCESS	0.0663559	0.0876581	-0.0213022	0.00311692	0.0128853
GOBP_PROGESTERONE_BIOSYNTHETIC_PROCESS	0.0127292	0.0446711	-0.031942	0.0125292	0.0363434
GOBP_ANDROGEN_BIOSYNTHETIC_PROCESS	-0.0479373	-0.0465571	-0.00138017	0.97384	0.981414
GOBP_ESTROGEN_BIOSYNTHETIC_PROCESS	-0.0236743	-0.0327108	0.00903647	0.251084	0.365946
GOBP_GLUCOCORTICOID_BIOSYNTHETIC_PROCESS	-0.0243103	-0.00580987	-0.0185005	0.00932406	0.0290059
GOBP_STEROID_CATABOLIC_PROCESS	0.0472084	0.0308693	0.0163391	0.0371024	0.0834161
GOBP_CHOLESTEROL_CATABOLIC_PROCESS	0.0677226	0.0420593	0.0256633	0.0530236	0.109536
GOBP_ANDROGEN_CATABOLIC_PROCESS	0.140563	0.135695	0.00486795	0.327543	0.448233
GOBP_ISOPRENOID_METABOLIC_PROCESS	0.0220478	0.0270949	-0.00504707	0.521012	0.63215
GOBP_TERPENOID_METABOLIC_PROCESS	-0.00623279	0.000225533	-0.00645832	0.396489	0.515841
GOBP_ONE_CARBON_METABOLIC_PROCESS	0.0643676	0.0634117	0.000955875	0.656295	0.748386
GOBP_NADH_METABOLIC_PROCESS	0.211631	0.21749	-0.0058588	0.0963077	0.173901
GOBP_NADP_METABOLIC_PROCESS	0.199913	0.197668	0.00224423	0.207615	0.315227
GOBP_NADPH_REGENERATION	0.288758	0.295401	-0.00664319	0.0198997	0.0516668
GOBP_UBIQUINONE_METABOLIC_PROCESS	0.184018	0.178539	0.00547868	0.570827	0.676357
GOBP_GLUTATHIONE_METABOLIC_PROCESS	0.127204	0.115777	0.0114277	0.0051629	0.0187543
GOBP_GLUTATHIONE_CATABOLIC_PROCESS	-0.0889678	-0.101008	0.0120401	0.23594	0.348289
GOBP_ATP_BIOSYNTHETIC_PROCESS	0.283878	0.278085	0.00579368	0.0179956	0.0478561
GOBP_FOLIC_ACID_CONTAINING_COMPOUND_METABOLIC_PROCESS	0.133355	0.125641	0.00771385	0.309366	0.428877
GOBP_VITAMIN_METABOLIC_PROCESS	0.0651274	0.0586654	0.00646194	0.0112655	0.0335096
GOBP_WATER_SOLUBLE_VITAMIN_METABOLIC_PROCESS	0.100456	0.0917104	0.00874515	0.00547027	0.0196209
GOBP_BIOTIN_METABOLIC_PROCESS	0.195187	0.204102	-0.0089151	0.184928	0.288335
GOBP_FAT_SOLUBLE_VITAMIN_METABOLIC_PROCESS	-0.0148998	-0.0117515	-0.00314831	0.818446	0.874916
GOBP_VITAMIN_A_METABOLIC_PROCESS	-0.15636	-0.133143	-0.0232169	0.0068717	0.0231012
GOBP_PORPHYRIN_CONTAINING_COMPOUND_METABOLIC_PROCESS	0.175778	0.171886	0.00389265	0.116571	0.201211
GOBP_PROTOPORPHYRINOGEN_IX_BIOSYNTHETIC_PROCESS	0.198154	0.183693	0.0144617	0.147748	0.242459
GOBP_SULFUR_COMPOUND_METABOLIC_PROCESS	0.115254	0.115257	-3.04499e-06	0.899349	0.932857
GOBP_POLYPHOSPHATE_METABOLIC_PROCESS	0.103127	0.111774	-0.00864681	0.0963077	0.173901
GOBP_POLYPHOSPHATE_CATABOLIC_PROCESS	0.0516846	0.0721146	-0.0204299	0.0379619	0.0849731
GOBP_SUPEROXIDE_METABOLIC_PROCESS	0.16324	0.138354	0.0248862	0.0106771	0.0321486
GOBP_POTASSIUM_ION_TRANSPORT	-0.0703557	-0.0697734	-0.000582278	0.840357	0.89205
GOBP_SODIUM_ION_TRANSPORT	-0.0455187	-0.043145	-0.00237376	0.169883	0.270077
GOBP_CALCIUM_ION_TRANSPORT	0.0569277	0.0454174	0.0115103	0.000315248	0.00260043
GOBP_PHOSPHATE_ION_TRANSPORT	0.0882956	0.0828625	0.00543315	0.0805774	0.150926
GOBP_CHLORIDE_TRANSPORT	-0.0500964	-0.0475481	-0.00254831	0.96637	0.976925
GOBP_COBALT_ION_TRANSPORT	0.147598	0.121147	0.0264511	0.0354332	0.0804242
GOBP_COPPER_ION_TRANSPORT	0.142153	0.137134	0.00501869	0.0684096	0.132777
GOBP_IRON_ION_TRANSPORT	0.153728	0.139027	0.0147018	0.00142177	0.00736408
GOBP_MANGANESE_ION_TRANSPORT	-0.00173134	0.0191642	-0.0208956	0.0236573	0.0586864
GOBP_ZINC_ION_TRANSPORT	0.0770391	0.0803257	-0.00328659	0.396489	0.515841
GOBP_WATER_TRANSPORT	-0.111965	-0.115402	0.00343661	0.514946	0.627891
GOBP_DICARBOXYLIC_ACID_TRANSPORT	-0.0166605	-0.0116818	-0.00497872	0.181843	0.285021
GOBP_NEUROTRANSMITTER_TRANSPORT	-0.0346851	-0.0271739	-0.00751112	2.14815e-05	0.000586586
GOBP_SEROTONIN_TRANSPORT	-0.139844	-0.132574	-0.00726991	0.228615	0.33987
GOBP_MITOCHONDRIAL_TRANSPORT	0.258271	0.259796	-0.00152442	0.690491	0.776939
GOBP_ACYL_CARNITINE_TRANSPORT	-0.0133682	-0.0254225	0.0120544	0.254974	0.370102
GOBP_MITOCHONDRIAL_CALCIUM_ION_TRANSMEMBRANE_TRANSPORT	0.259863	0.255361	0.00450235	0.041571	0.0913306
GOBP_CARNITINE_SHUTTLE	0.0546517	0.0613748	-0.00672312	0.327543	0.448233
GOBP_DRUG_TRANSMEMBRANE_TRANSPORT	-0.0110415	-0.00878285	-0.00225863	0.386136	0.505788
GOBP_OLIGOPEPTIDE_TRANSPORT	0.142735	0.139443	0.00329191	0.603072	0.703683
GOBP_EXTRACELLULAR_TRANSPORT	-0.0235958	-0.0275617	0.00396591	0.462048	0.578636
GOBP_NUCLEOTIDE_TRANSPORT	0.107165	0.109803	-0.00263847	1	1
GOBP_AMINO_ACID_TRANSPORT	-0.0115807	-0.00546967	-0.00611103	0.0171048	0.0460369
GOBP_GLUTAMINE_TRANSPORT	0.164214	0.148596	0.0156182	0.000731274	0.00459189
GOBP_CELLULAR_COPPER_ION_HOMEOSTASIS	0.214874	0.208031	0.00684318	0.0260697	0.0634125
GOBP_CELLULAR_IRON_ION_HOMEOSTASIS	0.154645	0.13666	0.017985	6.19362e-05	0.00100095
GOBP_CELLULAR_SODIUM_ION_HOMEOSTASIS	-0.00929364	-0.0177181	0.00842445	0.251084	0.365946
GOBP_CELL_VOLUME_HOMEOSTASIS	0.0717014	0.0767546	-0.0050532	0.275051	0.390729
GOBP_REGULATION_OF_PH	0.0969485	0.0928674	0.00408108	0.0698427	0.134933
GOBP_ENDOPLASMIC_RETICULUM_TO_GOLGI_VESICLE_MEDIATED_TRANSPORT	0.216376	0.216268	0.000108195	0.69741	0.782623
GOBP_RETROGRADE_VESICLE_MEDIATED_TRANSPORT_GOLGI_TO_ENDOPLASMIC_RETICULUM	0.266684	0.272099	-0.00541441	0.00311692	0.0128853
GOBP_INTRA_GOLGI_VESICLE_MEDIATED_TRANSPORT	0.193518	0.195109	-0.00159111	0.309366	0.428877
GOBP_POST_GOLGI_VESICLE_MEDIATED_TRANSPORT	0.22412	0.218364	0.00575561	0.00747535	0.0246995
GOBP_GOLGI_TO_PLASMA_MEMBRANE_TRANSPORT	0.228685	0.223288	0.00539742	0.0219775	0.0555045
GOBP_GOLGI_TO_ENDOSOME_TRANSPORT	0.173011	0.167008	0.00600327	0.153063	0.24963
GOBP_GOLGI_TO_VACUOLE_TRANSPORT	0.1897	0.192697	-0.00299632	0.884536	0.92192
GOBP_RECEPTOR_MEDIATED_ENDOCYTOSIS	0.14237	0.139138	0.00323187	0.434024	0.551979
GOBP_VESICLE_BUDDING_FROM_MEMBRANE	0.268737	0.264674	0.00406259	0.114405	0.197999
GOBP_VESICLE_TARGETING	0.246224	0.243003	0.00322113	0.251084	0.365946
GOBP_VESICLE_DOCKING_INVOLVED_IN_EXOCYTOSIS	0.112762	0.109993	0.0027694	0.690491	0.776939
GOBP_PINOCYTOSIS	0.237849	0.219787	0.0180628	0.00161758	0.00801147
GOBP_PHAGOCYTOSIS	0.200617	0.170479	0.0301382	0.000107001	0.00131937
GOBP_PHAGOCYTOSIS_RECOGNITION	-0.0811524	-0.0835484	0.00239596	0.332193	0.453204
GOBP_ACTIVATION_OF_CYSTEINE_TYPE_ENDOPEPTIDASE_ACTIVITY_INVOLVED_IN_APOPTOTIC_PROCESS	0.214483	0.202541	0.0119427	0.000731274	0.00459189
GOBP_CELLULAR_COMPONENT_DISASSEMBLY_INVOLVED_IN_EXECUTION_PHASE_OF_APOPTOSIS	0.173184	0.16799	0.00519437	0.0338284	0.0776973
GOBP_ACTIVATION_INDUCED_CELL_DEATH_OF_T_CELLS	0.270905	0.243577	0.0273275	0.000731274	0.00459189
GOBP_INFLAMMATORY_CELL_APOPTOTIC_PROCESS	0.252164	0.222386	0.0297781	0.000616107	0.0040999
GOBP_SUBSTRATE_DEPENDENT_CELL_MIGRATION	0.201413	0.197136	0.00427701	0.690491	0.776939
GOBP_SUBSTRATE_DEPENDENT_CELL_MIGRATION_CELL_EXTENSION	0.229224	0.223833	0.0053914	0.439549	0.557315
GOBP_MUSCLE_CONTRACTION	0.00448156	0.00726415	-0.00278259	0.184928	0.288335
GOBP_REGULATION_OF_MUSCLE_CONTRACTION	0.0258427	0.0253228	0.000519946	0.629443	0.725896
GOBP_SMOOTH_MUSCLE_CONTRACTION	-0.0115855	-0.0083744	-0.00321111	0.35608	0.477565
GOBP_REGULATION_OF_SMOOTH_MUSCLE_CONTRACTION	0.0045275	0.00146177	0.00306573	0.746517	0.821434
GOBP_STRIATED_MUSCLE_CONTRACTION	0.00583961	0.00768551	-0.00184589	0.322935	0.443716
GOBP_REGULATION_OF_STRIATED_MUSCLE_CONTRACTION	0.0377523	0.0402205	-0.00246817	0.225013	0.335777
GOBP_SYNCYTIUM_FORMATION	0.108552	0.0944158	0.0141359	0.00501515	0.0183203
GOBP_ACUTE_PHASE_RESPONSE	0.00444286	-0.0171918	0.0216347	0.0103933	0.0313869
GOBP_COMPLEMENT_ACTIVATION	0.0595768	0.0166559	0.042921	1.81605e-05	0.000548431
GOBP_COMPLEMENT_ACTIVATION_ALTERNATIVE_PATHWAY	0.0101836	-0.0464728	0.0566564	1.98602e-06	0.000348357
GOBP_HUMORAL_IMMUNE_RESPONSE	0.05005	0.0119814	0.0380686	9.16797e-05	0.00119452
GOBP_CELLULAR_DEFENSE_RESPONSE	0.12575	0.0677652	0.057985	8.76225e-06	0.000410846
GOBP_RESPONSE_TO_OSMOTIC_STRESS	0.162766	0.161631	0.00113467	0.775063	0.843339
GOBP_HYPOTONIC_RESPONSE	0.180295	0.184383	-0.00408841	0.545638	0.654123
GOBP_HYPEROSMOTIC_RESPONSE	0.201785	0.201652	0.000132494	0.825735	0.880331
GOBP_DNA_DAMAGE_INDUCED_PROTEIN_PHOSPHORYLATION	0.115841	0.135699	-0.0198579	0.0125292	0.0363434
GOBP_RESPONSE_TO_OXIDATIVE_STRESS	0.199703	0.192189	0.00751364	0.00284439	0.0121171
GOBP_ER_OVERLOAD_RESPONSE	0.319208	0.329064	-0.00985649	0.0194079	0.0508343
GOBP_ER_NUCLEUS_SIGNALING_PATHWAY	0.315348	0.313369	0.00197857	0.704353	0.788305
GOBP_RESPONSE_TO_STEROL_DEPLETION	0.273174	0.262348	0.0108257	0.0379619	0.0849731
GOBP_CELLULAR_RESPONSE_TO_NITROGEN_STARVATION	0.166994	0.14136	0.0256336	0.00236352	0.0106276
GOBP_NUCLEUS_ORGANIZATION	0.226473	0.234607	-0.00813332	0.00613504	0.0212255
GOBP_NUCLEAR_ENVELOPE_ORGANIZATION	0.270684	0.277298	-0.00661337	0.064255	0.126855
GOBP_NUCLEAR_PORE_ORGANIZATION	0.296207	0.301236	-0.00502962	0.0541844	0.111353
GOBP_NUCLEOLUS_ORGANIZATION	0.305417	0.316308	-0.0108911	0.0128641	0.0371637
GOBP_MITOCHONDRIAL_MEMBRANE_ORGANIZATION	0.315318	0.31761	-0.00229128	0.135077	0.226037
GOBP_INNER_MITOCHONDRIAL_MEMBRANE_ORGANIZATION	0.327743	0.326514	0.00122932	0.590076	0.693286
GOBP_OUTER_MITOCHONDRIAL_MEMBRANE_ORGANIZATION	0.432162	0.432244	-8.16343e-05	0.825735	0.880331
GOBP_PLASMA_MEMBRANE_ORGANIZATION	0.111938	0.0948497	0.0170883	0.0254475	0.0621962
GOBP_ACTIN_FILAMENT_ORGANIZATION	0.15571	0.153415	0.00229483	0.381022	0.501208
GOBP_MICROTUBULE_BASED_MOVEMENT	0.0489248	0.0545425	-0.00561772	0.166987	0.266723
GOBP_MICROTUBULE_DEPOLYMERIZATION	0.0819104	0.0999655	-0.0180551	0.00037713	0.00294393
GOBP_MICROTUBULE_NUCLEATION	0.223243	0.226762	-0.00351825	0.322935	0.443716
GOBP_TUBULIN_COMPLEX_ASSEMBLY	0.25184	0.255769	-0.00392944	0.178796	0.281297
GOBP_POST_CHAPERONIN_TUBULIN_FOLDING_PATHWAY	0.216976	0.211202	0.00577459	0.718315	0.799786
GOBP_CYTOPLASM_ORGANIZATION	0.126629	0.133601	-0.00697203	0.217933	0.327543
GOBP_ENDOPLASMIC_RETICULUM_ORGANIZATION	0.194573	0.198255	-0.00368191	0.142574	0.235651
GOBP_GOLGI_ORGANIZATION	0.175233	0.175932	-0.000699036	0.877144	0.918379
GOBP_PEROXISOME_ORGANIZATION	0.166121	0.159102	0.00701976	0.0142844	0.0400964
GOBP_ENDOSOME_ORGANIZATION	0.250729	0.249902	0.000826381	0.502925	0.616928
GOBP_VACUOLE_ORGANIZATION	0.200682	0.194751	0.00593132	0.00501515	0.0183203
GOBP_VACUOLAR_TRANSPORT	0.208904	0.208539	0.000365485	0.485176	0.600426
GOBP_VACUOLAR_ACIDIFICATION	0.194574	0.191291	0.00328293	0.200936	0.306917
GOBP_PROTEIN_CATABOLIC_PROCESS_IN_THE_VACUOLE	0.189486	0.200923	-0.0114367	0.0354332	0.0804242
GOBP_LYSOSOMAL_TRANSPORT	0.199865	0.200489	-0.000624724	0.656295	0.748386
GOBP_LYSOSOMAL_LUMEN_ACIDIFICATION	0.247209	0.253404	-0.00619518	0.191214	0.29523
GOBP_CELL_CELL_JUNCTION_ASSEMBLY	0.113269	0.11646	-0.00319149	0.0670009	0.130898
GOBP_CELL_CYCLE_ARREST	0.190835	0.193065	-0.00223002	0.00958174	0.0296651
GOBP_SPINDLE_ORGANIZATION	0.223802	0.23941	-0.0156076	0.018456	0.0488436
GOBP_MITOTIC_SPINDLE_ORGANIZATION	0.242277	0.258341	-0.0160642	0.00563007	0.0199431
GOBP_CHROMOSOME_SEGREGATION	0.182795	0.198808	-0.016013	0.0115703	0.0342165
GOBP_SISTER_CHROMATID_COHESION	0.195121	0.205545	-0.0104239	0.0225256	0.0565679
GOBP_REGULATION_OF_SISTER_CHROMATID_COHESION	0.24155	0.253307	-0.0117574	0.00473105	0.0176258
GOBP_MITOTIC_SISTER_CHROMATID_COHESION	0.20743	0.219883	-0.0124525	0.0496652	0.104476
GOBP_MITOTIC_CHROMOSOME_CONDENSATION	0.231231	0.245314	-0.0140833	0.0194079	0.0508343
GOBP_MITOTIC_NUCLEAR_ENVELOPE_DISASSEMBLY	0.251354	0.24231	0.00904433	0.041571	0.0913306
GOBP_MITOTIC_METAPHASE_PLATE_CONGRESSION	0.281535	0.287433	-0.00589766	0.0577947	0.117151
GOBP_REGULATION_OF_MITOTIC_NUCLEAR_DIVISION	0.170639	0.184462	-0.0138229	0.000574957	0.00392501
GOBP_MITOTIC_CELL_CYCLE_CHECKPOINT	0.226206	0.237945	-0.0117387	0.00835407	0.0268075
GOBP_MITOTIC_G2_DNA_DAMAGE_CHECKPOINT	0.171619	0.179239	-0.00762002	0.197656	0.303206
GOBP_REGULATION_OF_EXIT_FROM_MITOSIS	0.208599	0.213908	-0.00530927	0.228615	0.33987
GOBP_NUCLEAR_MIGRATION	0.184153	0.181022	0.00313078	0.649538	0.742583
GOBP_HOMOLOGOUS_CHROMOSOME_PAIRING_AT_MEIOSIS	-0.0736153	-0.0629523	-0.0106629	0.0225256	0.0565679
GOBP_MALE_MEIOTIC_NUCLEAR_DIVISION	-0.0932115	-0.0895389	-0.00367254	0.508917	0.622349
GOBP_MALE_MEIOSIS_I	-0.065729	-0.0614495	-0.00427955	0.847689	0.896761
GOBP_FEMALE_MEIOTIC_NUCLEAR_DIVISION	0.119064	0.128031	-0.00896772	0.0464871	0.0993146
GOBP_FEMALE_MEIOSIS_I	0.189186	0.20948	-0.0202942	0.0789664	0.148966
GOBP_HOMOPHILIC_CELL_ADHESION_VIA_PLASMA_MEMBRANE_ADHESION_MOLECULES	-0.0821132	-0.0799325	-0.00218077	0.116571	0.201211
GOBP_HETEROPHILIC_CELL_CELL_ADHESION_VIA_PLASMA_MEMBRANE_CELL_ADHESION_MOLECULES	0.0155133	-0.00225969	0.017773	0.0248382	0.061063
GOBP_NEURON_CELL_CELL_ADHESION	-0.130963	-0.124386	-0.00657675	0.386136	0.505788
GOBP_LEUKOCYTE_CELL_CELL_ADHESION	0.215542	0.179303	0.036239	4.49847e-05	0.000815792
GOBP_CELL_MATRIX_ADHESION	0.139639	0.142876	-0.0032377	0.539427	0.648861
GOBP_NEGATIVE_REGULATION_OF_CELL_ADHESION	0.179627	0.161087	0.0185405	0.00156643	0.00787857
GOBP_ESTABLISHMENT_OR_MAINTENANCE_OF_CELL_POLARITY	0.181858	0.186297	-0.0044394	0.0629173	0.124767
GOBP_ESTABLISHMENT_OF_TISSUE_POLARITY	0.224665	0.237995	-0.0133294	0.000637694	0.00418494
GOBP_RECEPTOR_GUANYLYL_CYCLASE_SIGNALING_PATHWAY	-0.165293	-0.170878	0.00558475	0.704353	0.788305
GOBP_ACTIVATION_OF_TRANSMEMBRANE_RECEPTOR_PROTEIN_TYROSINE_KINASE_ACTIVITY	-0.0902319	-0.07183	-0.0184018	0.0109678	0.0328435
GOBP_SIGNAL_COMPLEX_ASSEMBLY	0.291097	0.294039	-0.00294147	0.450719	0.568545
GOBP_EPIDERMAL_GROWTH_FACTOR_RECEPTOR_SIGNALING_PATHWAY	0.169207	0.165783	0.00342449	0.132646	0.223017
GOBP_NEGATIVE_REGULATION_OF_EPIDERMAL_GROWTH_FACTOR_ACTIVATED_RECEPTOR_ACTIVITY	0.193616	0.191669	0.00194619	0.958903	0.973519
GOBP_REGULATION_OF_EPIDERMAL_GROWTH_FACTOR_ACTIVATED_RECEPTOR_ACTIVITY	0.125939	0.116457	0.00948185	0.521012	0.63215
GOBP_TRANSMEMBRANE_RECEPTOR_PROTEIN_SERINE_THREONINE_KINASE_SIGNALING_PATHWAY	0.0950982	0.111633	-0.0165346	0.000706752	0.00450136
GOBP_TRANSFORMING_GROWTH_FACTOR_BETA_RECEPTOR_SIGNALING_PATHWAY	0.152588	0.160946	-0.00835777	0.0727826	0.139404
GOBP_COMMON_PARTNER_SMAD_PROTEIN_PHOSPHORYLATION	0.219592	0.169016	0.0505758	0.00229103	0.0103605
GOBP_SMAD_PROTEIN_COMPLEX_ASSEMBLY	0.214146	0.218799	-0.00465329	0.767896	0.837715
GOBP_TRANSMEMBRANE_RECEPTOR_PROTEIN_TYROSINE_PHOSPHATASE_SIGNALING_PATHWAY	0.181385	0.179518	0.00186735	0.467772	0.584059
GOBP_G_PROTEIN_COUPLED_RECEPTOR_SIGNALING_PATHWAY_COUPLED_TO_CYCLIC_NUCLEOTIDE_SECOND_MESSENGER	-0.221497	-0.231113	0.00961615	0.145143	0.239231
GOBP_ADENYLATE_CYCLASE_MODULATING_G_PROTEIN_COUPLED_RECEPTOR_SIGNALING_PATHWAY	-0.0677071	-0.0680412	0.000334019	0.683598	0.771497
GOBP_ADENYLATE_CYCLASE_ACTIVATING_G_PROTEIN_COUPLED_RECEPTOR_SIGNALING_PATHWAY	-0.0505608	-0.0484525	-0.0021083	0.485176	0.600426
GOBP_ACTIVATION_OF_ADENYLATE_CYCLASE_ACTIVITY	-0.0576546	-0.0566852	-0.000969451	0.669892	0.759517
GOBP_ADENYLATE_CYCLASE_ACTIVATING_DOPAMINE_RECEPTOR_SIGNALING_PATHWAY	0.0793012	0.0719107	0.00739048	0.35608	0.477565
GOBP_ADENYLATE_CYCLASE_INHIBITING_G_PROTEIN_COUPLED_RECEPTOR_SIGNALING_PATHWAY	-0.102321	-0.0959088	-0.00641245	0.401728	0.520661
GOBP_NEGATIVE_REGULATION_OF_ADENYLATE_CYCLASE_ACTIVITY	-0.0600373	-0.0788428	0.0188055	0.0209162	0.0535836
GOBP_ADENYLATE_CYCLASE_INHIBITING_DOPAMINE_RECEPTOR_SIGNALING_PATHWAY	0.0339689	0.0450947	-0.0111258	0.207615	0.315227
GOBP_ADENYLATE_CYCLASE_INHIBITING_G_PROTEIN_COUPLED_GLUTAMATE_RECEPTOR_SIGNALING_PATHWAY	-0.302	-0.283352	-0.0186475	0.00596236	0.0207895
GOBP_ADENYLATE_CYCLASE_INHIBITING_G_PROTEIN_COUPLED_ACETYLCHOLINE_RECEPTOR_SIGNALING_PATHWAY	-0.338265	-0.323683	-0.014582	0.0027585	0.0118504
GOBP_ADENYLATE_CYCLASE_INHIBITING_SEROTONIN_RECEPTOR_SIGNALING_PATHWAY	-0.363073	-0.364787	0.00171422	0.656295	0.748386
GOBP_PHOSPHOLIPASE_C_ACTIVATING_G_PROTEIN_COUPLED_RECEPTOR_SIGNALING_PATHWAY	-0.097345	-0.114383	0.0170383	0.00183795	0.00883876
GOBP_ACTIVATION_OF_PHOSPHOLIPASE_C_ACTIVITY	0.0564307	0.0302332	0.0261975	0.000574957	0.00392501
GOBP_PROTEIN_KINASE_C_ACTIVATING_G_PROTEIN_COUPLED_RECEPTOR_SIGNALING_PATHWAY	-0.00847441	-0.00507544	-0.00339897	0.558163	0.665
GOBP_SEROTONIN_RECEPTOR_SIGNALING_PATHWAY	-0.327997	-0.327436	-0.000561105	0.545638	0.654123
GOBP_DOPAMINE_RECEPTOR_SIGNALING_PATHWAY	0.0786871	0.082822	-0.00413489	0.0805774	0.150926
GOBP_G_PROTEIN_COUPLED_ACETYLCHOLINE_RECEPTOR_SIGNALING_PATHWAY	0.0792403	0.0874356	-0.00819539	0.00161758	0.00801147
GOBP_GAMMA_AMINOBUTYRIC_ACID_SIGNALING_PATHWAY	-0.157151	-0.131518	-0.025633	0.000574957	0.00392501
GOBP_GLUTAMATE_RECEPTOR_SIGNALING_PATHWAY	-0.0929822	-0.0890118	-0.00397034	0.0530236	0.109536
GOBP_G_PROTEIN_COUPLED_GLUTAMATE_RECEPTOR_SIGNALING_PATHWAY	-0.1846	-0.163609	-0.0209918	2.14815e-05	0.000586586
GOBP_TACHYKININ_RECEPTOR_SIGNALING_PATHWAY	-0.120832	-0.127881	0.00704818	0.0315379	0.0735987
GOBP_NEUROPEPTIDE_SIGNALING_PATHWAY	-0.232555	-0.223245	-0.00930983	0.000145171	0.00158929
GOBP_NOTCH_SIGNALING_PATHWAY	0.13934	0.143702	-0.00436176	0.102067	0.181223
GOBP_NOTCH_RECEPTOR_PROCESSING	0.232744	0.234079	-0.00133595	0.603072	0.703683
GOBP_POSITIVE_REGULATION_OF_TRANSCRIPTION_OF_NOTCH_RECEPTOR_TARGET	0.213625	0.224748	-0.0111233	0.423096	0.541851
GOBP_WNT_SIGNALING_PATHWAY_CALCIUM_MODULATING_PATHWAY	0.117751	0.123918	-0.00616695	0.0541844	0.111353
GOBP_SMOOTHENED_SIGNALING_PATHWAY	0.0665567	0.0869315	-0.0203748	3.3856e-05	0.000720273
GOBP_INTEGRIN_MEDIATED_SIGNALING_PATHWAY	0.200293	0.18473	0.015563	0.0194079	0.0508343
GOBP_I_KAPPAB_KINASE_NF_KAPPAB_SIGNALING	0.227883	0.214022	0.0138612	0.000162542	0.00170108
GOBP_ACTIVATION_OF_NF_KAPPAB_INDUCING_KINASE_ACTIVITY	0.192985	0.189967	0.00301746	0.609618	0.709463
GOBP_I_KAPPAB_PHOSPHORYLATION	0.214309	0.204007	0.0103014	0.0485862	0.102691
GOBP_CYTOPLASMIC_SEQUESTERING_OF_NF_KAPPAB	0.349468	0.350292	-0.000824042	0.988787	0.991709
GOBP_JNK_CASCADE	0.174894	0.167539	0.00735526	0.0425174	0.0927522
GOBP_ACTIVATION_OF_JNKK_ACTIVITY	0.102155	0.0956872	0.00646828	0.166987	0.266723
GOBP_ACTIVATION_OF_JUN_KINASE_ACTIVITY	0.181031	0.169208	0.011823	0.000659984	0.00430348
GOBP_TYROSINE_PHOSPHORYLATION_OF_STAT_PROTEIN	0.105427	0.0866031	0.0188238	0.000351127	0.00282129
GOBP_NITRIC_OXIDE_MEDIATED_SIGNAL_TRANSDUCTION	-0.0270849	-0.0203695	-0.00671536	0.34162	0.463052
GOBP_SMALL_GTPASE_MEDIATED_SIGNAL_TRANSDUCTION	0.147033	0.14119	0.00584299	0.00958174	0.0296651
GOBP_RAS_PROTEIN_SIGNAL_TRANSDUCTION	0.166279	0.160073	0.00620636	0.0230854	0.0575279
GOBP_RHO_PROTEIN_SIGNAL_TRANSDUCTION	0.144548	0.13598	0.00856809	0.0822149	0.153429
GOBP_NEUROTRANSMITTER_SECRETION	-0.0171735	-0.0119061	-0.00526742	0.0112655	0.0335096
GOBP_NEURON_NEURON_SYNAPTIC_TRANSMISSION	0.0743453	0.0874097	-0.0130644	0.00984576	0.03022
GOBP_SYNAPTIC_TRANSMISSION_CHOLINERGIC	-0.13823	-0.13337	-0.00485985	0.669892	0.759517
GOBP_ENSHEATHMENT_OF_NEURONS	0.117765	0.111737	0.00602816	0.629443	0.725896
GOBP_NEUROMUSCULAR_SYNAPTIC_TRANSMISSION	-0.106194	-0.0894213	-0.0167724	0.0475269	0.101021
GOBP_GERM_CELL_DEVELOPMENT	-0.0180815	-0.0140279	-0.00405358	0.0530236	0.109536
GOBP_SPERM_AXONEME_ASSEMBLY	-0.0420129	-0.0452255	0.00321262	0.753623	0.825937
GOBP_SPERMATID_NUCLEUS_DIFFERENTIATION	0.0257288	0.0495869	-0.0238582	2.75663e-05	0.000654882
GOBP_FEMALE_GAMETE_GENERATION	0.0498921	0.0586163	-0.00872414	0.00243811	0.0108535
GOBP_INSEMINATION	-0.16791	-0.159669	-0.00824157	0.110168	0.192348
GOBP_SINGLE_FERTILIZATION	-0.0568643	-0.0527687	-0.00409559	0.0286918	0.068094
GOBP_BINDING_OF_SPERM_TO_ZONA_PELLUCIDA	-0.0148004	-0.00885774	-0.00594265	0.0103933	0.0313869
GOBP_ACROSOME_REACTION	-0.122579	-0.109	-0.0135791	0.00459454	0.0173255
GOBP_PENETRATION_OF_ZONA_PELLUCIDA	0.0591829	0.0681638	-0.0089809	0.0273536	0.0656395
GOBP_FUSION_OF_SPERM_TO_EGG_PLASMA_MEMBRANE_INVOLVED_IN_SINGLE_FERTILIZATION	-0.203288	-0.208397	0.00510894	0.988787	0.991709
GOBP_EGG_ACTIVATION	-0.288403	-0.264708	-0.0236944	0.00768689	0.0251883
GOBP_BLASTODERM_SEGMENTATION	0.0352315	0.0476797	-0.0124482	0.0248382	0.061063
GOBP_TRIPARTITE_REGIONAL_SUBDIVISION	0.0165425	0.0256608	-0.00911829	0.100117	0.178786
GOBP_THORAX_AND_ANTERIOR_ABDOMEN_DETERMINATION	-0.0892635	-0.127175	0.0379111	0.0225256	0.0565679
GOBP_GASTRULATION	0.124645	0.143864	-0.0192197	0.000466348	0.00340539
GOBP_SEGMENT_SPECIFICATION	0.00694687	0.013833	-0.0068861	0.243429	0.357053
GOBP_PATTERN_SPECIFICATION_PROCESS	0.00482878	0.021439	-0.0166103	5.49715e-05	0.000937277
GOBP_ECTODERM_DEVELOPMENT	0.104708	0.142143	-0.0374349	2.2398e-05	0.000589042
GOBP_NEUROBLAST_PROLIFERATION	0.0745488	0.0940012	-0.0194524	0.000244435	0.00219407
GOBP_NEGATIVE_REGULATION_OF_NEUROBLAST_PROLIFERATION	0.220347	0.227874	-0.00752739	0.381022	0.501208
GOBP_AXONAL_FASCICULATION	0.0807394	0.103435	-0.022696	0.000218913	0.00204213
GOBP_SYNAPSE_ASSEMBLY	-0.0389489	-0.0267315	-0.0122175	7.84472e-05	0.00113177
GOBP_PERIPHERAL_NERVOUS_SYSTEM_DEVELOPMENT	0.0464598	0.0619104	-0.0154506	0.000731274	0.00459189
GOBP_SALIVARY_GLAND_DEVELOPMENT	0.0966517	0.123337	-0.0266852	0.000782707	0.00482556
GOBP_FOREGUT_MORPHOGENESIS	0.0165579	0.0248178	-0.00825983	0.221453	0.331505
GOBP_ENDODERM_DEVELOPMENT	0.154068	0.173252	-0.0191838	0.00631221	0.0217119
GOBP_MIDGUT_DEVELOPMENT	-0.0197102	0.0130285	-0.0327388	0.00668044	0.0226398
GOBP_MESODERM_DEVELOPMENT	0.0741366	0.0863713	-0.0122347	0.000466348	0.00340539
GOBP_MESODERMAL_CELL_FATE_SPECIFICATION	-0.0566039	-0.0202641	-0.0363399	0.0577947	0.117151
GOBP_GONADAL_MESODERM_DEVELOPMENT	-0.382559	-0.362261	-0.0202978	0.228615	0.33987
GOBP_ADULT_HEART_DEVELOPMENT	-0.120444	-0.112689	-0.00775466	0.108096	0.189428
GOBP_MUSCLE_ORGAN_DEVELOPMENT	0.0460508	0.0526118	-0.00656094	0.00202097	0.00950095
GOBP_MYOBLAST_FUSION	0.106218	0.0831351	0.0230832	0.000363912	0.00289141
GOBP_NEUROMUSCULAR_JUNCTION_DEVELOPMENT	0.0783152	0.0943399	-0.0160247	0.000731274	0.00459189
GOBP_SEX_DETERMINATION	-0.0523034	-0.045299	-0.00700446	0.262879	0.378263
GOBP_SEX_DIFFERENTIATION	0.0519885	0.0638276	-0.0118391	8.76225e-06	0.000410846
GOBP_DOSAGE_COMPENSATION	0.252959	0.255467	-0.00250812	0.97384	0.981414
GOBP_EMBRYO_IMPLANTATION	0.223665	0.229091	-0.005426	0.158523	0.256131
GOBP_PARTURITION	-0.0878337	-0.0793968	-0.00843695	0.718315	0.799786
GOBP_AGING	0.173326	0.176378	-0.003052	0.551883	0.660388
GOBP_CELL_AGING	0.205382	0.21045	-0.00506784	0.0286918	0.068094
GOBP_RESPONSE_TO_NUTRIENT	0.139942	0.139075	0.000866677	0.891938	0.927329
GOBP_RESPIRATORY_GASEOUS_EXCHANGE_BY_RESPIRATORY_SYSTEM	0.0477113	0.0506589	-0.0029476	0.629443	0.725896
GOBP_DIGESTION	-0.103318	-0.113968	0.0106498	0.018456	0.0488436
GOBP_EXCRETION	-0.10509	-0.0998087	-0.0052813	0.135077	0.226037
GOBP_BODY_FLUID_SECRETION	0.0801883	0.0841326	-0.00394432	0.31837	0.438797
GOBP_LACTATION	0.154167	0.168694	-0.0145273	0.00102386	0.00580978
GOBP_BLOOD_COAGULATION_INTRINSIC_PATHWAY	-0.0310783	-0.0468562	0.0157779	0.00882717	0.0279357
GOBP_PHOTOTRANSDUCTION	-0.105925	-0.105929	3.83702e-06	0.906769	0.937688
GOBP_PHOTOTRANSDUCTION_VISIBLE_LIGHT	-0.049107	-0.0469067	-0.0022003	0.0981978	0.176419
GOBP_SENSORY_PERCEPTION_OF_CHEMICAL_STIMULUS	-0.377939	-0.377774	-0.000165277	0.825735	0.880331
GOBP_SENSORY_PERCEPTION_OF_SMELL	-0.425272	-0.424863	-0.000408847	0.818446	0.874916
GOBP_LEARNING	0.0198764	0.0296267	-0.00975032	0.00195818	0.00929158
GOBP_MEMORY	-0.00308713	0.00311145	-0.00619858	0.026705	0.0644737
GOBP_SHORT_TERM_MEMORY	-0.16325	-0.154997	-0.00825237	0.125558	0.213365
GOBP_LONG_TERM_MEMORY	0.0323714	0.0390233	-0.00665192	0.0225256	0.0565679
GOBP_MATING_BEHAVIOR	0.0284621	0.0349881	-0.00652597	0.114405	0.197999
GOBP_MATING	-0.0200171	-0.0146768	-0.00534034	0.0684096	0.132777
GOBP_COPULATION	-0.104567	-0.0913323	-0.0132346	0.125558	0.213365
GOBP_RHYTHMIC_BEHAVIOR	6.45695e-05	0.0002645	-0.00019993	0.906769	0.937688
GOBP_CIRCADIAN_RHYTHM	0.122477	0.126725	-0.00424775	0.0225256	0.0565679
GOBP_GROOMING_BEHAVIOR	-0.0908826	-0.0819663	-0.00891627	0.0434819	0.0941646
GOBP_LOCOMOTORY_BEHAVIOR	-0.0205061	-0.01482	-0.00568611	0.0507643	0.106255
GOBP_FEEDING_BEHAVIOR	-0.131256	-0.124623	-0.00663261	0.00222058	0.0101254
GOBP_VISUAL_BEHAVIOR	0.01016	0.0145696	-0.00440961	0.11227	0.195111
GOBP_CHEMOSENSORY_BEHAVIOR	-0.0969582	-0.0839121	-0.0130461	0.0166741	0.045082
GOBP_MECHANOSENSORY_BEHAVIOR	-0.0555602	-0.0605569	0.00499667	0.514946	0.627891
GOBP_REGULATION_OF_HEART_CONTRACTION	-0.0253915	-0.0227093	-0.00268218	0.221453	0.331505
GOBP_TRNA_PROCESSING	0.188958	0.195182	-0.00622422	0.300533	0.418585
GOBP_CELL_RECOGNITION	0.0271228	0.0268931	0.000229734	0.869763	0.913199
GOBP_NEURON_RECOGNITION	0.0699904	0.0972373	-0.0272469	2.99357e-05	0.000679465
GOBP_MOTOR_NEURON_AXON_GUIDANCE	0.0723019	0.0771277	-0.00482583	0.0944469	0.171191
GOBP_MITOCHONDRIAL_FUSION	0.246271	0.254884	-0.00861224	0.0388382	0.0867168
GOBP_TOLL_SIGNALING_PATHWAY	0.107171	0.120979	-0.0138077	0.0230854	0.0575279
GOBP_AXO_DENDRITIC_TRANSPORT	0.156579	0.16677	-0.0101902	0.000188759	0.00184033
GOBP_ANTEROGRADE_AXONAL_TRANSPORT	0.135174	0.146689	-0.0115147	0.000162542	0.00170108
GOBP_RETROGRADE_AXONAL_TRANSPORT	0.0837918	0.0881079	-0.00431605	0.370919	0.490544
GOBP_ACTIN_POLYMERIZATION_OR_DEPOLYMERIZATION	0.18516	0.176753	0.00840727	0.000957847	0.00555006
GOBP_NEGATIVE_REGULATION_OF_DNA_REPLICATION	0.150852	0.158375	-0.00752281	0.155775	0.252665
GOBP_STEROID_METABOLIC_PROCESS	0.061841	0.0595717	0.00226926	0.221453	0.331505
GOBP_BILE_ACID_METABOLIC_PROCESS	0.0069217	-0.00667032	0.013592	0.000555355	0.00384647
GOBP_C21_STEROID_HORMONE_METABOLIC_PROCESS	0.0399623	0.0399989	-3.65614e-05	0.669892	0.759517
GOBP_ANDROGEN_METABOLIC_PROCESS	0.0231376	0.0187957	0.00434192	0.336885	0.458465
GOBP_ESTROGEN_METABOLIC_PROCESS	-0.0723879	-0.0782494	0.00586147	0.0293817	0.069454
GOBP_GLUCOCORTICOID_METABOLIC_PROCESS	0.00853678	0.0263553	-0.0178185	0.00563007	0.0199431
GOBP_MINERALOCORTICOID_METABOLIC_PROCESS	-0.101925	-0.0845348	-0.0173898	0.00487122	0.0179324
GOBP_SPERMINE_METABOLIC_PROCESS	0.248904	0.275663	-0.0267587	0.00631221	0.0217119
GOBP_SPERMIDINE_METABOLIC_PROCESS	0.194263	0.187247	0.00701647	0.283376	0.400479
GOBP_REGULATION_OF_BLOOD_PRESSURE	-0.0040131	-0.0118075	0.00779445	0.29618	0.413735
GOBP_OPSONIZATION	-0.19914	-0.209819	0.0106794	0.491055	0.605807
GOBP_SULFATE_TRANSPORT	-0.0565128	-0.0563833	-0.000129546	0.386136	0.505788
GOBP_REGULATION_OF_G_PROTEIN_COUPLED_RECEPTOR_SIGNALING_PATHWAY	0.0451197	0.045794	-0.000674327	0.906769	0.937688
GOBP_INSULIN_RECEPTOR_SIGNALING_PATHWAY	0.158889	0.156637	0.00225273	0.29618	0.413735
GOBP_ACETYLCHOLINE_METABOLIC_PROCESS	-0.127382	-0.18657	0.0591882	0.0346228	0.0790128
GOBP_INTRACELLULAR_MRNA_LOCALIZATION	0.284609	0.288318	-0.00370856	0.243429	0.357053
GOBP_ISOPRENOID_BIOSYNTHETIC_PROCESS	0.0846133	0.0857037	-0.0010904	0.884536	0.92192
GOBP_ISOPRENOID_CATABOLIC_PROCESS	-0.101315	-0.103	0.0016849	0.570827	0.676357
GOBP_ASSOCIATIVE_LEARNING	0.0130372	0.0184822	-0.00544497	0.00487122	0.0179324
GOBP_ENDOSOME_TO_LYSOSOME_TRANSPORT	0.211568	0.20913	0.0024374	0.42854	0.547054
GOBP_HISTONE_MRNA_METABOLIC_PROCESS	0.301932	0.302365	-0.000432902	0.704353	0.788305
GOBP_DETERMINATION_OF_ADULT_LIFESPAN	0.117083	0.121051	-0.00396799	0.988787	0.991709
GOBP_ADULT_FEEDING_BEHAVIOR	-0.261223	-0.266673	0.00544937	0.869763	0.913199
GOBP_ADULT_LOCOMOTORY_BEHAVIOR	-0.00865181	-0.00559524	-0.00305657	0.175787	0.277544
GOBP_GLIAL_CELL_MIGRATION	0.168291	0.169474	-0.0011837	0.914198	0.94318
GOBP_GERM_CELL_MIGRATION	0.122358	0.145773	-0.0234144	0.407009	0.525593
GOBP_ASYMMETRIC_CELL_DIVISION	0.124509	0.145569	-0.0210595	0.000434625	0.00324693
GOBP_REGULATION_OF_CELL_SHAPE	0.174019	0.173344	0.000675155	0.988787	0.991709
GOBP_REGULATION_OF_CELL_SIZE	0.143094	0.151647	-0.00855302	0.0146603	0.0409101
GOBP_RNA_SPLICING	0.297324	0.300674	-0.00335035	0.0872901	0.161045
GOBP_RESPIRATORY_CHAIN_COMPLEX_IV_ASSEMBLY	0.229974	0.223867	0.0061066	0.120999	0.207598
GOBP_FIBROBLAST_GROWTH_FACTOR_RECEPTOR_SIGNALING_PATHWAY	0.149789	0.165701	-0.0159114	0.000957847	0.00555006
GOBP_EPIDERMIS_DEVELOPMENT	0.0332166	0.030579	0.00263764	0.300533	0.418585
GOBP_REGULATION_OF_SMOOTHENED_SIGNALING_PATHWAY	0.0776731	0.103221	-0.0255479	4.68331e-05	0.000838641
GOBP_REGULATION_OF_NOTCH_SIGNALING_PATHWAY	0.152626	0.158675	-0.00604964	0.0346228	0.0790128
GOBP_ATTACHMENT_OF_SPINDLE_MICROTUBULES_TO_KINETOCHORE	0.227538	0.245353	-0.0178153	0.127887	0.216446
GOBP_EXTRINSIC_APOPTOTIC_SIGNALING_PATHWAY_VIA_DEATH_DOMAIN_RECEPTORS	0.22971	0.225507	0.00420319	0.521012	0.63215
GOBP_INTRINSIC_APOPTOTIC_SIGNALING_PATHWAY_IN_RESPONSE_TO_OSMOTIC_STRESS	0.169295	0.184478	-0.0151828	0.00222058	0.0101254
GOBP_INTRINSIC_APOPTOTIC_SIGNALING_PATHWAY_IN_RESPONSE_TO_DNA_DAMAGE	0.279052	0.28207	-0.00301806	0.116571	0.201211
GOBP_INTRINSIC_APOPTOTIC_SIGNALING_PATHWAY_IN_RESPONSE_TO_OXIDATIVE_STRESS	0.265606	0.253927	0.0116785	0.000235633	0.00214203
GOBP_ACTIVATION_OF_CYSTEINE_TYPE_ENDOPEPTIDASE_ACTIVITY_INVOLVED_IN_APOPTOTIC_PROCESS_BY_CYTOCHROME_C	0.189962	0.185546	0.00441543	0.456364	0.573736
GOBP_APOPTOTIC_MITOCHONDRIAL_CHANGES	0.264343	0.267529	-0.00318562	0.0553663	0.113227
GOBP_CARBOHYDRATE_TRANSPORT	0.0464552	0.0525034	-0.00604816	0.386136	0.505788
GOBP_CELLULAR_AMINO_ACID_BIOSYNTHETIC_PROCESS	0.0879882	0.0947831	-0.00679486	0.106056	0.186817
GOBP_PHOSPHOLIPID_BIOSYNTHETIC_PROCESS	0.131034	0.130407	0.000627357	0.753623	0.825937
GOBP_PYRIMIDINE_CONTAINING_COMPOUND_SALVAGE	0.224707	0.231251	-0.00654369	0.35608	0.477565
GOBP_PENTOSE_PHOSPHATE_SHUNT_NON_OXIDATIVE_BRANCH	0.234065	0.237096	-0.00303088	0.313847	0.43399
GOBP_AEROBIC_RESPIRATION	0.31045	0.306567	0.00388335	0.0171048	0.0460369
GOBP_FATTY_ACID_CATABOLIC_PROCESS	0.123975	0.114911	0.0090645	0.0209162	0.0535836
GOBP_CELLULAR_AMINO_ACID_CATABOLIC_PROCESS	0.0449344	0.0400665	0.00486793	0.0444649	0.0957984
GOBP_GLUTAMINE_FAMILY_AMINO_ACID_METABOLIC_PROCESS	0.056118	0.0591222	-0.00300417	0.351218	0.472556
GOBP_GLUTAMINE_FAMILY_AMINO_ACID_CATABOLIC_PROCESS	0.0764414	0.0735487	0.00289263	0.96637	0.976925
GOBP_ASPARTATE_FAMILY_AMINO_ACID_METABOLIC_PROCESS	0.12737	0.125226	0.00214418	0.473535	0.590118
GOBP_ASPARTATE_FAMILY_AMINO_ACID_BIOSYNTHETIC_PROCESS	0.125993	0.127209	-0.00121576	0.847689	0.896761
GOBP_ASPARTATE_FAMILY_AMINO_ACID_CATABOLIC_PROCESS	0.100466	0.0935254	0.00694083	0.207615	0.315227
GOBP_SERINE_FAMILY_AMINO_ACID_METABOLIC_PROCESS	0.106661	0.110215	-0.00355452	0.336885	0.458465
GOBP_SERINE_FAMILY_AMINO_ACID_BIOSYNTHETIC_PROCESS	0.13993	0.151786	-0.011856	0.228615	0.33987
GOBP_SERINE_FAMILY_AMINO_ACID_CATABOLIC_PROCESS	-0.0793599	-0.0575327	-0.0218271	0.000866181	0.00519636
GOBP_AROMATIC_AMINO_ACID_FAMILY_METABOLIC_PROCESS	-0.00711116	-0.0207203	0.0136092	0.00882717	0.0279357
GOBP_AROMATIC_AMINO_ACID_FAMILY_CATABOLIC_PROCESS	0.0159088	-0.000213691	0.0161224	0.00649398	0.0221979
GOBP_BRANCHED_CHAIN_AMINO_ACID_METABOLIC_PROCESS	0.190549	0.18053	0.0100188	0.0254475	0.0621962
GOBP_BRANCHED_CHAIN_AMINO_ACID_BIOSYNTHETIC_PROCESS	0.128189	0.133495	-0.00530574	0.760749	0.832212
GOBP_GLUTAMINE_FAMILY_AMINO_ACID_BIOSYNTHETIC_PROCESS	0.17188	0.174976	-0.00309623	0.825735	0.880331
GOBP_METHIONINE_BIOSYNTHETIC_PROCESS	0.101217	0.0954622	0.00575451	0.0908118	0.165953
GOBP_HOMOSERINE_METABOLIC_PROCESS	0.0231085	0.0303274	-0.00721885	0.789453	0.853007
GOBP_CYSTEINE_CATABOLIC_PROCESS	-0.178143	-0.163365	-0.0147785	0.0248382	0.061063
GOBP_GLYCOPROTEIN_METABOLIC_PROCESS	0.114593	0.115103	-0.000509933	0.370919	0.490544
GOBP_GLYCOPROTEIN_BIOSYNTHETIC_PROCESS	0.101728	0.104394	-0.00266602	0.211014	0.319435
GOBP_VITAMIN_BIOSYNTHETIC_PROCESS	0.157191	0.140979	0.0162111	4.49847e-05	0.000815792
GOBP_VITAMIN_CATABOLIC_PROCESS	-0.109272	-0.113019	0.00374637	0.884536	0.92192
GOBP_NUCLEOBASE_METABOLIC_PROCESS	0.204943	0.216219	-0.0112756	0.0139169	0.0392815
GOBP_PURINE_NUCLEOBASE_BIOSYNTHETIC_PROCESS	0.34992	0.362897	-0.012977	0.0742901	0.141682
GOBP_NUCLEOSIDE_METABOLIC_PROCESS	0.173934	0.169182	0.00475172	0.0209162	0.0535836
GOBP_RIBONUCLEOSIDE_METABOLIC_PROCESS	0.153378	0.139962	0.0134164	0.00747535	0.0246995
GOBP_DEOXYRIBONUCLEOSIDE_METABOLIC_PROCESS	0.311406	0.313684	-0.00227864	0.596558	0.699403
GOBP_NUCLEOSIDE_MONOPHOSPHATE_METABOLIC_PROCESS	0.192172	0.188075	0.00409643	0.0209162	0.0535836
GOBP_NUCLEOSIDE_MONOPHOSPHATE_BIOSYNTHETIC_PROCESS	0.25648	0.257469	-0.000988334	0.97384	0.981414
GOBP_NUCLEOSIDE_MONOPHOSPHATE_CATABOLIC_PROCESS	0.16048	0.145229	0.0152516	0.064255	0.126855
GOBP_PURINE_NUCLEOSIDE_MONOPHOSPHATE_METABOLIC_PROCESS	0.20574	0.195945	0.0097948	0.0236573	0.0586864
GOBP_PURINE_NUCLEOSIDE_MONOPHOSPHATE_BIOSYNTHETIC_PROCESS	0.289149	0.289262	-0.00011267	0.642811	0.736901
GOBP_PURINE_NUCLEOSIDE_MONOPHOSPHATE_CATABOLIC_PROCESS	0.165619	0.167567	-0.00194876	0.207615	0.315227
GOBP_PYRIMIDINE_NUCLEOSIDE_MONOPHOSPHATE_METABOLIC_PROCESS	0.220854	0.220544	0.00030916	0.590076	0.693286
GOBP_PYRIMIDINE_NUCLEOSIDE_MONOPHOSPHATE_BIOSYNTHETIC_PROCESS	0.251249	0.260355	-0.0091059	0.0254475	0.0621962
GOBP_PYRIMIDINE_NUCLEOSIDE_MONOPHOSPHATE_CATABOLIC_PROCESS	0.133816	0.118948	0.0148681	0.116571	0.201211
GOBP_NUCLEOSIDE_DIPHOSPHATE_METABOLIC_PROCESS	0.157921	0.161543	-0.00362205	0.127887	0.216446
GOBP_NUCLEOSIDE_DIPHOSPHATE_BIOSYNTHETIC_PROCESS	0.199202	0.201272	-0.0020706	0.739433	0.81578
GOBP_NUCLEOSIDE_DIPHOSPHATE_CATABOLIC_PROCESS	0.113141	0.106656	0.00648465	0.110168	0.192348
GOBP_PURINE_NUCLEOSIDE_DIPHOSPHATE_BIOSYNTHETIC_PROCESS	0.175468	0.175039	0.000429333	0.96637	0.976925
GOBP_PURINE_NUCLEOSIDE_DIPHOSPHATE_CATABOLIC_PROCESS	0.179902	0.167896	0.0120056	0.191214	0.29523
GOBP_PYRIMIDINE_NUCLEOSIDE_DIPHOSPHATE_METABOLIC_PROCESS	0.297842	0.307932	-0.0100904	0.491055	0.605807
GOBP_NUCLEOSIDE_TRIPHOSPHATE_METABOLIC_PROCESS	0.25336	0.252989	0.000371412	0.309366	0.428877
GOBP_NUCLEOSIDE_TRIPHOSPHATE_BIOSYNTHETIC_PROCESS	0.25479	0.253684	0.00110534	0.583627	0.687635
GOBP_NUCLEOSIDE_TRIPHOSPHATE_CATABOLIC_PROCESS	0.233738	0.230383	0.00335553	0.877144	0.918379
GOBP_PURINE_NUCLEOSIDE_TRIPHOSPHATE_CATABOLIC_PROCESS	0.343239	0.343612	-0.000372637	0.96637	0.976925
GOBP_PYRIMIDINE_NUCLEOSIDE_TRIPHOSPHATE_METABOLIC_PROCESS	0.23067	0.248244	-0.0175742	0.00726905	0.02422
GOBP_PYRIMIDINE_NUCLEOSIDE_TRIPHOSPHATE_BIOSYNTHETIC_PROCESS	0.201565	0.221191	-0.0196252	0.00649398	0.0221979
GOBP_PURINE_DEOXYRIBONUCLEOTIDE_METABOLIC_PROCESS	0.251637	0.245861	0.00577606	0.396489	0.515841
GOBP_PURINE_DEOXYRIBONUCLEOTIDE_BIOSYNTHETIC_PROCESS	0.296947	0.294642	0.00230482	0.270951	0.386214
GOBP_PURINE_DEOXYRIBONUCLEOTIDE_CATABOLIC_PROCESS	0.266427	0.26973	-0.00330375	0.891938	0.927329
GOBP_RIBONUCLEOSIDE_MONOPHOSPHATE_BIOSYNTHETIC_PROCESS	0.239861	0.243285	-0.003424	0.642811	0.736901
GOBP_DEOXYRIBONUCLEOSIDE_MONOPHOSPHATE_BIOSYNTHETIC_PROCESS	0.37916	0.375313	0.0038463	0.232257	0.344279
GOBP_RIBONUCLEOSIDE_MONOPHOSPHATE_CATABOLIC_PROCESS	0.0934086	0.0742469	0.0191617	0.0541844	0.111353
GOBP_DEOXYRIBONUCLEOSIDE_MONOPHOSPHATE_CATABOLIC_PROCESS	0.174234	0.170353	0.00388058	0.322935	0.443716
GOBP_RIBONUCLEOSIDE_MONOPHOSPHATE_METABOLIC_PROCESS	0.183442	0.178327	0.00511488	0.0758231	0.144143
GOBP_DEOXYRIBONUCLEOSIDE_MONOPHOSPHATE_METABOLIC_PROCESS	0.267429	0.261233	0.00619542	0.0425174	0.0927522
GOBP_NUCLEOSIDE_CATABOLIC_PROCESS	0.133234	0.109126	0.024108	0.0085877	0.0273968
GOBP_PURINE_RIBONUCLEOSIDE_MONOPHOSPHATE_CATABOLIC_PROCESS	0.202179	0.181541	0.0206373	0.0908118	0.165953
GOBP_PURINE_DEOXYRIBONUCLEOSIDE_MONOPHOSPHATE_METABOLIC_PROCESS	0.30901	0.30627	0.00273993	0.847689	0.896761
GOBP_PYRIMIDINE_RIBONUCLEOSIDE_MONOPHOSPHATE_METABOLIC_PROCESS	0.148072	0.153188	-0.00511609	0.251084	0.365946
GOBP_PYRIMIDINE_DEOXYRIBONUCLEOSIDE_MONOPHOSPHATE_METABOLIC_PROCESS	0.23598	0.22509	0.0108894	0.0805774	0.150926
GOBP_DEOXYRIBONUCLEOSIDE_DIPHOSPHATE_METABOLIC_PROCESS	0.169969	0.170852	-0.000883169	0.683598	0.771497
GOBP_CYCLIC_NUCLEOTIDE_METABOLIC_PROCESS	-0.0492701	-0.0428709	-0.00639922	0.127887	0.216446
GOBP_RIBONUCLEOSIDE_DIPHOSPHATE_BIOSYNTHETIC_PROCESS	0.180011	0.177493	0.0025179	0.690491	0.776939
GOBP_CYCLIC_NUCLEOTIDE_BIOSYNTHETIC_PROCESS	-0.0819942	-0.0762425	-0.0057517	0.485176	0.600426
GOBP_RIBONUCLEOSIDE_DIPHOSPHATE_CATABOLIC_PROCESS	0.179482	0.176193	0.00328886	0.558163	0.665
GOBP_RIBONUCLEOSIDE_TRIPHOSPHATE_METABOLIC_PROCESS	0.266896	0.266439	0.000457406	0.616196	0.715365
GOBP_DEOXYRIBONUCLEOSIDE_TRIPHOSPHATE_METABOLIC_PROCESS	0.315007	0.320312	-0.00530535	0.869763	0.913199
GOBP_RIBONUCLEOSIDE_TRIPHOSPHATE_BIOSYNTHETIC_PROCESS	0.264536	0.265379	-0.000842631	0.676732	0.765566
GOBP_DEOXYRIBONUCLEOSIDE_TRIPHOSPHATE_BIOSYNTHETIC_PROCESS	0.226482	0.224118	0.00236401	0.753623	0.825937
GOBP_DEOXYRIBONUCLEOSIDE_TRIPHOSPHATE_CATABOLIC_PROCESS	0.366193	0.364854	0.00133963	0.796676	0.858988
GOBP_PYRIMIDINE_RIBONUCLEOSIDE_TRIPHOSPHATE_METABOLIC_PROCESS	0.193199	0.214112	-0.0209131	0.00293271	0.0123677
GOBP_PYRIMIDINE_RIBONUCLEOSIDE_TRIPHOSPHATE_BIOSYNTHETIC_PROCESS	0.176861	0.202103	-0.0252425	0.00267498	0.0115965
GOBP_PYRIMIDINE_DEOXYRIBONUCLEOSIDE_TRIPHOSPHATE_METABOLIC_PROCESS	0.334128	0.337069	-0.00294142	0.616196	0.715365
GOBP_CYCLIC_NUCLEOTIDE_CATABOLIC_PROCESS	-0.0144912	-0.016617	0.00212571	0.958903	0.973519
GOBP_PURINE_DEOXYRIBONUCLEOSIDE_TRIPHOSPHATE_METABOLIC_PROCESS	0.288922	0.281438	0.00748397	0.609618	0.709463
GOBP_PURINE_DEOXYRIBONUCLEOSIDE_TRIPHOSPHATE_CATABOLIC_PROCESS	0.32459	0.325729	-0.00113876	0.996262	0.996962
GOBP_PYRIMIDINE_RIBONUCLEOTIDE_METABOLIC_PROCESS	0.140788	0.151716	-0.0109277	0.00668044	0.0226398
GOBP_PYRIMIDINE_DEOXYRIBONUCLEOTIDE_METABOLIC_PROCESS	0.226729	0.232021	-0.00529194	0.266894	0.382112
GOBP_PYRIMIDINE_RIBONUCLEOTIDE_BIOSYNTHETIC_PROCESS	0.141185	0.161707	-0.0205223	0.00222058	0.0101254
GOBP_PYRIMIDINE_DEOXYRIBONUCLEOTIDE_BIOSYNTHETIC_PROCESS	0.337381	0.337913	-0.000532307	0.951439	0.967733
GOBP_PYRIMIDINE_RIBONUCLEOTIDE_CATABOLIC_PROCESS	0.089508	0.0895917	-8.364e-05	0.485176	0.600426
GOBP_NUCLEOTIDE_SUGAR_METABOLIC_PROCESS	0.164023	0.159236	0.00478628	0.0684096	0.132777
GOBP_NUCLEOTIDE_SUGAR_BIOSYNTHETIC_PROCESS	0.178673	0.171843	0.00683004	0.200936	0.306917
GOBP_MENAQUINONE_METABOLIC_PROCESS	-0.0645466	-0.0732635	0.00871693	0.309366	0.428877
GOBP_COBALAMIN_METABOLIC_PROCESS	0.0467521	0.0454827	0.00126938	0.629443	0.725896
GOBP_ISOPENTENYL_DIPHOSPHATE_BIOSYNTHETIC_PROCESS	0.185495	0.17793	0.00756465	0.370919	0.490544
GOBP_GLYCOLIPID_BIOSYNTHETIC_PROCESS	0.0741548	0.0754835	-0.00132873	0.69741	0.782623
GOBP_PROTEIN_LIPOYLATION	0.0482481	0.0612323	-0.0129842	0.283376	0.400479
GOBP_GLUCAN_BIOSYNTHETIC_PROCESS	0.0710735	0.0788122	-0.00773867	0.00243811	0.0108535
GOBP_10_FORMYLTETRAHYDROFOLATE_METABOLIC_PROCESS	0.00845384	-0.001277	0.00973084	0.929076	0.952464
GOBP_RIBONUCLEOTIDE_CATABOLIC_PROCESS	0.0659598	0.0645476	0.0014122	0.760749	0.832212
GOBP_DEOXYRIBONUCLEOTIDE_METABOLIC_PROCESS	0.243984	0.25037	-0.00638656	0.423096	0.541851
GOBP_DEOXYRIBONUCLEOTIDE_BIOSYNTHETIC_PROCESS	0.325583	0.329154	-0.0035712	0.988787	0.991709
GOBP_RESPONSE_TO_TEMPERATURE_STIMULUS	0.180033	0.180753	-0.000719677	0.496971	0.611835
GOBP_CELLULAR_RESPONSE_TO_STARVATION	0.170091	0.16936	0.000731684	0.473535	0.590118
GOBP_RESPONSE_TO_PH	0.032304	0.0291182	0.00318575	0.191214	0.29523
GOBP_MRNA_TRANSCRIPTION	0.306042	0.304711	0.00133128	0.825735	0.880331
GOBP_SNRNA_TRANSCRIPTION	0.261269	0.265766	-0.00449676	0.57721	0.681653
GOBP_RRNA_TRANSCRIPTION	0.309346	0.326064	-0.0167181	0.000682996	0.00440517
GOBP_TRNA_TRANSCRIPTION	0.315567	0.338619	-0.023052	0.000957847	0.00555006
GOBP_AMINE_METABOLIC_PROCESS	0.128802	0.123564	0.00523737	0.00747535	0.0246995
GOBP_AMINE_BIOSYNTHETIC_PROCESS	0.0363116	0.0459129	-0.00960129	0.0115703	0.0342165
GOBP_AMINE_CATABOLIC_PROCESS	0.0199636	0.0142376	0.00572597	0.0789664	0.148966
GOBP_OLIGOSACCHARIDE_METABOLIC_PROCESS	0.0431131	0.034979	0.00813407	0.0322861	0.0750011
GOBP_OLIGOSACCHARIDE_BIOSYNTHETIC_PROCESS	0.0427388	0.0410853	0.00165347	0.521012	0.63215
GOBP_OLIGOSACCHARIDE_CATABOLIC_PROCESS	0.14414	0.130811	0.0133287	0.000866181	0.00519636
GOBP_RESPONSE_TO_RADIATION	0.140642	0.14533	-0.00468754	0.00137636	0.00720214
GOBP_PHOSPHOLIPID_CATABOLIC_PROCESS	0.0839421	0.0693938	0.0145483	0.00341306	0.0137974
GOBP_FOLIC_ACID_CONTAINING_COMPOUND_BIOSYNTHETIC_PROCESS	0.254263	0.254444	-0.000181477	0.262879	0.378263
GOBP_TOXIN_METABOLIC_PROCESS	-0.00289635	-0.0114281	0.00853178	0.207615	0.315227
GOBP_RESPONSE_TO_HEAT	0.22747	0.229264	-0.00179431	0.42854	0.547054
GOBP_RESPONSE_TO_COLD	0.120155	0.113522	0.00663307	0.247236	0.361446
GOBP_RESPONSE_TO_XENOBIOTIC_STIMULUS	-0.00826198	-0.015955	0.00769307	0.0260697	0.0634125
GOBP_RESPONSE_TO_UV	0.221553	0.223983	-0.00242995	0.169883	0.270077
GOBP_RESPONSE_TO_WATER_DEPRIVATION	0.0359827	0.019602	0.0163806	0.000595201	0.00402085
GOBP_RESPONSE_TO_WATER	0.115134	0.115725	-0.000591669	0.775063	0.843339
GOBP_RESPONSE_TO_LIGHT_STIMULUS	0.108338	0.11053	-0.00219199	0.0530236	0.109536
GOBP_NAD_BIOSYNTHETIC_PROCESS	0.0963697	0.0767014	0.0196683	0.00331161	0.0135022
GOBP_CARNITINE_METABOLIC_PROCESS	0.0887518	0.0848719	0.00387984	0.514946	0.627891
GOBP_METHYLGLYOXAL_METABOLIC_PROCESS	0.417639	0.414228	0.00341119	0.456364	0.573736
GOBP_PUTRESCINE_METABOLIC_PROCESS	0.227613	0.21179	0.015823	0.000227128	0.0020914
GOBP_PUTRESCINE_BIOSYNTHETIC_PROCESS	0.173251	0.162626	0.0106246	0.0230854	0.0575279
GOBP_RNA_MODIFICATION	0.169603	0.175484	-0.00588027	0.439549	0.557315
GOBP_FERTILIZATION	-0.0525498	-0.0475012	-0.00504858	0.0179956	0.0478561
GOBP_DETECTION_OF_ABIOTIC_STIMULUS	-0.0904105	-0.086144	-0.00426643	0.0139169	0.0392815
GOBP_DETECTION_OF_LIGHT_STIMULUS	-0.128183	-0.125295	-0.00288831	0.0603109	0.121046
GOBP_DETECTION_OF_CHEMICAL_STIMULUS	-0.380383	-0.383487	0.00310394	0.00984576	0.03022
GOBP_DETECTION_OF_BIOTIC_STIMULUS	0.0800444	0.0678557	0.0121887	0.0425174	0.0927522
GOBP_DETECTION_OF_VIRUS	0.295608	0.303294	-0.00768611	0.811173	0.869619
GOBP_RESPONSE_TO_MECHANICAL_STIMULUS	0.125648	0.126752	-0.00110406	0.57721	0.681653
GOBP_RESPONSE_TO_VIRUS	0.225871	0.206796	0.0190751	0.000466348	0.00340539
GOBP_RESPONSE_TO_FUNGUS	0.0108223	-0.0221712	0.0329935	0.00293271	0.0123677
GOBP_RESPONSE_TO_GRAVITY	0.0828523	0.0873274	-0.00447511	0.434024	0.551979
GOBP_RESPONSE_TO_HERBICIDE	-0.014404	-0.015979	0.00157505	0.753623	0.825937
GOBP_RESPONSE_TO_TOXIC_SUBSTANCE	0.113965	0.112026	0.00193852	0.34162	0.463052
GOBP_RESPONSE_TO_BLUE_LIGHT	-0.0966991	-0.0778769	-0.0188221	0.00151677	0.00772696
GOBP_RESPONSE_TO_LIGHT_INTENSITY	0.13009	0.137848	-0.00775809	0.29187	0.409399
GOBP_PHOTOPERIODISM	0.128857	0.133937	-0.00507976	0.166987	0.266723
GOBP_ENTRAINMENT_OF_CIRCADIAN_CLOCK	0.157346	0.164057	-0.00671122	0.0434819	0.0941646
GOBP_UV_PROTECTION	0.194953	0.18887	0.00608375	0.221453	0.331505
GOBP_RESPONSE_TO_SALT_STRESS	0.173426	0.169572	0.00385477	0.775063	0.843339
GOBP_PHENYLPROPANOID_METABOLIC_PROCESS	-0.273645	-0.28418	0.0105351	0.13025	0.21987
GOBP_CATECHOL_CONTAINING_COMPOUND_METABOLIC_PROCESS	-0.0324923	-0.0367147	0.00422243	0.41233	0.530926
GOBP_CATECHOL_CONTAINING_COMPOUND_BIOSYNTHETIC_PROCESS	-0.0678326	-0.0501042	-0.0177284	0.0322861	0.0750011
GOBP_RESPONSE_TO_CARBOHYDRATE	0.108523	0.108981	-0.000458398	0.184928	0.288335
GOBP_RESPONSE_TO_FRUCTOSE	0.0991995	0.108292	-0.00909235	0.0963077	0.173901
GOBP_HORMONE_MEDIATED_SIGNALING_PATHWAY	0.101109	0.106021	-0.00491242	0.0354332	0.0804242
GOBP_CARBOHYDRATE_MEDIATED_SIGNALING	0.134114	0.155192	-0.0210782	0.00311692	0.0128853
GOBP_POST_EMBRYONIC_DEVELOPMENT	0.124786	0.142307	-0.0175205	0.00229103	0.0103605
GOBP_AXIS_SPECIFICATION	-0.00272409	0.028429	-0.0311531	9.16797e-05	0.00119452
GOBP_SPECIFICATION_OF_SYMMETRY	0.00759627	0.0139597	-0.00636346	0.132646	0.223017
GOBP_FLAVONOID_METABOLIC_PROCESS	-0.333351	-0.340875	0.00752377	0.386136	0.505788
GOBP_ALKALOID_METABOLIC_PROCESS	-0.249864	-0.205398	-0.0444662	0.00041953	0.00316067
GOBP_ABSCISSION	0.264124	0.268196	-0.00407138	0.423096	0.541851
GOBP_EMBRYONIC_PATTERN_SPECIFICATION	-0.0210271	0.00347641	-0.0245035	7.84472e-05	0.00113177
GOBP_POST_EMBRYONIC_ANIMAL_MORPHOGENESIS	0.150119	0.189155	-0.0390365	0.000203311	0.00193458
GOBP_NEGATIVE_REGULATION_OF_CATABOLIC_PROCESS	0.188474	0.18947	-0.000996188	0.533253	0.644042
GOBP_POSITIVE_REGULATION_OF_CATABOLIC_PROCESS	0.20205	0.201652	0.000398279	0.214454	0.323747
GOBP_AUDITORY_RECEPTOR_CELL_FATE_COMMITMENT	0.260668	0.275965	-0.0152972	0.270951	0.386214
GOBP_EPIDERMAL_CELL_DIFFERENTIATION	-0.0172794	-0.0173733	9.39502e-05	0.789453	0.853007
GOBP_HORMONE_TRANSPORT	0.0317473	0.0389054	-0.00715813	0.000682996	0.00440517
GOBP_ANTERIOR_POSTERIOR_AXIS_SPECIFICATION	0.00707559	0.0289764	-0.0219008	0.000574957	0.00392501
GOBP_DORSAL_VENTRAL_AXIS_SPECIFICATION	-0.0234455	0.0671599	-0.0906053	8.76225e-06	0.000410846
GOBP_ANTERIOR_POSTERIOR_PATTERN_SPECIFICATION	0.00479924	0.0294517	-0.0246525	8.76225e-06	0.000410846
GOBP_DORSAL_VENTRAL_PATTERN_FORMATION	-0.039407	-0.00608921	-0.0333178	1.98602e-06	0.000348357
GOBP_PROXIMAL_DISTAL_PATTERN_FORMATION	-0.0544619	-0.00720176	-0.0472601	3.44365e-06	0.000348357
GOBP_CELL_CELL_RECOGNITION	0.0247737	0.00727327	0.0175004	0.000134578	0.00151045
GOBP_RESPONSE_TO_EXTRACELLULAR_STIMULUS	0.116862	0.118692	-0.00183066	0.539427	0.648861
GOBP_CELLULAR_WATER_HOMEOSTASIS	-0.0919824	-0.0934643	0.00148181	0.642811	0.736901
GOBP_OOCYTE_DIFFERENTIATION	0.0382721	0.0440421	-0.00576993	0.155775	0.252665
GOBP_NEGATIVE_REGULATION_OF_CELL_FATE_SPECIFICATION	0.0737234	0.113369	-0.0396452	0.0670009	0.130898
GOBP_GLIAL_CELL_DIFFERENTIATION	0.105946	0.114802	-0.00885611	0.00563007	0.0199431
GOBP_CARDIOBLAST_DIFFERENTIATION	-0.0269234	0.00326127	-0.0301846	0.000595201	0.00402085
GOBP_MEIOTIC_CHROMOSOME_CONDENSATION	0.288652	0.297703	-0.00905121	0.118769	0.204213
GOBP_RESPONSE_TO_METAL_ION	0.114294	0.111229	0.00306546	0.0577947	0.117151
GOBP_RESPONSE_TO_IRON_ION	0.125909	0.113393	0.0125159	0.00882717	0.0279357
GOBP_RESPONSE_TO_IRON_II_ION	0.0492297	0.0147095	0.0345202	0.00790378	0.025663
GOBP_RESPONSE_TO_IRON_III_ION	0.241093	0.239454	0.00163843	0.796676	0.858988
GOBP_RESPONSE_TO_MANGANESE_ION	0.123663	0.123556	0.000107298	0.739433	0.81578
GOBP_RESPONSE_TO_ZINC_ION	0.0406739	0.0404731	0.000200717	0.649538	0.742583
GOBP_RESPONSE_TO_ALUMINUM_ION	0.257888	0.246097	0.011791	0.0530236	0.109536
GOBP_SPECIFICATION_OF_ANIMAL_ORGAN_IDENTITY	-0.044149	-0.0262441	-0.017905	0.00501515	0.0183203
GOBP_REGULATION_OF_PROTON_TRANSPORT	0.229592	0.222938	0.0066537	0.0425174	0.0927522
GOBP_RESPONSE_TO_X_RAY	0.213914	0.224219	-0.0103051	0.00236352	0.0106276
GOBP_BODY_MORPHOGENESIS	0.134698	0.14906	-0.0143615	0.00229103	0.0103605
GOBP_EMBRYONIC_BODY_MORPHOGENESIS	0.0452121	0.0618339	-0.0166218	0.00222058	0.0101254
GOBP_SUGAR_MEDIATED_SIGNALING_PATHWAY	0.12877	0.14829	-0.0195201	0.000181855	0.00179513
GOBP_RESPONSE_TO_IONIZING_RADIATION	0.230144	0.237552	-0.00740854	0.00133229	0.00705439
GOBP_MAINTENANCE_OF_DNA_METHYLATION	0.216406	0.228151	-0.0117454	0.29618	0.413735
GOBP_RESPONSE_TO_UV_B	0.108029	0.110908	-0.00287891	0.642811	0.736901
GOBP_RESPONSE_TO_UV_C	0.196566	0.198574	-0.00200751	0.545638	0.654123
GOBP_RESPONSE_TO_LITHIUM_ION	0.119928	0.11941	0.000517702	0.732371	0.810246
GOBP_VASCULAR_TRANSPORT	0.0505024	0.0563032	-0.00580082	0.137541	0.229193
GOBP_ESTABLISHMENT_OR_MAINTENANCE_OF_TRANSMEMBRANE_ELECTROCHEMICAL_GRADIENT	0.0834545	0.0753747	0.00807979	0.064255	0.126855
GOBP_ENDOMEMBRANE_SYSTEM_ORGANIZATION	0.177681	0.177443	0.000238443	0.456364	0.573736
GOBP_NADH_DEHYDROGENASE_COMPLEX_ASSEMBLY	0.335057	0.332716	0.00234083	0.287601	0.405246
GOBP_MULTICELLULAR_ORGANISM_AGING	0.0912533	0.108101	-0.0168475	0.000957847	0.00555006
GOBP_SCF_COMPLEX_ASSEMBLY	0.246737	0.255124	-0.00838631	0.0118825	0.0349655
GOBP_RESPONSE_TO_SELENIUM_ION	0.0688258	0.0403419	0.0284839	0.0541844	0.111353
GOBP_HEAT_ACCLIMATION	0.344842	0.350704	-0.00586139	0.14004	0.232271
GOBP_RESPONSE_TO_LEAD_ION	0.249956	0.251783	-0.00182705	0.746517	0.821434
GOBP_REGULATION_OF_HYDROGEN_PEROXIDE_METABOLIC_PROCESS	0.150032	0.138219	0.0118134	0.217933	0.327543
GOBP_MEMBRANE_INVAGINATION	0.187858	0.161805	0.0260533	2.53758e-05	0.000636807
GOBP_RESPONSE_TO_GAMMA_RADIATION	0.25523	0.262739	-0.00750821	0.00243811	0.0108535
GOBP_REGULATION_OF_ANION_CHANNEL_ACTIVITY	0.136291	0.124947	0.011345	0.0838794	0.156086
GOBP_COP9_SIGNALOSOME_ASSEMBLY	0.220685	0.212308	0.00837696	0.135077	0.226037
GOBP_HISTONE_MONOUBIQUITINATION	0.276	0.285939	-0.00993878	0.0425174	0.0927522
GOBP_FATTY_ACID_OMEGA_OXIDATION	0.104651	0.0393543	0.0652971	0.00790378	0.025663
GOBP_RESPONSE_TO_ACIDIC_PH	0.037519	0.0313146	0.00620438	0.125558	0.213365
GOBP_HISTONE_H3_K36_METHYLATION	0.16834	0.174046	-0.00570651	0.132646	0.223017
GOBP_REGULATION_OF_CELL_FATE_COMMITMENT	0.0515969	0.0595619	-0.00796499	0.200936	0.306917
GOBP_NEGATIVE_REGULATION_OF_CELL_FATE_COMMITMENT	0.0319688	0.0438352	-0.0118664	0.370919	0.490544
GOBP_POSITIVE_REGULATION_OF_CELL_FATE_COMMITMENT	-0.0429845	-0.057819	0.0148345	0.0139169	0.0392815
GOBP_CENTRIOLE_CENTRIOLE_COHESION	0.13873	0.143235	-0.0045054	0.258905	0.374284
GOBP_EXIT_FROM_MITOSIS	0.241655	0.252404	-0.0107486	0.00984576	0.03022
GOBP_NEGATIVE_REGULATION_OF_HEART_RATE	-0.192721	-0.191467	-0.00125399	0.642811	0.736901
GOBP_POSITIVE_REGULATION_OF_HEART_RATE	-0.0291323	-0.0191873	-0.00994496	0.0507643	0.106255
GOBP_MESENCHYMAL_CELL_PROLIFERATION	0.0426303	0.0749753	-0.032345	0.000162542	0.00170108
GOBP_REGULATION_OF_MESENCHYMAL_CELL_PROLIFERATION	0.110635	0.150265	-0.03963	3.11919e-05	0.000686125
GOBP_NEGATIVE_REGULATION_OF_PEPTIDASE_ACTIVITY	0.110575	0.0934795	0.0170955	0.00613504	0.0212255
GOBP_REGULATION_OF_SIGNALING_RECEPTOR_ACTIVITY	-0.0184116	-0.0182022	-0.000209403	0.502925	0.616928
GOBP_REGULATION_OF_GASTRULATION	0.0309726	0.0513364	-0.0203638	0.000390797	0.00301104
GOBP_INTERCELLULAR_TRANSPORT	-0.103321	-0.0373758	-0.0659447	0.0125292	0.0363434
GOBP_PROTEASOMAL_PROTEIN_CATABOLIC_PROCESS	0.251762	0.252014	-0.000252347	0.877144	0.918379
GOBP_PROTEASOMAL_UBIQUITIN_INDEPENDENT_PROTEIN_CATABOLIC_PROCESS	0.365415	0.366391	-0.000976095	0.370919	0.490544
GOBP_RNA_SECONDARY_STRUCTURE_UNWINDING	0.237387	0.253601	-0.0162139	0.0230854	0.0575279
GOBP_REGULATION_OF_AUTOPHAGY	0.210068	0.208441	0.00162688	0.309366	0.428877
GOBP_NEGATIVE_REGULATION_OF_AUTOPHAGY	0.185628	0.18782	-0.00219251	0.450719	0.568545
GOBP_POSITIVE_REGULATION_OF_AUTOPHAGY	0.219535	0.210838	0.00869688	0.0135578	0.0386043
GOBP_REGULATION_OF_PHOSPHATIDYLINOSITOL_BIOSYNTHETIC_PROCESS	-0.12118	-0.0888883	-0.0322917	0.00172453	0.00842985
GOBP_REGULATION_OF_PHOSPHOLIPASE_ACTIVITY	0.0883765	0.0791454	0.00923104	0.0872901	0.161045
GOBP_NEGATIVE_REGULATION_OF_PHOSPHOLIPASE_ACTIVITY	0.158713	0.14663	0.0120826	0.439549	0.557315
GOBP_REGULATION_OF_CALCIUM_ION_TRANSPORT_INTO_CYTOSOL	0.0911587	0.0784655	0.0126932	0.00167027	0.008221
GOBP_NEGATIVE_REGULATION_OF_CALCIUM_ION_TRANSPORT_INTO_CYTOSOL	0.160594	0.167335	-0.00674136	0.456364	0.573736
GOBP_POSITIVE_REGULATION_OF_CALCIUM_ION_TRANSPORT_INTO_CYTOSOL	0.0835944	0.0723311	0.0112632	0.0742901	0.141682
GOBP_REGULATION_OF_TRANSPOSITION	0.00644009	-0.00499476	0.0114349	0.0225256	0.0565679
GOBP_REGULATION_OF_ACTIVATION_OF_JANUS_KINASE_ACTIVITY	0.13437	0.119251	0.015119	0.0125292	0.0363434
GOBP_POSITIVE_REGULATION_OF_ACTIVATION_OF_JANUS_KINASE_ACTIVITY	0.0613752	0.0469192	0.0144559	0.0475269	0.101021
GOBP_REGULATION_OF_PLATELET_ACTIVATION	0.129663	0.109225	0.0204387	0.0362596	0.0819868
GOBP_NEGATIVE_REGULATION_OF_PLATELET_ACTIVATION	0.12023	0.139081	-0.0188505	0.545638	0.654123
GOBP_NEGATIVE_REGULATION_OF_PHOSPHORUS_METABOLIC_PROCESS	0.173474	0.173645	-0.000170934	0.629443	0.725896
GOBP_REGULATION_OF_CELLULAR_KETONE_METABOLIC_PROCESS	0.173553	0.176105	-0.00255212	0.570827	0.676357
GOBP_REGULATION_OF_KETONE_BIOSYNTHETIC_PROCESS	0.092019	0.119523	-0.027504	0.00146856	0.00756246
GOBP_REGULATION_OF_DOUBLE_STRAND_BREAK_REPAIR_VIA_HOMOLOGOUS_RECOMBINATION	0.190341	0.200931	-0.0105895	0.0629173	0.124767
GOBP_POSITIVE_REGULATION_OF_NUCLEAR_CELL_CYCLE_DNA_REPLICATION	0.162439	0.189034	-0.0265951	0.00882717	0.0279357
GOBP_VASCULAR_ENDOTHELIAL_GROWTH_FACTOR_PRODUCTION	0.168558	0.136082	0.032476	0.00812613	0.0262058
GOBP_POSITIVE_REGULATION_OF_VASCULAR_ENDOTHELIAL_GROWTH_FACTOR_PRODUCTION	0.138365	0.116093	0.0222722	0.0198997	0.0516668
GOBP_MIRNA_METABOLIC_PROCESS	0.216022	0.218837	-0.00281558	0.11227	0.195111
GOBP_MIRNA_CATABOLIC_PROCESS	0.143807	0.142834	0.000973091	0.877144	0.918379
GOBP_REGULATION_OF_LAMELLIPODIUM_ASSEMBLY	0.192087	0.189808	0.00227893	0.629443	0.725896
GOBP_POSITIVE_REGULATION_OF_LAMELLIPODIUM_ASSEMBLY	0.21118	0.209331	0.0018498	0.629443	0.725896
GOBP_REGULATION_OF_ENDOTHELIAL_CELL_MIGRATION	0.16566	0.161561	0.00409912	0.603072	0.703683
GOBP_POSITIVE_REGULATION_OF_ENDOTHELIAL_CELL_MIGRATION	0.171727	0.167766	0.00396105	0.570827	0.676357
GOBP_REGULATION_OF_CYTOPLASMIC_MRNA_PROCESSING_BODY_ASSEMBLY	0.21931	0.226988	-0.00767743	0.407009	0.525593
GOBP_POSITIVE_REGULATION_OF_CYTOPLASMIC_MRNA_PROCESSING_BODY_ASSEMBLY	0.268487	0.268077	0.00040975	0.862393	0.908674
GOBP_REGULATION_OF_CARDIAC_MUSCLE_ADAPTATION	0.142587	0.15034	-0.00775359	0.818446	0.874916
GOBP_NEGATIVE_REGULATION_OF_CARDIAC_MUSCLE_ADAPTATION	0.246278	0.259854	-0.0135766	0.35608	0.477565
GOBP_PROGRAMMED_CELL_DEATH_INVOLVED_IN_CELL_DEVELOPMENT	0.19444	0.179914	0.0145256	0.0322861	0.0750011
GOBP_NEGATIVE_REGULATION_OF_SCHWANN_CELL_PROLIFERATION	0.217428	0.221009	-0.00358072	0.803916	0.864571
GOBP_REGULATION_OF_EPITHELIAL_CELL_MIGRATION	0.16813	0.164591	0.0035387	0.491055	0.605807
GOBP_NEGATIVE_REGULATION_OF_EPITHELIAL_CELL_MIGRATION	0.158155	0.158087	6.82628e-05	0.514946	0.627891
GOBP_POSITIVE_REGULATION_OF_EPITHELIAL_CELL_MIGRATION	0.172865	0.16932	0.00354562	0.434024	0.551979
GOBP_REGULATION_OF_MITOCHONDRIAL_FUSION	0.210273	0.220328	-0.0100552	0.0209162	0.0535836
GOBP_NEGATIVE_REGULATION_OF_MITOCHONDRIAL_FUSION	0.235068	0.259226	-0.024158	0.00331161	0.0135022
GOBP_NEGATIVE_REGULATION_OF_ORGANELLE_ORGANIZATION	0.15959	0.163625	-0.00403519	0.00984576	0.03022
GOBP_REGULATION_OF_PLATELET_DERIVED_GROWTH_FACTOR_RECEPTOR_SIGNALING_PATHWAY	0.126012	0.134481	-0.00846864	0.0315379	0.0735987
GOBP_POSITIVE_REGULATION_OF_PLATELET_DERIVED_GROWTH_FACTOR_RECEPTOR_SIGNALING_PATHWAY	0.175639	0.208223	-0.0325847	0.0475269	0.101021
GOBP_NEGATIVE_REGULATION_OF_PLATELET_DERIVED_GROWTH_FACTOR_RECEPTOR_SIGNALING_PATHWAY	0.130746	0.13357	-0.00282384	0.184928	0.288335
GOBP_CELL_COMMUNICATION_BY_ELECTRICAL_COUPLING	0.0905348	0.103399	-0.0128639	0.0135578	0.0386043
GOBP_REGULATION_OF_CELL_COMMUNICATION_BY_ELECTRICAL_COUPLING	0.160614	0.160638	-2.4696e-05	0.545638	0.654123
GOBP_NEGATIVE_REGULATION_OF_MUSCLE_CELL_APOPTOTIC_PROCESS	0.149788	0.153263	-0.00347476	0.396489	0.515841
GOBP_MUSCLE_CELL_APOPTOTIC_PROCESS	0.15589	0.15422	0.00166987	0.270951	0.386214
GOBP_STRIATED_MUSCLE_CELL_APOPTOTIC_PROCESS	0.143589	0.150372	-0.00678313	0.106056	0.186817
GOBP_POSITIVE_REGULATION_OF_MUSCLE_CELL_APOPTOTIC_PROCESS	0.176966	0.154088	0.0228777	9.16797e-05	0.00119452
GOBP_POSITIVE_REGULATION_OF_STRIATED_MUSCLE_CELL_APOPTOTIC_PROCESS	0.139762	0.139147	0.000615571	0.533253	0.644042
GOBP_NEGATIVE_REGULATION_OF_STRIATED_MUSCLE_CELL_APOPTOTIC_PROCESS	0.144693	0.156857	-0.0121647	0.132646	0.223017
GOBP_ECTODERMAL_CELL_DIFFERENTIATION	0.2757	0.300756	-0.0250562	0.00473105	0.0176258
GOBP_EPITHELIAL_STRUCTURE_MAINTENANCE	-0.00666477	-0.0155307	0.00886591	0.102067	0.181223
GOBP_REGULATION_OF_CELLULAR_CARBOHYDRATE_METABOLIC_PROCESS	0.101339	0.106483	-0.00514329	0.00102386	0.00580978
GOBP_POSITIVE_REGULATION_OF_CELLULAR_CARBOHYDRATE_METABOLIC_PROCESS	0.0368757	0.0391848	-0.0023091	0.69741	0.782623
GOBP_REGULATION_OF_ALKALINE_PHOSPHATASE_ACTIVITY	0.128626	0.10316	0.0254663	0.0338284	0.0776973
GOBP_POSITIVE_REGULATION_OF_ALKALINE_PHOSPHATASE_ACTIVITY	0.111586	0.0730621	0.0385243	0.00473105	0.0176258
GOBP_NEGATIVE_REGULATION_OF_NOREPINEPHRINE_SECRETION	-0.216886	-0.235387	0.0185017	0.145143	0.239231
GOBP_REGULATION_OF_COLLAGEN_METABOLIC_PROCESS	0.198951	0.191605	0.00734682	0.551883	0.660388
GOBP_NEGATIVE_REGULATION_OF_COLLAGEN_METABOLIC_PROCESS	0.215863	0.21325	0.00261267	0.855035	0.902255
GOBP_POSITIVE_REGULATION_OF_COLLAGEN_METABOLIC_PROCESS	0.185457	0.176454	0.00900234	0.485176	0.600426
GOBP_REGULATION_OF_EXTRACELLULAR_MATRIX_DISASSEMBLY	0.17793	0.178893	-0.000962361	0.725331	0.805082
GOBP_REGULATION_OF_EPITHELIAL_TO_MESENCHYMAL_TRANSITION	0.132329	0.150482	-0.0181528	0.0273536	0.0656395
GOBP_POSITIVE_REGULATION_OF_EPITHELIAL_TO_MESENCHYMAL_TRANSITION	0.172253	0.18244	-0.0101865	0.0908118	0.165953
GOBP_NEGATIVE_REGULATION_OF_EPITHELIAL_TO_MESENCHYMAL_TRANSITION	0.0862576	0.107951	-0.0216938	0.00284439	0.0121171
GOBP_POSITIVE_REGULATION_OF_CELL_DEVELOPMENT	0.133404	0.141825	-0.00842116	0.0198997	0.0516668
GOBP_NEGATIVE_REGULATION_OF_CELL_DEVELOPMENT	0.0814744	0.0941565	-0.0126821	0.00195818	0.00929158
GOBP_POSITIVE_REGULATION_OF_HYDROGEN_PEROXIDE_METABOLIC_PROCESS	0.14294	0.149372	-0.00643233	0.811173	0.869619
GOBP_NEGATIVE_REGULATION_OF_HYDROGEN_PEROXIDE_METABOLIC_PROCESS	0.0551056	0.0433516	0.011754	0.407009	0.525593
GOBP_REGULATION_OF_HYDROGEN_PEROXIDE_BIOSYNTHETIC_PROCESS	0.136859	0.120041	0.0168181	0.0684096	0.132777
GOBP_POSITIVE_REGULATION_OF_HYDROGEN_PEROXIDE_BIOSYNTHETIC_PROCESS	0.177494	0.173449	0.00404494	0.818446	0.874916
GOBP_PROTEIN_KINASE_A_SIGNALING	0.0495208	0.0474689	0.00205195	0.485176	0.600426
GOBP_REGULATION_OF_PROTEIN_KINASE_A_SIGNALING	0.060709	0.0568246	0.0038844	0.462048	0.578636
GOBP_POSITIVE_REGULATION_OF_PROTEIN_KINASE_A_SIGNALING	-0.0368676	-0.0426313	0.00576369	0.300533	0.418585
GOBP_REGULATION_OF_MACROPHAGE_DERIVED_FOAM_CELL_DIFFERENTIATION	0.0437681	0.0307598	0.0130084	0.0300859	0.0709069
GOBP_POSITIVE_REGULATION_OF_MACROPHAGE_DERIVED_FOAM_CELL_DIFFERENTIATION	-0.000439559	-0.0142632	0.0138236	0.137541	0.229193
GOBP_NEGATIVE_REGULATION_OF_MACROPHAGE_DERIVED_FOAM_CELL_DIFFERENTIATION	0.107167	0.0911407	0.0160261	0.00501515	0.0183203
GOBP_REGULATION_OF_LONG_CHAIN_FATTY_ACID_IMPORT_ACROSS_PLASMA_MEMBRANE	0.236333	0.235692	0.000640526	0.564478	0.671177
GOBP_REGULATION_OF_NITRIC_OXIDE_MEDIATED_SIGNAL_TRANSDUCTION	0.0629566	0.0859688	-0.0230122	0.0112655	0.0335096
GOBP_POSITIVE_REGULATION_OF_NITRIC_OXIDE_MEDIATED_SIGNAL_TRANSDUCTION	-0.042057	-0.0387461	-0.00331089	0.132646	0.223017
GOBP_REGULATION_OF_CGMP_MEDIATED_SIGNALING	-0.0526004	-0.0572732	0.00467288	0.753623	0.825937
GOBP_POSITIVE_REGULATION_OF_CGMP_MEDIATED_SIGNALING	-0.0114652	-0.00628235	-0.00518281	0.988787	0.991709
GOBP_NEGATIVE_REGULATION_OF_CGMP_MEDIATED_SIGNALING	-0.185403	-0.175821	-0.00958196	0.181843	0.285021
GOBP_REGULATION_OF_PLASMINOGEN_ACTIVATION	0.152651	0.162582	-0.00993104	0.207615	0.315227
GOBP_POSITIVE_REGULATION_OF_PLASMINOGEN_ACTIVATION	0.100009	0.102372	-0.00236305	0.951439	0.967733
GOBP_NEGATIVE_REGULATION_OF_PLASMINOGEN_ACTIVATION	0.202844	0.233647	-0.0308028	0.100117	0.178786
GOBP_REGULATION_OF_MACROPHAGE_CHEMOTAXIS	0.200854	0.150199	0.0506552	9.16797e-05	0.00119452
GOBP_POSITIVE_REGULATION_OF_MACROPHAGE_CHEMOTAXIS	0.256978	0.209774	0.0472037	0.00151677	0.00772696
GOBP_NEGATIVE_REGULATION_OF_MACROPHAGE_CHEMOTAXIS	0.0220763	-0.063048	0.0851244	5.49715e-05	0.000937277
GOBP_FIBROBLAST_MIGRATION	0.22759	0.234012	-0.00642261	0.0315379	0.0735987
GOBP_REGULATION_OF_FIBROBLAST_MIGRATION	0.197821	0.204284	-0.00646342	0.0166741	0.045082
GOBP_POSITIVE_REGULATION_OF_FIBROBLAST_MIGRATION	0.161992	0.176238	-0.0142456	0.0890369	0.163422
GOBP_NEGATIVE_REGULATION_OF_FIBROBLAST_MIGRATION	0.200371	0.19776	0.00261078	0.386136	0.505788
GOBP_POSITIVE_REGULATION_OF_SODIUM_ION_TRANSPORT	0.125446	0.123828	0.0016178	0.936525	0.957621
GOBP_NEGATIVE_REGULATION_OF_SODIUM_ION_TRANSPORT	0.0311637	0.0487746	-0.0176109	0.00487122	0.0179324
GOBP_REGULATION_OF_CELL_MORPHOGENESIS_INVOLVED_IN_DIFFERENTIATION	0.163047	0.170346	-0.00729962	0.000957847	0.00555006
GOBP_POSITIVE_REGULATION_OF_CELL_MORPHOGENESIS_INVOLVED_IN_DIFFERENTIATION	0.146696	0.153328	-0.0066315	0.00137636	0.00720214
GOBP_NEGATIVE_REGULATION_OF_CELL_MORPHOGENESIS_INVOLVED_IN_DIFFERENTIATION	0.225348	0.248756	-0.0234074	0.0308046	0.0721473
GOBP_REGULATION_OF_MRNA_EXPORT_FROM_NUCLEUS	0.343122	0.342857	0.000265328	0.996262	0.996962
GOBP_REGULATION_OF_PEPTIDYL_THREONINE_PHOSPHORYLATION	0.172424	0.18903	-0.0166067	0.00156643	0.00787857
GOBP_POSITIVE_REGULATION_OF_PEPTIDYL_THREONINE_PHOSPHORYLATION	0.179873	0.197079	-0.0172061	0.0027585	0.0118504
GOBP_NEGATIVE_REGULATION_OF_PEPTIDYL_THREONINE_PHOSPHORYLATION	0.219466	0.22653	-0.00706354	0.0698427	0.134933
GOBP_REGULATION_OF_TUMOR_NECROSIS_FACTOR_MEDIATED_SIGNALING_PATHWAY	0.222803	0.21153	0.0112736	0.00183795	0.00883876
GOBP_NEGATIVE_REGULATION_OF_TUMOR_NECROSIS_FACTOR_MEDIATED_SIGNALING_PATHWAY	0.03514	0.0304999	0.00464005	0.270951	0.386214
GOBP_REGULATION_OF_SYNAPTIC_VESICLE_PRIMING	0.00928678	0.0127679	-0.00348114	0.434024	0.551979
GOBP_REGULATION_OF_CELL_SUBSTRATE_ADHESION	0.163804	0.161126	0.00267753	0.603072	0.703683
GOBP_POSITIVE_REGULATION_OF_CELL_SUBSTRATE_ADHESION	0.169212	0.15564	0.0135714	0.247236	0.361446
GOBP_NEGATIVE_REGULATION_OF_CELL_SUBSTRATE_ADHESION	0.144522	0.153371	-0.00884851	0.0236573	0.0586864
GOBP_BRADYKININ_CATABOLIC_PROCESS	0.27096	0.260604	0.010356	0.0773818	0.146597
GOBP_T_CELL_CHEMOTAXIS	0.201514	0.165373	0.0361405	0.00142177	0.00736408
GOBP_REGULATION_OF_T_CELL_CHEMOTAXIS	0.233956	0.223971	0.00998544	0.102067	0.181223
GOBP_REGULATION_OF_MITOCHONDRION_ORGANIZATION	0.240917	0.244305	-0.00338748	0.0698427	0.134933
GOBP_POSITIVE_REGULATION_OF_MITOCHONDRION_ORGANIZATION	0.273136	0.278795	-0.00565916	0.000957847	0.00555006
GOBP_NEGATIVE_REGULATION_OF_MITOCHONDRION_ORGANIZATION	0.18626	0.187146	-0.000886248	0.57721	0.681653
GOBP_NEGATIVE_REGULATION_OF_CENTROSOME_DUPLICATION	0.234979	0.25015	-0.015171	0.153063	0.24963
GOBP_REGULATION_OF_GLUCOSE_TRANSMEMBRANE_TRANSPORT	0.0775135	0.0833458	-0.00583231	0.14004	0.232271
GOBP_POSITIVE_REGULATION_OF_GLUCOSE_TRANSMEMBRANE_TRANSPORT	0.0622771	0.0657096	-0.0034325	0.603072	0.703683
GOBP_NEGATIVE_REGULATION_OF_GLUCOSE_TRANSMEMBRANE_TRANSPORT	0.151177	0.141625	0.00955215	0.336885	0.458465
GOBP_REGULATION_OF_MYOTUBE_DIFFERENTIATION	0.0419702	0.0468117	-0.00484142	0.462048	0.578636
GOBP_POSITIVE_REGULATION_OF_MYOTUBE_DIFFERENTIATION	0.0210083	0.0315935	-0.0105853	0.0388382	0.0867168
GOBP_NEGATIVE_REGULATION_OF_MYOTUBE_DIFFERENTIATION	0.0804073	0.0690076	0.0113997	0.0758231	0.144143
GOBP_TELOMERE_MAINTENANCE_VIA_TELOMERE_LENGTHENING	0.245081	0.247104	-0.00202313	0.434024	0.551979
GOBP_REGULATION_OF_PROTEIN_ADP_RIBOSYLATION	0.326982	0.292231	0.0347514	3.00439e-06	0.000348357
GOBP_REGULATION_OF_KERATINOCYTE_PROLIFERATION	0.117783	0.132891	-0.0151084	0.0362596	0.0819868
GOBP_POSITIVE_REGULATION_OF_KERATINOCYTE_PROLIFERATION	0.00215836	0.0158508	-0.0136925	0.370919	0.490544
GOBP_NEGATIVE_REGULATION_OF_KERATINOCYTE_PROLIFERATION	0.141126	0.172067	-0.0309415	0.00433216	0.0165907
GOBP_RETINA_LAYER_FORMATION	-0.0459825	-0.0183903	-0.0275922	0.00151677	0.00772696
GOBP_REGULATION_OF_CHROMATIN_ASSEMBLY	0.224102	0.222501	0.00160091	0.862393	0.908674
GOBP_POSITIVE_REGULATION_OF_PATHWAY_RESTRICTED_SMAD_PROTEIN_PHOSPHORYLATION	-0.0146466	0.0071375	-0.0217841	0.00433216	0.0165907
GOBP_REGULATION_OF_TRIGLYCERIDE_BIOSYNTHETIC_PROCESS	0.0929807	0.0804274	0.0125533	0.00649398	0.0221979
GOBP_POSITIVE_REGULATION_OF_TRIGLYCERIDE_BIOSYNTHETIC_PROCESS	0.115341	0.113525	0.00181629	0.450719	0.568545
GOBP_REGULATION_OF_CHOLESTEROL_ESTERIFICATION	0.0767733	0.0635206	0.0132527	0.0027585	0.0118504
GOBP_POSITIVE_REGULATION_OF_CHOLESTEROL_ESTERIFICATION	-0.0238508	-0.0346931	0.0108422	0.0273536	0.0656395
GOBP_REGULATION_OF_CHOLESTEROL_EFFLUX	0.12934	0.126256	0.00308458	0.29618	0.413735
GOBP_POSITIVE_REGULATION_OF_CHOLESTEROL_EFFLUX	0.143193	0.141476	0.0017171	0.564478	0.671177
GOBP_LIPID_LOCALIZATION	0.0567686	0.058177	-0.0014083	0.467772	0.584059
GOBP_CHOLESTEROL_STORAGE	0.122589	0.103362	0.0192274	0.0553663	0.113227
GOBP_REGULATION_OF_CARDIAC_MUSCLE_CONTRACTION_BY_REGULATION_OF_THE_RELEASE_OF_SEQUESTERED_CALCIUM_ION	0.077078	0.0752764	0.00180158	0.533253	0.644042
GOBP_REGULATION_OF_CARDIAC_MUSCLE_CONTRACTION_BY_CALCIUM_ION_SIGNALING	0.103323	0.106953	-0.00362942	0.57721	0.681653
GOBP_REGULATION_OF_LIPID_STORAGE	0.132325	0.124218	0.00810699	0.135077	0.226037
GOBP_POSITIVE_REGULATION_OF_LIPID_STORAGE	0.102263	0.0963118	0.00595083	0.239664	0.352764
GOBP_POSITIVE_REGULATION_OF_CHOLESTEROL_STORAGE	0.089089	0.0883801	0.000708847	0.906769	0.937688
GOBP_NEGATIVE_REGULATION_OF_CHOLESTEROL_STORAGE	0.133901	0.100537	0.0333634	0.00747535	0.0246995
GOBP_NEGATIVE_REGULATION_OF_LIPID_STORAGE	0.141842	0.125996	0.0158458	0.0280158	0.0667565
GOBP_REGULATION_OF_SEQUESTERING_OF_TRIGLYCERIDE	0.0298448	0.0300235	-0.000178693	0.636112	0.731693
GOBP_POSITIVE_REGULATION_OF_SEQUESTERING_OF_TRIGLYCERIDE	-0.0110133	-0.0157862	0.00477296	0.869763	0.913199
GOBP_NEGATIVE_REGULATION_OF_SEQUESTERING_OF_TRIGLYCERIDE	0.0955613	0.0896336	0.00592767	0.161308	0.259512
GOBP_POSITIVE_REGULATION_OF_STEROID_BIOSYNTHETIC_PROCESS	0.0967599	0.0821404	0.0146195	0.243429	0.357053
GOBP_REGULATION_OF_TRIGLYCERIDE_CATABOLIC_PROCESS	-0.0829017	-0.104499	0.0215972	0.00302354	0.0126312
GOBP_NEGATIVE_REGULATION_OF_TRIGLYCERIDE_CATABOLIC_PROCESS	-0.0648913	-0.0887731	0.0238818	0.00835407	0.0268075
GOBP_POSITIVE_REGULATION_OF_TRIGLYCERIDE_CATABOLIC_PROCESS	-0.099541	-0.107129	0.0075882	0.0698427	0.134933
GOBP_REGULATION_OF_VERY_LOW_DENSITY_LIPOPROTEIN_PARTICLE_REMODELING	-0.343622	-0.358502	0.0148802	0.0230854	0.0575279
GOBP_REGULATION_OF_GLUCOSE_METABOLIC_PROCESS	0.108731	0.116407	-0.00767626	3.67353e-05	0.000743784
GOBP_POSITIVE_REGULATION_OF_GLUCOSE_METABOLIC_PROCESS	0.0853332	0.0914318	-0.00609858	0.0485862	0.102691
GOBP_REGULATION_OF_ISOMERASE_ACTIVITY	0.300707	0.306524	-0.00581667	0.309366	0.428877
GOBP_POSITIVE_REGULATION_OF_MITOCHONDRIAL_MEMBRANE_POTENTIAL	0.282601	0.278174	0.00442706	0.351218	0.472556
GOBP_REGULATION_OF_INOSITOL_PHOSPHATE_BIOSYNTHETIC_PROCESS	-0.042535	-0.0710639	0.0285289	0.00137636	0.00720214
GOBP_REGULATION_OF_PHOSPHATASE_ACTIVITY	0.160228	0.160086	0.000141879	0.899349	0.932857
GOBP_POSITIVE_REGULATION_OF_PHOSPHATASE_ACTIVITY	0.180644	0.153213	0.0274315	0.000338763	0.00274048
GOBP_CELLULAR_COMPONENT_ASSEMBLY_INVOLVED_IN_MORPHOGENESIS	0.0211115	0.0279549	-0.00684332	0.00613504	0.0212255
GOBP_MACROPHAGE_CYTOKINE_PRODUCTION	0.215989	0.194072	0.0219175	0.0101162	0.0307981
GOBP_NEGATIVE_REGULATION_OF_MACROPHAGE_CYTOKINE_PRODUCTION	0.230141	0.207542	0.0225987	0.0454665	0.0974556
GOBP_REGULATION_OF_NECROTIC_CELL_DEATH	0.251602	0.23587	0.0157321	0.0128641	0.0371637
GOBP_POSITIVE_REGULATION_OF_NECROTIC_CELL_DEATH	0.218252	0.210498	0.00775492	0.110168	0.192348
GOBP_NEGATIVE_REGULATION_OF_TRANSCRIPTION_BY_COMPETITIVE_PROMOTER_BINDING	0.208483	0.197423	0.0110592	0.153063	0.24963
GOBP_NEGATIVE_REGULATION_OF_CELL_CYCLE_PROCESS	0.232838	0.23979	-0.00695136	0.0248382	0.061063
GOBP_POSITIVE_REGULATION_OF_PEPTIDASE_ACTIVITY	0.218388	0.20615	0.0122381	0.00195818	0.00929158
GOBP_NEGATIVE_REGULATION_OF_VITAMIN_D_BIOSYNTHETIC_PROCESS	0.112754	0.117513	-0.00475929	0.558163	0.665
GOBP_REGULATION_OF_AMINO_ACID_IMPORT_ACROSS_PLASMA_MEMBRANE	0.137373	0.133912	0.00346112	0.434024	0.551979
GOBP_REGULATION_OF_METAL_ION_TRANSPORT	0.0543486	0.0430298	0.0113189	0.00172453	0.00842985
GOBP_MAGNESIUM_ION_HOMEOSTASIS	0.017523	0.0132981	0.0042249	0.840357	0.89205
GOBP_REGULATION_OF_GLUCAN_BIOSYNTHETIC_PROCESS	0.0599358	0.0774858	-0.01755	3.94414e-06	0.000348357
GOBP_REGULATION_OF_PHOSPHATE_TRANSPORT	0.0509484	0.0441617	0.00678675	0.29618	0.413735
GOBP_REGULATION_OF_MICROTUBULE_NUCLEATION	0.257075	0.271448	-0.0143732	0.36593	0.486474
GOBP_TRANSPORT_ALONG_MICROTUBULE	0.168676	0.181135	-0.0124588	0.000115539	0.00138394
GOBP_REGULATION_OF_NEURON_PROJECTION_DEVELOPMENT	0.102745	0.115991	-0.0132461	0.000150757	0.00162794
GOBP_POSITIVE_REGULATION_OF_NEURON_PROJECTION_DEVELOPMENT	0.129438	0.142811	-0.0133722	9.16797e-05	0.00119452
GOBP_NEGATIVE_REGULATION_OF_NEURON_PROJECTION_DEVELOPMENT	0.114769	0.127039	-0.0122701	0.00109407	0.00613972
GOBP_REGULATION_OF_LIPOPROTEIN_PARTICLE_CLEARANCE	0.115828	0.109579	0.00624852	0.106056	0.186817
GOBP_NEGATIVE_REGULATION_OF_LIPOPROTEIN_PARTICLE_CLEARANCE	0.174154	0.166578	0.00757623	0.0684096	0.132777
GOBP_POSITIVE_REGULATION_OF_LIPOPROTEIN_PARTICLE_CLEARANCE	0.0663759	0.0618291	0.00454685	0.583627	0.687635
GOBP_REGULATION_OF_LOW_DENSITY_LIPOPROTEIN_PARTICLE_CLEARANCE	0.165244	0.158707	0.0065366	0.085571	0.158406
GOBP_NEGATIVE_REGULATION_OF_LOW_DENSITY_LIPOPROTEIN_PARTICLE_CLEARANCE	0.161173	0.156761	0.00441182	0.332193	0.453204
GOBP_REGULATION_OF_SMAD_PROTEIN_COMPLEX_ASSEMBLY	0.104338	0.123262	-0.0189242	0.0475269	0.101021
GOBP_NEGATIVE_REGULATION_OF_SMAD_PROTEIN_COMPLEX_ASSEMBLY	0.0155279	0.0409951	-0.0254672	0.0434819	0.0941646
GOBP_UBIQUITIN_RECYCLING	0.196954	0.196456	0.00049809	0.622804	0.720572
GOBP_FREE_UBIQUITIN_CHAIN_POLYMERIZATION	0.200855	0.214132	-0.0132771	0.000682996	0.00440517
GOBP_RESPONSE_TO_AUDITORY_STIMULUS	0.0475361	0.0393615	0.00817458	0.360984	0.482508
GOBP_REGULATION_OF_TRANSLATIONAL_INITIATION_BY_EIF2_ALPHA_PHOSPHORYLATION	0.379571	0.383233	-0.00366241	0.57721	0.681653
GOBP_ASTROCYTE_DEVELOPMENT	0.138876	0.149438	-0.0105626	0.155775	0.252665
GOBP_OLIGODENDROCYTE_DEVELOPMENT	0.0530141	0.0476439	0.00537025	0.467772	0.584059
GOBP_MICROGLIA_DIFFERENTIATION	0.236512	0.206614	0.0298983	0.11227	0.195111
GOBP_GLIAL_CELL_PROLIFERATION	0.213828	0.2061	0.00772736	0.0139169	0.0392815
GOBP_SCHWANN_CELL_PROLIFERATION	0.208757	0.216291	-0.00753437	0.704353	0.788305
GOBP_PERIPHERAL_NERVOUS_SYSTEM_AXON_REGENERATION	0.13495	0.141563	-0.00661288	0.545638	0.654123
GOBP_REGULATION_OF_GLIOGENESIS	0.11274	0.125272	-0.0125323	0.00222058	0.0101254
GOBP_NEGATIVE_REGULATION_OF_GLIOGENESIS	0.0322947	0.0489096	-0.0166149	0.0225256	0.0565679
GOBP_POSITIVE_REGULATION_OF_GLIOGENESIS	0.154436	0.16555	-0.0111143	0.00459454	0.0173255
GOBP_NEUROBLAST_DIFFERENTIATION	-0.281153	-0.211361	-0.069792	0.00142177	0.00736408
GOBP_PRIMARY_NEURAL_TUBE_FORMATION	0.185987	0.206365	-0.0203773	9.98249e-06	0.000436474
GOBP_NEURAL_CREST_FORMATION	0.145588	0.179849	-0.0342611	0.000616107	0.0040999
GOBP_NEURAL_CREST_CELL_DIFFERENTIATION	0.0685377	0.0922349	-0.0236972	0.000115539	0.00138394
GOBP_SCHWANN_CELL_DIFFERENTIATION	0.151101	0.160912	-0.00981109	0.003964	0.0154972
GOBP_REGULATION_OF_NEURON_MATURATION	0.0592991	0.0855468	-0.0262477	0.0171048	0.0460369
GOBP_POSITIVE_REGULATION_OF_NEURON_MATURATION	0.144897	0.172722	-0.0278247	0.012202	0.0357582
GOBP_SCHWANN_CELL_DEVELOPMENT	0.116265	0.126245	-0.0099796	0.00579407	0.0204023
GOBP_DOPAMINE_SECRETION	-0.168875	-0.163801	-0.00507495	0.125558	0.213365
GOBP_GLUTAMATE_SECRETION	-0.0386914	-0.0312985	-0.00739284	0.0154386	0.0425486
GOBP_REGULATION_OF_GLUTAMATE_SECRETION	-0.174223	-0.166061	-0.00816217	0.97384	0.981414
GOBP_POSITIVE_REGULATION_OF_GLUTAMATE_SECRETION	-0.104523	-0.117099	0.0125756	0.346398	0.46766
GOBP_NEGATIVE_REGULATION_OF_GLUTAMATE_SECRETION	-0.300757	-0.29055	-0.0102076	0.396489	0.515841
GOBP_GAMMA_AMINOBUTYRIC_ACID_SECRETION	-0.262268	-0.227974	-0.0342942	0.000390797	0.00301104
GOBP_REGULATION_OF_EPINEPHRINE_SECRETION	-0.259062	-0.257252	-0.00181002	0.869763	0.913199
GOBP_REGULATION_OF_SEROTONIN_SECRETION	-0.197747	-0.187876	-0.00987041	0.988787	0.991709
GOBP_NEGATIVE_REGULATION_OF_SEROTONIN_SECRETION	-0.114323	-0.105011	-0.00931273	0.718315	0.799786
GOBP_PHOSPHATIDYLINOSITOL_3_KINASE_SIGNALING	0.114356	0.10753	0.00682606	0.132646	0.223017
GOBP_REGULATION_OF_PHOSPHATIDYLINOSITOL_3_KINASE_SIGNALING	0.135991	0.125979	0.0100118	0.0727826	0.139404
GOBP_NEGATIVE_REGULATION_OF_PHOSPHATIDYLINOSITOL_3_KINASE_SIGNALING	0.220973	0.215514	0.0054593	0.725331	0.805082
GOBP_POSITIVE_REGULATION_OF_PHOSPHATIDYLINOSITOL_3_KINASE_SIGNALING	0.103829	0.093353	0.0104763	0.0541844	0.111353
GOBP_RESPONSE_TO_ISOQUINOLINE_ALKALOID	0.0427256	0.0451318	-0.00240621	0.36593	0.486474
GOBP_RESPONSE_TO_PURINE_CONTAINING_COMPOUND	0.0751804	0.0707138	0.00446655	0.0338284	0.0776973
GOBP_RESPONSE_TO_AMINE	0.0851289	0.0782859	0.00684306	0.0273536	0.0656395
GOBP_SKELETAL_MUSCLE_SATELLITE_CELL_ACTIVATION	0.0228155	0.0255189	-0.00270346	0.527114	0.638468
GOBP_REGULATION_OF_SKELETAL_MUSCLE_CONTRACTION_BY_CALCIUM_ION_SIGNALING	0.115881	0.151751	-0.0358708	0.00563007	0.0199431
GOBP_REGULATION_OF_SKELETAL_MUSCLE_ADAPTATION	0.0508224	0.0712852	-0.0204628	0.00341306	0.0137974
GOBP_NEGATIVE_REGULATION_OF_MUSCLE_HYPERTROPHY	0.177489	0.17518	0.0023093	0.811173	0.869619
GOBP_POSITIVE_REGULATION_OF_MUSCLE_HYPERTROPHY	0.10097	0.0937223	0.00724735	0.558163	0.665
GOBP_REGULATION_OF_MUSCLE_HYPERTROPHY	0.141866	0.144852	-0.00298656	0.936525	0.957621
GOBP_POSITIVE_REGULATION_OF_MUSCLE_ADAPTATION	-0.00638748	-0.00302334	-0.00336414	0.375949	0.496092
GOBP_NEGATIVE_REGULATION_OF_MUSCLE_ADAPTATION	0.22353	0.230831	-0.00730149	0.194416	0.299136
GOBP_REGULATION_OF_SOMITOGENESIS	0.0716896	0.0590004	0.0126893	0.266894	0.382112
GOBP_MUSCLE_CELL_MIGRATION	0.168933	0.180366	-0.0114324	0.00501515	0.0183203
GOBP_SKELETAL_MUSCLE_SATELLITE_CELL_DIFFERENTIATION	0.0582648	0.0625331	-0.00426826	0.332193	0.453204
GOBP_REGULATION_OF_SKELETAL_MUSCLE_CONTRACTION	-0.0603813	-0.0503656	-0.0100157	0.0242415	0.0598439
GOBP_TONIC_SMOOTH_MUSCLE_CONTRACTION	0.0181997	0.0206276	-0.00242783	0.840357	0.89205
GOBP_PHASIC_SMOOTH_MUSCLE_CONTRACTION	-0.122113	-0.112406	-0.00970683	0.169883	0.270077
GOBP_RESPONSE_TO_ACTIVITY	0.0767114	0.0744215	0.00228996	0.711322	0.794607
GOBP_ARTERY_SMOOTH_MUSCLE_CONTRACTION	0.0396955	0.0280996	0.0115959	0.23594	0.348289
GOBP_INTESTINE_SMOOTH_MUSCLE_CONTRACTION	-0.150864	-0.161173	0.010309	0.34162	0.463052
GOBP_VASCULAR_ASSOCIATED_SMOOTH_MUSCLE_CONTRACTION	0.0118351	0.00494323	0.00689185	0.164129	0.263279
GOBP_GASTRO_INTESTINAL_SYSTEM_SMOOTH_MUSCLE_CONTRACTION	-0.0192287	-0.0155527	-0.00367594	0.767896	0.837715
GOBP_URINARY_BLADDER_SMOOTH_MUSCLE_CONTRACTION	-0.0679035	-0.0450092	-0.0228943	0.00105843	0.00597736
GOBP_URINARY_TRACT_SMOOTH_MUSCLE_CONTRACTION	-0.0585987	-0.00425437	-0.0543443	0.000210976	0.00198893
GOBP_RESPONSE_TO_MUSCLE_ACTIVITY	0.00401107	0.00620326	-0.00219219	0.491055	0.605807
GOBP_RESPONSE_TO_INACTIVITY	0.0519835	0.0528961	-0.000912552	0.683598	0.771497
GOBP_STRIATED_MUSCLE_CELL_PROLIFERATION	0.0891697	0.097784	-0.00861435	0.0101162	0.0307981
GOBP_SKELETAL_MUSCLE_CELL_PROLIFERATION	0.0639664	0.0571	0.00686645	0.690491	0.776939
GOBP_REGULATION_OF_SKELETAL_MUSCLE_CELL_PROLIFERATION	0.0614007	0.0546124	0.00678825	0.570827	0.676357
GOBP_SKELETAL_MYOFIBRIL_ASSEMBLY	-0.122252	-0.115613	-0.00663869	0.232257	0.344279
GOBP_RESPONSE_TO_MUSCLE_INACTIVITY	0.0597481	0.0654671	-0.00571901	0.0162529	0.0442962
GOBP_RESPONSE_TO_STIMULUS_INVOLVED_IN_REGULATION_OF_MUSCLE_ADAPTATION	-0.0400389	-0.0259185	-0.0141204	0.00487122	0.0179324
GOBP_TRANSITION_BETWEEN_FAST_AND_SLOW_FIBER	0.0137001	0.0248447	-0.0111446	0.304929	0.423796
GOBP_STRIATED_MUSCLE_ADAPTATION	0.012658	0.0173287	-0.00467072	0.135077	0.226037
GOBP_MUSCLE_ATROPHY	0.0414281	0.0368242	0.00460385	0.169883	0.270077
GOBP_STRIATED_MUSCLE_ATROPHY	-0.0196825	-0.03943	0.0197475	0.000926338	0.00543823
GOBP_MUSCLE_HYPERTROPHY	0.0990871	0.0996069	-0.000519748	0.825735	0.880331
GOBP_MYOTUBE_DIFFERENTIATION	0.0743549	0.0730778	0.00127713	0.676732	0.765566
GOBP_MYOTUBE_CELL_DEVELOPMENT	0.00568656	0.0110761	-0.00538952	0.228615	0.33987
GOBP_MYOBLAST_FUSION_INVOLVED_IN_SKELETAL_MUSCLE_REGENERATION	0.223667	0.229476	-0.0058083	0.127887	0.216446
GOBP_MYOTUBE_DIFFERENTIATION_INVOLVED_IN_SKELETAL_MUSCLE_REGENERATION	0.190714	0.213121	-0.0224067	0.00133229	0.00705439
GOBP_SMOOTH_MUSCLE_CELL_MIGRATION	0.169058	0.182251	-0.0131924	0.00958174	0.0296651
GOBP_POSITIVE_REGULATION_OF_SMOOTH_MUSCLE_CELL_MIGRATION	0.144682	0.150488	-0.00580619	0.172816	0.273641
GOBP_NEGATIVE_REGULATION_OF_SMOOTH_MUSCLE_CELL_MIGRATION	0.1918	0.213625	-0.0218246	0.00531458	0.0191588
GOBP_HEPARAN_SULFATE_PROTEOGLYCAN_BIOSYNTHETIC_PROCESS	0.101415	0.132694	-0.0312789	2.87278e-05	0.00066475
GOBP_HEPARAN_SULFATE_PROTEOGLYCAN_BIOSYNTHETIC_PROCESS_POLYSACCHARIDE_CHAIN_BIOSYNTHETIC_PROCESS	0.0232377	0.0599936	-0.0367558	0.00547027	0.0196209
GOBP_HEPARAN_SULFATE_PROTEOGLYCAN_BIOSYNTHETIC_PROCESS_ENZYMATIC_MODIFICATION	0.0120351	0.0373401	-0.0253051	0.0171048	0.0460369
GOBP_DNA_INTEGRATION	0.0485329	0.0666286	-0.0180957	0.00251484	0.011098
GOBP_GAS_TRANSPORT	-0.0995249	-0.11633	0.0168055	0.108096	0.189428
GOBP_CARBON_DIOXIDE_TRANSPORT	-0.020249	-0.0335811	0.0133321	0.322935	0.443716
GOBP_OXYGEN_TRANSPORT	-0.130352	-0.143436	0.0130838	0.127887	0.216446
GOBP_COPPER_ION_IMPORT	0.0853851	0.0760357	0.00934942	0.29618	0.413735
GOBP_MAGNESIUM_ION_TRANSPORT	0.126615	0.143964	-0.0173492	0.0166741	0.045082
GOBP_ORGANIC_CATION_TRANSPORT	0.00907015	0.00940485	-0.000334697	0.533253	0.644042
GOBP_AMMONIUM_TRANSPORT	0.0206444	0.0412995	-0.0206552	0.462048	0.578636
GOBP_QUATERNARY_AMMONIUM_GROUP_TRANSPORT	-0.0544803	-0.0528205	-0.00165982	0.732371	0.810246
GOBP_INORGANIC_ANION_TRANSPORT	-0.00707781	-0.00446634	-0.00261147	0.346398	0.46766
GOBP_BICARBONATE_TRANSPORT	-0.0974065	-0.0969488	-0.000457694	0.485176	0.600426
GOBP_IODIDE_TRANSPORT	-0.035939	-0.0237984	-0.0121406	0.0406425	0.0896223
GOBP_ORGANIC_ANION_TRANSPORT	-0.0216547	-0.0186624	-0.00299233	0.200936	0.306917
GOBP_HEXOSE_PHOSPHATE_TRANSPORT	0.0198434	0.0151349	0.00470855	0.29187	0.409399
GOBP_MONOCARBOXYLIC_ACID_TRANSPORT	-0.018035	-0.0142296	-0.00380545	0.239664	0.352764
GOBP_BILE_ACID_AND_BILE_SALT_TRANSPORT	-0.0835217	-0.0933355	0.00981376	0.106056	0.186817
GOBP_PROSTAGLANDIN_TRANSPORT	0.0445681	0.0649708	-0.0204027	0.243429	0.357053
GOBP_TAURINE_TRANSPORT	0.130639	0.115959	0.01468	0.262879	0.378263
GOBP_SIALIC_ACID_TRANSPORT	-0.291157	-0.292718	0.00156048	0.155775	0.252665
GOBP_C4_DICARBOXYLATE_TRANSPORT	0.0686466	0.0747606	-0.00611393	0.467772	0.584059
GOBP_CITRATE_TRANSPORT	-0.0835157	-0.07297	-0.0105457	0.204256	0.311386
GOBP_URATE_TRANSPORT	-0.31273	-0.326875	0.0141452	0.0125292	0.0363434
GOBP_ORGANOPHOSPHATE_ESTER_TRANSPORT	0.082752	0.0789554	0.00379654	0.0698427	0.134933
GOBP_NUCLEOTIDE_SUGAR_TRANSMEMBRANE_TRANSPORT	0.148114	0.14912	-0.00100584	0.767896	0.837715
GOBP_POLYOL_TRANSPORT	-0.0373895	-0.0412759	0.00388639	0.94398	0.962206
GOBP_GLYCEROL_TRANSPORT	-0.00905556	-0.0226269	0.0135713	0.191214	0.29523
GOBP_ACIDIC_AMINO_ACID_TRANSPORT	0.0155633	0.0253432	-0.00977982	0.0485862	0.102691
GOBP_AROMATIC_AMINO_ACID_TRANSPORT	0.093714	0.110724	-0.0170104	0.0330496	0.076401
GOBP_BASIC_AMINO_ACID_TRANSPORT	-0.049246	-0.0319517	-0.0172944	0.0616027	0.123119
GOBP_BRANCHED_CHAIN_AMINO_ACID_TRANSPORT	0.121833	0.132408	-0.010575	0.35608	0.477565
GOBP_NEUTRAL_AMINO_ACID_TRANSPORT	0.0338205	0.0277439	0.00607655	0.386136	0.505788
GOBP_L_AMINO_ACID_TRANSPORT	0.024376	0.0262853	-0.00190935	0.603072	0.703683
GOBP_L_ALANINE_TRANSPORT	0.0438807	0.0288237	0.0150571	0.782249	0.848826
GOBP_ARGININE_TRANSPORT	-0.0468813	-0.019065	-0.0278163	0.00146856	0.00756246
GOBP_ASPARTATE_TRANSMEMBRANE_TRANSPORT	0.0938954	0.100134	-0.00623818	0.172816	0.273641
GOBP_GAMMA_AMINOBUTYRIC_ACID_TRANSPORT	-0.151381	-0.127892	-0.0234883	0.0926151	0.168342
GOBP_L_GLUTAMATE_TRANSMEMBRANE_TRANSPORT	0.0254998	0.0268156	-0.00131579	0.869763	0.913199
GOBP_GLYCINE_TRANSPORT	-0.055535	-0.0617985	0.00626345	0.29187	0.409399
GOBP_LEUCINE_TRANSPORT	0.0978509	0.116488	-0.0186375	0.0362596	0.0819868
GOBP_ORNITHINE_TRANSPORT	0.0128123	0.0517667	-0.0389544	0.0496652	0.104476
GOBP_PROLINE_TRANSPORT	-0.149112	-0.12507	-0.0240422	0.00341306	0.0137974
GOBP_L_SERINE_TRANSPORT	0.230952	0.206935	0.0240173	0.00120776	0.00654581
GOBP_TRYPTOPHAN_TRANSPORT	0.151463	0.168465	-0.0170024	0.0908118	0.165953
GOBP_AMINE_TRANSPORT	-0.128523	-0.121943	-0.00658098	0.0727826	0.139404
GOBP_AMINO_ACID_BETAINE_TRANSPORT	0.0121888	-0.00298713	0.015176	0.000809664	0.00492782
GOBP_UREA_TRANSPORT	-0.0962594	-0.121453	0.0251938	0.0142844	0.0400964
GOBP_MONOAMINE_TRANSPORT	-0.124595	-0.118899	-0.00569633	0.155775	0.252665
GOBP_POLYAMINE_TRANSPORT	0.284814	0.286746	-0.0019319	0.753623	0.825937
GOBP_ORGANIC_ACID_TRANSPORT	-0.0065974	-0.00588957	-0.000707834	0.869763	0.913199
GOBP_ORGANIC_HYDROXY_COMPOUND_TRANSPORT	-0.0104635	-0.00975361	-0.000709877	0.877144	0.918379
GOBP_NUCLEOBASE_TRANSPORT	0.0971777	0.104958	-0.00778072	0.351218	0.472556
GOBP_PYRIMIDINE_NUCLEOBASE_TRANSPORT	-0.0769338	-0.0333288	-0.043605	0.0805774	0.150926
GOBP_NUCLEOSIDE_TRANSPORT	-0.0495691	-0.026247	-0.0233221	0.026705	0.0644737
GOBP_PYRIMIDINE_NUCLEOSIDE_TRANSPORT	0.00624633	0.0528069	-0.0465606	0.0890369	0.163422
GOBP_PURINE_NUCLEOTIDE_TRANSPORT	0.133078	0.132464	0.000614539	0.884536	0.92192
GOBP_ADP_TRANSPORT	0.167838	0.150523	0.0173157	0.000466348	0.00340539
GOBP_ATP_TRANSPORT	0.129049	0.12089	0.0081583	0.0135578	0.0386043
GOBP_CHOLINE_TRANSPORT	0.145027	0.115049	0.0299782	0.00932406	0.0290059
GOBP_DOPAMINE_TRANSPORT	-0.147801	-0.142766	-0.0050355	0.00631221	0.0217119
GOBP_NOREPINEPHRINE_TRANSPORT	-0.153911	-0.144805	-0.00910554	0.0565697	0.11539
GOBP_CARNITINE_TRANSPORT	-0.0413701	-0.0657077	0.0243376	0.00420613	0.0162038
GOBP_FOLIC_ACID_TRANSPORT	-0.119401	-0.132931	0.0135302	0.184928	0.288335
GOBP_HEME_TRANSPORT	0.00118811	-0.00133284	0.00252095	0.496971	0.611835
GOBP_COBALAMIN_TRANSPORT	0.109426	0.0975179	0.0119085	0.110168	0.192348
GOBP_DRUG_TRANSPORT	-0.0206063	-0.0154448	-0.00516146	0.381022	0.501208
GOBP_FATTY_ACID_TRANSPORT	0.0256365	0.0273177	-0.00168113	0.609618	0.709463
GOBP_LONG_CHAIN_FATTY_ACID_TRANSPORT	0.0255853	0.0151087	0.0104766	0.0565697	0.11539
GOBP_LONG_CHAIN_FATTY_ACID_IMPORT_ACROSS_PLASMA_MEMBRANE	0.172806	0.178274	-0.00546814	0.94398	0.962206
GOBP_PHOSPHOLIPID_TRANSPORT	0.0771995	0.0735721	0.00362744	0.155775	0.252665
GOBP_AMINOPHOSPHOLIPID_TRANSPORT	0.191881	0.199549	-0.00766768	0.508917	0.622349
GOBP_STEROL_TRANSPORT	0.0830973	0.0792307	0.00386667	0.085571	0.158406
GOBP_PEROXISOMAL_MEMBRANE_TRANSPORT	0.156301	0.148618	0.00768263	0.283376	0.400479
GOBP_NUCLEOBASE_CONTAINING_COMPOUND_TRANSPORT	0.236408	0.241169	-0.00476102	0.0322861	0.0750011
GOBP_COENZYME_A_METABOLIC_PROCESS	0.249095	0.245107	0.00398801	0.158523	0.256131
GOBP_COENZYME_A_BIOSYNTHETIC_PROCESS	0.230677	0.228512	0.00216499	0.41233	0.530926
GOBP_PANTOTHENATE_METABOLIC_PROCESS	0.169107	0.137529	0.0315784	0.000107001	0.00131937
GOBP_FORMATE_METABOLIC_PROCESS	-0.129695	-0.119846	-0.00984891	0.102067	0.181223
GOBP_NUCLEOBASE_CONTAINING_SMALL_MOLECULE_INTERCONVERSION	0.241115	0.242495	-0.00138038	0.381022	0.501208
GOBP_DIADENOSINE_POLYPHOSPHATE_METABOLIC_PROCESS	0.107136	0.129372	-0.022236	0.00668044	0.0226398
GOBP_DIADENOSINE_POLYPHOSPHATE_CATABOLIC_PROCESS	-0.110232	-0.0673832	-0.0428484	0.00384774	0.0150924
GOBP_ENERGY_DERIVATION_BY_OXIDATION_OF_ORGANIC_COMPOUNDS	0.22718	0.224269	0.0029113	0.258905	0.374284
GOBP_ATP_SYNTHESIS_COUPLED_PROTON_TRANSPORT	0.375162	0.361226	0.0139362	0.0109678	0.0328435
GOBP_ENERGY_COUPLED_PROTON_TRANSMEMBRANE_TRANSPORT_AGAINST_ELECTROCHEMICAL_GRADIENT	0.445158	0.441639	0.00351901	0.0260697	0.0634125
GOBP_CDP_DIACYLGLYCEROL_BIOSYNTHETIC_PROCESS	0.115705	0.134239	-0.0185343	0.00195818	0.00929158
GOBP_LIPID_CATABOLIC_PROCESS	0.0608337	0.0501681	0.0106656	1.66893e-05	0.000540658
GOBP_DETECTION_OF_TEMPERATURE_STIMULUS	-0.0267988	-0.0435655	0.0167666	0.204256	0.311386
GOBP_CELL_GROWTH	0.136758	0.14616	-0.00940269	0.00142177	0.00736408
GOBP_VESICLE_ORGANIZATION	0.208428	0.204509	0.00391866	0.085571	0.158406
GOBP_CARBOHYDRATE_BIOSYNTHETIC_PROCESS	0.114427	0.118237	-0.00381079	0.0371024	0.0834161
GOBP_CARBOHYDRATE_CATABOLIC_PROCESS	0.158407	0.160313	-0.00190637	0.711322	0.794607
GOBP_ORGANIC_ACID_BIOSYNTHETIC_PROCESS	0.0787175	0.0766684	0.00204918	0.214454	0.323747
GOBP_ORGANIC_ACID_CATABOLIC_PROCESS	0.0794179	0.0718918	0.0075261	0.0346228	0.0790128
GOBP_RHODOPSIN_MEDIATED_SIGNALING_PATHWAY	-0.0537336	-0.050968	-0.00276564	0.132646	0.223017
GOBP_RRNA_METABOLIC_PROCESS	0.283811	0.286858	-0.00304707	0.266894	0.382112
GOBP_SNRNA_METABOLIC_PROCESS	0.160976	0.162546	-0.00156959	0.789453	0.853007
GOBP_SNO_S_RNA_METABOLIC_PROCESS	0.254044	0.252085	0.0019592	0.899349	0.932857
GOBP_RRNA_CATABOLIC_PROCESS	0.230214	0.221053	0.00916076	0.0616027	0.123119
GOBP_SYNAPTIC_VESICLE_EXOCYTOSIS	-0.000333881	0.00917341	-0.00950729	0.00706787	0.0236381
GOBP_SYNAPTIC_VESICLE_DOCKING	-0.0456006	-0.0216009	-0.0239996	4.87532e-05	0.000864339
GOBP_SYNAPTIC_VESICLE_PRIMING	-0.0143127	-0.000283021	-0.0140297	0.00668044	0.0226398
GOBP_POLYPRENOL_METABOLIC_PROCESS	0.195972	0.185944	0.0100273	0.155775	0.252665
GOBP_MONOTERPENOID_METABOLIC_PROCESS	-0.236645	-0.232494	-0.00415059	0.304929	0.423796
GOBP_DITERPENOID_BIOSYNTHETIC_PROCESS	-0.0771764	-0.0880404	0.010864	0.360984	0.482508
GOBP_TERPENOID_BIOSYNTHETIC_PROCESS	0.0130149	0.0255273	-0.0125124	0.683598	0.771497
GOBP_TERPENOID_CATABOLIC_PROCESS	-0.117815	-0.0920198	-0.0257947	0.396489	0.515841
GOBP_STEROL_METABOLIC_PROCESS	0.126116	0.125615	0.000500483	0.732371	0.810246
GOBP_STEROL_BIOSYNTHETIC_PROCESS	0.198639	0.201036	-0.00239735	0.29187	0.409399
GOBP_GLYCOSIDE_METABOLIC_PROCESS	0.205801	0.186455	0.0193458	0.0112655	0.0335096
GOBP_GLYCOSIDE_CATABOLIC_PROCESS	0.342861	0.308003	0.0348577	0.000837481	0.00506253
GOBP_SNRNA_PROCESSING	0.111123	0.113331	-0.00220828	0.951439	0.967733
GOBP_SYNAPTIC_VESICLE_BUDDING_FROM_PRESYNAPTIC_ENDOCYTIC_ZONE_MEMBRANE	0.119803	0.110737	0.00906625	0.596558	0.699403
GOBP_SYNAPTIC_VESICLE_MATURATION	0.0379763	0.0433794	-0.00540314	0.583627	0.687635
GOBP_ENDOSOMAL_TRANSPORT	0.221937	0.220673	0.00126392	0.996262	0.996962
GOBP_AXON_CHOICE_POINT_RECOGNITION	0.0471611	0.0687008	-0.0215397	0.00172453	0.00842985
GOBP_AXON_MIDLINE_CHOICE_POINT_RECOGNITION	0.122187	0.134305	-0.0121175	0.0908118	0.165953
GOBP_IRON_SULFUR_CLUSTER_ASSEMBLY	0.233121	0.234904	-0.00178354	0.958903	0.973519
GOBP_TELOMERE_CAPPING	0.104844	0.100536	0.00430783	0.127887	0.216446
GOBP_MACROAUTOPHAGY	0.227029	0.226674	0.000354593	0.558163	0.665
GOBP_LYSOSOMAL_MICROAUTOPHAGY	0.168465	0.16349	0.00497486	0.204256	0.311386
GOBP_POSITIVE_REGULATION_OF_MACROAUTOPHAGY	0.218605	0.210343	0.00826207	0.0684096	0.132777
GOBP_REGULATION_OF_MACROAUTOPHAGY	0.218918	0.219112	-0.000194011	0.676732	0.765566
GOBP_NEGATIVE_REGULATION_OF_MACROAUTOPHAGY	0.188401	0.198527	-0.0101251	0.00835407	0.0268075
GOBP_RNA_INTERFERENCE	0.245099	0.260842	-0.015743	0.0260697	0.0634125
GOBP_PREASSEMBLY_OF_GPI_ANCHOR_IN_ER_MEMBRANE	0.0653949	0.0789617	-0.0135668	0.00812613	0.0262058
GOBP_ATTACHMENT_OF_GPI_ANCHOR_TO_PROTEIN	0.240717	0.272034	-0.0313171	0.00229103	0.0103605
GOBP_GAP_JUNCTION_ASSEMBLY	0.0685834	0.089915	-0.0213316	0.00341306	0.0137974
GOBP_O_GLYCAN_PROCESSING	0.000962155	0.00795952	-0.00699736	0.622804	0.720572
GOBP_DEPHOSPHORYLATION	0.147857	0.147156	0.00070157	0.590076	0.693286
GOBP_FEMALE_MEIOSIS_CHROMOSOME_SEGREGATION	0.126765	0.158382	-0.0316166	0.0158411	0.0434063
GOBP_NEURON_REMODELING	0.146798	0.146809	-1.14207e-05	0.66308	0.754433
GOBP_MORPHOGENESIS_OF_EMBRYONIC_EPITHELIUM	0.125315	0.147819	-0.0225033	4.93673e-06	0.000348357
GOBP_CALCIUM_INDEPENDENT_CELL_CELL_ADHESION_VIA_PLASMA_MEMBRANE_CELL_ADHESION_MOLECULES	0.0213669	0.00569117	0.0156757	0.0590417	0.119103
GOBP_CALCIUM_DEPENDENT_CELL_CELL_ADHESION_VIA_PLASMA_MEMBRANE_CELL_ADHESION_MOLECULES	-0.113951	-0.105172	-0.00877893	0.0890369	0.163422
GOBP_DENDRITE_DEVELOPMENT	0.0831663	0.097904	-0.0147377	2.14815e-05	0.000586586
GOBP_SOMATIC_DIVERSIFICATION_OF_IMMUNOGLOBULINS	0.208513	0.198725	0.00978777	0.00037713	0.00294393
GOBP_SOMATIC_RECOMBINATION_OF_IMMUNOGLOBULIN_GENE_SEGMENTS	0.214054	0.203896	0.0101572	0.000390797	0.00301104
GOBP_GENE_SILENCING	0.163175	0.164539	-0.00136418	0.239664	0.352764
GOBP_NEGATIVE_REGULATION_OF_TRANSCRIPTION_BY_RNA_POLYMERASE_I	0.341508	0.352581	-0.0110733	0.0236573	0.0586864
GOBP_CYTOSOLIC_TRANSPORT	0.206142	0.205227	0.000915374	0.642811	0.736901
GOBP_PROTEIN_PROCESSING	0.104382	0.101603	0.00277807	0.164129	0.263279
GOBP_PROTEIN_AUTOPROCESSING	0.0728696	0.0726073	0.000262233	0.988787	0.991709
GOBP_BASE_CONVERSION_OR_SUBSTITUTION_EDITING	0.064309	0.0368392	0.0274699	0.00142177	0.00736408
GOBP_CYTIDINE_TO_URIDINE_EDITING	0.075859	0.0330253	0.0428336	0.00459454	0.0173255
GOBP_MRNA_MODIFICATION	0.210832	0.217808	-0.00697647	0.184928	0.288335
GOBP_PROTEIN_IMPORT_INTO_PEROXISOME_MATRIX	0.149034	0.159626	-0.0105912	0.0454665	0.0974556
GOBP_PEROXISOME_FISSION	0.206318	0.211923	-0.00560439	0.191214	0.29523
GOBP_COVALENT_CHROMATIN_MODIFICATION	0.188381	0.19275	-0.00436975	0.0553663	0.113227
GOBP_HISTONE_METHYLATION	0.176223	0.182501	-0.00627822	0.0286918	0.068094
GOBP_HISTONE_PHOSPHORYLATION	0.203264	0.2058	-0.00253618	0.840357	0.89205
GOBP_HISTONE_UBIQUITINATION	0.273952	0.283376	-0.00942419	0.00596236	0.0207895
GOBP_HISTONE_DEACETYLATION	0.19261	0.195376	-0.00276575	0.147748	0.242459
GOBP_HISTONE_DEPHOSPHORYLATION	0.0918952	0.120988	-0.0290929	0.00137636	0.00720214
GOBP_HISTONE_DEUBIQUITINATION	0.206655	0.213787	-0.00713187	0.0789664	0.148966
GOBP_NUCLEOSOME_POSITIONING	0.095638	0.0856822	0.00995574	0.0166741	0.045082
GOBP_RAC_PROTEIN_SIGNAL_TRANSDUCTION	0.229698	0.230988	-0.00129002	0.423096	0.541851
GOBP_PROTEIN_SUMOYLATION	0.241641	0.249612	-0.00797099	0.0273536	0.0656395
GOBP_PROTEIN_DESUMOYLATION	0.214514	0.220699	-0.00618539	0.0742901	0.141682
GOBP_POLY_A_PLUS_MRNA_EXPORT_FROM_NUCLEUS	0.0912569	0.0837146	0.00754228	0.0475269	0.101021
GOBP_CYTOCHROME_COMPLEX_ASSEMBLY	0.235795	0.232258	0.00353694	0.527114	0.638468
GOBP_PROTEIN_NITROSYLATION	0.227249	0.223383	0.00386602	0.718315	0.799786
GOBP_PROTEIN_IMPORT	0.232027	0.233569	-0.00154133	0.616196	0.715365
GOBP_RESPONSE_TO_INSECTICIDE	-0.0658491	-0.0344221	-0.031427	0.00596236	0.0207895
GOBP_PLASMA_MEMBRANE_PHOSPHOLIPID_SCRAMBLING	-0.0895144	-0.0890271	-0.000487317	0.739433	0.81578
GOBP_DRUG_METABOLIC_PROCESS	-0.0776109	-0.0833379	0.00572699	0.166987	0.266723
GOBP_STEM_CELL_DIVISION	0.137337	0.151126	-0.0137885	0.147748	0.242459
GOBP_CALCIUM_ION_REGULATED_EXOCYTOSIS	-0.0139242	-0.00971928	-0.00420489	0.164129	0.263279
GOBP_REGULATION_OF_EXOCYTOSIS	0.0876411	0.0761945	0.0114466	0.000483008	0.00349128
GOBP_REGULATION_OF_CALCIUM_ION_DEPENDENT_EXOCYTOSIS	-0.0202822	-0.0115474	-0.00873484	0.00321292	0.013198
GOBP_PEPTIDYL_DIPHTHAMIDE_BIOSYNTHETIC_PROCESS_FROM_PEPTIDYL_HISTIDINE	0.131218	0.138617	-0.00739934	0.789453	0.853007
GOBP_PEPTIDYL_LYSINE_HYDROXYLATION	0.11956	0.171106	-0.0515465	0.00321292	0.013198
GOBP_N_TERMINAL_PEPTIDYL_METHIONINE_ACETYLATION	0.195639	0.2048	-0.00916065	0.232257	0.344279
GOBP_PEPTIDYL_LYSINE_METHYLATION	0.157544	0.167234	-0.00968952	0.0118825	0.0349655
GOBP_PEPTIDYL_LYSINE_TRIMETHYLATION	0.160513	0.167858	-0.00734472	0.0773818	0.146597
GOBP_PEPTIDYL_LYSINE_MONOMETHYLATION	0.130684	0.130994	-0.000309547	0.951439	0.967733
GOBP_PEPTIDYL_LYSINE_DIMETHYLATION	0.145015	0.153873	-0.00885801	0.0166741	0.045082
GOBP_PEPTIDYL_LYSINE_OXIDATION	0.0431861	0.0755989	-0.0324128	0.0656161	0.128864
GOBP_PROTEIN_POLYGLUTAMYLATION	-0.0237652	-0.0217722	-0.001993	0.616196	0.715365
GOBP_PROTEIN_C_LINKED_GLYCOSYLATION	0.135794	0.15891	-0.0231162	0.0142844	0.0400964
GOBP_PROTEIN_HYDROXYLATION	0.142814	0.169233	-0.0264195	0.00631221	0.0217119
GOBP_KERATAN_SULFATE_BIOSYNTHETIC_PROCESS	0.0977079	0.102055	-0.00434714	0.262879	0.378263
GOBP_PEPTIDE_CROSS_LINKING	0.104466	0.094489	0.0099768	0.485176	0.600426
GOBP_PROTEIN_OXIDATION	0.0579038	0.0667877	-0.00888389	0.137541	0.229193
GOBP_PEPTIDYL_ARGININE_MODIFICATION	0.053057	0.0489395	0.00411753	0.533253	0.644042
GOBP_PEPTIDYL_ASPARAGINE_MODIFICATION	0.307086	0.295358	0.0117278	0.00267498	0.0115965
GOBP_PEPTIDYL_CYSTEINE_MODIFICATION	0.168865	0.173486	-0.00462073	0.0577947	0.117151
GOBP_PEPTIDYL_GLUTAMIC_ACID_MODIFICATION	-0.00925477	-0.00164694	-0.00760784	0.0194079	0.0508343
GOBP_PEPTIDYL_HISTIDINE_MODIFICATION	0.145283	0.149936	-0.00465356	0.775063	0.843339
GOBP_PEPTIDYL_LYSINE_MODIFICATION	0.182178	0.186018	-0.00384029	0.00706787	0.0236381
GOBP_PEPTIDYL_METHIONINE_MODIFICATION	0.145335	0.149933	-0.00459792	0.34162	0.463052
GOBP_PEPTIDYL_PROLINE_MODIFICATION	0.184533	0.186653	-0.00211994	0.23594	0.348289
GOBP_PEPTIDYL_SERINE_MODIFICATION	0.130895	0.132887	-0.00199238	0.0670009	0.130898
GOBP_PEPTIDYL_THREONINE_MODIFICATION	0.172474	0.181834	-0.0093598	0.000390797	0.00301104
GOBP_PEPTIDYL_TYROSINE_MODIFICATION	0.120761	0.113847	0.00691458	0.0541844	0.111353
GOBP_PROTEIN_PHOSPHOPANTETHEINYLATION	0.125102	0.128915	-0.00381299	0.000536377	0.0037737
GOBP_PEPTIDYL_ARGININE_METHYLATION	0.161518	0.168769	-0.00725135	0.108096	0.189428
GOBP_PEPTIDYL_L_CYSTEINE_S_PALMITOYLATION	0.0910129	0.10246	-0.0114474	0.0103933	0.0313869
GOBP_PROTEIN_O_LINKED_GLYCOSYLATION_VIA_SERINE	0.0736408	0.0998473	-0.0262065	0.00128952	0.00687905
GOBP_PROTEIN_O_LINKED_GLYCOSYLATION_VIA_THREONINE	0.0673543	0.0822936	-0.0149394	0.0330496	0.076401
GOBP_PROTEIN_CHROMOPHORE_LINKAGE	-0.276948	-0.264789	-0.0121589	0.0068717	0.0231012
GOBP_PROTEIN_GERANYLGERANYLATION	0.120493	0.115369	0.00512342	0.262879	0.378263
GOBP_PROTEIN_PALMITOYLATION	0.115729	0.120437	-0.00470785	0.0577947	0.117151
GOBP_PEPTIDYL_GLUTAMINE_METHYLATION	0.216894	0.22156	-0.00466632	0.100117	0.178786
GOBP_PEPTIDYL_LYSINE_ACETYLATION	0.18816	0.190095	-0.00193483	0.108096	0.189428
GOBP_PEPTIDYL_PROLINE_HYDROXYLATION_TO_4_HYDROXY_L_PROLINE	0.177331	0.190389	-0.0130581	0.570827	0.676357
GOBP_C_TERMINAL_PROTEIN_AMINO_ACID_MODIFICATION	0.0638808	0.0737034	-0.00982255	0.0051629	0.0187543
GOBP_ETHER_METABOLIC_PROCESS	0.194385	0.176228	0.0181577	0.00459454	0.0173255
GOBP_PHENOL_CONTAINING_COMPOUND_METABOLIC_PROCESS	-0.0389551	-0.0436533	0.00469825	0.381022	0.501208
GOBP_VIRAL_LATENCY	0.401879	0.397411	0.00446814	0.102067	0.181223
GOBP_ESTABLISHMENT_OF_VIRAL_LATENCY	0.400315	0.390664	0.00965114	0.015045	0.0417221
GOBP_MODULATION_BY_VIRUS_OF_HOST_PROCESS	0.2637	0.266928	-0.00322759	0.191214	0.29523
GOBP_MODULATION_BY_VIRUS_OF_HOST_CELLULAR_PROCESS	0.292128	0.291396	0.000732147	0.981313	0.987409
GOBP_VIRAL_LIFE_CYCLE	0.262791	0.255638	0.00715297	0.0397317	0.0881593
GOBP_VIRION_ATTACHMENT_TO_HOST_CELL	0.241829	0.240945	0.000884083	0.877144	0.918379
GOBP_VIRION_ASSEMBLY	0.31205	0.312961	-0.000910606	0.370919	0.490544
GOBP_VIRAL_RELEASE_FROM_HOST_CELL	0.280232	0.272362	0.00787	0.232257	0.344279
GOBP_VIRAL_GENOME_REPLICATION	0.279143	0.268408	0.0107348	0.0162529	0.0442962
GOBP_VIRAL_GENE_EXPRESSION	0.392638	0.394471	-0.00183244	0.41233	0.530926
GOBP_VIRAL_TRANSLATION	0.40004	0.405736	-0.00569631	0.300533	0.418585
GOBP_REPRODUCTIVE_BEHAVIOR	0.0119421	0.0196019	-0.00765983	0.0908118	0.165953
GOBP_NONRIBOSOMAL_PEPTIDE_BIOSYNTHETIC_PROCESS	0.175378	0.168893	0.00648488	0.41233	0.530926
GOBP_REGULATION_OF_LIPID_METABOLIC_PROCESS	0.12681	0.124931	0.0018797	0.391292	0.511132
GOBP_REGULATION_OF_FATTY_ACID_METABOLIC_PROCESS	0.0839009	0.0889074	-0.00500655	0.304929	0.423796
GOBP_REGULATION_OF_STEROID_METABOLIC_PROCESS	0.129627	0.134753	-0.00512544	0.266894	0.382112
GOBP_TRANSMISSION_OF_NERVE_IMPULSE	-0.140991	-0.13532	-0.00567146	0.11227	0.195111
GOBP_NEURONAL_ACTION_POTENTIAL_PROPAGATION	-0.0850112	-0.0635811	-0.0214301	0.0789664	0.148966
GOBP_NEURONAL_ACTION_POTENTIAL	-0.176346	-0.171492	-0.00485427	0.0822149	0.153429
GOBP_REGULATION_OF_VASOCONSTRICTION	-0.0387378	-0.0400393	0.00130148	0.94398	0.962206
GOBP_PROPRIOCEPTION	-0.0266102	-0.0103401	-0.0162701	0.0444649	0.0957984
GOBP_SENSORY_PERCEPTION_OF_PAIN	-0.0640566	-0.0643823	0.000325702	0.558163	0.665
GOBP_RESPONSE_TO_PHEROMONE	-0.21941	-0.227082	0.00767174	0.439549	0.557315
GOBP_CITRULLINE_BIOSYNTHETIC_PROCESS	0.197102	0.228146	-0.031044	0.00105843	0.00597736
GOBP_N_ACETYLNEURAMINATE_CATABOLIC_PROCESS	0.209318	0.209373	-5.45933e-05	0.590076	0.693286
GOBP_FUCOSE_CATABOLIC_PROCESS	-0.0203894	-0.0449072	0.0245177	0.0135578	0.0386043
GOBP_PENTOSE_METABOLIC_PROCESS	0.145439	0.143789	0.00164985	0.96637	0.976925
GOBP_PENTOSE_CATABOLIC_PROCESS	0.00336635	0.0110605	-0.00769413	0.450719	0.568545
GOBP_PHENOL_CONTAINING_COMPOUND_CATABOLIC_PROCESS	-0.0311712	-0.0281215	-0.00304965	0.94398	0.962206
GOBP_DOLICHOL_METABOLIC_PROCESS	0.289178	0.278121	0.0110578	0.188052	0.291484
GOBP_FATTY_ACID_ELONGATION_SATURATED_FATTY_ACID	0.0811048	0.0936111	-0.0125063	0.0565697	0.11539
GOBP_ARACHIDONIC_ACID_METABOLIC_PROCESS	0.0150075	-0.0100733	0.0250807	0.000188759	0.00184033
GOBP_LEUKOTRIENE_BIOSYNTHETIC_PROCESS	0.0516607	0.0317834	0.0198773	0.00473105	0.0176258
GOBP_CYCLOOXYGENASE_PATHWAY	0.189067	0.146827	0.0422399	0.000115539	0.00138394
GOBP_LIPOXYGENASE_PATHWAY	0.115643	0.0824388	0.0332045	0.00668044	0.0226398
GOBP_EPOXYGENASE_P450_PATHWAY	-0.126437	-0.136167	0.0097297	0.214454	0.323747
GOBP_GALACTOLIPID_METABOLIC_PROCESS	-0.0196909	-0.0431619	0.0234711	0.0670009	0.130898
GOBP_GALACTOLIPID_BIOSYNTHETIC_PROCESS	-0.045969	-0.0484532	0.00248419	0.479336	0.595162
GOBP_GLYCOLIPID_CATABOLIC_PROCESS	0.234574	0.200105	0.0344698	7.2529e-05	0.00108368
GOBP_GALACTOSE_CATABOLIC_PROCESS	0.222801	0.187015	0.0357854	0.000616107	0.0040999
GOBP_ALDITOL_METABOLIC_PROCESS	0.0786412	0.0686809	0.00996037	0.142574	0.235651
GOBP_ALDITOL_BIOSYNTHETIC_PROCESS	0.109685	0.0852937	0.0243915	0.0027585	0.0118504
GOBP_ALDITOL_CATABOLIC_PROCESS	0.160782	0.17245	-0.0116684	0.603072	0.703683
GOBP_SULFIDE_OXIDATION	0.251719	0.241999	0.00972076	0.106056	0.186817
GOBP_TRIGLYCERIDE_BIOSYNTHETIC_PROCESS	0.0699249	0.0645413	0.00538362	0.164129	0.263279
GOBP_TRIGLYCERIDE_CATABOLIC_PROCESS	-0.10337	-0.0998057	-0.0035646	0.690491	0.776939
GOBP_TRYPTOPHAN_CATABOLIC_PROCESS_TO_KYNURENINE	0.108636	0.0827435	0.0258924	0.00596236	0.0207895
GOBP_L_METHIONINE_SALVAGE_FROM_METHYLTHIOADENOSINE	0.220624	0.218827	0.00179664	0.434024	0.551979
GOBP_PEPTIDYL_PROLINE_HYDROXYLATION	0.163665	0.181814	-0.0181488	0.102067	0.181223
GOBP_OXALATE_TRANSPORT	-0.182755	-0.181487	-0.00126765	0.570827	0.676357
GOBP_CATECHOL_CONTAINING_COMPOUND_CATABOLIC_PROCESS	-0.0349088	-0.0485709	0.0136621	0.381022	0.501208
GOBP_SHORT_CHAIN_FATTY_ACID_CATABOLIC_PROCESS	0.0916797	0.0763236	0.0153561	0.026705	0.0644737
GOBP_UREA_METABOLIC_PROCESS	-0.0333673	-0.0264382	-0.00692906	0.211014	0.319435
GOBP_GDP_MANNOSE_METABOLIC_PROCESS	0.0832168	0.073499	0.00971783	0.200936	0.306917
GOBP_NAD_METABOLIC_PROCESS	0.177777	0.171739	0.00603835	0.0603109	0.121046
GOBP_GLYCERALDEHYDE_3_PHOSPHATE_METABOLIC_PROCESS	0.235984	0.243171	-0.00718683	0.906769	0.937688
GOBP_ALKANESULFONATE_METABOLIC_PROCESS	0.091909	0.12262	-0.030711	0.0330496	0.076401
GOBP_CHOLINE_METABOLIC_PROCESS	-0.0461553	-0.0202843	-0.025871	0.0981978	0.176419
GOBP_CALCIUM_MEDIATED_SIGNALING	0.0779782	0.0549839	0.0229943	0.000115539	0.00138394
GOBP_B_CELL_MEDIATED_IMMUNITY	0.188345	0.156724	0.0316202	1.07908e-06	0.000348357
GOBP_ANTIMICROBIAL_HUMORAL_RESPONSE	0.0121142	-0.00440403	0.0165182	0.0388382	0.0867168
GOBP_ANTIBACTERIAL_HUMORAL_RESPONSE	-0.0164462	-0.0533079	0.0368618	0.00408344	0.0158081
GOBP_ANTIFUNGAL_HUMORAL_RESPONSE	0.0298057	-0.00601539	0.035821	0.0603109	0.121046
GOBP_SECONDARY_METABOLIC_PROCESS	-0.00445634	-0.00522735	0.000771015	0.988787	0.991709
GOBP_POLYOL_METABOLIC_PROCESS	0.095151	0.088291	0.00685994	0.000895792	0.00529818
GOBP_ONE_CARBON_COMPOUND_TRANSPORT	-0.0653143	-0.0848339	0.0195196	0.0219775	0.0555045
GOBP_PEPTIDE_CROSS_LINKING_VIA_CHONDROITIN_4_SULFATE_GLYCOSAMINOGLYCAN	0.151602	0.12916	0.0224413	0.479336	0.595162
GOBP_CYTOLYSIS	0.0783935	0.0385968	0.0397967	1.43252e-06	0.000348357
GOBP_L_ASCORBIC_ACID_METABOLIC_PROCESS	0.222755	0.219328	0.00342637	0.622804	0.720572
GOBP_PYRIMIDINE_NUCLEOBASE_BIOSYNTHETIC_PROCESS	0.184336	0.219257	-0.0349214	0.000195908	0.00188426
GOBP_ANTIGEN_PROCESSING_AND_PRESENTATION	0.296791	0.282918	0.0138733	4.14936e-05	0.000778224
GOBP_ANTIGEN_PROCESSING_AND_PRESENTATION_OF_ENDOGENOUS_ANTIGEN	0.308585	0.279847	0.0287376	9.51616e-08	0.000226072
GOBP_AXONAL_TRANSPORT_OF_MITOCHONDRION	0.052666	0.0597625	-0.00709653	0.313847	0.43399
GOBP_LIPID_STORAGE	0.140536	0.133251	0.00728474	0.309366	0.428877
GOBP_PEPTIDYL_ARGININE_METHYLATION_TO_ASYMMETRICAL_DIMETHYL_ARGININE	0.21823	0.222476	-0.0042459	0.118769	0.204213
GOBP_SECOND_MESSENGER_MEDIATED_SIGNALING	0.0390199	0.0280092	0.0110107	0.00167027	0.008221
GOBP_CAMP_MEDIATED_SIGNALING	-0.0118958	-0.00410917	-0.00778663	0.064255	0.126855
GOBP_CGMP_MEDIATED_SIGNALING	-0.0685546	-0.0749777	0.00642314	0.642811	0.736901
GOBP_CYCLIC_NUCLEOTIDE_MEDIATED_SIGNALING	-0.022048	-0.018715	-0.003333	0.243429	0.357053
GOBP_TRANSLESION_SYNTHESIS	0.293764	0.296856	-0.00309204	0.629443	0.725896
GOBP_HEMOGLOBIN_METABOLIC_PROCESS	0.153607	0.166301	-0.0126945	0.0926151	0.168342
GOBP_SPINAL_CORD_DEVELOPMENT	-0.0522936	-0.0298792	-0.0224145	3.6033e-06	0.000348357
GOBP_SPINAL_CORD_PATTERNING	-0.139253	-0.0762053	-0.0630474	4.31171e-07	0.000348357
GOBP_VENTRAL_SPINAL_CORD_INTERNEURON_DIFFERENTIATION	-0.110125	-0.0951419	-0.0149836	0.0379619	0.0849731
GOBP_CELL_DIFFERENTIATION_IN_SPINAL_CORD	-0.11531	-0.0942204	-0.0210891	3.2908e-06	0.000348357
GOBP_DORSAL_SPINAL_CORD_DEVELOPMENT	-0.180844	-0.168462	-0.0123824	0.0214411	0.0545558
GOBP_VENTRAL_SPINAL_CORD_DEVELOPMENT	-0.109394	-0.0861281	-0.0232664	2.38919e-06	0.000348357
GOBP_SPINAL_CORD_MOTOR_NEURON_CELL_FATE_SPECIFICATION	-0.15919	-0.114505	-0.0446847	7.35539e-06	0.000399806
GOBP_SPINAL_CORD_MOTOR_NEURON_DIFFERENTIATION	-0.086941	-0.0612543	-0.0256868	9.35474e-07	0.000348357
GOBP_SOMATIC_MOTOR_NEURON_DIFFERENTIATION	-0.156621	-0.131747	-0.0248741	0.0085877	0.0273968
GOBP_SPINAL_CORD_ASSOCIATION_NEURON_DIFFERENTIATION	-0.160771	-0.164673	0.00390139	0.609618	0.709463
GOBP_SPINAL_CORD_OLIGODENDROCYTE_CELL_DIFFERENTIATION	-0.178664	-0.124994	-0.0536701	0.000404926	0.00307994
GOBP_NEURAL_TUBE_PATTERNING	0.058452	0.0954383	-0.0369863	4.14936e-05	0.000778224
GOBP_CELL_DIFFERENTIATION_IN_HINDBRAIN	-0.0531864	-0.0543297	0.00114322	0.988787	0.991709
GOBP_CELL_PROLIFERATION_IN_HINDBRAIN	-0.0691909	-0.0427267	-0.0264642	1.81605e-05	0.000548431
GOBP_CELL_MIGRATION_IN_HINDBRAIN	0.00816339	0.0230593	-0.0148959	0.00293271	0.0123677
GOBP_DIENCEPHALON_DEVELOPMENT	-0.0556321	-0.0293159	-0.0263162	3.77003e-06	0.000348357
GOBP_TELENCEPHALON_DEVELOPMENT	0.0685658	0.0863156	-0.0177498	9.81165e-07	0.000348357
GOBP_CORPUS_CALLOSUM_MORPHOGENESIS	0.253031	0.248864	0.00416691	0.622804	0.720572
GOBP_DENTATE_GYRUS_DEVELOPMENT	-0.0319294	0.00707639	-0.0390058	0.000134578	0.00151045
GOBP_PALLIUM_DEVELOPMENT	0.0938803	0.112423	-0.018543	2.0802e-06	0.000348357
GOBP_SUBPALLIUM_DEVELOPMENT	-0.025313	-0.0138461	-0.0114668	0.00747535	0.0246995
GOBP_CRANIAL_NERVE_DEVELOPMENT	-0.0123425	-0.00190372	-0.0104388	0.000595201	0.00402085
GOBP_RHOMBOMERE_DEVELOPMENT	-0.0515685	-0.0624727	0.0109042	0.35608	0.477565
GOBP_PONS_DEVELOPMENT	0.0357122	0.0482918	-0.0125796	0.125558	0.213365
GOBP_OPTIC_NERVE_DEVELOPMENT	0.0864707	0.0999073	-0.0134366	0.00156643	0.00787857
GOBP_TRIGEMINAL_NERVE_DEVELOPMENT	-0.0758574	-0.0656764	-0.010181	0.0464871	0.0993146
GOBP_VESTIBULOCOCHLEAR_NERVE_DEVELOPMENT	-0.156511	-0.162289	0.00577834	0.884536	0.92192
GOBP_HINDBRAIN_MORPHOGENESIS	0.0720729	0.0910295	-0.0189566	3.9846e-05	0.000767521
GOBP_VENTRICULAR_SYSTEM_DEVELOPMENT	0.0947245	0.0983821	-0.00365764	0.251084	0.365946
GOBP_CRANIAL_NERVE_MORPHOGENESIS	-0.0354357	-0.0182357	-0.0172	0.00222058	0.0101254
GOBP_CRANIAL_NERVE_FORMATION	-0.0641601	-0.0575344	-0.00662573	0.958903	0.973519
GOBP_CRANIAL_NERVE_STRUCTURAL_ORGANIZATION	-0.0260008	-0.0130744	-0.0129263	0.228615	0.33987
GOBP_FACIAL_NERVE_MORPHOGENESIS	0.0069195	0.0091086	-0.0021891	0.327543	0.448233
GOBP_CENTRAL_NERVOUS_SYSTEM_MATURATION	0.0572283	0.0512705	0.00595784	0.491055	0.605807
GOBP_VESTIBULOCOCHLEAR_NERVE_MORPHOGENESIS	-0.111329	-0.122612	0.0112828	0.958903	0.973519
GOBP_VESTIBULOCOCHLEAR_NERVE_FORMATION	-0.161471	-0.168591	0.00712001	0.275051	0.390729
GOBP_LATERAL_VENTRICLE_DEVELOPMENT	0.0900303	0.0846482	0.00538213	0.31837	0.438797
GOBP_NERVE_DEVELOPMENT	0.0168664	0.0240446	-0.00717828	0.00420613	0.0162038
GOBP_CEREBELLAR_PURKINJE_CELL_LAYER_DEVELOPMENT	0.114688	0.121629	-0.006941	0.108096	0.189428
GOBP_CEREBELLAR_GRANULAR_LAYER_DEVELOPMENT	-0.0626918	-0.0525692	-0.0101226	0.102067	0.181223
[truncated: 5,128 more rows]
