# Supplementary material for: M6A-mediated molecular patterns and tumor microenvironment infiltration characterization in nasopharyngeal carcinoma
Source: Cancer Biol Ther. 2024 Mar 26;25(1):2333590. doi: 10.1080/15384047.2024.2333590 (PMC10978033; doi:10.1080/15384047.2024.2333590)
Supplement: Supplemental Material [file KCBT_A_2333590_SM2632.zip › Table S5 GSVA HALLMARK wilcoxTest.xlsx]

## Sheet: GSVA_HALLMARK_wilcoxTest
id	Cluster1Mean	Cluster2Mean	logFC	p.Value	p.adjust
HALLMARK_TNFA_SIGNALING_VIA_NFKB	0.481449	0.475163	0.00628641	0.375949	0.43715
HALLMARK_HYPOXIA	0.342385	0.368832	-0.0264469	0.0354332	0.0656169
HALLMARK_CHOLESTEROL_HOMEOSTASIS	0.40913	0.421682	-0.0125522	0.0603109	0.0942358
HALLMARK_MITOTIC_SPINDLE	0.397724	0.405435	-0.00771123	0.0230854	0.0461709
HALLMARK_WNT_BETA_CATENIN_SIGNALING	0.291436	0.325312	-0.0338756	0.000390797	0.00325664
HALLMARK_TGF_BETA_SIGNALING	0.465707	0.479561	-0.0138531	0.0475269	0.0819429
HALLMARK_IL6_JAK_STAT3_SIGNALING	0.439638	0.373699	0.0659387	0.00202097	0.00918621
HALLMARK_DNA_REPAIR	0.504388	0.5155	-0.0111123	0.0530236	0.0883727
HALLMARK_G2M_CHECKPOINT	0.497345	0.522909	-0.0255642	0.0158411	0.0330024
HALLMARK_APOPTOSIS	0.500545	0.472739	0.0278056	0.00229103	0.00954595
HALLMARK_NOTCH_SIGNALING	0.389759	0.400465	-0.0107063	0.0553663	0.0893005
HALLMARK_ADIPOGENESIS	0.428916	0.422004	0.00691205	0.0115703	0.0282916
HALLMARK_ESTROGEN_RESPONSE_EARLY	0.301218	0.303087	-0.00186885	0.69741	0.726468
HALLMARK_ESTROGEN_RESPONSE_LATE	0.340124	0.341586	-0.00146234	0.988787	0.988787
HALLMARK_ANDROGEN_RESPONSE	0.430225	0.415928	0.0142963	0.0118825	0.0282916
HALLMARK_MYOGENESIS	0.124136	0.135794	-0.011658	0.137541	0.19103
HALLMARK_PROTEIN_SECRETION	0.512986	0.511632	0.00135383	0.767896	0.783567
HALLMARK_INTERFERON_ALPHA_RESPONSE	0.61862	0.56047	0.0581501	0.00284439	0.0101585
HALLMARK_INTERFERON_GAMMA_RESPONSE	0.565225	0.49436	0.0708656	0.000134578	0.00168222
HALLMARK_APICAL_JUNCTION	0.308937	0.318221	-0.00928379	0.161308	0.212247
HALLMARK_APICAL_SURFACE	0.229288	0.217843	0.0114453	0.583627	0.620879
HALLMARK_HEDGEHOG_SIGNALING	0.120653	0.166523	-0.0458695	7.2529e-05	0.00120882
HALLMARK_COMPLEMENT	0.367794	0.315982	0.0518124	0.00027273	0.0027273
HALLMARK_UNFOLDED_PROTEIN_RESPONSE	0.564279	0.568719	-0.00443982	0.386136	0.438791
HALLMARK_PI3K_AKT_MTOR_SIGNALING	0.457229	0.454001	0.00322751	0.279192	0.340478
HALLMARK_MTORC1_SIGNALING	0.56702	0.572489	-0.00546925	0.467772	0.519747
HALLMARK_E2F_TARGETS	0.52796	0.560231	-0.0322711	0.0146603	0.0318703
HALLMARK_MYC_TARGETS_V1	0.728063	0.732806	-0.00474302	0.0981978	0.144408
HALLMARK_MYC_TARGETS_V2	0.532507	0.559964	-0.0274578	0.0330496	0.0635568
HALLMARK_EPITHELIAL_MESENCHYMAL_TRANSITION	0.338496	0.398534	-0.060038	0.0397317	0.0709494
HALLMARK_INFLAMMATORY_RESPONSE	0.306283	0.259904	0.0463794	0.00932406	0.0274237
HALLMARK_XENOBIOTIC_METABOLISM	0.23437	0.223166	0.0112045	0.00251484	0.00967248
HALLMARK_FATTY_ACID_METABOLISM	0.370682	0.354628	0.0160539	0.000809664	0.0050604
HALLMARK_OXIDATIVE_PHOSPHORYLATION	0.614649	0.605228	0.00942067	0.00882717	0.0274237
HALLMARK_GLYCOLYSIS	0.365706	0.378485	-0.0127798	0.0139169	0.0316293
HALLMARK_REACTIVE_OXYGEN_SPECIES_PATHWAY	0.509397	0.489342	0.020055	1.1364e-05	0.000284101
HALLMARK_P53_PATHWAY	0.46163	0.45541	0.00621962	0.521012	0.566317
HALLMARK_UV_RESPONSE_UP	0.415031	0.417065	-0.00203367	0.155775	0.210507
HALLMARK_UV_RESPONSE_DN	0.26542	0.280836	-0.0154156	0.254974	0.318717
HALLMARK_ANGIOGENESIS	0.309247	0.37645	-0.067203	0.00882717	0.0274237
HALLMARK_HEME_METABOLISM	0.290129	0.277757	0.0123722	0.000756585	0.0050604
HALLMARK_COAGULATION	0.224342	0.202655	0.0216866	0.11227	0.160386
HALLMARK_IL2_STAT5_SIGNALING	0.376795	0.338825	0.0379701	0.00142177	0.00710886
HALLMARK_BILE_ACID_METABOLISM	0.125182	0.11389	0.0112917	0.0115703	0.0282916
HALLMARK_PEROXISOME	0.344715	0.33388	0.0108348	0.00128952	0.00710886
HALLMARK_ALLOGRAFT_REJECTION	0.455289	0.370484	0.084805	8.38819e-06	0.000284101
HALLMARK_SPERMATOGENESIS	-0.0666046	-0.0572385	-0.00936604	0.0944469	0.143101
HALLMARK_KRAS_SIGNALING_UP	0.249295	0.219399	0.0298957	0.0112655	0.0282916
HALLMARK_KRAS_SIGNALING_DN	-0.100144	-0.109337	0.00919265	0.251084	0.318717
HALLMARK_PANCREAS_BETA_CELLS	-0.14291	-0.131414	-0.0114959	0.332193	0.395468
