# Supplementary material for: M6A-mediated molecular patterns and tumor microenvironment infiltration characterization in nasopharyngeal carcinoma
Source: Cancer Biol Ther. 2024 Mar 26;25(1):2333590. doi: 10.1080/15384047.2024.2333590 (PMC10978033; doi:10.1080/15384047.2024.2333590)
Supplement: Supplemental Material [file KCBT_A_2333590_SM2632.zip › Table S6 GSVA geneSet wilcoxTest.xlsx]

## Sheet: GSVA_geneSet_wilcoxTest
id	Cluster1Mean	Cluster2Mean	logFC	p.Value	p.adjust
Angiogenesis	0.0139774	-0.0166907	0.0306681	0.197656	0.238757
Antigen processing machinery	0.768452	0.74907	0.0193819	0.0020856	0.00799479
CD8 T effector	0.566646	0.462972	0.103674	5.64276e-06	7.41159e-05
Cell cycle	0.429712	0.445145	-0.0154332	0.0553663	0.0795891
Cell cycle regulators	0.403201	0.390981	0.0122205	0.0507643	0.0795549
DNA damage repair	0.292496	0.311014	-0.0185171	0.0194079	0.0405802
DNA replication	0.441788	0.460202	-0.0184148	0.0330496	0.063345
EMT1	0.425439	0.361053	0.064386	0.00706787	0.0162561
EMT2	0.124587	0.239988	-0.115401	0.207615	0.238757
EMT3	0.0516118	0.0754794	-0.0238676	0.239664	0.262489
Fanconi anemia	0.205358	0.21858	-0.013222	0.0518837	0.0795549
FGFR3-related genees	0.509143	0.519684	-0.0105405	0.545638	0.545638
Homologous recombination	0.207428	0.249973	-0.0425449	0.00649398	0.0162561
Immune checkpoint	0.416863	0.224612	0.192251	3.9846e-05	0.000229115
Mismatch repair	0.426952	0.455435	-0.0284829	0.0425174	0.0752231
Nucleotide excision repair	0.39477	0.40738	-0.0126093	0.137541	0.175747
Pan-F-TBRS	0.338386	0.352435	-0.014049	0.287601	0.300674
WNT signaling	0.24989	0.273475	-0.0235848	0.0068717	0.0162561
IFNγ signaling	0.463714	0.417919	0.0457951	6.70349e-05	0.00030836
TLR signalling	0.11197	-0.0352849	0.147255	6.44486e-06	7.41159e-05
NLR signalling	0.330237	0.310447	0.0197896	0.0822149	0.111232
TCR signalling	0.334262	0.290848	0.0434141	1.81605e-05	0.00013923
CLR signalling	0.275164	0.241037	0.0341267	0.00311692	0.0102413
