# Supplementary material for: M6A-mediated molecular patterns and tumor microenvironment infiltration characterization in nasopharyngeal carcinoma
Source: Cancer Biol Ther. 2024 Mar 26;25(1):2333590. doi: 10.1080/15384047.2024.2333590 (PMC10978033; doi:10.1080/15384047.2024.2333590)
Supplement: Supplemental Material [file KCBT_A_2333590_SM2632.zip › Table S7 GSE102349 estimateScores.xlsx]

## Sheet: GSE102349_estimateScores
id	StromalScore	ImmuneScore	ESTIMATEScore
GSM2735202	-292.457	3160.1	2867.64
GSM2735203	10.5104	2538.42	2548.93
GSM2735204	-314.454	2379.51	2065.06
GSM2735205	492.02	2992.49	3484.5
GSM2735206	-756.165	1807.98	1051.82
GSM2735208	731.283	2722.88	3454.16
GSM2735209	-126.191	2734.53	2608.34
GSM2735211	-1035.76	917.976	-117.786
GSM2735212	-581.058	1874.93	1293.88
GSM2735213	345.589	3150.94	3496.53
GSM2735215	391.782	3457.76	3849.55
GSM2735216	-1445.65	593.132	-852.518
GSM2735217	-664.394	2306.11	1641.71
GSM2735218	-646.534	1452.86	806.327
GSM2735219	274.844	2639.09	2913.93
GSM2735220	-67.8285	2115.85	2048.02
GSM2735221	-873.672	2626.16	1752.49
GSM2735222	-172.981	1487.54	1314.55
GSM2735223	-871.493	1646.77	775.277
GSM2735224	-966.72	1920.79	954.074
GSM2735226	499.036	2982.92	3481.95
GSM2735227	482.116	2686.43	3168.55
GSM2735228	-335.387	1882.87	1547.49
GSM2735229	-293.048	1827.28	1534.23
GSM2735230	176.62	2892.2	3068.82
GSM2735232	739.763	3423.02	4162.78
GSM2735233	-21.4516	726.54	705.089
GSM2735234	1156.42	1190.11	2346.53
GSM2735235	879.375	2311.37	3190.75
GSM2735236	804.934	2958.95	3763.88
GSM2735237	1084.73	2707.92	3792.64
GSM2735238	-698.626	589.923	-108.703
GSM2735239	79.5385	3512.68	3592.22
GSM2735240	24.5338	3101.87	3126.4
GSM2735241	101.875	1813.3	1915.17
GSM2735242	-295.016	2472.9	2177.88
GSM2735243	-465.805	2222.61	1756.81
GSM2735244	-23.382	3236.69	3213.31
GSM2735245	585.685	3656.76	4242.45
GSM2735246	-768.954	2293.14	1524.19
GSM2735247	1729.62	3565.71	5295.34
GSM2735249	373.182	3100.34	3473.52
GSM2735250	444.198	3551.95	3996.15
GSM2735251	-557.086	2350.4	1793.31
GSM2735252	322.105	1881.86	2203.97
GSM2735253	-249.097	2028.53	1779.43
GSM2735254	1092.2	3552.83	4645.03
GSM2735255	-126.42	3140.03	3013.61
GSM2735257	9.69532	2719.48	2729.17
GSM2735258	-734.921	2262.21	1527.28
GSM2735259	-500.074	2179.1	1679.03
GSM2735260	-556.305	1729.25	1172.94
GSM2735261	-649.362	2280.2	1630.84
GSM2735264	187.201	1820.85	2008.05
GSM2735265	283.571	3032.87	3316.44
GSM2735266	-604.42	1926.43	1322.01
GSM2735267	16.4454	3323.92	3340.37
GSM2735272	809.209	3549.79	4359
GSM2735273	-724.067	2260.96	1536.89
GSM2735274	-587.758	1578.63	990.87
GSM2735276	1018.93	3161.31	4180.24
GSM2735277	330.839	3328.9	3659.74
GSM2735278	-87.7063	2451.71	2364.01
GSM2735279	269.557	3408.25	3677.81
GSM2735280	140.741	3052.03	3192.77
GSM2735281	95.4824	3281.22	3376.7
GSM2735284	-63.1529	1716.48	1653.32
GSM2735285	-308.175	2742.98	2434.81
GSM2735287	-3.42451	3422.39	3418.96
GSM2735290	-479.782	1760.21	1280.43
GSM2735291	-63.868	3140.44	3076.57
GSM2735292	-429.236	2512.27	2083.03
GSM2735294	336.541	3128.57	3465.11
GSM2735295	-387.313	1061.93	674.616
GSM2735296	-354.94	2763.96	2409.02
GSM2735297	1754.28	2917.26	4671.54
GSM2735298	-0.427721	3459.95	3459.52
GSM2735299	254.739	3109.7	3364.44
GSM2735300	-730.53	1037.79	307.262
GSM2735303	-794.696	1650.01	855.314
GSM2735304	-249.637	2600.18	2350.54
GSM2735305	-912.256	1643.46	731.205
GSM2735307	-393.913	2051.63	1657.72
GSM2735308	703.528	2935.66	3639.19
GSM2735310	-301.219	2195.99	1894.77
GSM2735311	-323.406	2658.87	2335.46
GSM2735313	254.341	3484.24	3738.59
GSM2735314	-521.971	2084.65	1562.68
