# Supplementary material for: M6A-mediated molecular patterns and tumor microenvironment infiltration characterization in nasopharyngeal carcinoma
Source: Cancer Biol Ther. 2024 Mar 26;25(1):2333590. doi: 10.1080/15384047.2024.2333590 (PMC10978033; doi:10.1080/15384047.2024.2333590)
Supplement: Supplemental Material [file KCBT_A_2333590_SM2632.zip › Table S8 GSE102349 ssGSEA score cluster.xlsx]

## Sheet: GSE102349_ssGSEA_score_cluster
id	aDC	B cells	CD8 T cells	Cytotoxic cells	DC	Eosinophils	iDC	Macrophages	Mast cells	Neutrophils	NK CD56bright cells	NK CD56dim cells	NK cells	pDC	T cells	T helper cells	Tcm	Tem	TFH	Tgd	Th1 cells	Th17 cells	Th2 cells	TReg	Cluster
GSM2735202	0.630043	0.1393	0.358861	0.304475	-0.0437912	0.0145242	0.0840708	0.161956	-0.219385	-0.0902593	0.062523	0.144193	0.135968	0.234631	0.47888	0.490472	0.229647	0.199545	0.190213	-0.130746	0.137136	-0.117542	0.1356	0.456893	Cluster1
GSM2735203	0.415818	-0.117431	0.278007	0.192437	0.205192	0.00336761	0.194114	0.282112	-0.108622	0.0597522	0.0672436	0.069094	0.18975	0.347896	0.274142	0.424107	0.143946	0.201768	0.13973	-0.305013	0.157492	-0.0388529	0.131905	0.473384	Cluster1
GSM2735204	0.308779	0.00952305	0.318715	0.275872	-0.0533682	0.020371	0.109701	0.192684	-0.103431	-0.100571	0.131327	0.0844945	0.205851	0.392232	0.291321	0.431743	0.14917	0.16304	0.174056	-0.326588	0.132998	-0.119325	0.156232	0.442211	Cluster1
GSM2735205	0.484552	0.0639253	0.305467	0.207343	0.200054	0.0538907	0.181891	0.231215	-0.0474412	0.0467257	0.251429	0.117986	0.173985	0.482931	0.267177	0.400571	0.150199	0.187788	0.116133	-0.206143	0.166968	-0.0489027	0.0641979	0.472733	Cluster1
GSM2735206	0.369164	-0.0207693	0.292112	0.176889	0.0624231	-0.00243008	0.136311	0.174467	-0.0438299	-0.127785	0.0586849	0.0272231	0.163543	0.185737	0.257317	0.398477	0.159743	0.12423	0.112377	-0.29437	0.0725226	-0.137708	0.159025	0.248517	Cluster2
GSM2735208	0.520486	-0.0248738	0.311478	0.298864	0.15245	0.0093077	0.0915282	0.214378	-0.169279	0.0336286	0.0792819	0.1066	0.233506	0.343339	0.374178	0.448418	0.125081	0.17366	0.170982	-0.155533	0.219438	-0.0947846	0.164673	0.571677	Cluster2
GSM2735209	0.41561	0.177371	0.318333	0.259303	0.0679851	0.0100348	0.138839	0.197569	-0.0524497	-0.122689	0.141536	0.08408	0.188465	0.37321	0.330803	0.430028	0.149961	0.18776	0.205245	-0.334425	0.10736	-0.110338	0.165241	0.481557	Cluster1
GSM2735211	0.360998	-0.101511	0.278877	0.140676	-0.0700267	-0.00447692	0.0250058	0.152697	-0.215082	-0.114279	0.115106	0.0266358	0.21585	0.123102	0.108728	0.38904	0.133457	0.177967	0.121809	-0.190515	0.0797539	-0.187422	0.178945	0.0598872	Cluster2
GSM2735212	0.18827	-0.0820255	0.345704	0.265423	-0.0557623	0.0439195	0.123316	0.179304	-0.0605474	-0.153908	-0.0748386	0.165388	0.213026	0.179589	0.284934	0.411483	0.173864	0.128611	0.139891	-0.301058	0.0779689	-0.162302	0.12057	0.119123	Cluster1
GSM2735213	0.591175	0.0679061	0.355533	0.359869	0.19354	0.0279813	0.128346	0.215363	-0.184462	-0.0199511	0.0737462	0.16876	0.154984	0.393173	0.447949	0.43436	0.14445	0.222921	0.18345	-0.13477	0.202158	-0.0891112	0.160296	0.48445	Cluster1
GSM2735215	0.342341	0.208367	0.365287	0.400509	0.22837	0.0459066	0.189496	0.288155	-0.0780691	0.00248571	0.0587886	0.151422	0.16309	0.47172	0.451379	0.453248	0.190766	0.193759	0.179391	-0.239548	0.197646	0.00180861	0.126672	0.437871	Cluster1
GSM2735216	0.143507	-0.116324	0.260584	0.129966	-0.0373672	0.00297812	0.0145958	0.138516	-0.22188	-0.0596692	0.056327	-0.0523137	0.162436	0.109938	0.0183933	0.340982	0.112675	0.0987939	0.0676329	-0.0882294	0.0316132	-0.128788	0.167521	0.0708087	Cluster2
GSM2735217	0.212585	0.0268891	0.347377	0.315523	-0.0035674	0.0482852	0.115564	0.129474	-0.0249579	-0.10396	0.0892993	0.0295497	0.128501	0.357587	0.320899	0.438977	0.207369	0.152398	0.163501	-0.312672	0.0902431	-0.151804	0.10645	0.23709	Cluster1
GSM2735218	0.280504	-0.101134	0.292051	0.242129	-0.063608	0.00431827	0.0438976	0.21163	-0.176192	-0.131963	0.00617011	0.122149	0.227986	0.335745	0.209038	0.381199	0.0974383	0.149675	0.169373	-0.309228	0.114072	-0.230528	0.178875	0.214234	Cluster1
GSM2735219	0.417633	-0.0325009	0.291264	0.16465	0.0709309	0.0451823	0.188949	0.27393	-0.134802	0.097801	0.0930502	0.035256	0.217698	0.517865	0.258679	0.412985	0.129585	0.133308	0.12438	-0.340572	0.13741	-0.0707436	0.10983	0.53573	Cluster1
GSM2735220	0.292325	0.0377663	0.333109	0.262505	-0.00333551	0.0293722	0.105524	0.198661	-0.0215912	-0.14097	0.192437	0.0415795	0.199927	0.263996	0.307585	0.417054	0.180161	0.16019	0.172065	-0.317162	0.123679	-0.15275	0.117377	0.229278	Cluster1
GSM2735221	0.550605	0.00943837	0.341546	0.288266	-0.137839	-0.00787957	0.098509	0.0403994	-0.251415	-0.119434	0.0470206	0.123565	0.124305	0.210762	0.336972	0.495949	0.161026	0.114851	0.222812	-0.25318	0.100088	-0.124113	0.130995	0.537394	Cluster1
GSM2735222	0.348836	-0.146934	0.299895	0.227456	-0.0115776	-0.0143673	0.0595347	0.170666	-0.110311	-0.0802352	0.0730289	0.0346871	0.250071	0.151092	0.218866	0.375956	0.141566	0.164432	0.130426	0.00190041	0.106415	-0.0888041	0.182689	0.319037	Cluster1
GSM2735223	0.454409	-0.0987815	0.248119	0.180288	-0.0439822	0.0024837	0.0475964	0.215145	-0.194708	0.0947076	0.073032	0.0294108	0.179038	0.221178	0.0776376	0.358723	0.137916	0.171816	0.107184	-0.138614	0.071751	-0.181827	0.148952	0.10191	Cluster2
GSM2735224	0.533696	-0.0691589	0.290046	0.203317	0.191185	-0.0211179	0.130726	0.175311	-0.0474242	-0.064705	-0.00777991	0.0827574	0.157987	0.422827	0.226706	0.396652	0.15754	0.165768	0.0977692	-0.27001	0.0984045	-0.0976067	0.180838	0.491466	Cluster1
GSM2735226	0.493186	0.0717418	0.340775	0.311544	0.157733	-0.00279644	0.145856	0.258816	-0.0947294	-0.0439672	-0.0454981	0.185613	0.173578	0.438594	0.369121	0.432975	0.147186	0.22917	0.152823	-0.251877	0.12862	-0.0934235	0.160917	0.265804	Cluster1
GSM2735227	0.47577	0.0189586	0.32717	0.310987	0.213839	0.0190777	0.162669	0.21905	-0.0693169	-0.075675	0.135514	0.144252	0.215572	0.466585	0.373991	0.437724	0.124613	0.232173	0.179823	-0.310186	0.206624	-0.119264	0.146491	0.609432	Cluster1
GSM2735228	0.42733	-0.0856068	0.292383	0.246059	0.016086	-0.00950998	0.033634	0.204272	-0.163447	-0.0643545	0.0445189	0.0794687	0.199424	0.316071	0.150518	0.366969	0.177029	0.175069	0.0875616	-0.0562919	0.0959913	-0.152407	0.161785	-0.0556199	Cluster1
GSM2735229	0.398039	-0.0804006	0.285492	0.196273	0.0731339	0.0110382	0.0983441	0.199851	-0.194168	-0.0506522	0.0965771	0.00794484	0.206464	0.169029	0.205527	0.400087	0.0985517	0.115218	0.107339	-0.110061	0.10585	-0.132111	0.166747	0.34587	Cluster2
GSM2735230	0.462271	-0.0397456	0.331003	0.319095	0.178738	-0.00222351	0.244814	0.251791	-0.120005	-0.011708	0.00616834	0.15364	0.178273	0.441921	0.365274	0.422929	0.144286	0.173622	0.208234	-0.209143	0.146911	0.0422734	0.117797	0.529004	Cluster1
GSM2735232	0.466902	0.127227	0.346482	0.341768	0.349111	0.0624263	0.209522	0.325949	-0.0981996	0.0730039	0.0972802	0.198813	0.186367	0.596702	0.42067	0.444977	0.182877	0.22219	0.152438	-0.283234	0.17393	-0.00691902	0.102941	0.504268	Cluster1
GSM2735233	-0.00424398	-0.134331	0.264478	0.0621362	-0.0281159	0.0194211	0.103396	0.168029	-0.118091	-0.13024	-0.0700146	-0.0930192	0.263493	0.154636	0.0111132	0.36343	0.0720828	0.126558	0.106192	-0.226598	0.0615829	-0.0948491	0.171025	0.046145	Cluster2
GSM2735234	0.221955	-0.14179	0.282694	0.118553	-0.0548521	0.0088113	0.0750216	0.215299	-0.147004	0.0100745	0.0591157	-0.0936265	0.220969	0.399103	0.036631	0.330552	0.108778	0.150073	0.107054	-0.21724	0.106924	-0.169348	0.0888538	0.100101	Cluster2
GSM2735235	0.450887	-0.116099	0.280784	0.227498	-0.00420287	-0.0238184	0.128367	0.331983	-0.227295	0.0519528	0.0389677	0.0471471	0.217402	0.356358	0.208008	0.372483	0.124207	0.187793	0.132066	-0.251205	0.141155	-0.107241	0.143453	0.339216	Cluster2
GSM2735236	0.61455	-0.0451033	0.317884	0.265315	0.0798644	0.0217265	0.186803	0.264822	-0.0946809	0.102247	0.152889	0.174753	0.226844	0.417619	0.276701	0.407831	0.123429	0.181615	0.132303	-0.305525	0.178614	-0.110056	0.0589283	0.553884	Cluster2
GSM2735237	0.499027	0.047595	0.314858	0.274235	0.0564497	0.046988	0.0972837	0.269566	0.0663902	0.0377685	0.229753	0.118927	0.184727	0.425358	0.228936	0.37871	0.130589	0.198804	0.0974335	-0.204024	0.166908	-0.123906	0.0493986	0.227615	Cluster1
GSM2735238	0.201559	-0.106588	0.27111	0.0824992	-0.0778761	0.00111851	0.0658815	0.127943	-0.175755	-0.119492	0.0928588	0.0070959	0.160891	-0.017214	0.0433449	0.368359	0.067291	0.0634501	0.094686	-0.207995	0.0628376	-0.121775	0.134635	-0.0355852	Cluster2
GSM2735239	0.418023	0.316408	0.361593	0.322227	0.0520228	0.0271504	0.181798	0.183308	-0.0824751	-0.0618613	0.116107	0.142243	0.131869	0.420874	0.524655	0.524711	0.258212	0.22807	0.26228	-0.282795	0.171744	0.0283895	0.132537	0.555403	Cluster1
GSM2735240	0.245769	0.288173	0.340292	0.273632	0.130967	-0.00162225	0.224717	0.173978	0.0178323	-0.0248778	0.0559255	0.086733	0.118939	0.588819	0.447045	0.474228	0.215848	0.163203	0.172774	-0.290438	0.0989679	-0.0154081	0.0623207	0.20353	Cluster1
GSM2735241	0.300407	-0.105156	0.295378	0.181315	-0.0643289	0.00199244	0.168356	0.201889	-0.135305	-0.0869624	-0.0124308	-0.00932055	0.226423	0.30703	0.248559	0.403277	0.110858	0.129888	0.168016	-0.29681	0.069946	-0.169742	0.145206	0.293939	Cluster1
GSM2735242	0.312603	0.0402479	0.301952	0.259477	0.017072	0.00197272	0.116895	0.230376	-0.154607	-0.101245	0.124375	0.0314923	0.20694	0.191523	0.299023	0.414365	0.11122	0.133888	0.158446	-0.22091	0.117753	-0.174503	0.169706	0.338638	Cluster1
GSM2735243	0.313521	-0.0999788	0.338038	0.251878	0.105131	0.0242741	0.146902	0.229967	-0.226082	-0.103716	0.0959613	0.0228033	0.235009	0.317518	0.291076	0.419876	0.122443	0.209735	0.171098	-0.193021	0.0842961	-0.162893	0.158177	0.439896	Cluster2
GSM2735244	0.453921	0.102857	0.350232	0.344522	0.0891582	0.0258334	0.142507	0.226668	-0.209803	-0.0588462	0.0578505	0.119518	0.174203	0.476928	0.449573	0.463929	0.209731	0.23014	0.159431	-0.249703	0.14182	-0.0876454	0.148401	0.511573	Cluster1
GSM2735245	0.463095	0.201892	0.386941	0.383961	0.125267	0.0495596	0.151084	0.247445	-0.185269	-0.0390196	0.0708749	0.162526	0.141691	0.542601	0.531835	0.496693	0.246177	0.273274	0.191454	-0.227804	0.167174	-0.0887796	0.116066	0.503038	Cluster1
GSM2735246	0.644001	-0.102064	0.328967	0.283138	0.0428809	0.0187897	-0.00368171	0.209993	-0.261498	-0.121388	0.0654088	0.0970935	0.224155	0.460727	0.339129	0.400956	0.120387	0.195449	0.145006	0.0902499	0.143848	-0.0834977	0.157075	0.227398	Cluster2
GSM2735247	0.345224	0.0840817	0.356803	0.329079	0.265574	0.10147	0.274926	0.412479	0.105004	0.321121	0.0851348	0.129904	0.17961	0.573124	0.425246	0.422363	0.156275	0.245524	0.133726	-0.258638	0.235524	-0.00880381	0.110431	0.571388	Cluster1
GSM2735249	0.276616	0.0804942	0.341743	0.339224	-0.0304569	0.0390989	0.157474	0.213721	-0.150716	0.0230748	0.0745017	0.0960463	0.16412	0.283452	0.385692	0.452698	0.237943	0.226074	0.167766	-0.177876	0.153557	0.0217837	0.115085	0.388399	Cluster1
GSM2735250	0.351102	0.0541659	0.359796	0.407395	0.25024	0.0126274	0.218485	0.234278	-0.102515	0.0254306	0.13251	0.182761	0.187216	0.573919	0.528594	0.451825	0.173863	0.225033	0.208611	-0.232767	0.229128	-0.0597455	0.134095	0.400405	Cluster1
GSM2735251	0.30902	-0.0655632	0.318258	0.245591	0.0558321	0.0425512	0.167916	0.218866	-0.192154	-0.0996134	0.200499	0.0608037	0.175003	0.150875	0.317798	0.433786	0.113894	0.132704	0.186422	-0.347152	0.0945833	-0.0714486	0.166516	0.5149	Cluster1
GSM2735252	0.339336	-0.0536745	0.294291	0.21517	0.131759	0.0296172	0.0664918	0.241193	-0.0823499	-0.0501656	0.00692587	0.0578399	0.224645	0.22125	0.207072	0.409524	0.138272	0.177751	0.137473	-0.270425	0.126023	-0.0935837	0.169277	0.291552	Cluster1
GSM2735253	0.346952	-0.0791357	0.296455	0.228339	0.0254639	0.0198214	0.180105	0.168346	-0.115273	-0.0991193	0.00953032	0.0415416	0.204375	0.203313	0.30557	0.418589	0.136743	0.143331	0.17706	-0.192021	0.102767	-0.0560544	0.17278	0.40771	Cluster1
GSM2735254	0.444771	0.0322685	0.367151	0.396296	0.371655	0.030099	0.269621	0.396673	-0.0401678	0.0230168	0.106943	0.168575	0.19545	0.610083	0.496773	0.449133	0.172786	0.230731	0.136908	-0.285023	0.235193	0.0829294	0.140718	0.444597	Cluster1
GSM2735255	0.516723	0.122649	0.358311	0.336915	0.0351026	0.0218515	0.120948	0.195878	-0.01676	-0.0585793	0.119792	0.0735864	0.156181	0.470129	0.410035	0.457126	0.14979	0.218131	0.174094	-0.240963	0.195048	-0.129142	0.12654	0.512224	Cluster1
GSM2735257	0.369395	0.0644336	0.325622	0.331198	0.00656229	0.0140417	0.0612742	0.233166	-0.116002	-0.124222	0.206008	0.146882	0.152162	0.311804	0.389429	0.442313	0.173229	0.206004	0.151633	-0.318083	0.111067	-0.0583896	0.170886	0.440547	Cluster1
GSM2735258	0.362136	-0.0387503	0.313021	0.257496	0.0142676	-0.0162221	0.0541993	0.153376	-0.168221	-0.135836	0.0196968	0.184757	0.176361	0.590048	0.257507	0.400839	0.108213	0.198405	0.143044	-0.180867	0.103262	-0.175254	0.122304	0.247939	Cluster2
GSM2735259	0.0354085	-0.139275	0.346464	0.316514	0.0540847	0.050514	0.105834	0.250899	0.000936132	0.0338184	0.166809	0.13946	0.159027	0.349993	0.255642	0.377128	0.16571	0.207865	0.152616	-0.339283	0.0686103	-0.182591	0.126614	0.0324027	Cluster1
GSM2735260	0.350588	-0.0783941	0.292682	0.198904	0.144179	-0.00436834	0.069088	0.182362	-0.124167	-0.124648	0.0980223	0.053708	0.199512	0.361782	0.155169	0.391237	0.1369	0.112875	0.161766	-0.143638	0.0711468	-0.21022	0.189402	0.41111	Cluster1
GSM2735261	0.51888	-0.0122276	0.337032	0.258582	0.0665599	0.00906947	0.0981811	0.0975125	-0.052623	-0.120401	0.0930286	0.0726377	0.162052	0.294156	0.312686	0.434835	0.186523	0.15416	0.164383	-0.320444	0.141002	-0.139699	0.142972	0.594605	Cluster1
GSM2735264	0.184553	-0.0834493	0.320375	0.14971	-0.0194329	0.0146217	0.200605	0.188015	-0.0474165	-0.115361	0.13108	0.001501	0.199597	0.213656	0.249194	0.402053	0.156463	0.138518	0.14646	-0.340777	0.0740715	-0.0893118	0.15262	0.305005	Cluster1
GSM2735265	0.387513	-0.0191298	0.328318	0.337833	0.308479	0.03159	0.242463	0.285311	-0.0690818	-0.0197118	0.127367	0.102273	0.190037	0.386229	0.417675	0.424393	0.129822	0.214458	0.158178	-0.15879	0.19413	-0.0428968	0.124284	0.564083	Cluster1
GSM2735266	0.233777	-0.110359	0.285723	0.218688	0.00826585	0.0208817	0.107496	0.225381	-0.165563	-0.0978304	0.0592604	0.0966756	0.201195	0.40894	0.246382	0.410811	0.182897	0.174566	0.152051	-0.323225	0.0664735	-0.160814	0.176231	0.332417	Cluster2
GSM2735267	0.363426	0.36202	0.358336	0.313437	0.140479	0.0133391	0.175638	0.214316	-0.0727998	-0.063663	0.0251682	0.107427	0.103762	0.530523	0.4771	0.510134	0.252865	0.194061	0.213408	-0.262477	0.135704	-0.0440165	0.128394	0.41422	Cluster1
GSM2735272	0.463295	0.321416	0.341868	0.303952	0.0500197	0.0450238	0.190635	0.239428	-0.0109431	0.0715659	0.162485	0.142893	0.148705	0.532837	0.446958	0.474513	0.22319	0.241256	0.204608	-0.217863	0.188672	-0.0282587	0.0920003	0.486981	Cluster1
GSM2735273	0.308208	0.00192774	0.321884	0.273622	0.0917637	0.0140317	0.143233	0.145487	-0.204074	-0.135612	0.0438934	0.0867194	0.179993	0.264574	0.331335	0.421028	0.130225	0.108498	0.176941	-0.33251	0.133424	-0.0765127	0.179082	0.468466	Cluster1
GSM2735274	0.278431	-0.123914	0.274977	0.121863	-0.0641101	0.0374528	0.14092	0.144409	-0.216097	-0.111916	0.0973999	-0.0169661	0.212574	0.172429	0.250948	0.385501	0.103258	0.0922304	0.12553	-0.0580508	0.0934901	-0.11445	0.134586	0.177564	Cluster1
GSM2735276	0.41979	0.0592959	0.33566	0.302543	0.299869	0.0828647	0.215694	0.244035	0.0785391	0.0314247	0.178269	0.118407	0.178207	0.529944	0.391875	0.445789	0.171292	0.210071	0.149076	-0.349222	0.207964	-0.0709664	0.0989095	0.597932	Cluster2
GSM2735277	0.308347	0.127433	0.368619	0.416916	0.223961	0.0456631	0.237936	0.329028	-0.157325	-0.0539899	0.063	0.138191	0.128709	0.587083	0.447111	0.457147	0.200516	0.234414	0.152745	-0.259435	0.156539	-0.0318861	0.0989299	0.247867	Cluster1
GSM2735278	0.410689	0.00743717	0.283256	0.268272	0.189509	0.00250229	0.141424	0.265837	-0.208474	0.011136	0.0601669	0.0920868	0.19805	0.435846	0.295073	0.430269	0.121414	0.137416	0.165548	-0.119692	0.177677	-0.0952572	0.160129	0.450528	Cluster1
GSM2735279	0.401038	0.21216	0.358652	0.355264	0.242693	0.0364187	0.24885	0.244994	0.0130268	-0.0520063	0.265236	0.096931	0.152053	0.449009	0.501358	0.475693	0.246001	0.216121	0.161918	-0.315604	0.163003	-0.0548328	0.107922	0.578186	Cluster1
GSM2735280	0.406848	0.156167	0.338083	0.336592	0.134068	0.0313188	0.157091	0.203234	-0.130059	-0.053968	-0.00332626	0.145073	0.18241	0.353826	0.384833	0.436639	0.153586	0.180128	0.174828	-0.282989	0.182088	-0.0727465	0.102807	0.465717	Cluster1
GSM2735281	0.459333	0.314017	0.369891	0.298696	-0.0870574	0.0580346	0.0545155	0.12171	-0.164413	-0.111141	0.327427	0.067105	0.164281	0.470708	0.407717	0.461836	0.234252	0.220465	0.170012	-0.324134	0.176693	-0.108073	0.0234051	0.626429	Cluster1
GSM2735284	0.173053	-0.0833795	0.273518	0.222925	0.0770879	0.00471553	0.13713	0.20381	-0.069586	-0.151098	0.0410907	0.0415345	0.228653	0.24736	0.234217	0.39884	0.149854	0.190376	0.151706	-0.323625	0.0762719	-0.16225	0.146356	0.356575	Cluster2
GSM2735285	0.480886	-0.0568491	0.295002	0.246758	0.159441	0.0323713	0.139638	0.233684	-0.163413	0.000878079	0.0783699	0.057596	0.160738	0.237813	0.276172	0.416415	0.149133	0.179575	0.146703	-0.158946	0.135456	-0.0820839	0.158914	0.381094	Cluster1
GSM2735287	0.333698	0.363608	0.368817	0.366138	0.0608316	0.0239549	0.17927	0.155858	-0.0236618	-0.108643	0.151312	0.0660294	0.125594	0.555548	0.499679	0.498553	0.234691	0.175433	0.238211	-0.269935	0.116873	-0.02732	0.0905911	0.346304	Cluster1
GSM2735290	0.176277	-0.0734047	0.249457	0.160371	0.0224979	0.0276215	0.0313342	0.225221	-0.281484	-0.0637367	0.18358	-0.0526078	0.22624	0.50557	0.133686	0.384376	0.0937842	0.206174	0.17102	-0.175334	0.112208	-0.160963	0.138832	0.150224	Cluster2
GSM2735291	0.36221	0.017992	0.371995	0.345816	0.167584	0.0283702	0.151477	0.170961	-0.062785	-0.0192957	0.246072	0.126309	0.161252	0.537683	0.446961	0.458947	0.183197	0.206823	0.160558	-0.324044	0.198128	-0.116354	0.0851473	0.547809	Cluster1
GSM2735292	0.376045	0.0797804	0.31118	0.23733	-0.0884542	0.0110533	0.0549558	0.148384	-0.188419	-0.151763	0.293065	0.0684834	0.177278	0.164545	0.278772	0.434916	0.170717	0.101564	0.144988	-0.217052	0.0370092	-0.121211	0.144612	0.256618	Cluster2
GSM2735294	0.580399	-0.0432857	0.309	0.311972	0.168889	0.0120319	0.217793	0.279949	-0.132436	0.115178	0.0698105	0.145539	0.154763	0.369088	0.391046	0.431851	0.154436	0.214613	0.177348	-0.109474	0.181912	-0.0359061	0.151599	0.578331	Cluster1
GSM2735295	0.219649	-0.0990327	0.24457	0.0795354	-0.0568955	0.0250826	0.0734433	0.187153	-0.0709269	-0.153546	0.0843859	-0.0657717	0.233491	0.208086	0.114233	0.393993	0.117498	0.0988761	0.138201	-0.0424123	0.0708596	-0.136706	0.139644	0.137278	Cluster2
GSM2735296	0.374009	0.0228799	0.309176	0.283727	0.0915458	0.0237699	0.132727	0.221726	-0.183309	-0.0468218	-0.0130729	0.178261	0.197354	0.301027	0.31432	0.445171	0.138631	0.116842	0.162244	-0.243906	0.128937	-0.00310753	0.138014	0.398886	Cluster1
GSM2735297	0.354446	-0.0353119	0.353283	0.303182	0.151317	0.0559502	0.281587	0.301734	-0.0439534	0.057165	0.0726065	0.111895	0.18023	0.293578	0.464919	0.439218	0.169187	0.183996	0.161274	-0.239107	0.200065	-0.121026	0.0974087	0.532837	Cluster1
GSM2735298	0.404329	0.227514	0.370871	0.40454	0.0654942	0.0287641	0.230039	0.127432	-0.0749338	-0.0884703	0.281971	0.111911	0.150111	0.38377	0.510954	0.482646	0.226393	0.214756	0.182475	-0.253173	0.169076	-0.0237129	0.0870912	0.547013	Cluster1
GSM2735299	0.429884	0.271752	0.334465	0.310525	0.123692	0.042371	0.165567	0.184928	-0.0198699	0.00918915	0.250217	0.0400591	0.155695	0.430638	0.406992	0.460316	0.182625	0.159451	0.2006	-0.288952	0.128992	-0.0370328	0.0897159	0.139954	Cluster1
GSM2735300	0.209659	-0.102913	0.296901	0.0950068	0.00721597	-0.00415092	0.0948078	0.180402	-0.185876	-0.0668153	0.094494	-0.022664	0.194262	0.152105	0.119381	0.355973	0.111041	0.107157	0.144714	-0.256013	0.102158	-0.143624	0.108585	0.242442	Cluster2
GSM2735303	0.218654	-0.0645401	0.292855	0.197637	-0.0152879	0.0221362	0.0981351	0.226202	-0.144866	-0.136338	0.12362	0.0566131	0.176257	0.598583	0.214881	0.414713	0.131503	0.169579	0.159177	-0.355999	0.0916409	-0.184998	0.161828	0.317373	Cluster1
GSM2735304	0.331121	0.0460394	0.306912	0.292406	0.0508865	0.0420107	0.171932	0.188801	-0.101741	-0.0229325	0.230375	0.0782313	0.186948	0.24331	0.360429	0.431976	0.145909	0.128355	0.167288	-0.303604	0.110564	-0.0122314	0.160176	0.427528	Cluster1
GSM2735305	0.240823	0.0803455	0.300319	0.147273	-0.00742308	0.0315184	0.0884001	0.0921789	-0.0270529	-0.149831	0.0674662	0.0594929	0.136542	0.308622	0.193638	0.435247	0.201001	0.173714	0.145069	-0.300689	0.0184557	-0.0973658	0.16158	0.146102	Cluster2
GSM2735307	0.473969	-0.110882	0.28424	0.282486	-0.0172722	0.0245281	0.0699513	0.200384	-0.229285	-0.0856891	-0.0407082	0.0508465	0.15753	0.121583	0.202479	0.361736	0.114231	0.189507	0.107423	-0.291924	0.0527068	-0.115108	0.17554	0.0930132	Cluster1
GSM2735308	0.536506	0.0241132	0.33405	0.340071	0.12544	-0.0147433	0.109424	0.213294	-0.149387	-0.000775242	0.110797	0.113334	0.214922	0.548388	0.349635	0.431298	0.140664	0.23177	0.165692	0.0511454	0.174434	-0.136257	0.154528	0.54535	Cluster2
GSM2735310	0.309433	-0.0489771	0.338253	0.289727	0.0265921	0.0374394	0.118371	0.17375	-0.101483	-0.0926875	-0.0499224	0.0991355	0.132995	0.210112	0.288201	0.419209	0.15007	0.190235	0.128433	-0.261429	0.0380058	-0.0720524	0.119754	0.0288587	Cluster1
GSM2735311	0.275269	0.132488	0.314622	0.218909	-0.0590317	0.0279037	0.176916	0.21172	-0.121954	-0.124524	0.0725079	0.0714143	0.184584	0.207652	0.33876	0.4583	0.181378	0.19594	0.199269	-0.240912	0.106728	-0.10531	0.12278	0.418343	Cluster1
GSM2735313	0.406896	0.310663	0.386076	0.345293	0.0877134	0.0527204	0.209172	0.157876	0.0657922	-0.0268299	0.258238	0.0638876	0.150186	0.544337	0.53058	0.490031	0.296637	0.238372	0.186741	-0.305716	0.13174	-0.000262366	0.0156507	0.438667	Cluster1
GSM2735314	0.208274	0.0966396	0.296397	0.270747	0.113995	0.0267607	0.071206	0.172352	-0.136378	-0.109829	0.00727535	0.122519	0.185403	0.199045	0.265587	0.4211	0.137893	0.102348	0.159203	-0.303638	0.13054	0.0332298	0.175667	0.0846956	Cluster2
