# Supplementary material for: M6A-mediated molecular patterns and tumor microenvironment infiltration characterization in nasopharyngeal carcinoma
Source: Cancer Biol Ther. 2024 Mar 26;25(1):2333590. doi: 10.1080/15384047.2024.2333590 (PMC10978033; doi:10.1080/15384047.2024.2333590)
Supplement: Supplemental Material [file KCBT_A_2333590_SM2632.zip › Table S9 HLA genes cluster.xlsx]

## Sheet: HLA_genes_cluster
id	HLA-A	HLA-B	HLA-C	HLA-DMA	HLA-DMB	HLA-DOA	HLA-DOB	HLA-DPA1	HLA-DPB1	HLA-DQA1	HLA-DQA2	HLA-DQB1	HLA-DQB2	HLA-DRA	HLA-DRB1	HLA-DRB5	HLA-E	HLA-F	HLA-G	Cluster
GSM2735202	1265.28	3225.24	2548.94	131.843	90.0036	80.432	38.4573	290.236	249.385	11.152	245.902	18.8322	35.4985	8004.09	644.312	409.796	1140.38	184.448	0.686256	Cluster1
GSM2735203	1310.27	1845.39	1700.58	120.579	62.2002	53.0143	15.306	377.746	224.964	271.182	254.453	83.1834	150.993	6699.83	1153.61	37.7589	944.842	97.0347	5.19639	Cluster1
GSM2735204	1659.09	2783.23	1058.22	114.965	39.4758	46.3003	24.4433	163.184	120.066	94.7048	100.954	60.1618	25.5659	5299.64	1307.38	1295.84	892.116	109.255	7.14475	Cluster1
GSM2735205	1923.71	3345.23	2322.89	191.471	90.2199	120.755	41.758	585.752	304.608	171.73	273.847	63.5671	35.8662	8098.4	2694.41	1754.45	1349.25	176.927	6.19649	Cluster1
GSM2735206	803.267	1314.87	1076.02	61.1917	33.59	23.3013	7.90805	158.741	129.961	3.25833	86.5592	7.22015	15.1956	2122.41	314.81	141.141	780.945	50.5415	2.69839	Cluster2
GSM2735208	2236.46	3807.28	2307.37	119.102	53.9041	102.701	33.8328	245.401	163.102	56.081	179.501	35.5731	15.8168	5544.26	1237.77	562.817	1241.13	148.987	6.65496	Cluster2
GSM2735209	1571.53	2623.67	2056.99	161.587	73.5462	116	36.1908	296.145	354.866	240.791	280.652	76.8499	69.5912	7259.08	1104.77	37.557	1037.53	117.867	2.25887	Cluster1
GSM2735211	1612.09	2273.86	810.123	114.005	37.7832	60.0521	6.22927	261.979	140.183	97.9907	55.9331	60.5613	10.1551	4976.69	588.002	47.5018	573.76	81.3534	3.14424	Cluster2
GSM2735212	1548.07	3257.55	2028.76	117.421	53.7279	116.234	27.4349	475.258	290.668	36.8032	302.683	19.773	233.135	6261.1	1222.14	234.657	1276.94	224.846	6.86957	Cluster1
GSM2735213	2329.4	3275.5	1828.31	203.045	91.9438	98.1639	25.1587	454.201	268.271	204.366	244.233	89.5977	17.9238	8845.13	2194.29	2041.49	1241.15	184.558	5.62458	Cluster1
GSM2735215	1392.75	2186.48	1111.14	200.295	86.676	58.0666	27.8848	389.989	322.316	148.173	72.6257	78.791	25.6054	6667.64	2245.04	1051.52	1251.26	170.64	17.4784	Cluster1
GSM2735216	661.83	829.53	547.563	55.4894	23.0874	8.44824	10.2335	55.1572	34.07	7.83243	86.0153	7.37064	8.68169	1850.11	393.93	11.6792	492.91	42.0263	3.29234	Cluster2
GSM2735217	1693.21	2000.18	1887.86	82.2844	40.4192	28.3432	13.2032	89.6494	89.5653	52.7017	50.1122	29.5222	13.0157	2084.86	644.37	613.477	1211.45	124.803	7.07738	Cluster1
GSM2735218	1658.12	3791.56	1968.32	275.882	85.4782	231.984	47.6957	506.258	442.599	413.918	205.375	141.766	50.5421	11185.2	3255.1	1491.41	1212.39	187.797	8.27226	Cluster1
GSM2735219	1750.26	2993.07	2043.66	188.248	92.4681	42.0124	12.1035	253.949	186.579	132.339	200.771	77.2472	60.7211	7934.3	1146.69	459.712	1164.54	118.297	2.71304	Cluster1
GSM2735220	997.341	1465.2	989.83	99.2251	35.5176	25.3045	11.7453	103.313	82.4225	3.64468	111.862	8.38717	37.8848	2786	366.42	159.573	890.523	78.2729	6.1699	Cluster1
GSM2735221	740.103	1812.22	775.84	148.146	113.982	141.291	22.792	319.591	290.58	35.9307	262.866	17.0647	28.0863	9539.15	760.738	220.317	578.45	141.682	1.20054	Cluster1
GSM2735222	1268.24	1623.34	1191.17	52.4415	24.2319	15.4939	7.36154	113.484	88.2713	3.85706	54.7268	5.96843	8.56643	1962.84	206.201	56.7734	835.676	70.49	3.21193	Cluster1
GSM2735223	1208.46	2522.84	2059.15	102.511	34.9268	55.3862	20.4671	144.335	124.695	22.5499	74.1423	11.3626	18.4059	4003.03	775.112	23.2282	778.503	96.8436	6.57962	Cluster2
GSM2735224	485.235	714.898	709.37	40.6899	17.5222	7.87765	3.98986	69.8063	74.6264	32.9966	31.2268	22.8467	27.8134	1488.5	374.104	10.8213	466.199	43.7036	2.5076	Cluster1
GSM2735226	1894.04	2627.84	1296.52	192.563	81.3388	81.2892	17.4434	491.43	261.025	47.3459	425.971	31.9826	36.3907	7171.75	1336.06	271.12	1240.28	142.042	7.03468	Cluster1
GSM2735227	756.881	1295.64	704.309	57.1569	23.8004	13.754	11.0272	79.0622	86.1322	3.10207	102.271	5.60297	40.5426	2077.36	266.957	149.671	374.323	54.0518	1.15815	Cluster1
GSM2735228	1359.86	2027.14	2294.85	118.309	44.3581	21.1549	13.3065	151.365	82.0876	198.309	1.13319	99.3371	0.611621	5079.56	2230.12	1914.03	852.191	103.209	1.07772	Cluster1
GSM2735229	1141.69	1901.85	813.395	92.4053	48.2461	33.5685	10.3342	127.422	154.016	93.7266	87.836	29.7726	12.7123	4152.61	1435.57	778.407	993.634	87.6992	6.95171	Cluster2
GSM2735230	1188.54	3028.07	1941.23	246.731	94.2329	126.928	34.1163	688.786	442.405	428.597	124.248	553.472	492.301	8550.86	3832.48	2149.47	1279.22	159.276	8.51999	Cluster1
GSM2735232	2546.04	2848.17	2473.54	229.561	104.957	211.026	26.873	451.038	436.95	48.4381	398.549	35.2025	54.1994	11576.7	1698.68	411.379	1671.01	192.025	7.51653	Cluster1
GSM2735233	743.595	1327.63	695.4	46.3296	38.4093	40.1454	13.1785	123.577	104.506	8.27987	101.663	9.0197	110.281	2977.86	429.225	87.4244	475.619	46.3916	4.95123	Cluster2
GSM2735234	911.228	1226.4	873.543	48.7465	25.4475	33.7583	6.47578	81.937	103.803	3.81628	108.242	6.62685	21.2475	2030.66	298.647	128.406	863.24	68.8821	6.5059	Cluster2
GSM2735235	2540	4202.59	1615.82	96.378	43.2263	43.21	22.9717	165.371	143.085	15.7432	166.007	14.5229	27.9784	4638.68	833.991	158.243	1223.81	160.637	22.3289	Cluster2
GSM2735236	1899.69	3469.97	2476.67	130.418	51.684	23.1114	16.373	337.567	219.21	89.1689	140.376	52.5777	20.0218	4790.09	813.489	269.036	1304.79	117.974	3.64815	Cluster2
GSM2735237	1201.4	2455.92	1183.99	71.337	21.8008	21.5675	19.5528	85.6831	59.9223	49.046	47.6031	17.5586	2.82565	2450.34	892.427	629.653	765.418	95.3318	12.3192	Cluster1
GSM2735238	914.804	985.911	577.092	27.3809	9.88484	6.98584	6.6637	41.622	20.6205	0.85651	29.1706	2.93178	5.96816	655.437	83.6516	45.2378	610.44	33.1524	5.18651	Cluster2
GSM2735239	1175.03	2211.63	1658.11	205.381	100.413	80.2791	52.0444	345.256	270.674	136.209	138.395	78.6183	85.1782	5213.29	1429.42	1300.59	1292.56	115.645	3.82669	Cluster1
GSM2735240	913.074	1389.85	1709.87	168.453	88.6445	64.553	44.7997	203.093	244.399	117.31	137.382	82.3705	65.1292	6381.89	1731.25	1098.96	1210.15	102.592	0.757711	Cluster1
GSM2735241	1920.22	2566.46	2017.39	111.603	49.8339	44.1446	10.3297	171.702	88.5712	18.5314	139.901	16.4256	111.279	4892.68	760.572	155.783	982.58	193.531	1.73396	Cluster1
GSM2735242	1799.4	2577.41	2063.1	207.806	102.954	32.1958	20.2479	488.518	274.323	29.6998	126.41	32.3762	51.4049	8538.15	1836.28	133.642	1067.46	125.951	4.95935	Cluster1
GSM2735243	2376.84	3281.8	1520.59	168.083	70.3535	66.1957	14.6474	407.603	274.827	130.392	176.113	116.926	177.157	7767.85	1445.79	74.7805	844.789	141.241	3.66702	Cluster2
GSM2735244	1864.16	2563.23	2000.87	187.573	88.3247	72.0711	29.0903	485.69	221.713	133.865	234.293	79.6608	86.3506	8687.14	1200.49	288.147	1808.51	166.088	6.91395	Cluster1
GSM2735245	2351.62	4083.38	3203.99	312.783	175.084	203.24	52.9863	566.917	509.527	472.15	393.585	133.202	43.4992	13532.7	1552.01	520.394	2259.47	187.741	5.00698	Cluster1
GSM2735246	1120.91	1534.16	894.085	221.035	92.6066	162.188	60.1897	408.624	415.029	206.766	153.698	145.774	86.0246	9290.61	2648.53	2888.16	524.44	74.8255	3.61482	Cluster2
GSM2735247	1253.09	2954.26	1307.59	191.342	96.8203	97.5191	17.9988	569.631	475.616	226.769	131.892	113.095	81.7789	8727.26	3393.51	1621.66	1543.21	77.0459	13.9013	Cluster1
GSM2735249	884.984	1799.59	1647.21	148.933	110.52	98.3869	25.8511	410.604	324.72	32.8019	167.716	13.715	151.766	5173.37	768.855	28.5129	1071.88	160.784	11.7792	Cluster1
GSM2735250	982.956	2033.34	930.891	191.773	83.1411	78.2226	21.6053	539.94	457.611	171.206	98.6558	322.791	38.8174	6416.72	2852.21	1133	1260.2	129.75	5.7209	Cluster1
GSM2735251	899.527	1531.23	795.795	88.1522	38.6271	39.6899	10.6301	198.489	148.913	20.7553	260.115	21.5786	285.386	3169.8	527.616	165.667	759.687	95.0402	6.83344	Cluster1
GSM2735252	464.709	805.403	775.612	37.5401	16.8513	11.4184	4.83274	56.7981	48.1674	44.3001	16.308	15.3213	3.63033	1192.12	427.433	283.956	494.203	33.4734	3.30874	Cluster1
GSM2735253	1462.89	2437.72	1592.57	188.676	84.2943	154.479	36.3791	251.272	362.084	43.5559	438.644	31.4215	193.51	7702.65	1259.94	475.098	919.011	96.1235	1.12443	Cluster1
GSM2735254	2561.98	3208	1364.91	336.723	180.083	112.886	25.1834	465.088	442.542	113.808	685.779	74.3502	237.654	12787.5	2513.44	101.735	1529.57	178.052	10.7431	Cluster1
GSM2735255	1687.62	4009.01	1590.45	170.507	83.1348	56.4355	42.9086	211.703	163.814	240.128	9.6099	118.616	8.9235	5790.42	1957.46	1222.5	1320.66	222.426	2.94822	Cluster1
GSM2735257	1231.52	1703.69	1395.17	120.191	58.3447	108.38	19.7082	461.931	301.074	170.089	36.8735	78.4209	8.47152	6659.22	926.636	165.172	888.185	111.041	13.2667	Cluster1
GSM2735258	921.367	1341.08	621.858	196.557	77.8715	165.593	24.1411	523.561	358.972	273.398	305.457	104.178	19.8112	12284.1	2557.01	2064.77	645.434	126.838	0.929248	Cluster2
GSM2735259	629.64	1656.56	853.737	85.323	55.2871	15.7624	9.30095	78.3589	104.023	150.439	7.74186	76.1558	45.9564	4262.26	1238.36	836.529	711.519	109.939	3.77229	Cluster1
GSM2735260	1123.3	1909.24	1144.71	164.625	58.1541	125.924	32.373	241.104	316.5	172.024	253.286	51.4902	22.7985	5670.89	898.249	239.96	485.188	75.3796	6.74348	Cluster1
GSM2735261	1707.33	2076.82	1580.51	132.346	45.314	48.0049	12.1113	268.559	236.091	80.8237	72.7067	52.5766	126.822	4358.52	871.317	102.777	967.146	120.653	3.1771	Cluster1
GSM2735264	1455.71	1808.02	1094.59	82.5049	44.0292	36.7147	10.4085	152.457	140.581	85.3661	96.5624	53.7547	125.06	4005.85	1064.39	931.233	988.42	94.2311	3.03877	Cluster1
GSM2735265	1938.85	2251.99	1895.6	168.753	85.0405	31.3934	23.6988	241.189	267.113	147.473	67.674	85.4552	73.5139	5526.37	2418.25	1343.8	843.353	149.493	6.75844	Cluster1
GSM2735266	947.52	1988.96	836.593	142.759	77.5136	133.092	17.3969	302.752	254.716	158.965	425.725	57.3246	156.026	9040.14	1077.45	559.892	788.695	93.6786	4.65221	Cluster2
GSM2735267	1355.69	2120.3	1126.39	260.364	173.32	104.556	74.7077	274.107	307.663	182.669	172.804	94.3147	21.4622	7594.96	1150.91	199.822	1611.61	131.169	8.95513	Cluster1
GSM2735272	1432.19	2155.2	1415.04	220.617	118.58	134.879	49.1088	692.071	377.368	32.0255	334.502	34.3628	54.3263	7320.98	1117.7	211.526	1518.94	107.073	2.10952	Cluster1
GSM2735273	630.231	948.703	786.379	64.1735	34.1097	19.824	16.3472	151.532	126.282	52.3568	102.926	32.6391	238.744	2470.65	570.989	167.873	580.949	84.7893	4.39305	Cluster1
GSM2735274	1660.12	1943.74	1249.01	92.6669	45.0899	30.6271	4.22469	141.475	157.429	77.1606	70.1651	33.0675	25.4789	3287.03	1359.53	865.718	1023.15	82.8194	3.85477	Cluster1
GSM2735276	1792.82	2970.31	1282.55	187.098	91.8452	161.029	27.1488	437.473	372.953	412.463	178.641	97.9273	99.7803	8959.22	1203.73	82.0868	1432.35	160.751	11.3425	Cluster2
GSM2735277	1605.38	2590	997.329	212.946	114.338	45.192	21.3884	226.983	231.099	148.763	129.07	93.3775	44.7019	6182.74	2247.07	1054.37	1221.79	119.264	7.55633	Cluster1
GSM2735278	1112.67	2043.07	703.885	123.28	55.6354	35.9591	7.9822	249.563	138.15	110.667	108.562	60.9843	17.6666	4451.91	1546.72	801.064	702.568	59.2779	2.74454	Cluster1
GSM2735279	1026.91	2570.36	1469.9	152.223	79.7806	93.6561	29.8752	331.627	364.48	143.242	97.8534	60.532	75.3592	5846.61	983.503	130.649	1547.84	157.839	19.6901	Cluster1
GSM2735280	1092.27	1789.01	1289.05	112.455	53.8279	43.4765	25.1273	147.344	203.918	13.9087	149.869	16.6148	60.9475	3817.01	614.905	145.993	970.903	104.732	3.62675	Cluster1
GSM2735281	1909.6	2796.75	1272.53	198.258	103.88	87.0617	79.4102	456.084	250.026	33.1248	73.7845	19.7355	24.0995	4822.03	958.822	23.1286	1433.61	252.374	17.3839	Cluster1
GSM2735284	841.654	1293.19	702.261	94.055	45.2486	87.2433	12.868	215.256	267.86	21.4709	187.868	26.5249	123.256	4078.24	758.677	179.796	532.946	63.201	2.04062	Cluster2
GSM2735285	841.947	1281.24	984.873	78.2009	42.7528	18.9767	5.06672	124.332	139.494	21.6086	112.661	10.2751	27.3134	3251.85	518.573	144.622	917.361	64.1745	4.5765	Cluster1
GSM2735287	1393.23	2375.4	1513.76	330.616	174.536	143.474	82.7548	557.624	411.537	362.696	46.2429	190.32	90.0857	8399.54	2577.65	1467.69	1718.72	178.532	10.9755	Cluster1
GSM2735290	980.948	1106.43	427.113	144.452	65.4535	40.8574	21.5915	159.342	162.052	69.128	46.0143	37.7526	25.4443	3214.13	1468.61	679.461	387.546	62.2596	1.33669	Cluster2
GSM2735291	1940.3	3056.8	1820.55	215.506	88.9574	67.4249	21.8785	210.463	225.107	290.527	3.77548	96.2413	14.3294	5734.99	3695.21	2401.9	1425.05	155.985	18.1351	Cluster1
GSM2735292	916.775	1408.04	722.289	169.379	113.175	165.928	45.0917	273.721	335.305	19.841	528.778	22.6677	102.18	13641.7	1256.54	569.022	822.557	113.896	6.0325	Cluster2
GSM2735294	1733.66	4125.09	2126.01	199.452	95.0409	55.6957	11.5092	592.482	397.355	211.27	238.733	347.755	81.1302	10089.5	3586.92	2058.18	1373.51	104.244	9.72434	Cluster1
GSM2735295	456.916	833.231	557.799	83.0842	53.1113	156.391	21.4211	266.223	218.661	152.517	120.979	63.9513	97.0742	4957.43	1182.54	792.334	512.321	49.7278	3.50174	Cluster2
GSM2735296	1208.34	1885.69	1136.43	164.935	78.3017	165.255	52.7471	419.317	298.821	15.9355	383.726	28.0358	198.594	6917.85	779.451	450.822	770.523	117.956	2.60061	Cluster1
GSM2735297	1175.43	1894.59	1476.64	107.038	55.9846	46.9692	10.7359	198.564	226.441	157.768	111.872	42.8394	80.1258	4464.32	597.285	120.628	1369.84	85.949	9.74717	Cluster1
GSM2735298	1844.82	3560.34	3162.01	259.697	142.218	127.937	59.8733	568.721	486.5	47.3202	419.861	48.2988	347.497	8882.51	1453.01	484.042	1840.88	187.482	6.10496	Cluster1
GSM2735299	1626.17	2177.86	1938.46	189.637	104.275	81.6345	44.2768	310.112	183.305	124.53	119.198	66.7958	41.4619	4818.74	1794.16	52.4107	1273.28	139.588	8.02477	Cluster1
GSM2735300	876.99	1092.87	784.904	41.2602	16.5819	14.7265	6.49428	57.1927	54.7463	50.4004	47.6525	15.7547	8.06332	1405.44	202.044	60.1944	567.268	50.0634	2.99789	Cluster2
GSM2735303	1987.23	2778.74	1420.65	109.515	56.8386	133.43	27.8873	249.254	171.081	395.178	10.8681	248.211	27.4555	7597.7	2215.67	1494.64	1070.71	142.452	6.97499	Cluster1
GSM2735304	973.705	1372.7	955.438	92.2818	46.679	38.5214	14.3749	238.994	168.505	3.77652	116.194	9.49748	39.1379	3153.55	531.695	129.821	815.419	75.2342	1.81394	Cluster1
GSM2735305	691.092	928.001	764.911	45.2882	24.6586	26.5485	12.2355	70.9759	72.9617	45.9254	32.5146	16.559	4.95216	1550.13	209.192	25.8853	558.866	45.2825	1.52943	Cluster2
GSM2735307	1212	1448.61	717.066	101.367	36.0324	24.7981	3.9573	324.982	419.829	61.4231	11.1918	34.2572	13.7652	4547.09	1934.42	1006.06	582.428	77.7979	2.77668	Cluster1
GSM2735308	1797.69	3102.85	1466.27	233.483	100.939	170.26	27.8666	381.763	337.582	48.6085	424.72	30.1703	34.3813	8556.48	1374.9	499.344	1234.07	147.725	7.0396	Cluster2
GSM2735310	1849.89	2573.31	2407.44	141.714	53.5439	69.945	7.80355	412.302	196.574	21.0371	156.033	24.6179	35.4643	3915.82	682.015	84.49	1337.91	147.772	0.967882	Cluster1
GSM2735311	708.595	1200.81	961.46	138.206	57.2065	50.7732	20.9362	389.636	155.368	118.029	91.6737	171.313	75.2199	4137.73	1533.36	817.895	1002.17	85.0024	7.9486	Cluster1
GSM2735313	1154.8	2012.26	1416.7	220.409	101.101	186.463	48.3544	462.505	344.689	351.525	31.7005	516.524	32.1875	6608.58	1318.69	38.5693	2112.26	143.033	15.5189	Cluster1
GSM2735314	799.238	1153.91	1169.48	158.465	59.5816	98.5651	29.295	206.905	162.18	175.636	25.7159	113.628	9.52418	4904.64	903.867	27.5478	596.426	52.8986	2.09111	Cluster2
